# Supplementary material for: High-density genetic linkage-map construction of hawthorn and QTL mapping for important fruit traits
Source: PLoS One. 2020 Feb 11;15(2):e0229020. doi: 10.1371/journal.pone.0229020 (PMC7012432; doi:10.1371/journal.pone.0229020)
Supplement: S1 Table — (XLSX) [file pone.0229020.s003.xlsx]

## Sheet: Sheet1
Line	fruit transverse diameter(mm)	fruit vertical diameter(mm)	single fruit weight(g)	pericarp brittleness(mm)	pericarp puncture hardness(N)	average sarcocarp firmness(N)
1	*	*	*	*	*	*
2	*	*	*	*	*	*
3	*	*	*	*	*	*
4	22.642	20.457	5.27	0.9255	3.51975	1.44714
5	*	*	*	*	*
6	20.512	19.489	4.14	0.90055	4.1948	1.70931
7	22.4245	19.985	5.18	0.94085	4.7363	1.78725
8	21.477	20.13	4.79	1.0015	5.7775	2.93293
9	19.1205	19.566	4.24	1.37935	10.8541	2.20291
10	24.279	21.999	6.8	1.02185	5.85375	2.27288
11	23.712	22.112	6.13	0.9111	4.54445	2.16706
12	21.599	19.21	4.54	1.04685	2.46965	0.990232
13	21.9275	20.551	5	0.99985	5.16365	1.58862
14	20.6815	19.375	4.3	1.22655	7.43155	2.37978
15	*	*	*	*	*	*
16	*	*	*	*	*	*
17	*	*	*	*	*	*
18	*	*	*	*	*	*
19	*	*	*	*	*	*
20	*	*	*	*	*	*
21	*	*	*	*	*	*
22	*	*	*	*	*	*
23	*	*	*	*	*	*
24	*	*	*	*	*	*
25	*	*	*	*	*	*
26	*	*	*	*	*	*
27	*	*	*	*	*	*
28	*	*	*	*	*	*
29	*	*	*	*	*	*
30	*	*	*	*	*	*
31	*	*	*	*	*	*
32	*	*	*	*	*	*
33	*	*	*	*	*	*
34	*	*	*	*	*	*
35	*	*	*	*	*	*
36	*	*	*	*	*	*
37	*	*	*	*	*	*
38	*	*	*	*	*	*
39	*	*	*	*	*	*
40	*	*	*	*	*	*
41	*	*	*	*	*	*
42	*	*	*	*	*	*
43	*	*	*	*	*	*
44	*	*	*	*	*	*
45	*	*	*	*	*	*
46	*	*	*	*	*	*
47	*	*	*	*	*	*
48	*	*	*	*	*	*
49	*	*	*	*	*	*
50	*	*	*	*	*	*
51	*	*	*	*	*	*
52	*	*	*	*	*	*
53	*	*	*	*	*	*
54	*	*	*	*	*	*
55	*	*	*	*	*	*
56	22.2055	20.501	5.06	1.1016	5.73535	1.91667
57	22.0585	19.06	4.97	1.35625	9.6542	2.97241
58	19.385	16.765	3.15	1.16565	3.9283	1.3904
59	17.534	15.109	2.5	1.5662	9.26285	2.81602
60	21.067	18.892	4.17	0.96175	5.93645	2.62904
61	16.7975	15.306	2.29	1.4308	8.18465	2.99428
62	*	*	*	*	*	*
63	15.2705	15.673	1.99	1.33915	9.57555	3.65953
64	21.0435	18.045	3.84	0.98045	4.0048	1.3752
65	19.3685	18.085	3.6	1.45755	9.5676	5.03339
66	22.824	20.634	5.23	1.18355	5.2067	2.16023
67	19.468	18.315	3.56	1.2476	5.53575	2.17208
68	16.4655	16.794	2.43	1.327	9.8497	3.71628
69	20.1685	17.698	3.66	1.0889	4.057	1.3715
70	21.73	17.623	4.49	1.10455	5.3624	2.36563
71	20.4235	17.523	3.84	1.41765	6.84855	2.59488
72	20.3385	18.007	4.05	1.21415	8.59275	3.50145
73	*	*	*	*	*	*
74	22.4955	18.432	4.74	1.16525	5.93095	2.48032
75	21.4415	19.138	4.86	1.16275	9.11505	5.77948
76	20.997	17.73	4.34	1.15815	5.8769	2.65463
77	19.319	16.174	3.44	1.22815	8.51415	3.45655
78	*	*	*	*	*	*
79	20.592	18.519	4.12	1.193	5.5015	1.97389
80	20.6515	19.418	4.25	1.18625	7.75845	4.64838
81	21.1185	18.091	4.33	1.16255	6.2603	2.38339
82	22.0225	19.11	4.5	1.1059	3.57955	1.15106
83	17.0895	16.476	2.74	1.26605	11.8382	8.18157
84	22.509	19.751	5.03	0.963	4.37335	2.04791
85	21.5375	18.368	4.57	0.9853	5.7825	2.69319
86	20.1115	16.966	3.97	1.22705	6.52655	2.05752
87	20.0115	18.08	4	1.0276	4.70975	1.72743
88	21.9795	19.557	4.86	0.97225	3.20425	1.26802
89	19.2115	17.347	3.43	1.13735	5.46245	2.6735
90	17.487	16.83	2.74	*	*	*
91	18.24	17.621	3.15	1.0668	5.7714	2.23568
92	19.236	20.208	3.64	0.9296	4.8468	2.76395
93	*	*	*	*	*	*
94	23.69	20.913	5.58	0.9756	4.6667	2.23761
95	*	*	*	*	*	*
96	22.4067	20.2267	4.86667	1.14245	5.23855	2.89796
97	24.689	22.751	7.35	1.2233	5.6261	2.41147
98	19.7545	18.404	4.04	1.05475	6.8384	3.22887
99	*	*	*	*	*	*
100	21.4875	17.675	4.05	1.1245	5.75675	2.189
101	22.104	18.011	4.78	0.88685	5.7273	2.66273
102	*	*	*	*	*	*
103	*	*	*	*	*	*
104	*	*	*	*	*	*
105	20.9895	18.686	4.06	0.95875	5.24025	0.0261052
106	*	*	*	*	*	*
107	18.85	18.039	3.39	1.1156	6.92845	3.28482
108	19.5365	17.758	3.48	1.0337	5.83195	2.8416
109	20.3855	18.603	4.05	0.8605	3.97385	1.845
110	19.451	17.914	3.37	1.08015	5.1038	2.28787
111	19.3195	16.812	3.37	1.30815	5.4718	2.26158
112	18.5465	18.151	3.28	1.1234	5.7566	2.59431
113	23.1567	20.6733	5.4	1.11485	4.59305	2.09186
114	20.8695	18.588	4.63	1.1781	8.71965	5.43017
115	19.0665	15.986	3.02	*	*	*
116	21.923	19.261	4.46	1.1609	3.72185	1.27234
117	*	*	*	*	*	*
118	22.217	20.61	5.05	0.95235	4.0096	2.22327
119	19.5545	18.041	3.73	1.17135	5.2801	2.17714
120	*	*	*	*	*	*
121	18.9155	16.986	3.21	1.2987	4.95925	1.90296
122	20.6485	16.639	3.74	1.10575	5.70485	2.38156
123	20.529	17.553	3.63	1.1286	5.2463	2.40029
124	20.4229	17.9614	3.84286	0.9756	4.7955	2.4407
125	21.0535	18.013	4.4	1.10945	8.64675	4.31386
126	20.7165	18.207	4.03	1.0871	4.5396	1.88331
127	20.7175	19.068	4.18	1.01475	5.88575	2.30701
128	19.1725	17.499	3.25	1.29085	4.9974	1.55256
129	18.352	17.927	2.95	1.15795	5.44695	1.80515
130	18.7895	16.123	3.02	1.1156	5.2512	2.49599
