# Supplementary material for: High-density genetic linkage-map construction of hawthorn and QTL mapping for important fruit traits
Source: PLoS One. 2020 Feb 11;15(2):e0229020. doi: 10.1371/journal.pone.0229020 (PMC7012432; doi:10.1371/journal.pone.0229020)
Supplement: S2 Table — (XLSX) [file pone.0229020.s004.xlsx]

## Sheet: Sheet1
#CHROM	POS	ID	REF	ALT	QUAL	FILTER	INFO	FORMAT	DMQ	R1	R100	R101	R102	R103	R104	R105	R106	R107	R108	R109	R110	R111	R112	R113	R114	R115	R116	R117	R118	R119	R120	R121	R122	R123	R124	R125	R126	R127	R128	R129	R130	R131	R132	R133	R134	R135	R136	R137	R138
chr11	18040	chr11_18040	A	G	93015.9	PASS	AC=207;AF=0.784;AN=264;ANN=G|intron_variant|MODIFIER|MD11G1000100|gene:MD11G1000100|transcript|mRNA:MD11G1000100|protein_coding|11/19|c.1707+768T>C||||||WARNING_TRANSCRIPT_INCOMPLETE;BaseQRankSum=0;ClippingRankSum=0;DP=2866;ExcessHet=26.794;FS=0;InbreedingCoeff=-0.2495;MLEAC=208;MLEAF=0.788;MQ=60;MQRankSum=0;QD=32.64;ReadPosRankSum=0;SOR=2.632;set=variant	GT:AD:DP:GQ:PGT:PID:PL	0/1:29,37:66:99:.:.:1434,0,1100	1/1:0,11:11:33:1|1:18040_A_G:495,33,0	1/1:0,11:11:33:1|1:18040_A_G:495,33,0	0/1:3,4:7:99:.:.:159,0,114	1/1:0,13:13:39:.:.:585,39,0	1/1:0,18:18:54:.:.:795,54,0	0/1:3,4:7:99:.:.:159,0,114	1/1:0,14:14:42:.:.:605,42,0	1/1:0,13:13:39:.:.:567,39,0	1/1:0,10:10:30:1|1:18040_A_G:450,30,0	1/1:0,12:12:36:.:.:515,36,0	0/1:5,17:22:99:.:.:653,0,159	1/1:0,24:24:72:1|1:18040_A_G:1080,72,0	1/1:0,18:18:54:.:.:807,54,0	0/1:9,4:13:99:.:.:133,0,363	1/1:0,13:13:39:.:.:554,39,0	0/0:13,0:13:0:.:.:0,0,445	0/1:5,3:8:99:.:.:111,0,201	0/1:8,12:20:99:.:.:477,0,282	0/1:4,12:16:99:.:.:492,0,129	1/1:0,19:19:57:.:.:812,57,0	0/1:10,4:14:99:.:.:138,0,398	0/1:14,8:22:99:.:.:282,0,552	1/1:0,29:29:87:.:.:1295,87,0	1/1:0,19:19:57:.:.:834,57,0	0/1:15,21:36:99:.:.:784,0,545	1/1:0,16:16:48:.:.:680,48,0	0/1:8,11:19:99:.:.:424,0,303	0/1:5,6:11:99:.:.:214,0,192	1/1:0,15:15:45:.:.:640,45,0	1/1:0,29:29:87:.:.:1251,87,0	1/1:0,23:23:69:.:.:1029,69,0	0/1:1,11:12:9:.:.:456,0,9	1/1:0,12:12:36:.:.:519,36,0	1/1:0,10:10:30:1|1:18040_A_G:450,30,0	1/1:0,14:14:42:1|1:18040_A_G:630,42,0	0/1:14,27:41:99:.:.:1070,0,485	0/1:7,10:17:99:.:.:392,0,264	0/1:23,17:40:99:.:.:623,0,901	0/1:3,11:14:90:.:.:440,0,90	0/1:14,18:32:99:.:.:714,0,519
chr11	37630	chr11_37630	C	A	183171	PASS	AC=209;AF=0.792;AN=264;ANN=A|missense_variant|MODERATE|MD11G1000200|gene:MD11G1000200|transcript|mRNA:MD11G1000200|protein_coding|8/8|c.648G>T|p.Gln216His|847/1232|648/804|216/267||,A|upstream_gene_variant|MODIFIER|MD11G1000100|gene:MD11G1000100|transcript|mRNA:MD11G1000100|protein_coding||c.-2427G>T|||||1836|WARNING_TRANSCRIPT_INCOMPLETE;BaseQRankSum=-0.602;ClippingRankSum=0;DP=5463;ExcessHet=34…	GT:AD:DP:GQ:PGT:PID:PL	0/1:39,54:93:99:.:.:2056,0,1465	1/1:0,41:41:99:1|1:37616_A_G:1845,123,0	1/1:0,38:38:99:1|1:37616_A_G:1710,114,0	0/1:12,15:27:99:.:.:587,0,455	1/1:0,29:29:87:1|1:37616_A_G:1305,87,0	1/1:0,42:42:99:1|1:37616_A_G:1890,126,0	0/1:20,12:32:99:.:.:444,0,800	1/1:0,39:39:99:1|1:37616_A_G:1755,117,0	1/1:0,15:15:45:1|1:37616_A_G:675,45,0	1/1:0,37:37:99:1|1:37616_A_G:1665,111,0	1/1:0,17:17:51:1|1:37616_A_G:765,51,0	0/1:17,15:32:99:.:.:570,0,665	1/1:0,39:39:99:1|1:37616_A_G:1755,117,0	1/1:0,23:23:69:1|1:37616_A_G:1035,69,0	0/1:15,12:27:99:.:.:445,0,575	1/1:0,10:10:30:1|1:37616_A_G:450,30,0	0/1:13,13:26:99:.:.:507,0,487	0/1:7,13:20:99:0|1:37616_A_G:522,0,255	0/1:18,11:29:99:.:.:404,0,723	0/1:14,8:22:99:.:.:294,0,564	1/1:0,31:31:93:1|1:37616_A_G:1395,93,0	0/1:17,17:34:99:0|1:37616_A_G:655,0,628	0/1:17,17:34:99:.:.:660,0,628	1/1:0,34:34:99:1|1:37616_A_G:1530,102,0	1/1:0,45:45:99:1|1:37616_A_G:2025,135,0	0/1:26,36:62:99:0|1:37616_A_G:1387,0,980	1/1:0,26:26:78:1|1:37616_A_G:1170,78,0	0/1:19,23:42:99:0|1:37616_A_G:889,0,729	0/1:11,18:29:99:.:.:706,0,408	1/1:0,38:38:99:1|1:37616_A_G:1710,114,0	1/1:0,36:36:99:1|1:37616_A_G:1620,108,0	1/1:0,32:32:96:1|1:37616_A_G:1440,96,0	1/1:0,27:27:81:1|1:37616_A_G:1215,81,0	1/1:0,33:33:99:1|1:37616_A_G:1485,99,0	1/1:0,17:17:51:1|1:37616_A_G:765,51,0	1/1:0,23:23:69:1|1:37616_A_G:1035,69,0	0/1:43,20:63:99:0|1:37616_A_G:625,0,1713	0/1:51,39:90:99:.:.:1476,0,2001	0/1:28,23:51:99:0|1:37616_A_G:870,0,1022	0/1:19,20:39:99:0|1:37616_A_G:693,0,723	0/1:25,39:64:99:.:.:1481,0,933
chr11	37857	chr11_37857	A	T	33690.8	PASS	AC=56;AF=0.212;AN=264;ANN=T|upstream_gene_variant|MODIFIER|MD11G1000100|gene:MD11G1000100|transcript|mRNA:MD11G1000100|protein_coding||c.-2654T>A|||||2063|WARNING_TRANSCRIPT_INCOMPLETE,T|intron_variant|MODIFIER|MD11G1000200|gene:MD11G1000200|transcript|mRNA:MD11G1000200|protein_coding|7/7|c.621+189T>A||||||;BaseQRankSum=0.413;ClippingRankSum=0;DP=4288;ExcessHet=35.4774;FS=0;InbreedingCoeff=-0.269…	GT:AD:DP:GQ:PL	0/1:36,36:72:99:1347,0,1334	0/0:38,0:38:99:0,111,1571	0/0:29,0:29:41:0,41,1172	0/1:12,7:19:99:258,0,453	0/0:20,0:20:60:0,60,772	0/0:30,0:30:90:0,90,1302	0/1:6,16:22:99:609,0,201	0/0:28,0:28:84:0,84,1232	0/0:6,0:6:18:0,18,236	0/0:30,0:30:90:0,90,1293	0/0:12,0:12:36:0,36,483	0/1:11,14:25:99:552,0,388	0/0:27,0:27:81:0,81,1194	0/0:16,0:16:48:0,48,692	0/1:10,12:22:99:467,0,376	0/0:8,0:8:24:0,24,329	0/1:9,3:12:99:99,0,366	0/1:9,5:14:99:175,0,328	0/1:6,17:23:99:686,0,198	0/1:6,12:18:99:448,0,204	0/0:25,0:25:75:0,75,1125	0/1:15,14:29:99:510,0,511	0/1:12,15:27:99:584,0,459	0/0:24,0:24:72:0,72,977	0/0:34,0:34:99:0,102,1449	0/1:22,22:44:99:784,0,826	0/0:19,0:19:57:0,57,816	0/1:17,18:35:99:691,0,660	0/1:14,6:20:99:207,0,498	0/0:30,0:30:90:0,90,1287	0/0:31,0:31:90:0,90,1350	0/0:20,0:20:60:0,60,830	0/0:23,0:23:69:0,69,984	0/0:25,0:25:75:0,75,1107	0/0:15,0:15:29:0,29,601	0/0:18,0:18:51:0,51,765	0/1:12,33:45:99:1320,0,401	0/1:26,31:57:99:1180,0,946	0/1:18,17:35:99:641,0,693	0/1:17,19:36:99:697,0,619	0/1:30,24:54:99:847,0,1128
chr11	403304	chr11_403304	T	G	27279	PASS	AC=73;AF=0.277;AN=264;ANN=G|intron_variant|MODIFIER|MD11G1004500|gene:MD11G1004500|transcript|mRNA:MD11G1004500|protein_coding|1/6|c.48+159A>C||||||;BaseQRankSum=-0.758;ClippingRankSum=0;DP=2882;ExcessHet=32.4047;FS=3.031;InbreedingCoeff=-0.2734;MLEAC=73;MLEAF=0.277;MQ=60.38;MQRankSum=0;QD=18.3;ReadPosRankSum=0;SOR=1.456;set=variant	GT:AD:DP:GQ:PGT:PID:PL	0/1:25,21:46:99:.:.:779,0,938	0/1:14,6:20:99:.:.:203,0,570	0/0:27,0:27:81:.:.:0,81,1077	0/0:6,0:6:18:.:.:0,18,241	0/0:12,0:12:36:.:.:0,36,484	0/1:6,19:25:99:.:.:744,0,192	0/1:13,3:16:75:.:.:75,0,537	0/0:22,0:22:66:.:.:0,66,899	0/0:18,1:19:12:.:.:0,12,739	0/0:25,0:25:75:.:.:0,75,1046	0/1:15,17:32:99:.:.:584,0,560	0/1:7,13:20:99:.:.:500,0,255	0/1:4,3:7:99:.:.:114,0,151	0/0:14,0:14:42:.:.:0,42,625	0/1:8,5:13:99:.:.:164,0,309	0/0:11,0:11:33:.:.:0,33,419	0/1:11,7:18:99:.:.:254,0,421	0/1:6,8:14:99:.:.:301,0,216	1/1:0,19:19:57:1|1:403284_T_TTTTTTC:855,57,0	0/0:18,0:18:54:.:.:0,54,712	0/0:21,0:21:63:.:.:0,63,905	1/1:0,13:13:39:1|1:403284_T_TTTTTTC:576,39,0	0/0:23,0:23:69:.:.:0,69,999	0/0:27,0:27:81:.:.:0,81,1094	0/1:13,10:23:99:.:.:364,0,516	0/0:36,0:36:99:.:.:0,108,1555	0/0:12,0:12:36:.:.:0,36,508	0/0:12,0:12:36:.:.:0,36,502	0/0:16,0:16:48:.:.:0,48,676	0/0:7,0:7:21:.:.:0,21,243	0/1:10,12:22:99:.:.:453,0,317	0/1:3,14:17:84:.:.:544,0,84	0/1:18,3:21:65:.:.:65,0,724	0/1:8,7:15:99:.:.:235,0,315	0/1:6,10:16:99:.:.:334,0,219	0/1:7,7:14:99:.:.:255,0,248	0/1:18,19:37:99:.:.:734,0,690	0/1:15,14:29:99:.:.:527,0,588	0/1:19,11:30:99:.:.:372,0,761	0/1:5,4:9:99:.:.:131,0,195	0/0:25,0:25:75:.:.:0,75,1029
chr11	403352	chr11_403352	A	C	24842.5	PASS	AC=62;AF=0.235;AN=264;ANN=C|intron_variant|MODIFIER|MD11G1004500|gene:MD11G1004500|transcript|mRNA:MD11G1004500|protein_coding|1/6|c.48+111T>G||||||;BaseQRankSum=0.039;ClippingRankSum=0;DP=2947;ExcessHet=32.3615;FS=4.863;InbreedingCoeff=-0.265;MLEAC=62;MLEAF=0.235;MQ=60;MQRankSum=0;QD=18.53;ReadPosRankSum=-0.087;SOR=1.683;set=variant	GT:AD:DP:GQ:PGT:PID:PL	0/1:22,25:47:99:.:.:933,0,788	0/0:22,0:22:66:.:.:0,66,909	0/1:9,16:25:99:.:.:603,0,299	0/1:1,5:6:18:0|1:403342_G_C:207,0,18	0/1:5,7:12:99:.:.:244,0,178	0/0:26,0:26:78:.:.:0,78,1057	0/0:21,0:21:60:.:.:0,60,879	0/1:11,11:22:99:.:.:382,0,405	0/1:13,7:20:99:.:.:242,0,518	0/1:15,10:25:99:.:.:358,0,597	0/0:35,0:35:99:.:.:0,105,1459	0/0:21,0:21:63:.:.:0,63,868	0/0:8,0:8:24:.:.:0,24,319	0/1:6,8:14:99:.:.:310,0,228	0/0:13,0:13:39:.:.:0,39,480	0/1:9,2:11:57:.:.:57,0,329	0/0:18,0:18:54:.:.:0,54,720	0/0:16,0:16:32:.:.:0,32,634	0/0:20,0:20:60:.:.:0,60,837	0/1:10,7:17:99:.:.:256,0,399	0/1:14,8:22:99:.:.:276,0,523	0/0:14,0:14:42:.:.:0,42,534	0/1:13,10:23:99:.:.:378,0,509	0/1:19,7:26:99:.:.:210,0,756	0/0:24,0:24:72:.:.:0,72,1005	0/1:18,16:34:99:.:.:595,0,675	0/1:5,7:12:99:.:.:279,0,189	0/1:7,5:12:99:.:.:181,0,279	0/1:5,11:16:99:.:.:412,0,177	1/1:0,6:6:18:1|1:403342_G_C:270,18,0	0/0:22,0:22:60:.:.:0,60,900	0/0:17,0:17:51:.:.:0,51,692	0/0:21,0:21:63:.:.:0,63,824	0/0:16,0:16:48:.:.:0,48,652	0/0:16,0:16:48:.:.:0,48,639	0/0:16,0:16:48:.:.:0,48,643	0/0:37,0:37:99:.:.:0,99,1485	0/0:31,0:31:93:.:.:0,93,1301	0/0:37,0:37:99:.:.:0,111,1502	0/0:9,0:9:27:.:.:0,27,356	0/1:13,12:25:99:.:.:457,0,463
chr11	542531	chr11_542531	G	T	38615.4	PASS	AC=66;AF=0.250;AN=264;ANN=T|intron_variant|MODIFIER|MD11G1005800|gene:MD11G1005800|transcript|mRNA:MD11G1005800|protein_coding|11/19|c.2389-306C>A||||||;BaseQRankSum=-0.06;ClippingRankSum=0;DP=3844;ExcessHet=50.831;FS=3.189;InbreedingCoeff=-0.3338;MLEAC=66;MLEAF=0.25;MQ=60;MQRankSum=0;QD=19.53;ReadPosRankSum=0;SOR=1.367;set=variant	GT:AD:DP:GQ:PL	0/0:72,0:72:99:0,120,1800	0/1:15,5:20:99:127,0,604	0/1:4,13:17:99:527,0,129	0/1:8,7:15:99:267,0,293	0/1:9,15:24:99:595,0,333	0/0:23,0:23:69:0,69,963	0/1:10,12:22:99:452,0,335	0/0:23,0:23:69:0,69,890	0/0:19,0:19:57:0,57,797	0/1:7,13:20:99:517,0,255	0/0:31,0:31:90:0,90,1268	0/0:31,0:31:93:0,93,1299	0/1:6,17:23:99:688,0,188	0/1:8,14:22:99:536,0,294	0/1:12,6:18:99:208,0,479	0/0:19,0:19:57:0,57,756	0/0:16,0:16:48:0,48,665	0/0:7,0:7:21:0,21,291	0/0:9,0:9:27:0,27,379	0/0:20,0:20:60:0,60,754	0/1:5,8:13:99:309,0,179	0/0:16,0:16:48:0,48,621	0/1:11,10:21:99:375,0,429	0/0:34,0:34:99:0,102,1502	0/0:15,0:15:45:0,45,619	0/1:10,13:23:99:516,0,374	0/1:3,12:15:87:485,0,87	0/1:14,27:41:99:1046,0,466	0/0:18,0:18:38:0,38,720	0/1:10,2:12:54:54,0,399	0/1:12,9:21:99:329,0,474	0/0:21,0:21:63:0,63,830	0/0:24,0:24:72:0,72,983	0/0:17,0:17:51:0,51,710	0/0:9,0:9:27:0,27,362	0/1:5,4:9:99:153,0,198	0/1:19,31:50:99:1233,0,704	0/0:32,0:32:93:0,93,1336	0/0:34,0:34:99:0,102,1437	0/1:6,2:8:66:66,0,246	0/1:17,14:31:99:533,0,668
chr11	697080	chr11_697080	G	A	26250.5	PASS	AC=56;AF=0.212;AN=264;ANN=A|downstream_gene_variant|MODIFIER|MD11G1007800|gene:MD11G1007800|transcript|mRNA:MD11G1007800|protein_coding||c.*4218G>A|||||3861|,A|downstream_gene_variant|MODIFIER|MD11G1008000|gene:MD11G1008000|transcript|mRNA:MD11G1008000|protein_coding||c.*2999C>T|||||2977|,A|intron_variant|MODIFIER|MD11G1007900|gene:MD11G1007900|transcript|mRNA:MD11G1007900|protein_coding|5/6|c.39…	GT:AD:DP:GQ:PL	0/1:29,29:58:99:1102,0,1124	0/0:7,0:7:21:0,21,268	0/0:10,0:10:27:0,27,405	0/1:9,2:11:57:57,0,372	0/0:15,0:15:13:0,13,601	0/0:16,0:16:6:0,6,608	0/1:1,5:6:27:189,0,27	0/0:20,0:20:60:0,60,883	0/0:13,0:13:39:0,39,582	0/0:14,0:14:42:0,42,588	0/1:2,12:14:48:490,0,48	0/1:18,6:24:99:175,0,731	0/0:17,0:17:48:0,48,720	0/0:6,0:6:18:0,18,241	0/1:13,9:22:99:336,0,494	0/0:16,0:16:48:0,48,670	0/1:6,7:13:99:276,0,211	0/1:7,8:15:99:302,0,235	0/1:6,13:19:99:480,0,213	0/1:8,12:20:99:480,0,265	0/0:23,0:23:69:0,69,1027	0/1:10,10:20:99:352,0,354	0/1:10,10:20:99:387,0,382	0/0:29,0:29:78:0,78,1170	0/0:35,0:35:90:0,90,1350	0/1:14,17:31:99:644,0,519	0/0:27,0:27:75:0,75,1125	0/1:7,11:18:99:434,0,258	0/1:3,5:8:76:195,0,76	0/0:16,0:16:48:0,48,719	0/0:19,0:19:57:0,57,844	0/0:19,0:19:57:0,57,831	0/0:23,0:23:60:0,60,900	0/0:16,0:16:45:0,45,675	0/0:18,0:18:42:0,42,630	0/0:10,0:10:30:0,30,444	0/1:30,25:55:99:941,0,1149	0/1:23,26:49:99:966,0,888	0/1:7,9:16:99:354,0,219	0/1:5,7:12:99:258,0,189	0/1:12,30:42:99:1217,0,344
chr11	697129	chr11_697129	A	G	80906.3	PASS	AC=196;AF=0.742;AN=264;ANN=G|downstream_gene_variant|MODIFIER|MD11G1007800|gene:MD11G1007800|transcript|mRNA:MD11G1007800|protein_coding||c.*4267A>G|||||3910|,G|downstream_gene_variant|MODIFIER|MD11G1008000|gene:MD11G1008000|transcript|mRNA:MD11G1008000|protein_coding||c.*2950T>C|||||2928|,G|intron_variant|MODIFIER|MD11G1007900|gene:MD11G1007900|transcript|mRNA:MD11G1007900|protein_coding|5/6|c.3…	GT:AD:DP:GQ:PGT:PID:PL	1/1:0,46:46:99:1|1:697121_A_C:2160,144,0	1/1:0,8:8:24:1|1:697121_A_C:351,24,0	1/1:0,5:5:15:1|1:697121_A_C:225,15,0	1/1:0,10:10:30:1|1:697089_T_C:450,30,0	1/1:0,12:12:36:1|1:697121_A_C:540,36,0	0/1:3,7:10:83:.:.:248,0,83	1/1:0,6:6:18:1|1:697121_A_C:270,18,0	0/1:9,13:22:99:.:.:516,0,332	0/1:4,6:10:99:.:.:240,0,147	1/1:0,13:13:42:1|1:697121_A_C:619,42,0	0/1:2,9:11:58:.:.:289,0,58	0/1:12,4:16:99:.:.:120,0,485	1/1:0,9:9:27:1|1:697121_A_C:401,27,0	1/1:0,6:6:18:1|1:697121_A_C:270,18,0	1/1:0,13:13:39:1|1:697121_A_C:585,39,0	0/1:6,4:10:99:.:.:150,0,237	0/1:4,6:10:99:.:.:240,0,150	0/1:6,9:15:99:.:.:357,0,207	0/1:3,9:12:99:.:.:325,0,99	0/1:3,13:16:87:.:.:530,0,87	1/1:0,15:15:48:1|1:697121_A_C:717,48,0	0/1:7,8:15:99:.:.:285,0,267	1/1:0,17:17:51:1|1:697121_A_C:765,51,0	0/1:15,6:21:99:.:.:207,0,560	0/1:9,19:28:99:.:.:754,0,309	1/1:0,23:23:69:1|1:697121_A_C:1035,69,0	1/1:0,21:21:66:1|1:697121_A_C:981,66,0	1/1:0,9:9:30:1|1:697121_A_C:450,30,0	0/1:1,4:5:30:.:.:130,0,30	1/1:0,13:13:42:1|1:697121_A_C:630,42,0	1/1:0,14:14:42:1|1:697121_A_C:630,42,0	0/1:6,9:15:99:.:.:360,0,198	0/1:10,3:13:96:.:.:96,0,399	0/1:4,5:9:99:.:.:163,0,150	0/1:6,5:11:99:.:.:184,0,234	1/1:0,7:7:21:1|1:697121_A_C:315,21,0	1/1:0,49:49:99:1|1:697121_A_C:2317,157,0	0/1:21,18:39:99:.:.:681,0,791	0/1:3,8:11:99:.:.:319,0,99	1/1:0,11:11:33:1|1:697107_T_A:495,33,0	1/1:0,28:28:87:1|1:697121_A_C:1298,87,0
chr11	740556	chr11_740556	T	G	24063.4	PASS	AC=65;AF=0.246;AN=264;ANN=G|downstream_gene_variant|MODIFIER|MD11G1008800|gene:MD11G1008800|transcript|mRNA:MD11G1008800|protein_coding||c.*3126T>G|||||2852|,G|intron_variant|MODIFIER|MD11G1008900|gene:MD11G1008900|transcript|mRNA:MD11G1008900|protein_coding|2/4|c.67+34T>G||||||;BaseQRankSum=0;ClippingRankSum=0;DP=2502;ExcessHet=40.5422;FS=0;InbreedingCoeff=-0.3009;MLEAC=67;MLEAF=0.254;MQ=61.26;M…	GT:AD:DP:GQ:PL	0/0:41,0:41:99:0,107,1775	0/0:12,0:12:36:0,36,540	0/0:17,0:17:45:0,45,675	0/0:14,0:14:39:0,39,585	0/0:17,0:17:48:0,48,720	0/1:15,5:20:99:152,0,612	0/0:9,0:9:27:0,27,403	0/1:12,13:25:99:510,0,453	0/1:4,7:11:99:264,0,147	0/0:19,0:19:54:0,54,810	0/1:10,6:16:99:211,0,367	0/1:5,9:14:99:345,0,183	0/0:15,0:15:45:0,45,669	0/0:14,0:14:42:0,42,579	0/0:5,0:5:15:0,15,220	0/1:2,6:8:66:233,0,66	0/1:5,3:8:99:111,0,201	0/1:3,5:8:99:198,0,111	1/1:0,9:9:27:405,27,0	0/1:15,11:26:99:370,0,581	0/0:17,0:17:51:0,51,718	0/1:3,10:13:96:411,0,96	0/0:8,0:8:24:0,24,352	0/1:9,12:21:99:470,0,342	0/1:9,5:14:99:176,0,363	0/0:20,0:20:57:0,57,855	0/0:20,0:20:57:0,57,855	0/0:9,0:9:27:0,27,405	0/1:5,5:10:99:195,0,188	0/0:8,0:8:0:0,0,285	0/0:15,0:15:42:0,42,630	0/1:14,7:21:99:252,0,564	0/1:11,7:18:99:202,0,441	0/1:3,7:10:99:285,0,105	0/1:6,2:8:66:66,0,246	0/0:7,0:7:21:0,21,307	0/0:22,0:22:60:0,60,900	0/1:20,18:38:99:657,0,765	0/1:11,5:16:99:177,0,447	0/0:16,0:16:48:0,48,689	0/0:29,0:29:84:0,84,1260
chr11	829083	chr11_829083	C	G	31915.6	PASS	AC=55;AF=0.208;AN=264;ANN=G|upstream_gene_variant|MODIFIER|MD11G1011000|gene:MD11G1011000|transcript|mRNA:MD11G1011000|protein_coding||c.-2584G>C|||||2514|,G|intron_variant|MODIFIER|MD11G1011100|gene:MD11G1011100|transcript|mRNA:MD11G1011100|protein_coding|2/2|c.622+45G>C||||||;BaseQRankSum=0.319;ClippingRankSum=0;DP=3862;ExcessHet=35.1614;FS=0;InbreedingCoeff=-0.2661;MLEAC=55;MLEAF=0.208;MQ=60.7…	GT:AD:DP:GQ:PGT:PID:PL	0/1:45,42:87:99:.:.:1570,0,1573	0/0:14,0:14:42:.:.:0,42,560	0/0:19,0:19:57:.:.:0,57,776	0/0:7,0:7:0:.:.:0,0,239	0/0:10,0:10:30:.:.:0,30,422	0/0:29,0:29:87:.:.:0,87,1277	0/1:8,3:11:99:.:.:102,0,310	0/0:37,0:37:99:.:.:0,111,1584	0/0:22,0:22:66:.:.:0,66,960	0/0:27,0:27:81:.:.:0,81,1195	0/1:10,16:26:99:0|1:829083_C_G:572,0,372	0/1:13,9:22:99:.:.:331,0,512	0/0:16,0:16:48:.:.:0,48,670	0/0:5,0:5:15:.:.:0,15,210	0/1:10,6:16:99:.:.:191,0,335	0/0:20,0:20:60:.:.:0,60,858	0/1:9,10:19:99:.:.:363,0,348	0/1:5,7:12:99:0|1:829083_C_G:272,0,189	0/1:12,10:22:99:.:.:376,0,436	0/1:7,17:24:99:.:.:587,0,240	0/0:24,0:24:72:.:.:0,72,970	0/1:6,4:10:99:.:.:150,0,240	0/1:8,18:26:99:0|1:829083_C_G:702,0,270	0/0:40,0:40:99:.:.:0,104,1728	0/0:37,0:37:99:.:.:0,111,1593	0/1:15,20:35:99:.:.:737,0,563	0/0:26,0:26:78:.:.:0,78,1119	0/1:11,18:29:99:.:.:675,0,408	0/1:5,6:11:99:0|1:829083_C_G:234,0,154	0/0:22,0:22:66:.:.:0,66,946	0/0:17,0:17:51:.:.:0,51,732	0/0:24,0:24:72:.:.:0,72,1047	0/0:26,0:26:78:.:.:0,78,1068	0/0:24,0:24:72:.:.:0,72,1028	0/0:10,0:10:30:.:.:0,30,395	0/0:11,0:11:33:.:.:0,33,437	0/1:29,54:83:99:.:.:2059,0,1043	0/1:28,27:55:99:.:.:996,0,985	0/1:10,17:27:99:.:.:623,0,334	0/1:9,12:21:99:.:.:439,0,304	0/1:10,29:39:99:.:.:1132,0,316
chr11	1221328	chr11_1221328	A	C	11188.6	PASS	AC=56;AF=0.212;AN=264;ANN=C|missense_variant|MODERATE|MD11G1015400|gene:MD11G1015400|transcript|mRNA:MD11G1015400|protein_coding|3/4|c.513T>G|p.Asp171Glu|513/999|513/999|171/332||;BaseQRankSum=0.78;ClippingRankSum=0;DP=3852;ExcessHet=37.5513;FS=0;InbreedingCoeff=-0.2757;MLEAC=56;MLEAF=0.212;MQ=64.8;MQRankSum=0.79;QD=7.28;ReadPosRankSum=-0.872;SOR=0.06;set=variant	GT:AD:DP:GQ:PGT:PID:PL	0/1:41,17:58:99:.:.:582,0,1656	0/0:31,0:31:93:.:.:0,93,1345	0/1:15,2:17:39:0|1:1221328_A_C:39,0,624	0/0:28,0:28:84:.:.:0,84,1240	0/1:21,5:26:99:.:.:147,0,867	0/1:17,4:21:99:.:.:114,0,736	0/0:11,0:11:33:.:.:0,33,472	0/1:21,11:32:99:.:.:396,0,827	0/0:11,1:12:34:.:.:0,34,536	0/0:17,1:18:9:.:.:0,9,720	0/0:27,0:27:81:.:.:0,81,1196	0/0:14,0:14:42:.:.:0,42,630	0/1:13,11:24:99:0|1:1221328_A_C:423,0,513	0/0:18,0:18:54:.:.:0,54,810	0/0:26,0:26:78:.:.:0,78,1127	0/1:14,5:19:99:.:.:165,0,600	0/0:21,0:21:60:.:.:0,60,900	0/0:12,0:12:33:.:.:0,33,495	0/0:17,0:17:51:.:.:0,51,751	0/0:26,0:26:75:.:.:0,75,1125	0/1:22,3:25:60:0|1:1221328_A_C:60,0,915	0/0:7,0:7:21:.:.:0,21,291	0/0:30,0:30:45:.:.:0,45,1220	0/1:19,4:23:99:.:.:111,0,786	0/0:15,0:15:45:.:.:0,45,675	0/0:52,0:52:99:.:.:0,120,1800	0/1:20,6:26:99:.:.:152,0,823	0/0:44,0:44:99:.:.:0,120,1800	0/0:16,0:16:36:.:.:0,36,540	0/1:14,12:26:99:0|1:1221328_A_C:462,0,552	0/1:25,3:28:51:.:.:51,0,1041	0/1:13,8:21:99:0|1:1221328_A_C:297,0,522	0/0:21,1:22:21:0|1:1221328_A_C:0,21,900	0/0:14,0:14:42:0|1:1221328_A_C:0,42,630	0/0:11,0:11:0:.:.:0,0,307	0/0:20,0:20:14:.:.:0,14,784	0/0:75,0:75:99:.:.:0,120,1800	0/0:37,0:37:69:.:.:0,69,1501	0/0:58,0:58:99:.:.:0,120,1800	0/0:17,0:17:35:.:.:0,35,696	0/0:54,0:54:99:.:.:0,120,1800
chr11	1221740	chr11_1221740	A	G	34140.6	PASS	AC=74;AF=0.280;AN=264;ANN=G|splice_region_variant&synonymous_variant|LOW|MD11G1015400|gene:MD11G1015400|transcript|mRNA:MD11G1015400|protein_coding|2/4|c.228T>C|p.Gly76Gly|228/999|228/999|76/332||;BaseQRankSum=0.615;ClippingRankSum=0;DP=5381;ExcessHet=66.2128;FS=0;InbreedingCoeff=-0.3905;MLEAC=74;MLEAF=0.28;MQ=59.62;MQRankSum=0;QD=13.24;ReadPosRankSum=0;SOR=1.723;set=variant	GT:AD:DP:GQ:PL	0/1:24,27:51:99:1061,0,912	0/0:31,0:31:33:0,33,495	0/1:28,17:45:99:621,0,1121	0/0:25,0:25:24:0,24,360	0/1:17,8:25:99:277,0,690	0/1:18,20:38:99:767,0,696	0/0:28,0:28:30:0,30,450	0/1:27,13:40:99:465,0,1095	0/1:5,3:8:99:111,0,201	0/1:35,9:44:99:273,0,1439	0/0:31,0:31:48:0,48,720	0/0:57,0:57:96:0,96,1440	0/1:27,3:30:45:45,0,1121	0/1:28,8:36:99:252,0,1148	0/0:29,0:29:36:0,36,540	0/1:13,15:28:99:587,0,501	0/0:25,0:25:15:0,15,225	0/0:9,0:9:12:0,12,180	0/0:25,0:25:33:0,33,495	0/0:44,0:44:75:0,75,1125	0/1:19,12:31:99:447,0,762	0/0:26,0:26:45:0,45,675	0/0:49,0:49:39:0,39,585	0/1:15,12:27:99:459,0,594	0/1:19,8:27:99:279,0,774	0/0:55,0:55:51:0,51,765	0/1:23,18:41:99:687,0,898	0/0:55,0:55:27:0,27,405	0/0:29,0:29:24:0,24,360	0/1:15,10:25:99:375,0,578	0/1:31,13:44:99:453,0,1249	0/1:17,3:20:75:75,0,705	0/1:18,11:29:99:408,0,723	0/1:7,8:15:99:280,0,257	0/1:9,12:21:99:477,0,338	0/1:7,6:13:99:231,0,276	0/0:73,0:73:60:0,60,900	0/0:69,0:69:90:0,90,1350	0/0:32,0:32:36:0,36,540	0/0:41,0:41:60:0,60,900	0/0:73,0:73:72:0,72,1080
chr11	1298821	chr11_1298821	A	G	31950.3	PASS	AC=75;AF=0.284;AN=264;ANN=G|intron_variant|MODIFIER|MD11G1016200|gene:MD11G1016200|transcript|mRNA:MD11G1016200|protein_coding|10/43|c.935+14T>C||||||;BaseQRankSum=0.165;ClippingRankSum=0;DP=3717;ExcessHet=68.3557;FS=0;InbreedingCoeff=-0.3971;MLEAC=75;MLEAF=0.284;MQ=60.72;MQRankSum=0;QD=16.03;ReadPosRankSum=0;SOR=1.162;set=variant	GT:AD:DP:GQ:PGT:PID:PL	0/1:42,27:69:99:.:.:915,0,1670	0/0:21,0:21:63:.:.:0,63,932	0/1:12,6:18:99:0|1:1298820_T_A:216,0,479	0/0:19,0:19:57:.:.:0,57,851	0/1:19,2:21:27:0|1:1298820_T_A:27,0,745	0/1:8,22:30:99:0|1:1298820_T_A:890,0,270	0/0:10,0:10:30:.:.:0,30,450	0/1:27,17:44:99:0|1:1298820_T_A:619,0,1071	0/1:12,5:17:99:0|1:1298820_T_A:174,0,489	0/1:11,7:18:99:0|1:1298820_T_A:261,0,441	0/0:36,0:36:99:.:.:0,108,1592	0/0:17,0:17:51:.:.:0,51,732	0/1:9,3:12:99:0|1:1298820_T_A:99,0,369	0/1:16,12:28:99:0|1:1298820_T_A:437,0,624	0/0:34,0:34:99:.:.:0,102,1516	0/1:13,14:27:99:0|1:1298820_T_A:549,0,487	0/0:17,0:17:51:.:.:0,51,756	0/0:6,0:6:18:.:.:0,18,261	0/0:25,0:25:75:.:.:0,75,1125	0/0:34,0:34:99:.:.:0,102,1505	0/1:15,8:23:99:0|1:1298820_T_A:283,0,606	0/0:21,0:21:63:.:.:0,63,945	0/0:26,0:26:78:.:.:0,78,1150	0/1:14,7:21:99:0|1:1298820_T_A:252,0,559	0/1:14,23:37:99:0|1:1298820_T_A:909,0,519	0/0:34,0:34:99:.:.:0,102,1519	0/1:20,9:29:99:0|1:1298820_T_A:318,0,809	0/0:23,0:23:69:.:.:0,69,1035	0/0:21,0:21:63:.:.:0,63,945	0/1:21,9:30:99:.:.:308,0,835	0/1:6,8:14:99:0|1:1298820_T_A:301,0,206	0/1:14,14:28:99:0|1:1298820_T_A:546,0,546	0/1:10,2:12:54:0|1:1298820_T_A:54,0,411	0/1:11,11:22:99:0|1:1298820_T_A:426,0,412	0/1:7,4:11:99:0|1:1298820_T_A:134,0,282	0/1:13,11:24:99:0|1:1298820_T_A:403,0,505	0/0:53,0:53:99:.:.:0,120,1800	0/0:47,2:49:57:0|1:1298820_T_A:0,57,1910	0/0:14,0:14:42:.:.:0,42,630	0/0:28,0:28:84:.:.:0,84,1220	0/0:57,0:57:99:.:.:0,120,1800
chr11	1311740	chr11_1311740	T	A	30939.6	PASS	AC=57;AF=0.216;AN=264;ANN=A|missense_variant|MODERATE|MD11G1016300|gene:MD11G1016300|transcript|mRNA:MD11G1016300|protein_coding|7/9|c.3009T>A|p.Ser1003Arg|3316/4027|3009/3507|1003/1168||;BaseQRankSum=0;ClippingRankSum=0;DP=3758;ExcessHet=37.1775;FS=0;InbreedingCoeff=-0.2785;MLEAC=57;MLEAF=0.216;MQ=60;MQRankSum=0;QD=19.9;ReadPosRankSum=0;SOR=3.817;set=variant	GT:AD:DP:GQ:PGT:PID:PL	0/1:33,46:79:99:.:.:1795,0,1233	0/1:4,6:10:99:.:.:240,0,150	0/0:23,0:23:69:.:.:0,69,1018	0/1:5,12:17:99:.:.:489,0,174	0/0:12,0:12:36:.:.:0,36,487	0/0:34,0:34:99:.:.:0,102,1519	0/1:9,4:13:99:.:.:109,0,366	0/0:19,0:19:57:.:.:0,57,852	0/0:13,0:13:39:.:.:0,39,566	0/0:34,0:34:99:.:.:0,102,1460	0/1:14,8:22:99:.:.:294,0,537	0/1:17,5:22:99:.:.:156,0,664	0/0:19,0:19:57:.:.:0,57,792	0/0:14,0:14:42:.:.:0,42,608	0/1:10,10:20:99:.:.:390,0,390	0/0:15,0:15:45:.:.:0,45,610	0/1:5,16:21:99:.:.:650,0,162	0/1:4,5:9:99:.:.:198,0,150	0/1:10,24:34:99:.:.:963,0,339	0/1:9,6:15:99:.:.:222,0,360	0/0:20,0:20:60:.:.:0,60,900	0/1:13,6:19:99:.:.:213,0,525	0/1:24,16:40:99:.:.:596,0,960	0/0:16,0:16:48:.:.:0,48,686	0/0:33,0:33:99:.:.:0,99,1462	0/1:17,18:35:99:.:.:701,0,656	0/0:24,0:24:72:.:.:0,72,1066	0/1:18,12:30:99:.:.:443,0,713	0/1:11,5:16:99:.:.:134,0,447	0/0:26,0:26:78:.:.:0,78,1134	0/0:28,0:28:84:.:.:0,84,1222	0/0:12,0:12:36:.:.:0,36,516	0/0:29,0:29:87:.:.:0,87,1259	0/0:14,0:14:42:.:.:0,42,630	0/0:17,0:17:51:.:.:0,51,732	0/0:22,0:22:66:.:.:0,66,972	0/1:21,22:43:99:.:.:823,0,793	0/1:9,29:38:99:.:.:1179,0,291	0/1:19,18:37:99:.:.:699,0,722	0/1:16,14:30:99:.:.:483,0,627	0/1:14,10:24:99:.:.:375,0,558
chr11	1363666	chr11_1363666	A	G	23480.5	PASS	AC=68;AF=0.258;AN=264;ANN=G|synonymous_variant|LOW|MD11G1016800|gene:MD11G1016800|transcript|mRNA:MD11G1016800|protein_coding|9/12|c.1668A>G|p.Ala556Ala|1809/2663|1668/2190|556/729||,G|upstream_gene_variant|MODIFIER|MD11G1016900|gene:MD11G1016900|transcript|ncRNA:MD11G1016900|lincRNA||n.-4160A>G|||||4054|;BaseQRankSum=0.077;ClippingRankSum=0;DP=2591;ExcessHet=54.9484;FS=0;InbreedingCoeff=-0.3507;…	GT:AD:DP:GQ:PL	0/0:33,0:33:99:0,99,1390	0/0:5,0:5:0:0,0,133	0/1:11,11:22:99:414,0,404	0/1:3,6:9:99:243,0,108	0/1:7,3:10:99:105,0,285	0/1:3,12:15:90:456,0,90	0/1:4,6:10:99:228,0,128	0/0:24,0:24:72:0,72,1058	0/0:7,0:7:21:0,21,287	0/1:13,7:20:99:255,0,522	0/0:13,0:13:39:0,39,585	0/0:17,0:17:45:0,45,675	0/1:9,9:18:99:315,0,348	0/1:11,4:15:99:135,0,447	0/1:7,9:16:99:334,0,250	0/1:15,7:22:99:246,0,591	0/0:15,0:15:45:0,45,597	0/0:7,0:7:21:0,21,287	0/0:16,0:16:48:0,48,714	0/0:28,0:28:84:0,84,1160	0/1:5,8:13:99:313,0,164	0/0:12,0:12:36:0,36,522	0/1:11,9:20:99:342,0,432	0/0:20,0:20:60:0,60,824	0/0:23,0:23:66:0,66,990	0/1:13,10:23:99:370,0,481	0/1:12,7:19:99:258,0,465	0/1:7,8:15:99:268,0,264	0/0:8,0:8:24:0,24,318	0/1:3,5:8:99:193,0,108	0/1:2,9:11:57:355,0,57	0/0:24,0:24:72:0,72,956	0/0:15,0:15:45:0,45,645	0/0:20,0:20:60:0,60,850	0/0:11,0:11:33:0,33,442	0/1:5,7:12:99:271,0,189	0/1:16,19:35:99:740,0,588	0/0:27,0:27:81:0,81,1146	0/1:16,14:30:99:528,0,599	0/1:7,5:12:99:185,0,207	0/1:5,19:24:99:748,0,153
chr11	1363707	chr11_1363707	T	A	22471.1	PASS	AC=63;AF=0.239;AN=264;ANN=A|upstream_gene_variant|MODIFIER|MD11G1016900|gene:MD11G1016900|transcript|ncRNA:MD11G1016900|lincRNA||n.-4119T>A|||||4013|,A|intron_variant|MODIFIER|MD11G1016800|gene:MD11G1016800|transcript|mRNA:MD11G1016800|protein_coding|9/11|c.1686+23T>A||||||;BaseQRankSum=-0.125;ClippingRankSum=0;DP=2724;ExcessHet=45.8055;FS=0;InbreedingCoeff=-0.3228;MLEAC=63;MLEAF=0.239;MQ=60;MQRa…	GT:AD:DP:GQ:PGT:PID:PL	0/0:56,0:56:81:.:.:0,81,1215	0/0:6,0:6:6:.:.:0,6,90	0/0:17,0:17:36:.:.:0,36,540	0/0:8,0:8:15:.:.:0,15,225	0/0:15,0:15:24:.:.:0,24,360	0/0:14,0:14:30:.:.:0,30,450	0/0:8,0:8:15:.:.:0,15,225	0/1:8,17:25:99:.:.:676,0,285	0/1:5,5:10:99:.:.:192,0,192	0/0:25,0:25:45:.:.:0,45,675	0/1:8,6:14:99:.:.:228,0,290	0/1:8,8:16:99:.:.:304,0,312	0/0:20,0:20:21:.:.:0,21,315	0/0:13,0:13:30:.:.:0,30,450	0/0:15,0:15:24:.:.:0,24,360	0/0:19,0:19:51:.:.:0,51,765	0/1:3,13:16:87:.:.:529,0,87	0/1:3,2:5:75:.:.:75,0,120	0/1:6,8:14:99:.:.:311,0,215	0/1:11,13:24:99:.:.:506,0,420	0/0:12,0:12:21:.:.:0,21,315	0/1:12,2:14:48:.:.:48,0,498	0/0:16,0:16:42:.:.:0,42,630	0/1:9,13:22:99:.:.:516,0,319	0/1:12,10:22:99:.:.:375,0,436	0/0:24,0:24:45:.:.:0,45,675	0/0:18,0:18:36:.:.:0,36,540	0/0:11,0:11:18:.:.:0,18,270	0/1:3,2:5:75:.:.:75,0,120	0/0:13,0:13:6:.:.:0,6,90	0/0:13,0:13:18:.:.:0,18,270	0/1:10,17:27:99:.:.:601,0,366	0/1:7,6:13:99:.:.:231,0,276	0/1:13,11:24:99:.:.:410,0,502	0/1:7,2:9:56:.:.:56,0,288	0/0:12,0:12:21:.:.:0,21,315	0/0:38,0:38:48:.:.:0,48,720	0/1:8,14:22:99:.:.:522,0,286	0/0:31,0:31:52:.:.:0,52,1304	0/0:12,0:12:9:.:.:0,9,135	0/0:22,0:22:30:.:.:0,30,450
chr11	1656300	chr11_1656300	C	G	20902.9	PASS	AC=56;AF=0.212;AN=264;ANN=G|missense_variant|MODERATE|MD11G1019200|gene:MD11G1019200|transcript|mRNA:MD11G1019200|protein_coding|3/3|c.1670G>C|p.Arg557Pro|1670/3474|1670/3474|557/1157||,G|downstream_gene_variant|MODIFIER|MD11G1019300|gene:MD11G1019300|transcript|mRNA:MD11G1019300|protein_coding||c.*4302G>C|||||4302|;BaseQRankSum=0.483;ClippingRankSum=0;DP=3438;ExcessHet=35.7998;FS=1.543;Inbreedin…	GT:AD:DP:GQ:PL	0/1:28,25:53:99:930,0,1053	0/1:18,8:26:99:242,0,658	0/0:30,0:30:90:0,90,1207	0/1:10,8:18:99:303,0,371	0/0:9,0:9:27:0,27,373	0/0:14,0:14:42:0,42,567	0/1:3,4:7:99:159,0,107	0/0:16,0:16:48:0,48,624	0/0:15,0:15:3:0,3,568	0/0:17,0:17:51:0,51,655	0/1:15,13:28:99:358,0,536	0/1:8,10:18:99:389,0,303	0/0:16,0:16:2:0,2,587	0/0:30,0:30:74:0,74,1267	0/1:17,11:28:99:399,0,622	0/0:10,0:10:30:0,30,395	0/1:7,3:10:99:105,0,253	0/1:9,4:13:99:133,0,328	0/1:9,4:13:99:141,0,363	0/1:11,6:17:99:184,0,430	0/0:12,0:12:36:0,36,492	0/1:6,14:20:99:489,0,167	0/1:17,5:22:99:159,0,684	0/0:28,0:28:84:0,84,1123	0/0:33,0:33:99:0,99,1343	0/1:12,7:19:99:258,0,453	0/0:20,0:20:60:0,60,872	0/0:22,0:22:20:0,20,911	0/0:5,0:5:0:0,0,79	0/0:17,0:17:51:0,51,645	0/0:26,0:26:75:0,75,1090	0/0:33,0:33:99:0,99,1424	0/0:21,0:21:63:0,63,800	0/0:15,0:15:45:0,45,591	0/0:31,0:31:93:0,93,1201	0/0:15,0:15:45:0,45,584	0/0:56,0:56:99:0,120,1800	0/1:13,10:23:99:334,0,497	0/1:25,6:31:99:169,0,997	0/1:9,14:23:99:541,0,316	0/1:26,20:46:99:752,0,994
chr11	1677449	chr11_1677449	A	G	37568.2	PASS	AC=64;AF=0.242;AN=264;ANN=G|downstream_gene_variant|MODIFIER|MD11G1019500|gene:MD11G1019500|transcript|mRNA:MD11G1019500|protein_coding||c.*753A>G|||||721|,G|intron_variant|MODIFIER|MD11G1019600|gene:MD11G1019600|transcript|mRNA:MD11G1019600|protein_coding|9/9|c.1217-160T>C||||||;BaseQRankSum=0.338;ClippingRankSum=0;DP=4214;ExcessHet=35.2353;FS=0;InbreedingCoeff=-0.2856;MLEAC=63;MLEAF=0.239;MQ=59…	GT:AD:DP:GQ:PGT:PID:PL	0/0:97,0:97:99:.:.:0,120,1800	0/0:21,0:21:57:.:.:0,57,855	0/0:19,0:19:57:.:.:0,57,822	0/0:16,0:16:39:.:.:0,39,585	0/0:32,0:32:93:.:.:0,93,1395	0/0:31,0:31:87:.:.:0,87,1305	0/0:14,0:14:30:.:.:0,30,450	0/1:10,18:28:99:.:.:624,0,363	0/1:13,3:16:87:.:.:87,0,528	0/0:23,0:23:60:.:.:0,60,900	0/1:7,8:15:99:0|1:1677449_A_G:312,0,312	0/1:12,14:26:99:0|1:1677449_A_G:552,0,462	0/0:27,0:27:81:.:.:0,81,1191	0/0:24,0:24:69:.:.:0,69,1035	0/0:28,0:28:60:.:.:0,60,900	0/0:25,0:25:66:.:.:0,66,990	0/0:19,0:19:51:.:.:0,51,765	0/1:12,6:18:99:0|1:1677449_A_G:216,0,486	0/1:9,14:23:99:0|1:1677449_A_G:622,0,330	0/0:26,0:26:32:.:.:0,32,1036	0/0:38,0:38:99:.:.:0,111,1665	0/1:12,13:25:99:0|1:1677449_A_G:510,0,465	0/0:29,0:29:72:.:.:0,72,1080	0/1:17,12:29:99:.:.:400,0,672	0/1:9,11:20:99:.:.:432,0,333	0/0:41,0:41:93:.:.:0,93,1395	0/0:19,0:19:51:.:.:0,51,765	0/0:22,0:22:45:.:.:0,45,675	0/1:6,5:11:99:0|1:1677449_A_G:192,0,237	0/0:18,0:18:45:.:.:0,45,675	0/0:26,0:26:75:.:.:0,75,1125	0/1:18,9:27:99:.:.:314,0,691	0/1:11,4:15:99:.:.:119,0,412	0/1:9,9:18:99:.:.:351,0,344	0/1:6,6:12:99:.:.:234,0,234	0/1:5,9:14:99:.:.:341,0,183	0/0:70,0:70:99:.:.:0,120,1800	0/1:20,24:44:99:0|1:1677449_A_G:948,0,768	0/0:21,0:21:48:.:.:0,48,720	0/0:31,0:31:66:.:.:0,66,990	0/0:59,0:59:99:.:.:0,120,1800
chr11	1677451	chr11_1677451	T	A	139282	PASS	AC=205;AF=0.777;AN=264;ANN=A|downstream_gene_variant|MODIFIER|MD11G1019500|gene:MD11G1019500|transcript|mRNA:MD11G1019500|protein_coding||c.*755T>A|||||723|,A|intron_variant|MODIFIER|MD11G1019600|gene:MD11G1019600|transcript|mRNA:MD11G1019600|protein_coding|9/9|c.1217-162A>T||||||;BaseQRankSum=0;ClippingRankSum=0;DP=4194;ExcessHet=39.6745;FS=0;InbreedingCoeff=-0.2886;MLEAC=205;MLEAF=0.777;MQ=59.7…	GT:AD:DP:GQ:PGT:PID:PL	0/1:39,57:96:99:.:.:2259,0,1501	0/1:5,9:14:99:.:.:345,0,183	1/1:0,19:19:57:.:.:845,57,0	0/1:9,6:15:99:.:.:222,0,346	1/1:0,31:31:93:.:.:1382,93,0	1/1:0,31:31:93:.:.:1377,93,0	0/1:4,7:11:99:.:.:282,0,147	1/1:0,28:28:84:1|1:1677331_T_C:1257,84,0	1/1:0,16:16:48:.:.:717,48,0	1/1:0,23:23:69:.:.:988,69,0	0/1:8,8:16:99:0|1:1677449_A_G:312,0,312	0/1:12,14:26:99:0|1:1677449_A_G:552,0,462	1/1:0,26:26:78:.:.:1152,78,0	1/1:0,22:22:66:1|1:1677422_G_A:990,66,0	0/1:15,11:26:99:.:.:408,0,597	1/1:0,25:25:75:.:.:1116,75,0	0/1:9,8:17:99:.:.:309,0,354	0/1:12,6:18:99:0|1:1677449_A_G:216,0,486	0/1:9,16:25:99:0|1:1677449_A_G:622,0,330	0/1:15,9:24:99:.:.:329,0,603	1/1:0,37:37:99:.:.:1599,111,0	0/1:12,13:25:99:0|1:1677449_A_G:510,0,465	0/1:10,18:28:99:.:.:724,0,366	1/1:0,29:29:87:1|1:1677331_T_C:1297,87,0	1/1:0,20:20:60:1|1:1677331_T_C:900,60,0	0/1:20,17:37:99:.:.:654,0,789	1/1:0,18:18:54:.:.:784,54,0	0/1:12,9:21:99:0|1:1677305_A_G:381,0,464	0/1:6,5:11:99:0|1:1677449_A_G:192,0,237	1/1:0,17:17:51:.:.:718,51,0	1/1:0,25:25:74:.:.:1026,74,0	1/1:0,27:27:81:1|1:1677342_A_T:1212,81,0	1/1:0,15:15:45:1|1:1677342_A_T:675,45,0	1/1:0,19:19:57:1|1:1677331_T_C:844,57,0	1/1:0,13:13:39:1|1:1677422_G_A:576,39,0	1/1:0,14:14:42:.:.:627,42,0	1/1:0,70:70:99:.:.:2899,209,0	0/1:20,24:44:99:0|1:1677449_A_G:948,0,768	0/1:12,9:21:99:.:.:342,0,477	0/1:19,15:34:99:.:.:569,0,753	0/1:39,19:58:99:.:.:680,0,1580
chr11	1677456	chr11_1677456	T	C	34780.2	PASS	AC=58;AF=0.220;AN=264;ANN=C|downstream_gene_variant|MODIFIER|MD11G1019500|gene:MD11G1019500|transcript|mRNA:MD11G1019500|protein_coding||c.*760T>C|||||728|,C|intron_variant|MODIFIER|MD11G1019600|gene:MD11G1019600|transcript|mRNA:MD11G1019600|protein_coding|9/9|c.1217-167A>G||||||;BaseQRankSum=0.04;ClippingRankSum=0;DP=4223;ExcessHet=39.3112;FS=0;InbreedingCoeff=-0.2846;MLEAC=58;MLEAF=0.22;MQ=61.0…	GT:AD:DP:GQ:PGT:PID:PL	0/1:59,41:100:99:.:.:1529,0,2348	0/1:13,5:18:99:.:.:171,0,498	0/0:20,0:20:60:.:.:0,60,837	0/1:6,8:14:99:.:.:318,0,228	0/0:33,0:33:99:.:.:0,99,1434	0/0:30,0:30:90:.:.:0,90,1350	0/1:7,6:13:99:.:.:214,0,276	0/0:26,0:26:72:.:.:0,72,1080	0/0:17,0:17:51:.:.:0,51,740	0/0:21,0:21:63:.:.:0,63,917	0/1:8,6:14:99:.:.:228,0,318	0/1:15,11:26:99:.:.:417,0,594	0/0:27,0:27:81:.:.:0,81,1210	0/0:23,0:23:52:.:.:0,52,885	0/1:14,15:29:99:.:.:588,0,525	0/0:25,0:25:72:.:.:0,72,1080	0/1:7,9:16:99:.:.:354,0,309	0/1:6,12:18:99:.:.:486,0,216	0/1:16,9:25:99:.:.:326,0,645	0/1:9,15:24:99:.:.:603,0,333	0/0:38,0:38:99:.:.:0,99,1485	0/1:13,12:25:99:.:.:465,0,510	0/1:19,10:29:99:.:.:363,0,763	0/0:30,0:30:90:.:.:0,90,1237	0/0:27,0:27:81:.:.:0,81,1161	0/1:18,20:38:99:.:.:793,0,685	0/0:17,0:17:51:.:.:0,51,736	0/1:10,11:21:99:0|1:1677305_A_G:432,0,384	0/1:5,6:11:99:.:.:237,0,192	0/0:16,0:16:48:.:.:0,48,680	0/0:24,0:24:72:.:.:0,72,1024	0/0:25,0:25:75:.:.:0,75,1060	0/0:15,0:15:42:.:.:0,42,630	0/0:20,0:20:60:.:.:0,60,824	0/0:17,0:17:51:.:.:0,51,721	0/0:19,0:19:57:.:.:0,57,801	0/0:46,0:46:99:.:.:0,108,1620	0/1:24,20:44:99:.:.:746,0,948	0/1:9,12:21:99:.:.:477,0,342	0/1:15,19:34:99:.:.:739,0,573	0/1:19,40:59:99:.:.:1611,0,677
chr11	1677482	chr11_1677482	T	G	37873.8	PASS	AC=74;AF=0.280;AN=264;ANN=G|downstream_gene_variant|MODIFIER|MD11G1019500|gene:MD11G1019500|transcript|mRNA:MD11G1019500|protein_coding||c.*786T>G|||||754|,G|intron_variant|MODIFIER|MD11G1019600|gene:MD11G1019600|transcript|mRNA:MD11G1019600|protein_coding|9/9|c.1216+150A>C||||||;BaseQRankSum=-0.531;ClippingRankSum=0;DP=3992;ExcessHet=67.6349;FS=0;InbreedingCoeff=-0.3955;MLEAC=75;MLEAF=0.284;MQ=6…	GT:AD:DP:GQ:PGT:PID:PL	0/1:39,49:88:99:0|1:1677482_T_G:1892,0,1472	0/0:28,0:28:51:.:.:0,51,765	0/1:7,6:13:99:.:.:218,0,273	0/0:14,0:14:18:.:.:0,18,270	0/1:14,18:32:99:.:.:711,0,495	0/1:15,13:28:99:.:.:465,0,571	0/0:15,0:15:24:.:.:0,24,360	0/1:16,8:24:99:.:.:274,0,552	0/1:3,14:17:84:.:.:579,0,84	0/1:13,9:22:99:.:.:336,0,479	0/0:13,0:13:18:.:.:0,18,270	0/0:24,0:24:39:.:.:0,39,585	0/1:11,16:27:99:.:.:624,0,414	0/1:11,11:22:99:.:.:358,0,426	0/0:21,0:21:27:.:.:0,27,405	0/1:11,14:25:99:.:.:555,0,417	0/0:18,0:18:27:.:.:0,27,405	0/0:16,0:16:12:.:.:0,12,180	0/0:25,0:25:42:.:.:0,42,630	0/0:25,0:25:36:.:.:0,36,540	0/1:21,16:37:99:.:.:567,0,828	0/0:21,0:21:36:.:.:0,36,540	0/0:32,0:32:50:.:.:0,50,1294	0/1:8,18:26:99:.:.:686,0,239	0/1:18,9:27:99:.:.:278,0,647	0/0:33,0:33:42:.:.:0,42,630	0/1:6,9:15:99:.:.:348,0,225	0/0:19,0:19:24:.:.:0,24,360	0/0:11,0:11:0:.:.:0,0,404	0/1:10,6:16:99:.:.:214,0,399	0/1:14,10:24:99:.:.:360,0,551	0/1:9,14:23:99:.:.:548,0,323	0/1:3,11:14:93:.:.:431,0,93	0/1:9,8:17:99:.:.:306,0,354	0/0:14,1:15:39:.:.:0,39,604	0/1:9,5:14:99:.:.:183,0,346	0/1:26,20:46:99:.:.:688,0,1006	0/0:44,0:44:72:.:.:0,72,1080	0/0:18,0:18:27:.:.:0,27,405	0/0:33,0:33:51:.:.:0,51,765	0/0:53,0:53:75:.:.:0,75,1125
chr11	1677488	chr11_1677488	T	C	29952.5	PASS	AC=60;AF=0.227;AN=264;ANN=C|downstream_gene_variant|MODIFIER|MD11G1019500|gene:MD11G1019500|transcript|mRNA:MD11G1019500|protein_coding||c.*792T>C|||||760|,C|intron_variant|MODIFIER|MD11G1019600|gene:MD11G1019600|transcript|mRNA:MD11G1019600|protein_coding|9/9|c.1216+144A>G||||||;BaseQRankSum=0.171;ClippingRankSum=0;DP=3714;ExcessHet=30.6395;FS=0;InbreedingCoeff=-0.2546;MLEAC=60;MLEAF=0.227;MQ=60…	GT:AD:DP:GQ:PGT:PID:PL	0/1:46,38:84:99:1|0:1677482_T_G:1481,0,1810	0/1:14,8:22:99:.:.:276,0,522	0/0:12,0:12:33:.:.:0,33,495	0/1:6,7:13:99:.:.:272,0,231	0/0:32,0:32:90:.:.:0,90,1350	0/0:28,0:28:75:.:.:0,75,1125	0/1:7,5:12:99:.:.:189,0,276	0/0:21,0:21:57:.:.:0,57,855	0/0:17,0:17:48:.:.:0,48,720	0/0:17,0:17:51:.:.:0,51,703	0/1:6,5:11:99:.:.:183,0,237	0/1:12,11:23:99:.:.:423,0,464	0/0:25,0:25:72:.:.:0,72,1080	0/0:16,0:16:45:.:.:0,45,675	0/1:9,11:20:99:.:.:435,0,342	0/0:25,0:25:66:.:.:0,66,990	0/1:9,6:15:99:.:.:222,0,360	0/1:5,11:16:99:.:.:447,0,142	0/1:13,8:21:99:.:.:297,0,502	0/1:8,14:22:99:.:.:552,0,290	0/0:34,0:34:90:.:.:0,90,1350	0/1:9,11:20:99:.:.:400,0,297	0/1:19,10:29:99:.:.:363,0,732	0/0:24,0:24:72:.:.:0,72,1004	0/0:27,0:27:78:.:.:0,78,1170	0/1:14,15:29:99:.:.:540,0,510	0/0:15,0:15:45:.:.:0,45,635	0/1:7,10:17:99:0|1:1677305_A_G:399,0,260	0/1:4,6:10:99:.:.:240,0,150	0/0:18,0:18:54:.:.:0,54,768	0/0:23,0:23:63:.:.:0,63,945	0/0:21,0:21:54:.:.:0,54,810	0/0:14,0:14:42:.:.:0,42,608	0/0:16,0:16:45:.:.:0,45,675	0/0:17,0:17:35:.:.:0,35,691	0/0:17,0:17:51:.:.:0,51,723	0/0:38,0:38:99:.:.:0,105,1575	0/1:22,21:43:99:.:.:765,0,844	0/1:8,10:18:99:.:.:388,0,306	0/1:15,18:33:99:.:.:616,0,554	0/1:20,31:51:99:.:.:1156,0,744
chr11	1677504	chr11_1677504	A	T	26482.2	PASS	AC=61;AF=0.231;AN=264;ANN=T|downstream_gene_variant|MODIFIER|MD11G1019500|gene:MD11G1019500|transcript|mRNA:MD11G1019500|protein_coding||c.*808A>T|||||776|,T|intron_variant|MODIFIER|MD11G1019600|gene:MD11G1019600|transcript|mRNA:MD11G1019600|protein_coding|9/9|c.1216+128T>A||||||;BaseQRankSum=-0.609;ClippingRankSum=0;DP=3274;ExcessHet=31.9984;FS=0;InbreedingCoeff=-0.2606;MLEAC=61;MLEAF=0.231;MQ=6…	GT:AD:DP:GQ:PGT:PID:PL	0/0:72,0:72:99:.:.:0,120,1800	0/0:20,0:20:60:.:.:0,60,900	0/0:10,0:10:30:.:.:0,30,450	0/0:12,0:12:33:.:.:0,33,495	0/0:29,0:29:72:.:.:0,72,1080	0/0:29,0:29:84:.:.:0,84,1260	0/0:15,0:15:45:.:.:0,45,621	0/1:4,13:17:99:.:.:457,0,117	0/1:12,3:15:76:.:.:76,0,495	0/0:17,0:17:51:.:.:0,51,703	0/1:5,6:11:99:.:.:235,0,192	0/1:10,12:22:99:.:.:474,0,384	0/0:22,0:22:63:.:.:0,63,945	0/0:13,0:13:36:.:.:0,36,540	0/0:21,0:21:60:.:.:0,60,855	0/0:23,0:23:66:.:.:0,66,988	0/0:14,0:14:39:.:.:0,39,585	0/1:11,4:15:99:.:.:123,0,442	0/1:8,10:18:99:.:.:353,0,306	0/0:24,0:24:30:.:.:0,30,915	0/0:26,0:26:72:.:.:0,72,1080	0/1:10,8:18:99:.:.:268,0,396	0/1:24,2:26:12:.:.:12,0,981	0/1:18,5:23:99:.:.:156,0,718	0/1:5,15:20:99:.:.:560,0,137	0/0:26,0:26:72:.:.:0,72,1080	0/0:15,0:15:45:.:.:0,45,621	0/0:13,0:13:36:.:.:0,36,540	0/1:6,4:10:99:.:.:142,0,240	0/0:18,0:18:45:.:.:0,45,675	0/0:23,0:23:63:.:.:0,63,945	0/1:11,1:12:9:.:.:9,0,452	0/1:4,3:7:99:0|1:1677504_A_T:114,0,159	0/1:6,9:15:99:0|1:1677504_A_T:322,0,222	0/1:4,11:15:99:.:.:377,0,136	0/1:5,9:14:99:.:.:276,0,176	0/0:29,0:29:81:.:.:0,81,1215	0/1:12,20:32:99:.:.:765,0,444	0/0:13,0:13:39:.:.:0,39,577	0/0:26,0:26:75:.:.:0,75,1125	0/0:40,0:40:99:.:.:0,110,1755
chr11	1677518	chr11_1677518	T	C	22976.7	PASS	AC=58;AF=0.220;AN=264;ANN=C|downstream_gene_variant|MODIFIER|MD11G1019500|gene:MD11G1019500|transcript|mRNA:MD11G1019500|protein_coding||c.*822T>C|||||790|,C|intron_variant|MODIFIER|MD11G1019600|gene:MD11G1019600|transcript|mRNA:MD11G1019600|protein_coding|9/9|c.1216+114A>G||||||;BaseQRankSum=-0.212;ClippingRankSum=0;DP=2897;ExcessHet=28.038;FS=0;InbreedingCoeff=-0.2282;MLEAC=58;MLEAF=0.22;MQ=61.…	GT:AD:DP:GQ:PGT:PID:PL	0/0:60,0:60:99:.:.:0,120,1800	0/0:20,0:20:60:.:.:0,60,879	0/0:9,0:9:27:.:.:0,27,390	0/0:10,0:10:27:.:.:0,27,405	0/0:22,0:22:60:.:.:0,60,900	0/0:29,0:29:84:.:.:0,84,1260	0/0:14,0:14:42:.:.:0,42,507	0/1:4,11:15:99:.:.:459,0,119	0/1:11,2:13:51:.:.:51,0,439	0/0:17,0:17:51:.:.:0,51,748	0/1:5,5:10:99:.:.:191,0,195	0/1:11,12:23:99:.:.:471,0,426	0/0:21,0:21:60:.:.:0,60,832	0/0:14,0:14:33:.:.:0,33,495	0/0:19,0:19:42:.:.:0,42,630	0/0:23,0:23:57:.:.:0,57,855	0/0:11,0:11:15:.:.:0,15,225	0/1:10,2:12:54:.:.:54,0,401	0/1:8,10:18:99:.:.:384,0,306	0/0:19,0:19:11:.:.:0,11,761	0/0:23,0:23:60:.:.:0,60,900	0/1:7,6:13:99:.:.:231,0,276	0/1:24,2:26:12:.:.:12,0,899	0/1:18,5:23:99:.:.:156,0,716	0/1:1,13:14:3:.:.:522,0,3	0/0:20,0:20:60:.:.:0,60,851	0/0:13,0:13:30:.:.:0,30,450	0/0:12,0:12:33:.:.:0,33,495	0/1:6,3:9:99:.:.:142,0,240	0/0:14,0:14:42:.:.:0,42,585	0/0:18,0:18:48:.:.:0,48,720	0/1:10,2:12:19:.:.:19,0,400	0/1:4,3:7:99:0|1:1677504_A_T:114,0,159	0/1:6,8:14:99:0|1:1677504_A_T:280,0,199	0/1:4,7:11:99:.:.:282,0,144	0/0:5,0:5:15:.:.:0,15,211	0/0:27,0:27:78:.:.:0,78,1170	0/1:12,18:30:99:.:.:685,0,450	0/0:12,0:12:36:.:.:0,36,493	0/0:20,0:20:60:.:.:0,60,855	0/0:40,0:40:99:.:.:0,102,1501
chr11	1677687	chr11_1677687	T	C	49548	PASS	AC=63;AF=0.239;AN=264;ANN=C|synonymous_variant|LOW|MD11G1019600|gene:MD11G1019600|transcript|mRNA:MD11G1019600|protein_coding|9/10|c.1161A>G|p.Glu387Glu|1627/2136|1161/1389|387/462||,C|downstream_gene_variant|MODIFIER|MD11G1019500|gene:MD11G1019500|transcript|mRNA:MD11G1019500|protein_coding||c.*991T>C|||||959|;BaseQRankSum=0;ClippingRankSum=0;DP=5336;ExcessHet=45.8055;FS=0;InbreedingCoeff=-0.313…	GT:AD:DP:GQ:PL	0/0:114,0:114:99:0,120,1800	0/0:29,0:29:71:0,71,1257	0/0:25,0:25:38:0,38,1062	0/0:23,0:23:69:0,69,948	0/0:38,0:38:99:0,114,1636	0/0:49,0:49:99:0,120,1800	0/0:20,0:20:60:0,60,816	0/1:16,26:42:99:995,0,594	0/1:17,5:22:99:159,0,672	0/0:28,0:28:84:0,84,1187	0/1:17,10:27:99:330,0,671	0/1:16,20:36:99:788,0,592	0/0:32,0:32:96:0,96,1417	0/0:30,0:30:90:0,90,1261	0/0:35,0:35:99:0,105,1491	0/0:34,0:34:99:0,102,1431	0/0:28,0:28:84:0,84,1162	0/1:15,11:26:99:402,0,556	0/1:10,22:32:99:859,0,346	0/0:30,0:30:44:0,44,1239	0/0:50,0:50:99:0,120,1800	0/1:18,19:37:99:735,0,624	0/0:34,2:36:17:0,17,1363	0/1:21,20:41:99:754,0,780	0/1:19,21:40:99:797,0,731	0/0:45,0:45:99:0,108,1800	0/0:25,0:25:75:0,75,1056	0/0:39,0:39:99:0,117,1636	0/1:7,9:16:99:354,0,267	0/0:22,0:22:66:0,66,839	0/0:36,0:36:99:0,108,1549	0/1:19,13:32:99:478,0,747	0/1:12,11:23:99:426,0,464	0/1:17,12:29:99:453,0,663	0/1:7,11:18:99:441,0,248	0/1:7,12:19:99:483,0,258	0/0:77,0:77:99:0,120,1800	0/1:27,27:54:99:1025,0,1010	0/0:22,0:22:66:0,66,924	0/0:35,0:35:99:0,105,1575	0/0:65,0:65:99:0,120,1800
chr11	1689605	chr11_1689605	A	T	195709	PASS	AC=201;AF=0.761;AN=264;ANN=T|missense_variant|MODERATE|MD11G1019800|gene:MD11G1019800|transcript|mRNA:MD11G1019800|protein_coding|1/2|c.1846T>A|p.Phe616Ile|1851/3619|1846/3159|616/1052||,T|downstream_gene_variant|MODIFIER|MD11G1019700|gene:MD11G1019700|transcript|mRNA:MD11G1019700|protein_coding||c.*3941A>T|||||3941|;BaseQRankSum=-0.113;ClippingRankSum=0;DP=5082;ExcessHet=45.3707;FS=0;InbreedingC…	GT:AD:DP:GQ:PGT:PID:PL	0/1:32,74:106:99:.:.:3059,0,1081	1/1:0,25:25:75:.:.:1125,75,0	0/1:4,28:32:75:.:.:1164,0,75	1/1:0,13:13:39:.:.:585,39,0	0/1:5,17:22:99:.:.:685,0,156	0/1:5,20:25:99:.:.:790,0,144	1/1:0,7:7:30:.:.:444,30,0	0/1:4,31:35:66:.:.:1290,0,66	0/1:7,11:18:99:.:.:441,0,237	0/1:3,25:28:48:.:.:990,0,48	1/1:0,41:41:99:.:.:1845,123,0	1/1:0,33:33:99:.:.:1575,105,0	0/1:2,20:22:24:.:.:777,0,24	0/1:4,15:19:99:.:.:609,0,103	1/1:0,20:20:60:.:.:900,60,0	0/1:4,15:19:36:.:.:619,0,36	1/1:0,11:11:33:.:.:495,33,0	1/1:0,14:14:42:.:.:630,42,0	1/1:0,41:41:99:.:.:1845,123,0	1/1:0,17:17:51:.:.:765,51,0	0/1:5,31:36:98:.:.:1279,0,98	1/1:0,36:36:99:.:.:1620,108,0	1/1:0,21:21:63:.:.:945,63,0	0/1:14,41:55:99:.:.:1763,0,434	0/1:7,32:39:99:.:.:1358,0,178	1/1:0,36:36:99:.:.:1620,108,0	0/1:4,13:17:99:.:.:464,0,129	1/1:0,30:30:96:.:.:1440,96,0	1/1:0,15:15:48:.:.:720,48,0	0/1:10,17:27:99:.:.:655,0,312	0/1:6,32:38:99:.:.:1285,0,144	0/1:4,26:30:91:.:.:1006,0,91	0/1:5,43:48:77:.:.:1747,0,77	0/1:2,28:30:0:.:.:1128,0,0	1/1:0,16:16:51:.:.:754,51,0	0/1:4,28:32:80:.:.:1164,0,80	0/1:32,88:120:99:.:.:3543,0,1115	1/1:0,74:74:99:.:.:3420,229,0	1/1:0,30:30:99:.:.:1530,102,0	1/1:0,28:28:84:.:.:1260,84,0	1/1:0,63:63:99:.:.:2835,190,0
chr11	1689997	chr11_1689997	T	G	17224.3	PASS	AC=59;AF=0.223;AN=264;ANN=G|missense_variant|MODERATE|MD11G1019800|gene:MD11G1019800|transcript|mRNA:MD11G1019800|protein_coding|1/2|c.1454A>C|p.His485Pro|1459/3619|1454/3159|485/1052||,G|downstream_gene_variant|MODIFIER|MD11G1019700|gene:MD11G1019700|transcript|mRNA:MD11G1019700|protein_coding||c.*4333T>G|||||4333|;BaseQRankSum=-0.349;ClippingRankSum=0;DP=9644;ExcessHet=39.6745;FS=0;InbreedingCo…	GT:AD:DP:GQ:PGT:PID:PL	0/0:226,0:226:99:.:.:0,120,1800	0/1:40,11:51:99:.:.:335,0,1643	0/0:40,0:40:99:.:.:0,120,1799	0/1:28,9:37:99:.:.:278,0,1149	0/1:15,5:20:99:0|1:1689987_G_T:165,0,583	0/0:36,2:38:24:.:.:0,24,1527	0/1:18,8:26:99:.:.:263,0,732	0/0:117,0:117:99:.:.:0,120,1800	0/0:51,0:51:99:.:.:0,120,1800	0/1:31,15:46:99:.:.:496,0,1230	0/0:98,0:98:99:.:.:0,120,1800	0/0:75,0:75:99:.:.:0,120,1800	0/1:20,2:22:24:.:.:24,0,812	0/0:34,2:36:18:.:.:0,18,1440	0/1:30,7:37:99:.:.:204,0,1229	0/0:29,0:29:42:.:.:0,42,1222	0/1:29,9:38:99:.:.:266,0,1191	0/0:43,0:43:99:.:.:0,120,1800	0/0:71,0:71:99:.:.:0,120,1800	0/1:39,11:50:99:.:.:306,0,1593	0/1:16,4:20:99:.:.:117,0,660	0/0:60,0:60:99:.:.:0,120,1800	0/1:26,5:31:99:.:.:132,0,1077	0/0:89,0:89:99:.:.:0,120,1800	0/0:116,0:116:99:.:.:0,120,1800	0/1:49,20:69:99:.:.:663,0,1968	0/0:37,0:37:99:.:.:0,111,1658	0/1:70,8:78:99:.:.:125,0,2912	0/0:61,0:61:99:.:.:0,120,1800	0/0:57,0:57:99:.:.:0,120,1800	0/0:72,0:72:99:.:.:0,120,1800	0/0:88,0:88:99:.:.:0,120,1800	0/0:79,0:79:99:.:.:0,120,1800	0/0:75,0:75:99:.:.:0,120,1800	0/0:66,0:66:99:.:.:0,120,1800	0/0:56,0:56:99:.:.:0,120,1800	0/1:66,29:95:99:.:.:988,0,2633	0/0:104,0:104:99:.:.:0,120,1800	0/1:43,8:51:99:.:.:200,0,1778	0/1:19,5:24:99:.:.:104,0,783	0/1:55,9:64:99:.:.:209,0,2279
chr11	1803603	chr11_1803603	G	T	84879.4	PASS	AC=206;AF=0.780;AN=264;ANN=T|synonymous_variant|LOW|MD11G1020700|gene:MD11G1020700|transcript|mRNA:MD11G1020700|protein_coding|1/9|c.15G>T|p.Ser5Ser|29/1973|15/1959|5/652||;BaseQRankSum=-0.393;ClippingRankSum=0;DP=2757;ExcessHet=38.2384;FS=0;InbreedingCoeff=-0.2814;MLEAC=206;MLEAF=0.78;MQ=58.59;MQRankSum=0.229;QD=31.52;ReadPosRankSum=0;SOR=0.301;set=variant	GT:AD:DP:GQ:PL	0/1:19,36:55:99:1420,0,668	0/1:10,7:17:99:251,0,382	1/1:0,19:19:57:849,57,0	0/1:12,3:15:90:90,0,483	1/1:0,12:12:36:512,36,0	1/1:0,21:21:63:878,63,0	0/1:1,4:5:31:106,0,31	1/1:0,23:23:69:979,69,0	1/1:0,8:8:24:357,24,0	1/1:0,9:9:27:384,27,0	0/1:7,10:17:99:392,0,264	0/1:14,4:18:99:123,0,564	1/1:0,13:13:39:567,39,0	1/1:0,6:6:18:259,18,0	0/1:4,12:16:94:433,0,94	1/1:0,8:8:24:352,24,0	0/1:11,3:14:86:86,0,440	0/1:4,4:8:99:153,0,153	0/1:4,17:21:99:689,0,117	0/1:16,4:20:98:98,0,642	1/1:0,10:10:30:447,30,0	0/1:5,12:17:99:482,0,174	0/1:8,1:9:18:18,0,326	1/1:0,21:21:63:910,63,0	1/1:0,29:29:87:1228,87,0	0/1:16,7:23:99:234,0,631	1/1:0,12:12:36:525,36,0	0/1:6,19:25:99:729,0,183	0/1:15,11:26:99:417,0,553	1/1:0,20:20:60:856,60,0	1/1:0,18:18:54:785,54,0	1/1:0,27:27:81:1127,81,0	1/1:0,19:19:57:805,57,0	1/1:0,27:27:81:1161,81,0	1/1:0,15:15:45:669,45,0	1/1:0,15:15:45:659,45,0	1/1:0,21:21:63:932,63,0	0/1:25,20:45:99:700,0,922	0/1:11,5:16:99:174,0,437	0/1:4,7:11:99:275,0,147	0/1:9,12:21:99:462,0,335
chr11	1803624	chr11_1803624	C	G	35791.5	PASS	AC=63;AF=0.239;AN=264;ANN=G|synonymous_variant|LOW|MD11G1020700|gene:MD11G1020700|transcript|mRNA:MD11G1020700|protein_coding|1/9|c.36C>G|p.Ser12Ser|50/1973|36/1959|12/652||;BaseQRankSum=-0.84;ClippingRankSum=0;DP=2733;ExcessHet=27.2632;FS=0;InbreedingCoeff=-0.2567;MLEAC=63;MLEAF=0.239;MQ=58.89;MQRankSum=-1.408;QD=23.61;ReadPosRankSum=0;SOR=0.55;set=variant	GT:AD:DP:GQ:PGT:PID:PL	0/0:57,0:57:99:.:.:0,120,1800	0/0:17,0:17:51:.:.:0,51,575	0/0:19,0:19:57:.:.:0,57,621	0/0:15,0:15:45:.:.:0,45,524	0/0:12,0:12:33:.:.:0,33,495	0/0:22,0:22:63:.:.:0,63,945	0/0:5,0:5:15:.:.:0,15,138	0/1:11,12:23:99:0|1:1803624_C_G:471,0,426	0/1:4,5:9:99:0|1:1803624_C_G:163,0,153	0/0:9,0:9:27:.:.:0,27,280	0/1:7,10:17:99:0|1:1803624_C_G:399,0,255	0/1:14,4:18:99:0|1:1803624_C_G:126,0,576	0/0:13,0:13:39:.:.:0,39,426	0/0:6,0:6:15:.:.:0,15,225	0/0:16,0:16:48:.:.:0,48,489	0/0:9,0:9:27:.:.:0,27,285	0/0:14,0:14:42:.:.:0,42,567	0/1:4,4:8:99:0|1:1803624_C_G:156,0,156	0/1:4,17:21:99:0|1:1803624_C_G:702,0,117	0/0:20,0:20:60:.:.:0,60,739	0/0:10,0:10:30:.:.:0,30,376	0/1:5,12:17:99:0|1:1803624_C_G:489,0,174	0/0:9,0:9:27:.:.:0,27,372	0/1:7,15:22:99:0|1:1803624_C_G:605,0,249	0/1:15,14:29:99:0|1:1803624_C_G:543,0,588	0/0:23,0:23:69:.:.:0,69,828	0/0:12,0:12:36:.:.:0,36,444	0/1:6,19:25:99:0|1:1803624_C_G:780,0,195	0/1:15,11:26:99:0|1:1803624_C_G:417,0,597	0/0:20,0:20:60:.:.:0,60,681	0/0:18,0:18:54:.:.:0,54,575	0/1:10,17:27:99:0|1:1803624_C_G:684,0,369	0/1:6,13:19:99:0|1:1803624_C_G:528,0,213	0/1:8,19:27:99:0|1:1803624_C_G:765,0,279	0/1:1,14:15:0:0|1:1803624_C_G:585,0,0	0/1:8,7:15:99:0|1:1803624_C_G:270,0,315	0/0:23,0:23:69:.:.:0,69,1014	0/1:25,20:45:99:.:.:765,0,990	0/0:16,0:16:48:.:.:0,48,566	0/0:11,0:11:33:.:.:0,33,415	0/0:22,0:22:63:.:.:0,63,945
chr11	1803625	chr11_1803625	T	A	35791.5	PASS	AC=63;AF=0.239;AN=264;ANN=A|missense_variant|MODERATE|MD11G1020700|gene:MD11G1020700|transcript|mRNA:MD11G1020700|protein_coding|1/9|c.37T>A|p.Ser13Thr|51/1973|37/1959|13/652||;BaseQRankSum=-0.709;ClippingRankSum=0;DP=2733;ExcessHet=27.2632;FS=0;InbreedingCoeff=-0.2567;MLEAC=63;MLEAF=0.239;MQ=58.89;MQRankSum=-1.408;QD=23.61;ReadPosRankSum=0;SOR=0.55;set=variant	GT:AD:DP:GQ:PGT:PID:PL	0/0:57,0:57:99:.:.:0,120,1800	0/0:17,0:17:51:.:.:0,51,575	0/0:19,0:19:57:.:.:0,57,621	0/0:15,0:15:45:.:.:0,45,524	0/0:12,0:12:33:.:.:0,33,495	0/0:22,0:22:63:.:.:0,63,945	0/0:5,0:5:15:.:.:0,15,138	0/1:11,12:23:99:0|1:1803624_C_G:471,0,426	0/1:4,5:9:99:0|1:1803624_C_G:163,0,153	0/0:9,0:9:27:.:.:0,27,280	0/1:7,10:17:99:0|1:1803624_C_G:399,0,255	0/1:14,4:18:99:0|1:1803624_C_G:126,0,576	0/0:13,0:13:39:.:.:0,39,426	0/0:6,0:6:15:.:.:0,15,225	0/0:16,0:16:48:.:.:0,48,489	0/0:9,0:9:27:.:.:0,27,285	0/0:14,0:14:42:.:.:0,42,567	0/1:4,4:8:99:0|1:1803624_C_G:156,0,156	0/1:4,17:21:99:0|1:1803624_C_G:702,0,117	0/0:20,0:20:60:.:.:0,60,739	0/0:10,0:10:30:.:.:0,30,376	0/1:5,12:17:99:0|1:1803624_C_G:489,0,174	0/0:9,0:9:27:.:.:0,27,372	0/1:7,15:22:99:0|1:1803624_C_G:605,0,249	0/1:15,14:29:99:0|1:1803624_C_G:543,0,588	0/0:23,0:23:69:.:.:0,69,828	0/0:12,0:12:36:.:.:0,36,444	0/1:6,19:25:99:0|1:1803624_C_G:780,0,195	0/1:15,11:26:99:0|1:1803624_C_G:417,0,597	0/0:20,0:20:60:.:.:0,60,681	0/0:18,0:18:54:.:.:0,54,575	0/1:10,17:27:99:0|1:1803624_C_G:684,0,369	0/1:6,13:19:99:0|1:1803624_C_G:528,0,213	0/1:8,19:27:99:0|1:1803624_C_G:765,0,279	0/1:1,14:15:0:0|1:1803624_C_G:585,0,0	0/1:8,7:15:99:0|1:1803624_C_G:270,0,315	0/0:23,0:23:53:.:.:0,53,957	0/1:25,20:45:99:.:.:765,0,990	0/0:16,0:16:48:.:.:0,48,566	0/0:11,0:11:33:.:.:0,33,415	0/0:22,0:22:63:.:.:0,63,945
chr11	1803654	chr11_1803654	C	T	23969.1	PASS	AC=57;AF=0.216;AN=264;ANN=T|synonymous_variant|LOW|MD11G1020700|gene:MD11G1020700|transcript|mRNA:MD11G1020700|protein_coding|1/9|c.66C>T|p.Arg22Arg|80/1973|66/1959|22/652||;BaseQRankSum=-0.825;ClippingRankSum=0;DP=2735;ExcessHet=41.4917;FS=0;InbreedingCoeff=-0.2916;MLEAC=58;MLEAF=0.22;MQ=59.02;MQRankSum=-0.034;QD=19.25;ReadPosRankSum=0;SOR=0.693;set=variant	GT:AD:DP:GQ:PGT:PID:PL	0/1:37,20:57:99:0|1:1803654_C_T:728,0,1493	0/1:7,10:17:99:0|1:1803654_C_T:399,0,264	0/0:19,0:19:57:.:.:0,57,855	0/1:3,12:15:90:0|1:1803654_C_T:495,0,90	0/0:12,0:12:33:.:.:0,33,495	0/0:22,0:22:63:.:.:0,63,945	0/0:5,0:5:0:.:.:0,0,104	0/0:23,0:23:69:.:.:0,69,861	0/0:9,0:9:27:.:.:0,27,325	0/0:9,0:9:27:.:.:0,27,280	0/1:10,7:17:99:0|1:1803654_C_T:264,0,399	0/1:4,14:18:99:0|1:1803654_C_T:576,0,126	0/0:13,0:13:39:.:.:0,39,465	0/0:6,0:6:15:.:.:0,15,225	0/1:12,4:16:99:0|1:1803654_C_T:132,0,492	0/0:9,0:9:0:.:.:0,0,334	0/1:3,11:14:93:0|1:1803654_C_T:453,0,93	0/1:4,4:8:99:0|1:1803654_C_T:156,0,156	0/1:17,4:21:99:0|1:1803654_C_T:117,0,702	0/1:4,16:20:99:0|1:1803654_C_T:660,0,120	0/0:10,0:10:30:.:.:0,30,376	0/1:12,5:17:99:0|1:1803654_C_T:174,0,489	0/1:1,8:9:18:0|1:1803654_C_T:333,0,18	0/0:22,0:22:65:.:.:0,65,627	0/0:29,0:29:84:.:.:0,84,1260	0/1:7,16:23:99:0|1:1803654_C_T:633,0,246	0/0:12,0:12:36:.:.:0,36,458	0/1:19,6:25:99:0|1:1803654_C_T:195,0,780	0/1:11,15:26:99:0|1:1803654_C_T:597,0,417	0/0:20,0:20:60:.:.:0,60,681	0/0:18,0:18:54:.:.:0,54,575	0/0:27,0:27:81:.:.:0,81,1055	0/0:20,0:20:51:.:.:0,51,765	0/0:27,0:27:81:.:.:0,81,1008	0/0:13,0:15:39:.:.:0,39,502	0/0:15,0:15:45:.:.:0,45,494	0/0:23,0:23:69:.:.:0,69,864	0/1:20,25:45:99:.:.:964,0,761	0/1:5,11:16:99:0|1:1803654_C_T:447,0,177	0/1:7,4:11:99:0|1:1803654_C_T:147,0,282	0/1:12,9:21:99:0|1:1803654_C_T:334,0,477
chr11	1803666	chr11_1803666	T	A	23929.1	PASS	AC=57;AF=0.216;AN=264;ANN=A|synonymous_variant|LOW|MD11G1020700|gene:MD11G1020700|transcript|mRNA:MD11G1020700|protein_coding|1/9|c.78T>A|p.Ser26Ser|92/1973|78/1959|26/652||;BaseQRankSum=-0.734;ClippingRankSum=0;DP=2735;ExcessHet=39.3112;FS=0;InbreedingCoeff=-0.287;MLEAC=58;MLEAF=0.22;MQ=58.7;MQRankSum=-0.078;QD=19.22;ReadPosRankSum=0;SOR=0.711;set=variant	GT:AD:DP:GQ:PGT:PID:PL	0/1:37,20:57:99:0|1:1803654_C_T:728,0,1493	0/1:7,10:17:99:0|1:1803654_C_T:399,0,264	0/0:19,0:19:57:.:.:0,57,772	0/1:3,12:15:90:0|1:1803654_C_T:495,0,90	0/0:12,0:12:36:.:.:0,36,494	0/0:22,0:22:66:.:.:0,66,965	0/0:5,0:5:0:.:.:0,0,95	0/0:23,0:23:69:.:.:0,69,939	0/0:9,0:9:27:.:.:0,27,364	0/0:9,0:9:27:.:.:0,27,326	0/1:10,7:17:99:0|1:1803654_C_T:264,0,399	0/1:4,14:18:99:0|1:1803654_C_T:576,0,126	0/0:13,0:13:39:.:.:0,39,495	0/0:6,0:6:18:.:.:0,18,218	0/1:12,4:16:99:0|1:1803654_C_T:132,0,492	0/0:9,0:9:0:.:.:0,0,315	0/1:3,11:14:93:0|1:1803654_C_T:453,0,93	0/1:4,4:8:99:0|1:1803654_C_T:156,0,156	0/1:17,4:21:99:0|1:1803654_C_T:117,0,702	0/1:4,16:20:99:0|1:1803654_C_T:660,0,120	0/0:10,0:10:30:.:.:0,30,426	0/1:12,5:17:99:0|1:1803654_C_T:174,0,489	0/1:1,8:9:18:0|1:1803654_C_T:333,0,18	0/0:22,0:22:66:.:.:0,66,925	0/0:29,0:29:87:.:.:0,87,1237	0/1:7,16:23:99:0|1:1803654_C_T:633,0,246	0/0:12,0:12:36:.:.:0,36,492	0/1:19,6:25:99:0|1:1803654_C_T:195,0,780	0/1:11,15:26:99:0|1:1803654_C_T:597,0,417	0/0:20,0:20:60:.:.:0,60,860	0/0:18,0:18:54:.:.:0,54,724	0/0:27,0:27:81:.:.:0,81,1145	0/0:20,0:20:60:.:.:0,60,800	0/0:27,0:27:81:.:.:0,81,1144	0/0:17,0:17:51:.:.:0,51,714	0/0:15,0:15:45:.:.:0,45,640	0/0:23,0:23:69:.:.:0,69,960	0/1:20,25:45:99:.:.:964,0,761	0/1:5,11:16:99:0|1:1803654_C_T:447,0,177	0/1:7,4:11:99:0|1:1803654_C_T:147,0,282	0/1:12,9:21:99:0|1:1803654_C_T:334,0,477
chr11	1812683	chr11_1812683	G	A	33045.6	PASS	AC=78;AF=0.295;AN=264;ANN=A|missense_variant|MODERATE|MD11G1020900|gene:MD11G1020900|transcript|mRNA:MD11G1020900|protein_coding|1/7|c.89G>A|p.Arg30Gln|109/1631|89/1329|30/442||,A|upstream_gene_variant|MODIFIER|MD11G1021000|gene:MD11G1021000|transcript|mRNA:MD11G1021000|protein_coding||c.-6397G>A|||||4286|,A|downstream_gene_variant|MODIFIER|MD11G1020700|gene:MD11G1020700|transcript|mRNA:MD11G1020…	GT:AD:DP:GQ:PGT:PID:PL	0/1:19,26:45:99:.:.:1032,0,762	0/0:9,0:9:27:.:.:0,27,384	0/1:27,9:36:99:.:.:297,0,1107	0/0:19,0:19:57:.:.:0,57,822	0/1:8,4:12:99:.:.:137,0,324	0/1:10,11:21:99:.:.:420,0,387	0/1:16,2:18:36:.:.:36,0,666	0/1:7,13:20:99:.:.:525,0,247	0/1:10,2:12:54:.:.:54,0,394	0/1:11,15:26:99:.:.:594,0,417	0/0:22,0:22:63:.:.:0,63,934	0/0:26,0:26:78:.:.:0,78,1040	0/1:8,11:19:99:.:.:421,0,303	0/1:8,4:12:99:.:.:141,0,315	0/0:15,0:15:45:.:.:0,45,630	0/1:12,6:18:99:.:.:216,0,483	0/0:16,0:16:48:.:.:0,48,685	0/0:13,0:13:39:.:.:0,39,529	0/0:23,0:23:66:.:.:0,66,927	0/0:32,0:32:96:.:.:0,96,1384	0/1:11,11:22:99:.:.:345,0,429	0/0:18,0:18:54:.:.:0,54,635	0/0:20,0:20:60:.:.:0,60,847	0/1:8,21:29:99:.:.:733,0,270	0/1:10,13:23:99:.:.:516,0,363	0/0:41,0:41:78:.:.:0,78,1697	0/1:7,7:14:99:.:.:273,0,273	0/0:24,0:24:72:.:.:0,72,996	0/0:21,0:21:63:.:.:0,63,900	1/1:0,5:5:15:.:.:225,15,0	0/1:11,10:21:99:.:.:377,0,428	0/1:11,10:21:99:.:.:387,0,429	0/1:11,13:24:99:.:.:513,0,403	0/1:11,4:15:99:.:.:132,0,403	0/1:7,9:16:99:.:.:350,0,264	0/1:2,10:12:54:.:.:411,0,54	0/1:21,14:35:99:.:.:525,0,840	0/0:46,0:46:99:.:.:0,105,1800	0/0:24,0:24:72:.:.:0,72,1044	0/0:21,0:21:63:.:.:0,63,912	0/0:49,0:49:99:.:.:0,120,1800
chr11	1812687	chr11_1812687	C	T	31212.3	PASS	AC=70;AF=0.265;AN=264;ANN=T|synonymous_variant|LOW|MD11G1020900|gene:MD11G1020900|transcript|mRNA:MD11G1020900|protein_coding|1/7|c.93C>T|p.Arg31Arg|113/1631|93/1329|31/442||,T|upstream_gene_variant|MODIFIER|MD11G1021000|gene:MD11G1021000|transcript|mRNA:MD11G1021000|protein_coding||c.-6393C>T|||||4282|,T|downstream_gene_variant|MODIFIER|MD11G1020700|gene:MD11G1020700|transcript|mRNA:MD11G1020700…	GT:AD:DP:GQ:PGT:PID:PL	0/0:46,0:46:99:.:.:0,120,1800	0/1:3,6:9:99:.:.:228,0,108	0/1:9,27:36:99:.:.:898,0,297	0/1:12,7:19:99:.:.:237,0,435	0/1:5,7:12:99:.:.:228,0,189	0/1:11,10:21:99:.:.:359,0,432	0/1:6,12:18:99:.:.:386,0,217	0/0:20,0:20:60:.:.:0,60,853	0/0:13,0:13:0:.:.:0,0,461	0/1:15,11:26:99:.:.:324,0,598	0/0:22,0:22:63:.:.:0,63,934	0/0:26,0:26:78:.:.:0,78,1040	0/1:11,8:19:99:.:.:272,0,438	0/1:4,8:12:99:.:.:231,0,145	0/1:9,6:15:99:0|1:1812687_C_T:210,0,360	0/1:7,11:18:99:.:.:336,0,262	0/1:8,8:16:99:.:.:309,0,312	0/0:13,0:13:39:.:.:0,39,529	0/0:23,0:23:66:.:.:0,66,927	0/1:11,20:31:99:.:.:758,0,393	0/1:11,11:22:99:.:.:401,0,429	0/0:18,0:18:54:.:.:0,54,635	0/1:8,12:20:99:.:.:447,0,300	0/0:29,0:29:87:.:.:0,87,1132	0/0:23,0:23:69:.:.:0,69,957	0/1:21,17:38:99:.:.:556,0,786	0/1:7,7:14:99:.:.:216,0,273	0/0:24,0:24:72:.:.:0,72,996	0/0:21,0:21:63:.:.:0,63,900	0/0:5,0:5:15:.:.:0,15,216	0/1:10,11:21:99:.:.:376,0,387	0/0:21,0:21:63:.:.:0,63,935	0/1:22,2:24:6:.:.:6,0,915	0/0:15,0:15:45:.:.:0,45,618	0/0:16,0:16:48:.:.:0,48,705	0/0:12,0:12:36:.:.:0,36,494	0/1:14,21:35:99:.:.:781,0,525	0/0:46,0:46:99:.:.:0,105,1800	0/1:13,11:24:99:.:.:365,0,493	0/1:6,15:21:99:.:.:513,0,207	0/1:20,27:47:99:.:.:988,0,735
chr11	1823393	chr11_1823393	T	A	12089.5	PASS	AC=58;AF=0.220;AN=264;ANN=A|missense_variant|MODERATE|MD11G1021100|gene:MD11G1021100|transcript|mRNA:MD11G1021100|protein_coding|1/1|c.2404T>A|p.Cys802Ser|2404/2534|2404/2427|802/808||,A|downstream_gene_variant|MODIFIER|MD11G1021000|gene:MD11G1021000|transcript|mRNA:MD11G1021000|protein_coding||c.*4065T>A|||||4065|;BaseQRankSum=0.423;ClippingRankSum=0;DP=2835;ExcessHet=30.3006;FS=0;InbreedingCoef…	GT:AD:DP:GQ:PL	0/0:50,0:50:99:0,111,1800	0/0:9,0:9:27:0,27,390	0/0:22,0:22:57:0,57,855	0/0:16,0:16:48:0,48,698	0/0:25,0:25:72:0,72,1067	0/0:25,0:25:72:0,72,1080	0/0:15,0:15:45:0,45,670	0/1:11,7:18:99:250,0,441	0/0:9,0:9:0:0,0,288	0/0:22,0:22:66:0,66,916	0/1:4,6:10:99:232,0,150	0/1:11,9:20:99:344,0,426	0/0:21,0:21:60:0,60,900	0/0:17,0:17:45:0,45,675	0/0:20,0:20:60:0,60,851	0/0:17,0:17:51:0,51,719	0/0:23,0:23:53:0,53,924	0/1:2,3:5:61:117,0,61	0/1:12,4:16:99:132,0,492	0/0:21,0:21:63:0,63,936	0/0:19,0:19:57:0,57,786	0/1:9,4:13:99:106,0,366	0/0:29,0:29:87:0,87,1281	0/1:6,9:15:99:350,0,225	0/1:11,12:23:99:417,0,426	0/0:32,0:32:96:0,96,1309	0/0:18,0:18:54:0,54,787	0/0:12,0:12:0:0,0,370	0/1:10,4:14:99:118,0,359	0/0:23,0:23:69:0,69,970	0/0:14,0:14:0:0,0,532	0/1:5,10:15:99:366,0,176	0/1:9,1:10:15:15,0,356	0/0:5,0:5:0:0,0,137	1/1:0,8:8:24:353,24,0	0/1:6,4:10:99:124,0,269	0/0:36,0:36:99:0,100,1580	0/1:18,9:27:99:292,0,729	0/0:21,0:21:63:0,63,936	0/0:30,0:30:90:0,90,1349	0/0:48,0:48:99:0,120,1800
chr11	2072121	chr11_2072121	T	G	33253.2	PASS	AC=65;AF=0.246;AN=264;ANN=G|downstream_gene_variant|MODIFIER|MD11G1024000|gene:MD11G1024000|transcript|mRNA:MD11G1024000|protein_coding||c.*593A>C|||||593|,G|intergenic_region|MODIFIER|MD11G1023900-MD11G1024000|gene:MD11G1023900-gene:MD11G1024000|intergenic_region|gene:MD11G1023900-gene:MD11G1024000|||n.2072121T>G||||||;BaseQRankSum=0;ClippingRankSum=0;DP=3362;ExcessHet=49.1135;FS=0;InbreedingCoe…	GT:AD:DP:GQ:PL	0/0:65,0:65:99:0,120,1800	0/0:21,0:21:63:0,63,884	0/0:37,0:37:99:0,111,1646	0/0:22,0:22:66:0,66,964	0/0:10,0:10:14:0,14,395	0/0:25,0:25:75:0,75,1047	0/0:12,0:12:36:0,36,501	0/1:12,18:30:99:697,0,443	0/1:11,3:14:93:93,0,441	0/0:25,0:25:75:0,75,1089	0/1:7,17:24:99:686,0,243	0/1:23,6:29:99:171,0,944	0/0:15,0:15:45:0,45,673	0/1:4,13:17:99:524,0,126	0/0:23,0:23:69:0,69,964	0/0:16,0:16:48:0,48,699	0/0:19,0:19:57:0,57,836	0/1:4,7:11:99:282,0,147	0/1:7,8:15:99:312,0,262	0/0:13,0:13:39:0,39,567	0/0:27,0:27:81:0,81,1215	0/1:4,11:15:99:442,0,135	0/0:14,0:14:42:0,42,612	0/1:8,16:24:99:648,0,288	0/1:10,7:17:99:264,0,399	0/0:27,0:27:81:0,81,1172	0/0:17,0:17:51:0,51,751	0/1:11,8:19:99:303,0,438	0/1:3,17:20:75:692,0,75	0/0:11,0:11:33:0,33,470	0/0:27,0:27:81:0,81,1199	0/1:6,19:25:99:777,0,195	0/1:6,15:21:99:612,0,207	0/1:14,9:23:99:328,0,548	0/1:6,6:12:99:224,0,234	0/1:9,6:15:99:218,0,345	0/0:43,0:43:99:0,120,1800	0/1:18,20:38:99:782,0,692	0/0:24,0:24:72:0,72,1060	0/0:16,0:16:48:0,48,666	0/0:38,0:38:99:0,114,1674
chr11	2075072	chr11_2075072	C	T	32280.1	PASS	AC=69;AF=0.261;AN=264;ANN=T|intron_variant|MODIFIER|MD11G1024000|gene:MD11G1024000|transcript|mRNA:MD11G1024000|protein_coding|7/10|c.958-64G>A||||||;BaseQRankSum=0;ClippingRankSum=0;DP=2882;ExcessHet=34.4391;FS=0;InbreedingCoeff=-0.2865;MLEAC=69;MLEAF=0.261;MQ=60.6;MQRankSum=0;QD=21.93;ReadPosRankSum=0;SOR=0.043;set=variant	GT:AD:DP:GQ:PL	0/0:56,0:56:99:0,120,1800	0/1:5,18:23:99:738,0,153	0/1:5,14:19:99:535,0,165	0/1:6,9:15:99:340,0,222	0/1:4,10:14:99:405,0,138	0/1:8,7:15:99:267,0,280	0/1:2,5:7:69:201,0,69	0/0:22,0:22:66:0,66,923	0/0:9,0:9:27:0,27,398	0/1:9,18:27:99:729,0,324	0/0:19,0:19:11:0,11,760	0/0:16,0:16:48:0,48,658	0/1:9,6:15:99:225,0,360	0/0:12,0:12:36:0,36,508	1/1:1,16:17:6:675,6,0	0/1:4,7:11:99:279,0,147	0/1:3,4:7:99:159,0,114	0/0:8,0:8:24:0,24,348	0/0:10,0:10:30:0,30,444	0/1:4,15:19:99:605,0,123	0/1:8,8:16:99:309,0,312	0/0:16,0:16:48:0,48,720	0/1:10,11:21:99:432,0,384	0/0:28,0:28:84:0,84,1235	0/0:26,0:26:78:0,78,1147	0/1:6,12:18:99:478,0,216	0/1:5,8:13:99:314,0,186	0/0:9,0:9:27:0,27,383	0/0:13,0:13:39:0,39,566	0/1:13,9:22:99:339,0,499	0/1:12,7:19:99:258,0,480	0/0:19,0:19:57:0,57,799	0/0:15,0:15:45:0,45,649	0/0:16,0:16:48:0,48,694	0/0:17,0:17:51:0,51,757	0/0:23,0:23:69:0,69,1019	0/1:20,24:44:99:908,0,751	0/0:16,0:16:48:0,48,703	0/1:4,14:18:99:576,0,126	0/1:5,3:8:99:108,0,201	0/1:10,21:31:99:827,0,353
chr11	2112461	chr11_2112461	T	C	24197	PASS	AC=64;AF=0.242;AN=264;ANN=C|intron_variant|MODIFIER|MD11G1024300|gene:MD11G1024300|transcript|mRNA:MD11G1024300|protein_coding|2/2|c.*297-164A>G||||||;BaseQRankSum=0;ClippingRankSum=0;DP=2727;ExcessHet=50.3357;FS=0;InbreedingCoeff=-0.3288;MLEAC=65;MLEAF=0.246;MQ=60;MQRankSum=0;QD=18.4;ReadPosRankSum=0;SOR=0.672;set=variant	GT:AD:DP:GQ:PL	0/0:34,0:34:99:0,102,1472	0/1:7,5:12:99:189,0,279	0/1:3,16:19:78:620,0,78	0/1:3,5:8:99:201,0,111	0/1:2,5:7:69:196,0,69	0/1:10,7:17:99:239,0,399	0/1:2,8:10:57:313,0,57	0/0:33,0:33:99:0,99,1417	0/0:8,0:8:24:0,24,357	0/1:15,11:26:99:410,0,585	0/0:20,0:20:60:0,60,797	0/0:17,0:17:51:0,51,758	0/0:19,0:19:11:0,11,774	0/0:12,0:12:36:0,36,448	0/1:6,8:14:99:301,0,220	0/1:8,2:10:60:60,0,322	0/1:7,10:17:99:364,0,257	0/0:6,0:6:18:0,18,245	0/0:15,0:15:45:0,45,634	0/1:5,10:15:99:388,0,180	0/1:1,7:8:12:280,0,12	0/0:11,0:11:33:0,33,436	0/1:3,4:7:99:159,0,114	0/0:15,0:15:45:0,45,609	0/0:19,0:19:57:0,57,752	0/1:5,10:15:99:366,0,180	0/0:9,0:9:0:0,0,262	0/0:17,0:17:51:0,51,761	0/0:13,0:13:39:0,39,544	0/1:3,8:11:99:327,0,102	0/1:7,8:15:99:303,0,261	0/0:13,0:13:39:0,39,546	0/0:12,0:12:36:0,36,507	0/0:8,0:8:24:0,24,343	0/0:16,0:16:48:0,48,662	0/0:6,0:6:18:0,18,216	0/1:20,26:46:99:1032,0,762	0/0:31,0:31:87:0,87,1305	0/1:11,5:16:99:177,0,440	0/1:2,6:8:66:246,0,66	0/1:14,22:36:99:878,0,487
chr11	2360210	chr11_2360210	G	A	14122.1	PASS	AC=56;AF=0.212;AN=264;ANN=A|missense_variant|MODERATE|MD11G1026600|gene:MD11G1026600|transcript|mRNA:MD11G1026600|protein_coding|1/1|c.2063C>T|p.Pro688Leu|2063/2391|2063/2391|688/796||,A|upstream_gene_variant|MODIFIER|MD11G1026500|gene:MD11G1026500|transcript|mRNA:MD11G1026500|protein_coding||c.-1974C>T|||||1974|;BaseQRankSum=-0.684;ClippingRankSum=0;DP=6210;ExcessHet=36.5084;FS=0;InbreedingCoeff…	GT:AD:DP:GQ:PL	0/0:109,0:109:99:0,120,1800	0/0:20,0:20:54:0,54,810	0/0:32,0:32:93:0,93,1395	0/1:33,5:38:99:111,0,1301	0/1:36,6:42:99:122,0,1355	0/1:49,8:57:99:175,0,1859	0/0:25,0:25:75:0,75,1063	0/0:22,0:22:66:0,66,921	0/0:26,0:26:78:0,78,1140	0/0:39,0:39:99:0,107,1665	0/0:34,0:34:99:0,102,1444	0/0:24,0:24:72:0,72,1036	0/1:29,6:35:99:161,0,1061	0/0:29,1:30:59:0,59,1205	0/0:48,0:48:99:0,120,1800	0/1:24,4:28:84:84,0,930	0/0:32,2:34:12:0,12,1336	0/0:27,0:27:81:0,81,1184	0/0:22,0:22:66:0,66,947	0/0:35,0:35:99:0,99,1485	0/0:22,0:22:63:0,63,945	0/0:23,0:23:69:0,69,987	0/1:42,4:46:17:17,0,1676	0/0:40,0:40:99:0,104,1627	0/1:25,7:32:99:204,0,978	0/0:44,0:44:99:0,104,1800	0/0:42,0:42:99:0,120,1800	0/0:42,0:42:99:0,120,1800	0/0:22,0:22:63:0,63,945	0/1:25,3:28:32:32,0,973	0/1:43,12:55:99:343,0,1655	0/1:31,8:39:99:226,0,1213	0/0:34,0:34:99:0,102,1429	0/1:17,8:25:99:247,0,610	0/0:28,0:28:78:0,78,1170	0/0:16,0:16:48:0,48,656	0/0:68,0:68:99:0,120,1800	0/0:50,0:50:99:0,120,1800	0/0:40,0:40:99:0,110,1759	0/0:26,0:26:71:0,71,1080	0/0:95,0:95:99:0,120,1800
chr11	2360390	chr11_2360390	C	T	17252.9	PASS	AC=62;AF=0.235;AN=264;ANN=T|missense_variant|MODERATE|MD11G1026600|gene:MD11G1026600|transcript|mRNA:MD11G1026600|protein_coding|1/1|c.1883G>A|p.Cys628Tyr|1883/2391|1883/2391|628/796||,T|upstream_gene_variant|MODIFIER|MD11G1026500|gene:MD11G1026500|transcript|mRNA:MD11G1026500|protein_coding||c.-2154G>A|||||2154|;BaseQRankSum=-0.061;ClippingRankSum=0;DP=3485;ExcessHet=45.3707;FS=0;InbreedingCoeff…	GT:AD:DP:GQ:PL	0/0:101,0:101:99:0,120,1800	0/1:5,4:9:99:124,0,195	0/1:18,16:34:99:466,0,617	0/1:14,8:22:99:294,0,556	0/1:13,4:17:99:129,0,490	0/1:26,8:34:99:254,0,1047	0/1:12,3:15:87:87,0,470	0/0:13,0:13:39:0,39,585	0/0:19,0:19:57:0,57,818	0/1:24,4:28:93:93,0,868	0/0:30,0:30:90:0,90,1286	0/0:10,0:10:30:0,30,370	0/1:11,7:18:99:254,0,410	0/0:26,0:26:78:0,78,1081	0/1:15,12:27:99:397,0,566	0/1:11,5:16:99:174,0,439	0/1:15,15:30:99:565,0,568	0/0:16,0:16:48:0,48,662	0/0:8,0:8:24:0,24,300	0/1:19,6:25:99:151,0,780	0/1:16,2:18:36:36,0,649	0/0:13,0:13:39:0,39,551	0/1:17,13:30:99:428,0,661	0/0:16,0:16:48:0,48,569	0/0:32,0:32:96:0,96,1318	0/1:23,14:37:99:513,0,872	0/1:19,2:21:19:19,0,737	0/0:16,0:16:48:0,48,602	0/0:21,0:21:63:0,63,896	0/0:12,0:12:36:0,36,514	0/1:5,18:23:99:670,0,153	0/0:21,0:21:63:0,63,813	0/0:29,0:29:87:0,87,1252	0/0:20,0:20:60:0,60,840	0/0:14,0:14:42:0,42,586	0/0:8,0:8:24:0,24,324	0/1:25,11:36:99:367,0,972	0/0:39,0:39:99:0,117,1611	0/1:13,6:19:99:167,0,515	0/1:15,3:18:37:37,0,618	0/1:43,19:62:99:669,0,1673
chr11	2380353	chr11_2380353	G	T	37126.7	PASS	AC=68;AF=0.258;AN=264;ANN=T|downstream_gene_variant|MODIFIER|MD11G1026900|gene:MD11G1026900|transcript|mRNA:MD11G1026900|protein_coding||c.*4689G>T|||||4689|,T|downstream_gene_variant|MODIFIER|MD11G1027000|gene:MD11G1027000|transcript|mRNA:MD11G1027000|protein_coding||c.*696G>T|||||434|,T|intron_variant|MODIFIER|MD11G1027100|gene:MD11G1027100|transcript|mRNA:MD11G1027100|protein_coding|17/17|c.13…	GT:AD:DP:GQ:PGT:PID:PL	0/0:62,0:62:99:.:.:0,120,1800	0/1:2,7:9:63:.:.:288,0,63	0/1:1,13:14:0:.:.:543,0,0	0/1:6,7:13:99:.:.:276,0,221	0/1:3,13:16:52:.:.:529,0,52	0/1:4,9:13:99:.:.:366,0,141	0/0:14,0:14:0:.:.:0,0,549	0/0:22,0:22:66:.:.:0,66,944	0/0:6,0:6:18:.:.:0,18,270	0/1:4,6:10:99:.:.:237,0,147	0/0:19,0:19:57:.:.:0,57,836	0/0:12,0:12:36:.:.:0,36,502	1/1:0,12:12:36:.:.:532,36,0	0/0:11,0:11:33:.:.:0,33,470	0/1:28,12:40:99:.:.:408,0,1117	0/1:7,6:13:99:.:.:231,0,269	0/1:8,4:12:99:.:.:144,0,292	0/0:5,0:5:15:.:.:0,15,220	0/0:29,0:29:87:.:.:0,87,1239	0/1:18,11:29:99:.:.:393,0,675	0/1:3,11:14:93:.:.:441,0,93	0/0:25,0:25:75:.:.:0,75,1086	0/1:11,17:28:99:.:.:677,0,407	0/0:15,0:15:45:.:.:0,45,675	0/0:16,0:16:48:.:.:0,48,691	0/1:20,17:37:99:.:.:650,0,785	0/1:10,13:23:99:.:.:499,0,349	0/0:19,0:19:57:.:.:0,57,824	0/0:14,0:14:42:.:.:0,42,570	0/1:8,3:11:99:.:.:99,0,314	0/1:5,15:20:99:.:.:595,0,145	0/0:28,0:28:81:.:.:0,81,1148	0/0:17,0:17:51:.:.:0,51,751	0/0:5,0:5:0:.:.:0,0,137	0/0:6,0:6:18:.:.:0,18,270	0/0:9,0:9:27:.:.:0,27,398	0/1:19,18:37:99:.:.:695,0,722	0/0:59,0:59:99:.:.:0,120,1800	0/1:14,11:25:99:.:.:420,0,545	0/1:11,13:24:99:.:.:513,0,420	0/1:22,14:36:99:.:.:518,0,859
chr11	2380457	chr11_2380457	A	G	12744.6	PASS	AC=67;AF=0.254;AN=264;ANN=G|downstream_gene_variant|MODIFIER|MD11G1026900|gene:MD11G1026900|transcript|mRNA:MD11G1026900|protein_coding||c.*4793A>G|||||4793|,G|downstream_gene_variant|MODIFIER|MD11G1027000|gene:MD11G1027000|transcript|mRNA:MD11G1027000|protein_coding||c.*800A>G|||||538|,G|intron_variant|MODIFIER|MD11G1027100|gene:MD11G1027100|transcript|mRNA:MD11G1027100|protein_coding|17/17|c.13…	GT:AD:DP:GQ:PL	0/1:46,15:61:99:434,0,1842	0/0:7,0:7:21:0,21,315	0/0:14,0:14:0:0,0,541	0/0:13,0:13:39:0,39,557	0/1:13,2:15:45:45,0,540	0/1:9,4:13:99:141,0,366	0/0:14,0:14:42:0,42,627	0/1:17,5:22:99:159,0,689	0/1:3,4:7:99:114,0,114	0/1:6,3:9:99:108,0,243	0/0:19,0:19:57:0,57,855	0/0:13,0:13:36:0,36,540	0/0:13,0:13:0:0,0,503	0/1:8,3:11:99:102,0,324	0/0:40,0:40:99:0,120,1782	0/1:5,6:11:99:220,0,189	0/0:12,0:12:36:0,36,511	0/0:5,0:5:15:0,15,225	0/0:29,0:29:84:0,84,1260	0/0:30,0:30:84:0,84,1260	0/1:11,3:14:93:93,0,431	0/0:25,0:25:75:0,75,1107	0/0:29,0:29:84:0,84,1260	0/1:12,3:15:90:90,0,495	0/1:10,6:16:99:222,0,389	0/0:37,0:37:99:0,108,1620	0/1:15,8:23:99:275,0,568	0/0:20,0:20:57:0,57,855	0/0:13,0:13:39:0,39,587	0/1:3,8:11:99:324,0,99	0/1:12,3:15:87:87,0,492	0/1:26,2:28:6:6,0,1029	0/1:13,4:17:99:125,0,519	0/0:5,0:5:15:0,15,200	0/0:7,0:7:21:0,21,274	0/0:9,0:9:0:0,0,320	0/1:17,18:35:99:658,0,660	0/0:59,0:59:99:0,120,1800	0/0:25,0:25:75:0,75,1089	0/0:24,0:24:72:0,72,1061	0/0:36,0:36:99:0,105,1575
chr11	2395285	chr11_2395285	A	G	37132.3	PASS	AC=73;AF=0.277;AN=264;ANN=G|upstream_gene_variant|MODIFIER|MD11G1027400|gene:MD11G1027400|transcript|mRNA:MD11G1027400|protein_coding||c.-4093T>C|||||4093|,G|downstream_gene_variant|MODIFIER|MD11G1027300|gene:MD11G1027300|transcript|mRNA:MD11G1027300|protein_coding||c.*4831A>G|||||4831|,G|intron_variant|MODIFIER|MD11G1027500|gene:MD11G1027500|transcript|mRNA:MD11G1027500|protein_coding|2/12|c.247…	GT:AD:DP:GQ:PGT:PID:PL	0/1:95,48:143:99:.:.:1691,0,3712	0/0:12,0:12:36:.:.:0,36,491	0/1:11,10:21:99:0|1:2395285_A_G:387,0,432	0/0:11,0:11:33:.:.:0,33,474	0/1:14,13:27:99:0|1:2395285_A_G:504,0,549	0/1:17,8:25:99:.:.:277,0,690	0/0:13,0:13:39:.:.:0,39,518	0/1:32,10:42:99:.:.:321,0,1262	0/1:12,9:21:99:.:.:334,0,465	0/1:14,17:31:99:0|1:2395285_A_G:672,0,537	0/0:39,0:39:99:.:.:0,101,1677	0/0:53,0:53:99:.:.:0,120,1800	0/1:9,14:23:99:0|1:2395285_A_G:561,0,336	0/1:17,9:26:99:.:.:327,0,687	0/0:28,0:28:84:.:.:0,84,1199	0/1:5,7:12:99:0|1:2395285_A_G:279,0,189	0/0:17,0:17:51:.:.:0,51,723	0/0:15,0:15:45:.:.:0,45,646	0/0:41,0:41:99:.:.:0,120,1800	0/0:38,0:38:99:.:.:0,114,1669	0/1:10,8:18:99:0|1:2395285_A_G:306,0,396	0/0:41,0:41:78:.:.:0,78,1728	0/0:30,0:30:90:.:.:0,90,1275	0/1:28,15:43:99:.:.:528,0,1114	0/1:45,22:67:99:.:.:703,0,1717	0/0:55,0:55:47:.:.:0,47,2208	0/1:15,16:31:99:.:.:627,0,582	0/0:44,0:44:99:.:.:0,116,1800	0/0:33,0:33:99:.:.:0,99,1425	0/1:7,13:20:99:0|1:2395285_A_G:525,0,255	0/1:8,5:13:99:0|1:2395285_A_G:186,0,321	0/1:14,12:26:99:.:.:442,0,534	0/1:19,11:30:99:.:.:398,0,748	0/1:24,15:39:99:.:.:554,0,928	0/1:19,5:24:99:.:.:145,0,780	0/1:14,4:18:99:.:.:119,0,559	0/1:2,23:25:15:0|1:2395285_A_G:960,0,15	0/0:89,0:89:99:.:.:0,120,1800	0/0:25,0:25:75:.:.:0,75,1061	0/0:11,0:11:33:.:.:0,33,446	0/0:39,0:39:99:.:.:0,101,1628
chr11	2490766	chr11_2490766	A	G	10780.7	PASS	AC=57;AF=0.216;AN=264;ANN=G|3_prime_UTR_variant|MODIFIER|MD11G1028400|gene:MD11G1028400|transcript|mRNA:MD11G1028400|protein_coding|3/3|c.*392A>G|||||484|,G|intragenic_variant|MODIFIER|three_prime_UTR:MD11G1028400.6|three_prime_UTR:MD11G1028400.6|gene_variant|three_prime_UTR:MD11G1028400.6|||n.2490766A>G||||||;BaseQRankSum=0.591;ClippingRankSum=0;DP=3881;ExcessHet=40.0304;FS=0;InbreedingCoeff=-0.…	GT:AD:DP:GQ:PGT:PID:PL	0/1:96,13:109:99:.:.:202,0,4022	0/0:18,0:18:54:.:.:0,54,797	0/0:21,0:21:60:.:.:0,60,900	0/0:15,0:15:45:.:.:0,45,640	0/0:23,0:23:63:.:.:0,63,945	0/0:34,0:34:99:.:.:0,102,1446	0/0:21,0:21:30:.:.:0,30,799	0/0:28,0:28:75:.:.:0,75,1125	0/1:12,4:16:99:.:.:129,0,454	0/0:36,0:36:99:.:.:0,101,1575	0/1:30,10:40:99:.:.:337,0,1227	0/1:14,11:25:99:.:.:417,0,546	0/1:3,4:7:99:0|1:2490755_G_A:119,0,115	0/1:34,1:35:99:.:.:140,0,1410	0/1:16,5:21:99:.:.:159,0,631	0/1:18,2:20:30:.:.:30,0,750	0/0:17,0:17:51:.:.:0,51,724	0/1:15,10:25:99:.:.:372,0,590	0/0:22,0:22:50:.:.:0,50,897	0/1:15,4:19:99:.:.:120,0,552	0/0:15,0:15:42:.:.:0,42,630	0/1:11,4:15:99:.:.:135,0,428	0/1:21,6:27:99:.:.:174,0,897	0/0:38,0:38:99:.:.:0,111,1665	0/0:50,0:50:0:.:.:0,0,1758	0/1:31,7:38:99:.:.:198,0,1297	0/0:14,0:14:42:.:.:0,42,588	0/1:32,5:37:99:.:.:114,0,1329	0/0:14,0:14:36:.:.:0,36,540	0/0:15,0:15:0:.:.:0,0,498	0/0:30,0:30:90:.:.:0,90,1289	0/1:10,6:16:99:.:.:200,0,402	0/1:12,9:21:99:0|1:2490755_G_A:333,0,603	0/0:30,0:30:44:.:.:0,44,1243	0/0:20,0:20:60:.:.:0,60,869	0/1:7,5:12:99:.:.:186,0,276	0/0:54,0:54:99:.:.:0,120,1800	0/1:23,8:31:99:.:.:267,0,942	0/0:34,0:34:99:.:.:0,99,1485	0/1:17,8:25:99:.:.:266,0,687	0/0:49,0:49:99:.:.:0,115,1800
chr11	2507891	chr11_2507891	C	T	88829.6	PASS	AC=190;AF=0.720;AN=264;ANN=T|intron_variant|MODIFIER|MD11G1028600|gene:MD11G1028600|transcript|mRNA:MD11G1028600|protein_coding|5/7|c.1325-37G>A||||||;BaseQRankSum=0;ClippingRankSum=0;DP=2882;ExcessHet=52.2525;FS=0;InbreedingCoeff=-0.3525;MLEAC=190;MLEAF=0.72;MQ=60;MQRankSum=0;QD=31.02;ReadPosRankSum=0;SOR=2.133;set=variant	GT:AD:DP:GQ:PGT:PID:PL	0/1:23,19:42:99:.:.:714,0,902	1/1:0,15:15:45:1|1:2507870_A_T:675,45,0	0/1:5,7:12:99:.:.:236,0,189	1/1:0,11:11:33:1|1:2507870_A_T:495,33,0	0/1:2,8:10:60:.:.:318,0,60	0/1:9,13:22:99:.:.:516,0,339	1/1:0,5:5:15:1|1:2507870_A_T:225,15,0	0/1:10,10:20:99:.:.:377,0,377	0/1:4,11:15:99:.:.:450,0,135	0/1:17,13:30:99:.:.:492,0,623	1/1:0,18:18:54:1|1:2507870_A_T:810,54,0	1/1:0,23:23:69:1|1:2507870_A_T:1035,69,0	1/1:0,20:20:60:1|1:2507870_A_T:900,60,0	0/1:9,10:19:99:.:.:393,0,348	1/1:0,21:21:63:1|1:2507870_A_T:945,63,0	1/1:0,15:15:45:1|1:2507870_A_T:675,45,0	1/1:0,22:22:66:1|1:2507891_C_T:990,66,0	1/1:0,8:8:24:1|1:2507870_A_T:360,24,0	1/1:0,25:25:75:1|1:2507870_A_T:1125,75,0	1/1:0,29:29:87:1|1:2507870_A_T:1305,87,0	0/1:10,10:20:99:.:.:358,0,387	1/1:0,9:9:36:1|1:2507870_A_T:540,36,0	1/1:0,16:16:48:1|1:2507870_A_T:716,48,0	0/1:5,11:16:99:.:.:427,0,169	0/1:16,18:34:99:.:.:675,0,601	1/1:0,25:25:75:1|1:2507870_A_T:1125,75,0	0/1:7,6:13:99:.:.:223,0,254	1/1:0,23:23:69:1|1:2507870_A_T:1035,69,0	1/1:0,11:11:33:1|1:2507870_A_T:495,33,0	0/1:4,10:14:99:.:.:405,0,130	0/1:16,9:25:99:.:.:330,0,615	0/1:10,10:20:99:.:.:342,0,376	0/1:10,7:17:99:.:.:264,0,371	0/1:4,3:7:99:.:.:111,0,159	0/1:11,9:20:99:.:.:326,0,379	0/1:7,5:12:99:.:.:176,0,279	0/1:28,21:49:99:.:.:795,0,1071	1/1:0,27:27:81:1|1:2507870_A_T:1215,81,0	1/1:0,23:23:69:1|1:2507870_A_T:1035,69,0	1/1:0,22:22:66:1|1:2507870_A_T:990,66,0	1/1:0,33:33:99:1|1:2507870_A_T:1485,99,0
chr11	2508260	chr11_2508260	A	T	32689.2	PASS	AC=73;AF=0.277;AN=264;ANN=T|splice_region_variant&intron_variant|LOW|MD11G1028600|gene:MD11G1028600|transcript|mRNA:MD11G1028600|protein_coding|3/7|c.1118-7T>A||||||;BaseQRankSum=-0.336;ClippingRankSum=0;DP=3038;ExcessHet=42.198;FS=0;InbreedingCoeff=-0.3167;MLEAC=74;MLEAF=0.28;MQ=60.56;MQRankSum=0;QD=20.51;ReadPosRankSum=0;SOR=4.428;set=variant	GT:AD:DP:GQ:PGT:PID:PL	0/1:27,42:69:99:.:.:1664,0,1001	0/0:10,0:10:30:.:.:0,30,424	0/1:5,5:10:99:.:.:195,0,195	0/0:16,0:16:2:.:.:0,2,641	0/1:9,5:14:99:.:.:183,0,363	0/1:12,15:27:99:.:.:587,0,459	0/0:9,0:9:27:.:.:0,27,367	0/1:16,8:24:99:.:.:271,0,645	0/1:6,7:13:99:.:.:273,0,231	0/1:14,11:25:99:.:.:413,0,548	0/0:17,0:17:51:.:.:0,51,714	0/0:22,0:22:66:.:.:0,66,896	0/0:16,0:16:48:.:.:0,48,654	0/1:5,13:18:99:.:.:511,0,171	0/0:18,0:18:54:.:.:0,54,710	0/0:15,0:15:45:.:.:0,45,606	0/0:20,0:20:60:.:.:0,60,809	0/0:6,0:6:18:.:.:0,18,270	0/0:18,0:18:54:.:.:0,54,735	0/0:26,0:26:78:.:.:0,78,1111	0/1:8,13:21:99:.:.:505,0,297	0/0:13,0:13:39:.:.:0,39,539	0/0:12,0:12:36:.:.:0,36,522	0/1:10,16:26:99:.:.:639,0,372	0/1:15,12:27:99:.:.:459,0,590	0/0:33,0:33:99:.:.:0,99,1383	0/1:7,4:11:99:.:.:147,0,275	0/0:19,0:19:57:.:.:0,57,781	0/1:22,2:24:5:.:.:5,0,918	0/1:15,6:21:99:.:.:207,0,612	0/1:6,3:9:99:.:.:108,0,243	0/1:10,11:21:99:.:.:417,0,387	0/1:4,5:9:99:.:.:198,0,153	0/1:6,6:12:99:.:.:234,0,234	1/1:0,9:9:27:1|1:2508260_A_T:405,27,0	0/1:6,13:19:99:.:.:525,0,213	0/1:18,26:44:99:.:.:1020,0,666	0/0:29,0:29:87:.:.:0,87,1268	0/0:34,0:34:99:.:.:0,102,1447	0/0:12,0:12:36:.:.:0,36,497	0/0:27,0:27:81:.:.:0,81,1172
chr11	2684976	chr11_2684976	G	A	16704.8	PASS	AC=60;AF=0.227;AN=264;ANN=A|synonymous_variant|LOW|MD11G1030900|gene:MD11G1030900|transcript|mRNA:MD11G1030900|protein_coding|7/7|c.1719C>T|p.Val573Val|1790/2466|1719/2178|573/725||,A|upstream_gene_variant|MODIFIER|MD11G1030800|gene:MD11G1030800|transcript|mRNA:MD11G1030800|protein_coding||c.-9924C>T|||||3216|;BaseQRankSum=0;ClippingRankSum=0;DP=3608;ExcessHet=44.5277;FS=0;InbreedingCoeff=-0.3045…	GT:AD:DP:GQ:PGT:PID:PL	0/0:112,0:112:99:.:.:0,120,1800	0/0:15,0:15:45:.:.:0,45,647	0/0:13,0:13:30:.:.:0,30,450	0/0:30,0:30:90:.:.:0,90,1249	0/0:14,0:14:42:.:.:0,42,540	0/0:22,0:22:60:.:.:0,60,900	0/0:10,0:10:27:.:.:0,27,405	0/1:6,13:19:99:0|1:2684976_G_A:570,0,210	0/1:13,6:19:99:0|1:2684976_G_A:175,0,570	0/0:18,0:18:51:.:.:0,51,765	0/1:29,12:41:99:0|1:2684976_G_A:417,0,1182	0/1:24,12:36:99:0|1:2684976_G_A:513,0,991	0/0:23,0:23:66:.:.:0,66,990	0/1:13,2:15:45:0|1:2684976_G_A:45,0,540	0/0:19,0:19:57:.:.:0,57,780	0/0:32,0:32:93:.:.:0,93,1395	0/0:33,0:33:57:.:.:0,57,1358	0/1:16,7:23:99:0|1:2684976_G_A:246,0,651	0/1:22,3:25:60:0|1:2684976_G_A:60,0,915	0/0:35,0:35:99:.:.:0,102,1530	0/0:13,0:13:39:.:.:0,39,539	0/1:24,8:32:99:0|1:2684976_G_A:260,0,984	0/0:22,0:22:57:.:.:0,57,855	0/1:11,5:16:99:0|1:2684976_G_A:177,0,447	0/1:5,10:15:99:0|1:2684976_G_A:405,0,180	0/0:52,0:52:99:.:.:0,120,1800	0/0:28,0:28:67:.:.:0,67,1095	0/1:25,10:35:99:0|1:2684976_G_A:415,0,1014	0/0:23,0:23:23:.:.:0,23,883	0/0:17,0:17:51:.:.:0,51,699	0/0:24,0:24:66:.:.:0,66,990	0/1:10,5:15:99:0|1:2684976_G_A:177,0,447	0/1:7,7:14:99:0|1:2684976_G_A:266,0,315	0/1:19,4:23:99:0|1:2684976_G_A:111,0,786	0/1:8,2:10:60:0|1:2684976_G_A:60,0,330	0/1:7,8:15:99:0|1:2684976_G_A:315,0,270	0/0:61,0:61:99:.:.:0,120,1800	0/1:56,18:74:99:0|1:2684976_G_A:581,0,2381	0/0:38,0:38:99:.:.:0,114,1657	0/0:36,0:36:96:.:.:0,96,1440	0/0:46,0:46:99:.:.:0,120,1800
chr11	2684996	chr11_2684996	G	A	19283	PASS	AC=59;AF=0.223;AN=264;ANN=A|missense_variant|MODERATE|MD11G1030900|gene:MD11G1030900|transcript|mRNA:MD11G1030900|protein_coding|7/7|c.1699C>T|p.Pro567Ser|1770/2466|1699/2178|567/725||,A|upstream_gene_variant|MODIFIER|MD11G1030800|gene:MD11G1030800|transcript|mRNA:MD11G1030800|protein_coding||c.-9944C>T|||||3236|;BaseQRankSum=0.046;ClippingRankSum=0;DP=3972;ExcessHet=44.1188;FS=0;InbreedingCoeff=…	GT:AD:DP:GQ:PGT:PID:PL	0/0:88,0:88:99:.:.:0,120,1800	0/0:19,0:19:57:.:.:0,57,800	0/0:12,0:12:33:.:.:0,33,495	0/0:39,0:39:99:.:.:0,103,1562	0/0:15,0:15:42:.:.:0,42,630	0/0:23,0:23:63:.:.:0,63,945	0/0:11,0:11:33:.:.:0,33,417	0/1:7,15:22:99:0|1:2684976_G_A:601,0,249	0/1:14,7:21:99:0|1:2684976_G_A:252,0,567	0/0:19,0:19:54:.:.:0,54,810	0/1:32,14:46:99:0|1:2684976_G_A:473,0,1302	0/1:27,17:44:99:0|1:2684976_G_A:619,0,1083	0/0:26,0:26:78:.:.:0,78,1149	0/1:17,2:19:33:0|1:2684976_G_A:33,0,664	0/0:27,0:27:69:.:.:0,69,1028	0/0:36,0:36:99:.:.:0,102,1530	0/0:36,0:36:99:.:.:0,102,1530	0/1:14,7:21:99:0|1:2684976_G_A:252,0,558	0/1:20,8:28:99:0|1:2684976_G_A:267,0,816	0/0:36,0:36:99:.:.:0,99,1485	0/0:16,0:16:48:.:.:0,48,638	0/1:25,7:32:99:0|1:2684976_G_A:257,0,1015	0/0:28,0:28:81:.:.:0,81,1215	0/1:12,5:17:99:0|1:2684976_G_A:174,0,480	0/1:5,15:20:99:0|1:2684976_G_A:615,0,165	0/0:40,0:40:99:.:.:0,102,1530	0/0:27,0:27:75:.:.:0,75,1125	0/1:28,13:41:99:0|1:2684976_G_A:462,0,1137	0/0:27,0:27:0:.:.:0,0,708	0/0:17,0:17:48:.:.:0,48,720	0/0:25,0:25:75:.:.:0,75,1023	0/1:12,7:19:99:0|1:2684976_G_A:258,0,483	0/1:7,5:12:99:0|1:2684976_G_A:189,0,279	0/1:19,10:29:99:0|1:2684976_G_A:353,0,768	0/1:9,2:11:57:0|1:2684976_G_A:57,0,372	0/1:11,8:19:99:0|1:2684976_G_A:303,0,438	0/0:45,0:45:99:.:.:0,99,1755	0/1:71,20:91:99:0|1:2684976_G_A:626,0,2904	0/0:38,0:38:99:.:.:0,99,1485	0/0:38,0:38:99:.:.:0,110,1692	0/0:47,0:47:99:.:.:0,120,1800
chr11	2685093	chr11_2685093	G	A	21490	PASS	AC=71;AF=0.269;AN=264;ANN=A|synonymous_variant|LOW|MD11G1030900|gene:MD11G1030900|transcript|mRNA:MD11G1030900|protein_coding|7/7|c.1602C>T|p.Tyr534Tyr|1673/2466|1602/2178|534/725||,A|upstream_gene_variant|MODIFIER|MD11G1030800|gene:MD11G1030800|transcript|mRNA:MD11G1030800|protein_coding||c.-10041C>T|||||3333|;BaseQRankSum=-0.21;ClippingRankSum=0;DP=2925;ExcessHet=36.9951;FS=0;InbreedingCoeff=-0…	GT:AD:DP:GQ:PGT:PID:PL	0/1:58,27:85:99:.:.:874,0,2204	0/0:21,0:21:63:.:.:0,63,890	0/1:4,4:8:99:.:.:118,0,156	0/0:26,0:26:60:.:.:0,60,900	0/1:5,2:7:69:.:.:69,0,204	0/1:10,4:14:99:.:.:138,0,405	0/0:10,0:10:30:.:.:0,30,409	0/1:6,8:14:99:.:.:299,0,228	0/1:4,2:6:69:.:.:69,0,154	0/1:8,3:11:94:.:.:94,0,314	0/0:18,0:18:42:.:.:0,42,630	0/0:34,0:34:90:.:.:0,90,1350	0/0:22,0:22:63:.:.:0,63,945	0/1:2,7:9:50:.:.:288,0,50	0/0:17,0:17:51:.:.:0,51,734	0/0:24,0:24:60:.:.:0,60,900	0/0:23,0:23:66:.:.:0,66,959	0/0:7,0:7:21:.:.:0,21,294	0/0:16,0:16:36:.:.:0,36,540	0/0:14,0:14:39:.:.:0,39,585	0/1:7,3:10:97:.:.:97,0,250	0/0:26,0:26:65:.:.:0,65,990	0/0:16,0:16:48:.:.:0,48,699	0/1:1,9:10:15:.:.:347,0,15	0/1:12,6:18:99:.:.:200,0,428	0/0:40,0:40:99:.:.:0,102,1530	0/1:9,5:14:99:.:.:165,0,363	0/0:23,0:23:60:.:.:0,60,900	0/0:14,0:14:36:.:.:0,36,540	1/1:0,5:5:15:.:.:225,15,0	0/1:4,5:9:99:.:.:190,0,135	0/1:8,15:23:99:.:.:553,0,264	0/1:5,6:11:99:.:.:238,0,122	0/1:10,13:23:99:.:.:503,0,381	0/1:1,8:9:18:.:.:308,0,18	1/1:0,10:10:30:.:.:415,30,0	0/1:17,24:41:99:.:.:923,0,603	0/0:61,2:63:99:.:.:0,99,2554	0/0:27,0:27:54:.:.:0,54,810	0/0:26,0:26:72:.:.:0,72,1080	0/0:30,0:30:81:.:.:0,81,1215
chr11	2695598	chr11_2695598	T	C	29155.3	PASS	AC=67;AF=0.254;AN=264;ANN=C|synonymous_variant|LOW|MD11G1031000|gene:MD11G1031000|transcript|mRNA:MD11G1031000|protein_coding|4/16|c.696T>C|p.Cys232Cys|991/12135|696/11364|232/3787||;BaseQRankSum=0.464;ClippingRankSum=0;DP=3008;ExcessHet=54.3972;FS=0;InbreedingCoeff=-0.3472;MLEAC=68;MLEAF=0.258;MQ=59.83;MQRankSum=0;QD=17.08;ReadPosRankSum=0;SOR=0.745;set=variant	GT:AD:DP:GQ:PL	0/0:71,0:71:99:0,120,1800	0/1:11,21:32:99:758,0,381	0/1:13,7:20:99:255,0,525	0/1:10,8:18:99:306,0,349	0/1:3,8:11:67:292,0,67	0/1:8,11:19:99:431,0,303	0/1:7,12:19:99:483,0,220	0/0:17,0:17:51:0,51,712	0/0:12,0:12:36:0,36,478	0/1:8,12:20:99:480,0,285	0/0:17,0:17:51:0,51,718	0/0:14,0:14:42:0,42,595	0/1:8,9:17:99:256,0,302	0/0:8,0:8:24:0,24,343	0/1:5,3:8:89:89,0,183	0/1:8,3:11:99:102,0,327	0/1:5,11:16:99:444,0,160	0/0:12,0:12:36:0,36,488	0/0:15,0:15:45:0,45,527	0/1:20,4:24:99:108,0,790	0/1:9,13:22:99:512,0,332	0/0:15,0:15:45:0,45,596	0/1:21,10:31:99:353,0,832	0/0:31,0:31:93:0,93,1294	0/0:18,0:18:54:0,54,734	0/1:19,19:38:99:719,0,718	0/1:22,12:34:99:416,0,858	0/0:15,0:15:45:0,45,649	0/0:7,0:7:21:0,21,243	0/1:12,4:16:99:129,0,457	0/1:7,5:12:99:186,0,276	0/0:18,0:18:54:0,54,770	0/0:8,0:8:24:0,24,310	0/0:8,0:8:24:0,24,328	0/0:14,0:14:0:0,0,533	0/0:16,0:16:48:0,48,656	0/1:17,22:39:99:848,0,613	0/0:43,0:43:99:0,103,1768	0/1:4,9:13:99:348,0,141	0/1:15,7:22:99:241,0,602	0/1:35,16:51:99:555,0,1380
chr11	2709177	chr11_2709177	T	G	20422.2	PASS	AC=63;AF=0.239;AN=264;ANN=G|3_prime_UTR_variant|MODIFIER|MD11G1031000|gene:MD11G1031000|transcript|mRNA:MD11G1031000|protein_coding|16/16|c.*406T>G|||||522|,G|upstream_gene_variant|MODIFIER|MD11G1031100|gene:MD11G1031100|transcript|mRNA:MD11G1031100|protein_coding||c.-902T>G|||||902|,G|intragenic_variant|MODIFIER|three_prime_UTR:MD11G1031000.32|three_prime_UTR:MD11G1031000.32|gene_variant|three_p…	GT:AD:DP:GQ:PGT:PID:PL	0/1:34,23:57:99:.:.:853,0,1365	0/1:25,9:34:99:.:.:299,0,1023	0/0:18,0:18:54:.:.:0,54,772	0/1:3,3:6:99:.:.:114,0,159	0/0:16,0:16:48:.:.:0,48,682	0/0:26,0:26:78:.:.:0,78,1115	0/0:8,0:8:0:.:.:0,0,275	0/1:21,3:24:60:.:.:60,0,912	0/0:7,0:7:9:.:.:0,9,135	0/0:33,0:33:99:.:.:0,99,1441	0/1:7,5:12:99:.:.:189,0,279	0/1:8,10:18:99:.:.:378,0,306	0/1:4,9:13:99:0|1:2709161_A_T:354,0,141	0/0:21,0:21:39:.:.:0,39,585	0/1:17,3:20:75:.:.:75,0,705	0/1:13,4:17:99:.:.:122,0,534	0/1:8,6:14:99:.:.:228,0,318	0/1:4,7:11:99:.:.:279,0,123	0/1:2,6:8:66:.:.:246,0,66	0/1:21,3:24:60:.:.:60,0,915	0/0:21,0:21:63:.:.:0,63,914	0/1:7,3:10:99:.:.:105,0,285	0/1:9,10:19:99:0|1:2709161_A_T:393,0,348	0/0:15,0:15:33:.:.:0,33,495	0/0:11,0:11:27:.:.:0,27,405	0/1:17,13:30:99:.:.:475,0,675	0/0:19,0:19:57:.:.:0,57,814	0/1:11,4:15:99:.:.:127,0,450	0/1:5,8:13:99:.:.:321,0,186	0/0:25,0:25:75:.:.:0,75,1121	0/0:20,0:20:60:.:.:0,60,900	0/0:14,0:14:30:.:.:0,30,450	0/0:9,0:9:12:.:.:0,12,180	0/0:9,0:9:15:.:.:0,15,225	0/0:10,0:10:27:.:.:0,27,405	0/0:8,0:8:15:.:.:0,15,225	0/0:42,0:42:99:.:.:0,110,1796	0/1:15,7:22:99:.:.:249,0,609	0/1:24,10:34:99:.:.:348,0,978	0/1:10,9:19:99:.:.:332,0,435	0/1:28,5:33:99:.:.:120,0,1245
chr11	2803153	chr11_2803153	A	G	32150.2	PASS	AC=69;AF=0.261;AN=264;ANN=G|upstream_gene_variant|MODIFIER|MD11G1032000|gene:MD11G1032000|transcript|mRNA:MD11G1032000|protein_coding||c.-1868A>G|||||1586|,G|intergenic_region|MODIFIER|MD11G1031900-five_prime_UTR:MD11G1032000.0|gene:MD11G1031900-five_prime_UTR:MD11G1032000.0|intergenic_region|gene:MD11G1031900-five_prime_UTR:MD11G1032000.0|||n.2803153A>G||||||;BaseQRankSum=0.543;ClippingRankSum=0…	GT:AD:DP:GQ:PGT:PID:PL	0/1:200,70:270:99:.:.:2337,0,7904	0/1:31,13:44:99:.:.:437,0,1263	0/0:71,0:71:0:.:.:0,0,2231	0/0:52,0:52:19:.:.:0,19,2032	0/1:11,12:23:99:.:.:468,0,423	0/0:36,0:36:0:.:.:0,0,873	0/0:36,0:36:0:.:.:0,0,1003	0/1:12,16:28:99:0|1:2803139_G_A:616,0,452	0/0:89,0:89:0:.:.:0,0,3196	0/0:76,0:76:0:.:.:0,0,2871	0/0:114,0:114:0:.:.:0,0,4121	0/1:15,9:24:99:.:.:318,0,585	0/0:71,0:71:0:.:.:0,0,2196	0/1:13,6:19:99:.:.:211,0,521	0/0:75,0:75:0:.:.:0,0,2643	0/0:55,0:55:0:.:.:0,0,1652	0/0:28,0:28:84:.:.:0,84,1208	0/1:64,7:71:99:.:.:100,0,2633	0/0:88,0:88:0:.:.:0,0,2755	0/1:14,14:28:99:.:.:539,0,509	0/0:21,0:21:63:.:.:0,63,945	0/1:9,8:17:99:0|1:2803139_G_A:296,0,339	0/1:13,9:22:99:.:.:321,0,480	0/0:67,0:67:0:.:.:0,0,2007	0/0:120,0:120:0:.:.:0,0,4382	0/0:96,0:96:0:.:.:0,0,2787	0/0:56,0:56:0:.:.:0,0,1719	0/0:129,0:129:0:.:.:0,0,3715	0/1:16,5:21:99:.:.:153,0,620	0/1:45,7:52:99:.:.:125,0,1820	0/0:39,0:39:99:.:.:0,117,1578	0/1:28,10:38:99:.:.:333,0,1124	0/1:59,7:66:99:.:.:115,0,2375	0/0:71,0:71:0:.:.:0,0,1758	0/1:5,7:12:99:.:.:277,0,189	0/0:35,0:35:99:.:.:0,104,1507	0/1:107,30:137:99:.:.:909,0,4399	0/1:61,14:75:99:.:.:377,0,2519	0/0:70,0:70:0:.:.:0,0,2278	0/1:27,23:50:99:.:.:860,0,1046	0/1:42,26:68:99:.:.:919,0,1499
chr11	2803175	chr11_2803175	C	A	90088.7	PASS	AC=117;AF=0.443;AN=264;ANN=A|upstream_gene_variant|MODIFIER|MD11G1032000|gene:MD11G1032000|transcript|mRNA:MD11G1032000|protein_coding||c.-1846C>A|||||1564|,A|intergenic_region|MODIFIER|MD11G1031900-five_prime_UTR:MD11G1032000.0|gene:MD11G1031900-five_prime_UTR:MD11G1032000.0|intergenic_region|gene:MD11G1031900-five_prime_UTR:MD11G1032000.0|||n.2803175C>A||||||;BaseQRankSum=0.094;ClippingRankSum=…	GT:AD:DP:GQ:PGT:PID:PL	0/1:199,91:290:99:.:.:2882,0,8067	0/1:6,38:44:99:.:.:1415,0,138	0/0:69,0:69:0:.:.:0,0,1159	0/0:50,0:50:0:.:.:0,0,1435	0/1:4,19:23:99:.:.:722,0,111	0/0:38,0:38:0:.:.:0,0,628	0/0:36,0:36:0:.:.:0,0,463	1/1:0,28:28:84:1|1:2803139_G_A:1210,84,0	0/0:89,0:89:0:.:.:0,0,2998	0/0:76,0:76:0:.:.:0,0,2072	0/0:112,0:112:0:.:.:0,0,3723	1/1:1,23:24:27:.:.:845,27,0	0/0:47,3:50:16:.:.:0,16,1980	1/1:1,16:17:6:.:.:631,6,0	0/0:75,0:75:0:.:.:0,0,2326	0/0:42,0:42:99:.:.:0,126,1874	0/0:28,0:28:84:.:.:0,84,1248	0/1:43,27:70:99:.:.:1004,0,1724	0/1:38,10:48:99:.:.:306,0,1562	0/1:5,20:25:99:0|1:2803175_C_A:795,0,150	0/1:15,6:21:99:.:.:207,0,612	1/1:0,17:17:51:1|1:2803139_G_A:706,51,0	0/1:2,20:22:24:.:.:659,0,24	0/1:44,7:51:99:.:.:155,0,1799	0/0:121,0:121:0:.:.:0,0,4097	0/0:94,0:94:0:.:.:0,0,2054	0/0:56,0:56:0:.:.:0,0,541	0/1:68,9:77:99:.:.:169,0,2707	1/1:1,20:21:18:.:.:755,18,0	0/1:30,22:52:99:.:.:833,0,1193	0/1:28,21:49:99:.:.:656,0,1103	1/1:2,36:38:24:.:.:1415,24,0	0/1:52,14:66:99:.:.:342,0,2126	0/0:71,0:71:0:.:.:0,0,468	0/1:2,10:12:54:.:.:414,0,54	0/1:8,18:26:99:.:.:712,0,282	0/1:98,40:138:99:.:.:1385,0,3995	0/1:27,47:74:99:.:.:1857,0,993	0/1:43,10:53:99:.:.:290,0,1762	0/1:20,30:50:99:.:.:1196,0,749	0/1:21,46:67:99:.:.:1727,0,743
chr11	2803187	chr11_2803187	C	T	36495.9	PASS	AC=74;AF=0.280;AN=264;ANN=T|upstream_gene_variant|MODIFIER|MD11G1032000|gene:MD11G1032000|transcript|mRNA:MD11G1032000|protein_coding||c.-1834C>T|||||1552|,T|intergenic_region|MODIFIER|MD11G1031900-five_prime_UTR:MD11G1032000.0|gene:MD11G1031900-five_prime_UTR:MD11G1032000.0|intergenic_region|gene:MD11G1031900-five_prime_UTR:MD11G1032000.0|||n.2803187C>T||||||;BaseQRankSum=0;ClippingRankSum=0;DP=…	GT:AD:DP:GQ:PGT:PID:PL	0/1:217,74:291:99:0|1:2803187_C_T:2538,0,8883	0/1:11,13:24:99:0|1:2803187_C_T:513,0,423	0/0:58,0:58:0:.:.:0,0,1681	0/0:44,0:44:0:.:.:0,0,1669	0/1:7,12:19:99:0|1:2803187_C_T:483,0,197	0/0:33,0:33:0:.:.:0,0,778	0/0:31,0:31:0:.:.:0,0,764	1/1:2,16:18:8:1|1:2803139_G_A:716,8,0	0/0:87,0:87:0:.:.:0,0,3107	0/0:67,0:67:0:.:.:0,0,2463	0/0:110,0:110:0:.:.:0,0,3843	0/1:8,9:17:99:.:.:354,0,167	0/0:66,0:66:0:.:.:0,0,2051	0/1:2,6:8:66:.:.:246,0,66	0/0:70,0:70:0:.:.:0,0,2555	0/0:29,0:29:87:.:.:0,87,1300	0/0:27,0:27:81:.:.:0,81,1189	0/1:46,7:53:99:.:.:156,0,1850	0/0:78,0:78:0:.:.:0,0,2327	0/1:5,14:19:99:0|1:2803175_C_A:573,0,168	0/0:15,0:15:45:.:.:0,45,675	0/1:2,8:10:60:0|1:2803139_G_A:330,0,60	0/1:8,9:17:99:0|1:2803187_C_T:354,0,309	0/0:60,0:60:0:.:.:0,0,1693	0/0:116,0:116:0:.:.:0,0,4331	0/0:87,0:87:0:.:.:0,0,2412	0/0:43,0:43:0:.:.:0,0,1161	0/1:93,22:115:99:.:.:594,0,3829	0/1:5,5:10:99:.:.:195,0,114	0/1:4,8:12:63:0|1:2803187_C_T:324,0,63	0/1:35,11:46:99:.:.:354,0,1295	0/1:7,10:17:99:0|1:2803187_C_T:399,0,163	0/1:6,8:14:99:0|1:2803187_C_T:318,0,147	0/0:57,0:57:0:.:.:0,0,1130	0/1:2,7:9:63:0|1:2803187_C_T:288,0,63	0/0:17,1:18:12:.:.:0,12,723	0/0:135,0:135:0:.:.:0,0,3135	0/1:46,14:60:99:.:.:449,0,1889	0/0:43,0:43:99:.:.:0,129,1935	0/1:20,23:43:99:.:.:887,0,771	0/1:28,26:54:99:.:.:983,0,956
chr11	2803203	chr11_2803203	G	A	35065.1	PASS	AC=71;AF=0.269;AN=264;ANN=A|upstream_gene_variant|MODIFIER|MD11G1032000|gene:MD11G1032000|transcript|mRNA:MD11G1032000|protein_coding||c.-1818G>A|||||1536|,A|intergenic_region|MODIFIER|MD11G1031900-five_prime_UTR:MD11G1032000.0|gene:MD11G1031900-five_prime_UTR:MD11G1032000.0|intergenic_region|gene:MD11G1031900-five_prime_UTR:MD11G1032000.0|||n.2803203G>A||||||;BaseQRankSum=0;ClippingRankSum=0;DP=…	GT:AD:DP:GQ:PGT:PID:PL	0/1:218,76:294:99:0|1:2803187_C_T:2535,0,8925	0/1:10,13:23:99:0|1:2803187_C_T:516,0,381	0/0:58,0:58:0:.:.:0,0,1717	0/0:44,0:44:4:.:.:0,4,1684	0/1:7,12:19:99:0|1:2803187_C_T:483,0,197	0/0:33,0:33:0:.:.:0,0,778	0/0:31,0:31:0:.:.:0,0,778	1/1:2,17:19:8:1|1:2803139_G_A:716,8,0	0/0:87,0:87:0:.:.:0,0,3108	0/0:67,0:67:0:.:.:0,0,2344	0/0:110,0:110:0:.:.:0,0,3921	0/1:8,9:17:99:.:.:354,0,167	0/0:66,0:66:0:.:.:0,0,2047	0/1:2,6:8:66:.:.:246,0,66	0/0:70,0:70:0:.:.:0,0,2411	0/0:51,0:51:0:.:.:0,0,1470	0/0:27,0:27:81:.:.:0,81,1190	0/1:46,7:53:99:.:.:155,0,1896	0/0:78,0:78:0:.:.:0,0,2304	0/1:5,16:21:99:0|1:2803175_C_A:657,0,162	0/0:25,0:25:0:.:.:0,0,512	0/1:2,8:10:60:0|1:2803139_G_A:330,0,60	0/1:8,9:17:99:0|1:2803187_C_T:354,0,309	0/0:60,0:60:0:.:.:0,0,1661	0/0:116,0:116:0:.:.:0,0,4274	0/0:89,0:89:0:.:.:0,0,2319	0/0:43,0:43:0:.:.:0,0,1140	0/0:120,0:120:0:.:.:0,0,3333	0/1:5,5:10:99:.:.:195,0,114	0/1:4,8:12:63:0|1:2803187_C_T:324,0,63	0/1:35,11:46:99:.:.:354,0,1422	0/1:7,10:17:99:0|1:2803187_C_T:399,0,163	0/1:6,8:14:99:0|1:2803187_C_T:318,0,147	0/0:56,0:56:0:.:.:0,0,1024	0/1:2,7:9:63:0|1:2803187_C_T:288,0,63	0/0:17,1:18:48:.:.:0,48,747	0/0:133,0:133:0:.:.:0,0,3080	0/1:46,14:60:99:.:.:449,0,1889	0/0:61,0:61:0:.:.:0,0,1815	0/1:20,23:43:99:.:.:843,0,751	0/0:29,1:30:80:.:.:0,80,1113
chr11	3109542	chr11_3109542	G	T	21844.8	PASS	AC=64;AF=0.242;AN=264;ANN=T|synonymous_variant|LOW|MD11G1035500|gene:MD11G1035500|transcript|mRNA:MD11G1035500|protein_coding|1/1|c.648C>A|p.Arg216Arg|677/1786|648/1554|216/517||,T|upstream_gene_variant|MODIFIER|MD11G1035400|gene:MD11G1035400|transcript|mRNA:MD11G1035400|protein_coding||c.-1370C>A|||||1350|,T|downstream_gene_variant|MODIFIER|MD11G1035600|gene:MD11G1035600|transcript|ncRNA:MD11G10…	GT:AD:DP:GQ:PGT:PID:PL	0/0:41,0:41:99:.:.:0,120,1800	0/0:24,0:24:72:.:.:0,72,913	0/0:13,0:13:30:.:.:0,30,450	0/0:10,0:10:30:.:.:0,30,430	0/0:20,0:20:60:.:.:0,60,900	0/0:15,0:15:42:.:.:0,42,630	0/0:19,0:19:57:.:.:0,57,775	0/1:12,10:22:99:.:.:364,0,459	0/1:5,3:8:98:.:.:98,0,193	0/0:16,0:16:48:.:.:0,48,646	0/1:9,11:20:99:.:.:375,0,345	0/1:8,7:15:99:0|1:3109542_G_T:270,0,315	0/0:9,0:9:27:.:.:0,27,372	0/1:7,8:15:99:.:.:315,0,263	0/0:27,0:27:81:.:.:0,81,1125	0/0:8,0:8:21:.:.:0,21,315	0/0:12,0:12:0:.:.:0,0,458	0/1:6,2:8:57:0|1:3109542_G_T:57,0,246	0/1:8,7:15:99:0|1:3109542_G_T:270,0,312	0/0:16,0:16:45:.:.:0,45,675	0/0:23,0:23:69:.:.:0,69,916	0/1:4,7:11:99:0|1:3109542_G_T:366,0,141	0/0:16,0:16:48:.:.:0,48,644	0/1:17,9:26:99:.:.:324,0,659	0/1:6,15:21:99:0|1:3109542_G_T:590,0,333	0/0:23,0:23:63:.:.:0,63,945	0/0:8,0:8:24:.:.:0,24,334	0/1:7,4:11:99:0|1:3109542_G_T:140,0,282	0/1:5,5:10:99:0|1:3109542_G_T:195,0,195	0/0:20,0:20:60:.:.:0,60,788	0/0:7,0:7:21:.:.:0,21,268	0/1:3,6:9:99:.:.:240,0,108	0/1:9,7:16:99:.:.:260,0,344	0/1:5,5:10:99:.:.:195,0,180	0/1:7,5:12:99:.:.:186,0,260	0/0:7,0:7:18:.:.:0,18,270	0/0:31,0:31:90:.:.:0,90,1350	0/1:13,11:24:99:0|1:3109542_G_T:541,0,469	0/0:17,0:17:51:.:.:0,51,747	0/0:18,0:18:54:.:.:0,54,735	0/0:40,0:40:99:.:.:0,104,1665
chr11	3109550	chr11_3109550	G	A	59643.1	PASS	AC=134;AF=0.508;AN=264;ANN=A|missense_variant|MODERATE|MD11G1035500|gene:MD11G1035500|transcript|mRNA:MD11G1035500|protein_coding|1/1|c.640C>T|p.Arg214Cys|669/1786|640/1554|214/517||,A|upstream_gene_variant|MODIFIER|MD11G1035400|gene:MD11G1035400|transcript|mRNA:MD11G1035400|protein_coding||c.-1378C>T|||||1358|,A|downstream_gene_variant|MODIFIER|MD11G1035600|gene:MD11G1035600|transcript|ncRNA:MD1…	GT:AD:DP:GQ:PGT:PID:PL	0/1:26,25:51:99:.:.:951,0,932	0/0:24,0:24:72:.:.:0,72,913	0/1:9,8:17:99:0|1:3109550_G_A:304,0,354	0/0:10,0:10:3:.:.:0,3,385	0/1:15,9:24:99:0|1:3109550_G_A:327,0,675	0/1:8,10:18:99:.:.:384,0,303	0/0:19,0:19:54:.:.:0,54,810	1/1:0,25:25:75:1|1:3109550_G_A:1125,75,0	1/1:0,8:8:24:1|1:3109550_G_A:360,24,0	0/1:9,8:17:99:.:.:302,0,354	0/1:7,17:24:99:0|1:3109550_G_A:681,0,407	0/1:8,7:15:99:0|1:3109542_G_T:270,0,315	0/0:7,0:7:21:.:.:0,21,291	1/1:0,15:15:45:1|1:3109550_G_A:675,45,0	0/0:30,0:30:90:.:.:0,90,1252	0/0:7,0:7:21:.:.:0,21,282	0/0:15,0:15:0:.:.:0,0,595	0/1:6,2:8:99:0|1:3109542_G_T:99,0,243	0/1:7,7:14:99:0|1:3109542_G_T:273,0,273	0/0:18,0:18:54:.:.:0,54,808	0/1:14,11:25:99:0|1:3109550_G_A:417,0,597	0/1:4,9:13:99:0|1:3109542_G_T:366,0,141	0/0:16,0:16:45:.:.:0,45,675	1/1:0,29:29:93:1|1:3109550_G_A:1338,93,0	0/1:10,14:24:99:0|1:3109542_G_T:555,0,374	0/0:23,0:23:63:.:.:0,63,945	0/1:5,4:9:99:0|1:3109550_G_A:182,0,406	0/1:8,4:12:99:0|1:3109542_G_T:170,0,312	0/1:5,5:10:99:0|1:3109542_G_T:195,0,195	0/1:13,9:22:99:.:.:227,0,510	0/1:8,4:12:99:.:.:141,0,287	1/1:0,10:10:30:1|1:3109550_G_A:450,30,0	1/1:0,23:23:69:.:.:1005,69,0	1/1:0,10:10:30:1|1:3109550_G_A:450,30,0	1/1:0,10:10:30:1|1:3109550_G_A:447,30,0	1/1:0,9:9:27:1|1:3109550_G_A:405,27,0	0/1:15,18:33:99:.:.:647,0,558	0/1:12,14:26:99:0|1:3109542_G_T:574,0,466	0/0:20,0:20:60:.:.:0,60,867	0/0:18,0:18:51:.:.:0,51,765	0/0:40,0:40:99:.:.:0,104,1665
chr11	3109563	chr11_3109563	C	A	64135.7	PASS	AC=134;AF=0.508;AN=264;ANN=A|synonymous_variant|LOW|MD11G1035500|gene:MD11G1035500|transcript|mRNA:MD11G1035500|protein_coding|1/1|c.627G>T|p.Val209Val|656/1786|627/1554|209/517||,A|upstream_gene_variant|MODIFIER|MD11G1035400|gene:MD11G1035400|transcript|mRNA:MD11G1035400|protein_coding||c.-1391G>T|||||1371|,A|downstream_gene_variant|MODIFIER|MD11G1035600|gene:MD11G1035600|transcript|ncRNA:MD11G1…	GT:AD:DP:GQ:PGT:PID:PL	0/1:26,24:50:99:.:.:897,0,1010	0/0:27,0:27:81:.:.:0,81,1081	0/1:9,6:15:99:0|1:3109550_G_A:225,0,360	0/0:10,0:10:30:.:.:0,30,440	0/1:16,9:25:99:0|1:3109550_G_A:330,0,645	0/1:8,9:17:99:.:.:311,0,293	0/0:18,0:18:51:.:.:0,51,765	1/1:0,27:27:81:1|1:3109550_G_A:1208,81,0	1/1:0,8:8:24:1|1:3109550_G_A:360,24,0	0/1:9,8:17:99:.:.:302,0,351	0/1:11,18:29:99:0|1:3109550_G_A:723,0,404	0/1:8,7:15:99:0|1:3109542_G_T:270,0,315	0/0:7,0:7:21:.:.:0,21,291	1/1:0,15:15:45:1|1:3109550_G_A:675,45,0	0/0:30,0:30:90:.:.:0,90,1252	0/0:7,0:7:21:.:.:0,21,282	0/0:18,0:18:0:.:.:0,0,624	0/1:8,3:11:99:0|1:3109542_G_T:135,0,324	0/1:4,7:11:99:0|1:3109542_G_T:282,0,147	0/0:23,0:23:63:.:.:0,63,945	0/1:15,11:26:99:0|1:3109550_G_A:417,0,597	0/1:4,9:13:99:0|1:3109542_G_T:366,0,141	0/0:15,0:15:45:.:.:0,45,646	1/1:0,30:30:90:1|1:3109550_G_A:1350,90,0	0/1:11,12:23:99:0|1:3109563_C_A:471,0,426	0/0:24,0:24:72:.:.:0,72,1047	0/1:5,5:10:99:0|1:3109550_G_A:182,0,406	0/1:8,5:13:99:0|1:3109563_C_A:186,0,321	0/1:5,4:9:99:0|1:3109542_G_T:187,0,195	0/1:13,9:22:99:.:.:332,0,486	0/1:7,4:11:99:.:.:139,0,287	1/1:0,10:10:30:1|1:3109550_G_A:450,30,0	1/1:0,23:23:69:.:.:1032,69,0	1/1:0,11:11:33:1|1:3109550_G_A:495,33,0	1/1:0,9:9:27:1|1:3109550_G_A:405,27,0	1/1:0,8:8:27:1|1:3109550_G_A:405,27,0	0/1:14,20:34:99:.:.:710,0,520	0/1:10,19:29:99:0|1:3109563_C_A:806,0,360	0/0:20,0:20:60:.:.:0,60,867	0/0:15,0:15:45:.:.:0,45,664	0/0:33,0:33:99:.:.:0,99,1460
chr11	3109569	chr11_3109569	A	G	28245.4	PASS	AC=65;AF=0.246;AN=264;ANN=G|synonymous_variant|LOW|MD11G1035500|gene:MD11G1035500|transcript|mRNA:MD11G1035500|protein_coding|1/1|c.621T>C|p.Arg207Arg|650/1786|621/1554|207/517||,G|upstream_gene_variant|MODIFIER|MD11G1035400|gene:MD11G1035400|transcript|mRNA:MD11G1035400|protein_coding||c.-1397T>C|||||1377|,G|downstream_gene_variant|MODIFIER|MD11G1035600|gene:MD11G1035600|transcript|ncRNA:MD11G10…	GT:AD:DP:GQ:PGT:PID:PL	0/0:37,0:37:99:.:.:0,99,1485	0/0:27,0:27:81:.:.:0,81,1081	0/0:16,0:16:48:.:.:0,48,643	0/0:10,0:10:30:.:.:0,30,440	0/0:24,0:24:72:.:.:0,72,1061	0/0:18,0:18:54:.:.:0,54,795	0/0:18,0:18:54:.:.:0,54,765	0/1:13,13:26:99:.:.:494,0,504	0/1:5,3:8:99:.:.:111,0,183	0/0:21,0:21:60:.:.:0,60,900	0/1:13,15:28:99:.:.:558,0,501	0/1:7,11:18:99:0|1:3109542_G_T:417,0,261	0/0:7,0:7:21:.:.:0,21,291	0/1:7,8:15:99:.:.:308,0,253	0/0:30,0:30:90:.:.:0,90,1252	0/0:7,0:7:18:.:.:0,18,270	0/0:18,0:18:8:.:.:0,8,728	0/1:8,3:11:99:0|1:3109542_G_T:102,0,327	0/1:5,7:12:99:0|1:3109542_G_T:279,0,185	0/0:23,0:23:63:.:.:0,63,945	0/0:22,0:22:66:.:.:0,66,967	0/1:4,9:13:99:0|1:3109542_G_T:366,0,141	0/0:15,0:15:30:.:.:0,30,450	0/1:16,16:32:99:.:.:614,0,617	0/1:11,12:23:99:0|1:3109563_C_A:471,0,426	0/0:24,0:24:72:.:.:0,72,1047	0/0:13,0:13:39:.:.:0,39,538	0/1:8,5:13:99:0|1:3109563_C_A:186,0,321	0/1:5,5:10:99:0|1:3109542_G_T:187,0,195	0/0:20,0:20:60:.:.:0,60,813	0/0:10,0:10:30:.:.:0,30,440	0/1:4,6:10:99:.:.:237,0,150	0/1:12,12:24:99:.:.:452,0,451	0/1:4,7:11:99:.:.:267,0,147	0/1:3,6:9:99:.:.:240,0,105	0/1:6,2:8:66:.:.:66,0,246	0/0:34,0:34:99:.:.:0,102,1426	0/1:10,20:30:99:0|1:3109563_C_A:806,0,360	0/0:20,0:20:60:.:.:0,60,867	0/0:13,0:13:39:.:.:0,39,549	0/0:33,0:33:99:.:.:0,99,1460
chr11	3142965	chr11_3142965	G	A	54337.3	PASS	AC=77;AF=0.292;AN=264;ANN=A|synonymous_variant|LOW|MD11G1036100|gene:MD11G1036100|transcript|mRNA:MD11G1036100|protein_coding|1/5|c.153C>T|p.Asp51Asp|183/1740|153/1503|51/500||,A|upstream_gene_variant|MODIFIER|MD11G1036000|gene:MD11G1036000|transcript|mRNA:MD11G1036000|protein_coding||c.-3234C>T|||||3234|,A|upstream_gene_variant|MODIFIER|MD11G1036200|gene:MD11G1036200|transcript|mRNA:MD11G1036200…	GT:AD:DP:GQ:PGT:PID:PL	0/1:35,45:80:99:.:.:1755,0,1328	0/0:14,0:14:42:.:.:0,42,598	0/1:5,17:22:99:.:.:642,0,156	0/0:12,0:12:36:.:.:0,36,516	0/1:4,14:18:99:.:.:563,0,126	0/1:13,19:32:99:.:.:739,0,480	0/0:20,0:20:60:.:.:0,60,892	0/1:13,23:36:99:.:.:867,0,457	0/1:9,7:16:99:.:.:267,0,354	0/1:5,23:28:99:.:.:895,0,141	0/0:34,0:34:99:.:.:0,102,1501	0/0:30,0:30:90:.:.:0,90,1252	0/0:15,0:15:45:.:.:0,45,635	1/1:0,16:16:48:.:.:712,48,0	0/0:7,0:7:21:.:.:0,21,306	0/0:5,0:5:0:.:.:0,0,133	0/0:17,0:17:35:.:.:0,35,693	0/0:19,0:19:57:.:.:0,57,848	0/0:18,0:18:54:.:.:0,54,769	0/0:10,0:10:30:.:.:0,30,424	0/1:3,15:18:81:.:.:614,0,81	0/0:19,0:19:57:.:.:0,57,828	0/0:8,0:8:24:.:.:0,24,360	0/1:9,21:30:99:.:.:845,0,315	0/0:18,0:18:54:.:.:0,54,788	0/0:15,0:15:45:.:.:0,45,635	0/1:4,8:12:99:.:.:321,0,144	0/0:14,0:14:42:.:.:0,42,630	0/0:14,0:14:42:.:.:0,42,627	0/1:2,14:16:42:.:.:575,0,42	0/1:10,14:24:99:.:.:548,0,360	0/1:6,31:37:99:.:.:1274,0,155	0/1:12,14:26:99:.:.:545,0,452	0/1:6,16:22:99:.:.:619,0,196	0/1:9,8:17:99:.:.:309,0,354	0/1:7,12:19:99:.:.:466,0,255	0/1:22,24:46:99:.:.:930,0,852	0/0:26,0:26:78:.:.:0,78,1138	0/0:22,0:22:66:.:.:0,66,969	0/0:14,0:14:42:.:.:0,42,622	0/0:28,0:28:84:.:.:0,84,1260
chr11	3170240	chr11_3170240	C	T	20804.7	PASS	AC=68;AF=0.258;AN=264;ANN=T|intron_variant|MODIFIER|MD11G1036600|gene:MD11G1036600|transcript|mRNA:MD11G1036600|protein_coding|3/11|c.220-49G>A||||||;BaseQRankSum=0;ClippingRankSum=0;DP=5545;ExcessHet=54.3972;FS=0;InbreedingCoeff=-0.3452;MLEAC=68;MLEAF=0.258;MQ=52.87;MQRankSum=0.06;QD=8.21;ReadPosRankSum=0;SOR=0.291;set=variant	GT:AD:DP:GQ:PGT:PID:PL	0/1:71,27:98:99:.:.:920,0,2887	0/0:40,0:40:99:.:.:0,104,1737	0/1:20,6:26:99:.:.:185,0,822	0/0:22,0:22:66:.:.:0,66,952	0/1:13,13:26:99:.:.:507,0,472	0/1:32,12:44:99:.:.:401,0,1304	0/0:23,0:23:42:.:.:0,42,980	0/1:22,6:28:99:.:.:142,0,906	0/1:23,3:26:39:.:.:39,0,881	0/1:23,9:32:99:.:.:265,0,899	0/0:40,0:40:99:.:.:0,120,1761	0/0:54,0:54:99:.:.:0,117,1800	0/0:18,0:18:54:.:.:0,54,752	0/1:13,3:16:84:0|1:3170075_C_T:84,0,515	0/0:53,0:53:99:.:.:0,120,1800	0/0:31,0:31:93:.:.:0,93,1377	0/0:36,0:36:99:.:.:0,108,1544	0/0:36,0:36:99:.:.:0,108,1585	0/0:36,0:36:99:.:.:0,108,1568	0/0:49,0:49:99:.:.:0,120,1800	0/1:13,7:20:99:.:.:238,0,522	0/0:23,0:23:69:.:.:0,69,927	0/0:29,0:29:87:.:.:0,87,1287	0/1:16,13:29:99:.:.:494,0,619	0/0:52,0:52:99:.:.:0,120,1800	0/0:52,0:52:99:.:.:0,120,1800	0/0:24,0:24:26:.:.:0,26,998	0/0:52,0:52:99:.:.:0,120,1800	0/0:31,0:31:93:.:.:0,93,1335	0/1:22,3:25:42:.:.:42,0,897	0/1:25,7:32:99:.:.:219,0,1012	0/1:30,10:40:99:.:.:312,0,1172	0/1:20,9:29:99:.:.:239,0,802	0/1:13,4:17:99:.:.:129,0,534	0/1:6,9:15:99:.:.:352,0,225	0/1:24,2:26:9:.:.:9,0,994	0/1:45,10:55:99:.:.:281,0,1856	0/0:88,0:88:99:.:.:0,120,1800	0/0:34,0:34:99:.:.:0,102,1440	0/0:42,0:42:85:.:.:0,85,1794	0/0:70,0:70:99:.:.:0,120,1800
chr11	3194914	chr11_3194914	C	G	44082	PASS	AC=62;AF=0.235;AN=264;ANN=G|missense_variant|MODERATE|MD11G1037100|gene:MD11G1037100|transcript|mRNA:MD11G1037100|protein_coding|4/10|c.845G>C|p.Trp282Ser|1017/3332|845/2808|282/935||,G|upstream_gene_variant|MODIFIER|MD11G1037200|gene:MD11G1037200|transcript|mRNA:MD11G1037200|protein_coding||c.-5737C>G|||||4414|,G|downstream_gene_variant|MODIFIER|MD11G1037000|gene:MD11G1037000|transcript|mRNA:MD1…	GT:AD:DP:GQ:PGT:PID:PL	0/1:90,63:153:99:.:.:2289,0,3557	0/1:10,10:20:99:0|1:3194914_C_G:390,0,390	0/0:41,0:41:99:.:.:0,120,1800	0/1:14,12:26:99:0|1:3194914_C_G:462,0,552	0/0:27,0:27:81:.:.:0,81,1199	0/0:44,0:44:99:.:.:0,120,1800	0/1:7,7:14:99:0|1:3194914_C_G:273,0,273	0/0:40,0:40:75:.:.:0,75,1674	0/0:32,0:32:96:.:.:0,96,1399	0/0:43,0:43:99:.:.:0,120,1800	0/1:9,15:24:99:0|1:3194914_C_G:603,0,333	0/1:8,13:21:99:0|1:3194914_C_G:522,0,297	0/1:10,10:20:99:0|1:3194914_C_G:390,0,390	0/0:35,0:35:99:.:.:0,105,1561	0/1:14,27:41:99:0|1:3194914_C_G:1092,0,507	0/1:8,14:22:99:0|1:3194914_C_G:564,0,294	0/1:11,11:22:99:0|1:3194914_C_G:429,0,429	0/1:15,7:22:99:0|1:3194914_C_G:249,0,609	0/1:17,14:31:99:0|1:3194914_C_G:537,0,655	0/1:7,19:26:99:0|1:3194914_C_G:777,0,237	0/0:41,0:41:99:.:.:0,120,1800	0/1:13,8:21:99:0|1:3194914_C_G:297,0,522	0/1:10,10:20:99:0|1:3194914_C_G:390,0,390	0/0:37,0:37:99:.:.:0,111,1656	0/1:9,28:37:99:0|1:3194914_C_G:1149,0,294	0/1:15,28:43:99:0|1:3194914_C_G:1131,0,546	0/0:43,0:43:99:.:.:0,113,1800	0/1:12,22:34:99:0|1:3194914_C_G:888,0,438	0/1:16,10:26:99:0|1:3194914_C_G:372,0,642	0/0:47,0:47:99:.:.:0,120,1800	0/0:30,0:30:90:.:.:0,90,1346	0/0:35,0:35:99:.:.:0,105,1551	0/0:33,0:33:99:.:.:0,99,1478	0/0:39,0:39:99:.:.:0,117,1738	0/0:28,0:28:84:.:.:0,84,1260	0/0:31,0:31:93:.:.:0,93,1364	0/0:69,0:69:99:.:.:0,120,1800	0/1:24,23:47:99:0|1:3194914_C_G:894,0,939	0/1:17,17:34:99:0|1:3194914_C_G:663,0,663	0/1:10,11:21:99:0|1:3194914_C_G:432,0,387	0/1:29,32:61:99:.:.:1256,0,1121
chr11	3194930	chr11_3194930	A	G	44088	PASS	AC=62;AF=0.235;AN=264;ANN=G|missense_variant|MODERATE|MD11G1037100|gene:MD11G1037100|transcript|mRNA:MD11G1037100|protein_coding|4/10|c.829T>C|p.Ser277Pro|1001/3332|829/2808|277/935||,G|upstream_gene_variant|MODIFIER|MD11G1037200|gene:MD11G1037200|transcript|mRNA:MD11G1037200|protein_coding||c.-5721A>G|||||4398|,G|downstream_gene_variant|MODIFIER|MD11G1037000|gene:MD11G1037000|transcript|mRNA:MD1…	GT:AD:DP:GQ:PGT:PID:PL	0/1:90,63:153:99:.:.:2305,0,3497	0/1:10,10:20:99:0|1:3194914_C_G:390,0,390	0/0:41,0:41:99:.:.:0,120,1800	0/1:14,12:26:99:0|1:3194914_C_G:462,0,552	0/0:27,0:27:81:.:.:0,81,1173	0/0:44,0:44:99:.:.:0,120,1800	0/1:7,7:14:99:0|1:3194914_C_G:273,0,273	0/0:40,0:40:75:.:.:0,75,1699	0/0:32,0:32:96:.:.:0,96,1399	0/0:43,0:43:99:.:.:0,113,1800	0/1:9,15:24:99:0|1:3194914_C_G:603,0,333	0/1:8,13:21:99:0|1:3194914_C_G:522,0,297	0/1:10,10:20:99:0|1:3194914_C_G:390,0,390	0/0:35,0:35:99:.:.:0,105,1520	0/1:14,27:41:99:0|1:3194914_C_G:1092,0,507	0/1:8,14:22:99:0|1:3194914_C_G:564,0,294	0/1:11,11:22:99:0|1:3194914_C_G:429,0,429	0/1:15,7:22:99:0|1:3194914_C_G:249,0,609	0/1:17,14:31:99:0|1:3194914_C_G:537,0,655	0/1:7,19:26:99:0|1:3194914_C_G:777,0,237	0/0:41,0:41:99:.:.:0,120,1800	0/1:13,8:21:99:0|1:3194914_C_G:297,0,522	0/1:10,10:20:99:0|1:3194914_C_G:390,0,390	0/0:37,0:37:99:.:.:0,111,1646	0/1:9,28:37:99:0|1:3194914_C_G:1149,0,294	0/1:15,28:43:99:0|1:3194914_C_G:1131,0,546	0/0:43,0:43:99:.:.:0,120,1800	0/1:12,22:34:99:0|1:3194914_C_G:888,0,438	0/1:16,10:26:99:0|1:3194914_C_G:372,0,642	0/0:47,0:47:99:.:.:0,120,1800	0/0:30,0:30:90:.:.:0,90,1311	0/0:35,0:35:99:.:.:0,105,1537	0/0:33,0:33:99:.:.:0,99,1464	0/0:39,0:39:99:.:.:0,117,1692	0/0:28,0:28:84:.:.:0,84,1221	0/0:31,0:31:93:.:.:0,93,1321	0/0:69,0:69:99:.:.:0,120,1800	0/1:24,23:47:99:0|1:3194914_C_G:894,0,939	0/1:17,17:34:99:0|1:3194914_C_G:663,0,663	0/1:10,11:21:99:0|1:3194914_C_G:432,0,387	0/1:29,32:61:99:.:.:1256,0,1121
chr11	3194943	chr11_3194943	C	A	95266.7	PASS	AC=71;AF=0.269;AN=264;ANN=A|synonymous_variant|LOW|MD11G1037100|gene:MD11G1037100|transcript|mRNA:MD11G1037100|protein_coding|4/10|c.816G>T|p.Ser272Ser|988/3332|816/2808|272/935||,A|upstream_gene_variant|MODIFIER|MD11G1037200|gene:MD11G1037200|transcript|mRNA:MD11G1037200|protein_coding||c.-5708C>A|||||4385|,A|downstream_gene_variant|MODIFIER|MD11G1037000|gene:MD11G1037000|transcript|mRNA:MD11G10…	GT:AD:DP:GQ:PL	0/1:63,90:153:99:3478,0,2291	0/0:20,0:20:60:0,60,882	0/1:15,26:41:99:999,0,535	0/0:26,0:26:78:0,78,1168	0/1:3,24:27:54:953,0,54	0/1:9,35:44:99:1386,0,273	0/0:14,0:14:42:0,42,624	0/1:11,28:39:99:1089,0,367	0/1:8,24:32:99:949,0,254	0/1:16,27:43:99:1077,0,571	0/0:24,0:24:72:0,72,1066	0/0:21,0:21:63:0,63,928	0/0:20,0:20:60:0,60,873	0/1:16,19:35:99:746,0,611	0/0:41,0:41:99:0,120,1800	0/0:22,0:22:66:0,66,990	0/0:22,0:22:66:0,66,978	0/0:22,0:22:66:0,66,974	0/0:31,0:31:93:0,93,1330	0/0:26,0:26:78:0,78,1143	0/1:13,28:41:99:1120,0,430	0/0:22,0:22:66:0,66,974	0/0:20,0:20:60:0,60,890	0/1:19,18:37:99:695,0,744	0/0:37,0:37:99:0,111,1577	0/0:44,0:44:87:0,87,1904	0/1:26,17:43:99:636,0,1023	0/0:35,0:35:99:0,105,1510	0/0:26,0:26:78:0,78,1170	0/1:16,31:47:99:1236,0,575	0/1:14,16:30:99:630,0,533	0/1:6,29:35:99:1187,0,165	0/1:15,18:33:99:691,0,572	0/1:10,29:39:99:1138,0,330	0/1:5,23:28:99:923,0,137	0/1:13,18:31:99:702,0,467	0/1:15,54:69:99:2209,0,464	0/0:48,0:48:99:0,108,1800	0/0:34,0:34:99:0,102,1445	0/0:21,0:21:63:0,63,900	0/0:61,0:61:99:0,120,1800
chr11	3194957	chr11_3194957	G	A	43029	PASS	AC=62;AF=0.235;AN=264;ANN=A|missense_variant|MODERATE|MD11G1037100|gene:MD11G1037100|transcript|mRNA:MD11G1037100|protein_coding|4/10|c.802C>T|p.His268Tyr|974/3332|802/2808|268/935||,A|upstream_gene_variant|MODIFIER|MD11G1037200|gene:MD11G1037200|transcript|mRNA:MD11G1037200|protein_coding||c.-5694G>A|||||4371|,A|downstream_gene_variant|MODIFIER|MD11G1037000|gene:MD11G1037000|transcript|mRNA:MD11…	GT:AD:DP:GQ:PL	0/1:90,63:153:99:2215,0,3461	0/1:10,10:20:99:390,0,387	0/0:41,0:41:99:0,120,1800	0/1:14,12:26:99:462,0,544	0/0:27,0:27:81:0,81,1102	0/0:44,0:44:99:0,120,1800	0/1:7,7:14:99:273,0,273	0/0:40,0:40:75:0,75,1697	0/0:32,0:32:96:0,96,1369	0/0:43,0:43:99:0,120,1800	0/1:9,15:24:99:581,0,333	0/1:8,13:21:99:469,0,294	0/1:10,10:20:99:387,0,390	0/0:35,0:35:99:0,105,1497	0/1:14,27:41:99:1088,0,487	0/1:8,14:22:99:564,0,294	0/1:11,11:22:99:421,0,417	0/1:15,7:22:99:246,0,609	0/1:17,14:31:99:531,0,637	0/1:7,19:26:99:764,0,224	0/0:41,0:41:99:0,107,1768	0/1:13,8:21:99:297,0,522	0/1:10,10:20:99:375,0,390	0/0:37,0:37:99:0,111,1617	0/1:9,28:37:99:1105,0,278	0/1:15,28:43:99:1111,0,546	0/0:43,0:43:99:0,119,1800	0/1:12,22:34:99:865,0,381	0/1:16,10:26:99:369,0,642	0/0:47,0:47:99:0,120,1800	0/0:30,0:30:90:0,90,1289	0/0:35,0:35:99:0,105,1496	0/0:33,0:33:99:0,99,1430	0/0:39,0:39:99:0,101,1611	0/0:28,0:28:84:0,84,1198	0/0:31,0:31:93:0,93,1309	0/0:69,0:69:99:0,120,1800	0/1:24,23:47:99:884,0,917	0/1:17,17:34:99:641,0,651	0/1:10,11:21:99:419,0,377	0/1:29,32:61:99:1227,0,1115
chr11	3206257	chr11_3206257	A	G	64137.5	PASS	AC=178;AF=0.674;AN=264;ANN=G|synonymous_variant|LOW|MD11G1037400|gene:MD11G1037400|transcript|mRNA:MD11G1037400|protein_coding|3/3|c.393T>C|p.Val131Val|464/2437|393/2100|131/699||,G|upstream_gene_variant|MODIFIER|MD11G1037300|gene:MD11G1037300|transcript|ncRNA:MD11G1037300|lincRNA||n.-3192T>C|||||3192|,G|upstream_gene_variant|MODIFIER|MD11G1037500|gene:MD11G1037500|transcript|ncRNA:MD11G1037500|l…	GT:AD:DP:GQ:PGT:PID:PL	0/1:82,47:129:99:.:.:1548,0,3060	1/1:0,13:13:39:1|1:3206254_A_G:585,39,0	0/0:24,0:24:26:.:.:0,26,998	1/1:0,11:11:33:1|1:3206254_A_G:495,33,0	0/1:19,6:25:99:.:.:195,0,744	0/0:18,0:18:8:.:.:0,8,710	1/1:0,9:9:27:1|1:3206254_A_G:405,27,0	0/1:30,15:45:99:.:.:405,0,1179	0/1:27,4:31:11:.:.:11,0,1084	0/1:32,3:35:10:.:.:10,0,1276	1/1:0,10:10:30:1|1:3206254_A_G:450,30,0	1/1:0,22:22:66:1|1:3206254_A_G:990,66,0	1/1:0,11:11:33:1|1:3206254_A_G:495,33,0	0/1:16,5:21:99:.:.:162,0,642	1/1:0,15:15:45:1|1:3206254_A_G:675,45,0	1/1:0,9:9:27:1|1:3206254_A_G:405,27,0	1/1:0,6:6:18:1|1:3206254_A_G:270,18,0	1/1:0,12:12:36:1|1:3206254_A_G:540,36,0	1/1:0,13:13:39:1|1:3206254_A_G:585,39,0	1/1:0,9:9:27:1|1:3206254_A_G:405,27,0	0/0:19,0:19:11:.:.:0,11,749	1/1:0,14:14:42:1|1:3206254_A_G:630,42,0	1/1:0,13:13:39:1|1:3206254_A_G:585,39,0	0/1:31,13:44:99:.:.:427,0,1158	1/1:0,12:12:36:1|1:3206254_A_G:540,36,0	1/1:0,21:21:63:1|1:3206254_A_G:945,63,0	0/0:6,0:6:18:.:.:0,18,241	1/1:0,23:23:69:1|1:3206254_A_G:1035,69,0	1/1:0,19:19:57:1|1:3206254_A_G:855,57,0	0/0:24,0:24:26:.:.:0,26,984	0/0:39,0:39:72:.:.:0,72,1674	0/1:39,3:42:9:.:.:9,0,1603	0/1:19,13:32:99:.:.:485,0,752	0/1:32,6:38:99:.:.:156,0,1287	0/1:18,10:28:99:.:.:358,0,607	0/1:11,5:16:99:.:.:170,0,432	0/1:52,13:65:99:.:.:389,0,2115	1/1:0,32:32:96:1|1:3206254_A_G:1440,96,0	1/1:0,18:18:54:1|1:3206254_A_G:810,54,0	1/1:0,8:8:24:1|1:3206254_A_G:360,24,0	1/1:0,16:16:48:1|1:3206254_A_G:720,48,0
chr11	3371360	chr11_3371360	A	C	13954.6	PASS	AC=57;AF=0.216;AN=264;ANN=C|downstream_gene_variant|MODIFIER|MD11G1039300|gene:MD11G1039300|transcript|mRNA:MD11G1039300|protein_coding||c.*1255A>C|||||965|,C|intergenic_region|MODIFIER|MD11G1039300-MD11G1039400|gene:MD11G1039300-gene:MD11G1039400|intergenic_region|gene:MD11G1039300-gene:MD11G1039400|||n.3371360A>C||||||;BaseQRankSum=0.745;ClippingRankSum=0;DP=5091;ExcessHet=38.9551;FS=0;Inbreedi…	GT:AD:DP:GQ:PL	0/1:45,16:61:99:523,0,1805	0/0:22,0:22:20:0,20,866	0/0:32,0:32:63:0,63,945	0/1:12,3:15:90:90,0,495	0/0:18,0:18:36:0,36,540	0/0:21,0:21:15:0,15,225	0/1:14,4:18:99:99,0,576	0/0:55,0:55:96:0,96,1440	0/0:29,0:29:60:0,60,900	0/0:13,0:13:15:0,15,225	0/1:34,5:39:99:108,0,1346	0/1:39,4:43:51:51,0,1626	0/1:3,11:14:93:453,0,93	0/0:28,0:28:51:0,51,765	0/1:26,14:40:99:490,0,1043	0/1:1,6:7:24:249,0,24	0/1:11,2:13:51:51,0,456	0/1:37,3:40:15:15,0,1527	0/1:11,4:15:99:118,0,450	0/1:7,6:13:99:231,0,276	0/0:22,0:22:24:0,24,360	0/1:27,4:31:78:78,0,1122	0/0:7,0:7:6:0,6,90	0/0:33,0:33:60:0,60,900	0/1:27,9:36:99:293,0,1107	0/1:25,5:30:99:135,0,1018	0/0:15,0:15:27:0,27,405	0/1:40,8:48:99:203,0,1607	0/1:16,7:23:99:243,0,651	0/0:13,0:13:18:0,18,270	0/0:17,0:17:24:0,24,360	0/0:34,0:34:75:0,75,1125	0/0:38,0:38:51:0,51,765	0/0:28,0:28:51:0,51,765	0/0:19,0:19:36:0,36,540	0/0:26,0:26:54:0,54,810	0/0:44,0:44:60:0,60,900	0/1:41,18:59:99:626,0,1667	0/1:16,5:21:99:162,0,647	0/1:16,2:18:36:36,0,666	0/1:21,4:25:99:102,0,870
chr11	3384232	chr11_3384232	T	A	20136.8	PASS	AC=62;AF=0.235;AN=264;ANN=A|upstream_gene_variant|MODIFIER|MD11G1039400|gene:MD11G1039400|transcript|ncRNA:MD11G1039400|lincRNA||n.-589T>A|||||473|,A|intergenic_region|MODIFIER|MD11G1039300-MD11G1039400|gene:MD11G1039300-gene:MD11G1039400|intergenic_region|gene:MD11G1039300-gene:MD11G1039400|||n.3384232T>A||||||;BaseQRankSum=-0.302;ClippingRankSum=0;DP=4217;ExcessHet=49.3758;FS=0;InbreedingCoeff=…	GT:AD:DP:GQ:PGT:PID:PL	0/0:47,0:47:99:.:.:0,120,1800	0/0:50,0:50:99:.:.:0,120,1800	0/0:20,0:20:60:.:.:0,60,864	0/0:12,0:12:36:.:.:0,36,491	0/0:8,0:8:24:.:.:0,24,333	0/0:25,0:25:60:.:.:0,60,900	0/0:10,0:10:27:.:.:0,27,405	0/1:20,4:24:99:0|1:3384209_G_A:108,0,828	0/1:15,7:22:99:0|1:3384209_G_A:249,0,609	0/0:22,0:22:63:.:.:0,63,945	0/1:16,4:20:99:0|1:3384209_G_A:120,0,660	0/1:18,9:27:99:0|1:3384209_G_A:324,0,729	0/0:23,0:23:63:.:.:0,63,945	0/1:12,6:18:99:0|1:3384161_C_T:216,0,486	0/1:15,5:20:99:0|1:3384209_G_A:165,0,615	0/0:17,0:17:48:.:.:0,48,720	0/0:15,0:15:42:.:.:0,42,630	0/0:27,0:27:36:.:.:0,36,1120	0/1:11,5:16:99:0|1:3384209_G_A:177,0,447	0/0:40,0:40:99:.:.:0,120,1779	0/0:14,0:14:36:.:.:0,36,540	0/0:26,0:26:0:.:.:0,0,430	0/0:20,0:20:54:.:.:0,54,810	0/1:14,7:21:99:0|1:3384209_G_A:252,0,567	0/1:15,6:21:99:0|1:3384209_G_A:207,0,612	0/0:44,0:44:99:.:.:0,120,1800	0/0:20,0:20:57:.:.:0,57,855	0/1:15,6:21:99:0|1:3384209_G_A:207,0,612	0/0:21,0:21:0:.:.:0,0,499	0/0:21,0:21:63:.:.:0,63,876	0/0:29,0:29:87:.:.:0,87,1296	0/1:16,11:27:99:0|1:3384161_C_T:414,0,639	0/1:12,12:24:99:0|1:3384161_C_T:468,0,468	0/0:20,0:20:0:.:.:0,0,5	0/1:5,5:10:99:0|1:3384161_C_T:195,0,195	0/1:5,3:8:99:0|1:3384161_C_T:111,0,201	0/0:73,0:73:99:.:.:0,120,1800	0/1:29,16:45:99:0|1:3384209_G_A:585,0,1170	0/0:41,0:41:99:.:.:0,107,1755	0/0:17,0:17:51:.:.:0,51,732	0/0:31,0:31:84:.:.:0,84,1260
chr11	3421045	chr11_3421045	A	T	92296.1	PASS	AC=199;AF=0.754;AN=264;ANN=T|missense_variant|MODERATE|MD11G1039600|gene:MD11G1039600|transcript|mRNA:MD11G1039600|protein_coding|6/11|c.1109A>T|p.His370Leu|1109/2498|1109/2331|370/776||;BaseQRankSum=-0.076;ClippingRankSum=0;DP=2983;ExcessHet=49.1135;FS=0;InbreedingCoeff=-0.3267;MLEAC=199;MLEAF=0.754;MQ=59.9;MQRankSum=0;QD=31.37;ReadPosRankSum=0;SOR=0.965;set=variant	GT:AD:DP:GQ:PGT:PID:PL	1/1:0,64:64:99:.:.:2777,192,0	0/1:9,3:12:91:.:.:91,0,366	0/1:9,6:15:99:.:.:222,0,360	0/1:3,10:13:96:.:.:404,0,96	0/1:4,5:9:99:.:.:198,0,153	0/1:11,9:20:99:.:.:275,0,432	0/1:2,3:5:67:.:.:120,0,67	1/1:0,18:18:54:.:.:758,54,0	1/1:0,10:10:30:.:.:434,30,0	0/1:10,12:22:99:.:.:458,0,337	1/1:0,23:23:69:.:.:958,69,0	1/1:0,28:28:84:.:.:1203,84,0	0/1:9,9:18:99:.:.:351,0,351	1/1:0,10:10:30:.:.:439,30,0	1/1:0,12:12:36:.:.:540,36,0	0/1:7,2:9:63:.:.:63,0,288	0/1:7,10:17:99:.:.:364,0,264	1/1:0,13:13:39:.:.:577,39,0	1/1:0,24:24:72:.:.:1065,72,0	0/1:13,11:24:99:.:.:411,0,505	0/1:7,16:23:99:0|1:3421045_A_T:613,0,211	1/1:0,15:15:45:.:.:669,45,0	0/1:7,9:16:99:.:.:350,0,264	1/1:0,12:12:36:.:.:493,36,0	1/1:0,12:12:36:.:.:509,36,0	0/1:9,17:26:99:.:.:679,0,327	0/1:7,5:12:99:.:.:182,0,262	1/1:0,25:25:75:.:.:1072,75,0	1/1:0,21:21:63:.:.:865,63,0	0/1:4,13:17:99:.:.:509,0,129	0/1:7,4:11:99:.:.:144,0,279	1/1:0,13:13:39:.:.:547,39,0	1/1:0,12:12:36:.:.:475,36,0	1/1:0,14:14:42:.:.:597,42,0	1/1:0,8:8:24:.:.:357,24,0	1/1:0,8:8:24:.:.:357,24,0	0/1:25,19:44:99:.:.:716,0,968	1/1:0,32:32:95:.:.:1333,95,0	0/1:12,13:25:99:.:.:507,0,445	0/1:13,7:20:99:.:.:242,0,490	0/1:14,16:30:99:.:.:602,0,528
chr11	3563092	chr11_3563092	T	C	13083.9	PASS	AC=58;AF=0.220;AN=264;ANN=C|missense_variant|MODERATE|MD11G1041700|gene:MD11G1041700|transcript|mRNA:MD11G1041700|protein_coding|7/13|c.644T>C|p.Leu215Pro|1021/2096|644/1353|215/450||,C|upstream_gene_variant|MODIFIER|MD11G1041800|gene:MD11G1041800|transcript|mRNA:MD11G1041800|protein_coding||c.-4393T>C|||||4165|;BaseQRankSum=0.589;ClippingRankSum=0;DP=5080;ExcessHet=42.5992;FS=0;InbreedingCoeff=-…	GT:AD:DP:GQ:PL	0/1:68,19:87:99:587,0,2663	0/0:27,0:27:81:0,81,1198	0/1:29,4:33:81:81,0,1181	0/0:20,0:20:60:0,60,883	0/1:13,3:16:87:87,0,534	0/1:38,7:45:99:180,0,1537	0/0:22,0:22:66:0,66,921	0/1:32,8:40:99:240,0,1295	0/0:17,0:17:51:0,51,736	0/1:24,8:32:99:261,0,949	0/0:37,0:37:99:0,111,1614	0/0:35,0:35:99:0,105,1457	0/0:20,0:20:60:0,60,865	0/1:12,3:15:90:90,0,492	0/0:38,0:38:99:0,114,1624	0/0:11,0:11:33:0,33,466	0/0:26,0:26:78:0,78,1120	0/0:25,0:25:75:0,75,1050	0/0:37,0:37:99:0,111,1566	0/0:41,0:41:99:0,120,1800	0/1:24,3:27:54:54,0,985	0/0:22,0:22:63:0,63,945	0/0:24,0:24:72:0,72,1080	0/1:21,16:37:99:609,0,796	0/0:31,0:31:93:0,93,1343	0/0:25,0:25:75:0,75,1117	0/1:13,9:22:99:339,0,511	0/0:29,0:29:87:0,87,1257	0/0:17,0:17:51:0,51,730	0/1:18,10:28:99:354,0,709	0/1:20,8:28:99:273,0,769	0/1:16,6:22:99:186,0,642	0/1:20,3:23:66:66,0,833	0/1:16,5:21:99:162,0,627	0/1:21,4:25:99:102,0,805	0/1:14,4:18:99:126,0,576	0/1:35,10:45:99:296,0,1388	0/1:32,5:37:79:79,0,1286	0/0:43,0:43:99:0,103,1800	0/0:22,0:22:66:0,66,974	0/0:22,0:22:66:0,66,955
chr11	3563167	chr11_3563167	T	C	16060.7	PASS	AC=65;AF=0.246;AN=264;ANN=C|missense_variant|MODERATE|MD11G1041700|gene:MD11G1041700|transcript|mRNA:MD11G1041700|protein_coding|7/13|c.719T>C|p.Phe240Ser|1096/2096|719/1353|240/450||,C|upstream_gene_variant|MODIFIER|MD11G1041800|gene:MD11G1041800|transcript|mRNA:MD11G1041800|protein_coding||c.-4318T>C|||||4090|;BaseQRankSum=0.365;ClippingRankSum=0;DP=5188;ExcessHet=49.1135;FS=0;InbreedingCoeff=-…	GT:AD:DP:GQ:PGT:PID:PL	0/1:69,19:88:99:0|1:3563159_A_T:582,0,2800	0/0:28,0:28:84:.:.:0,84,1260	0/1:29,4:33:81:.:.:81,0,1206	0/0:20,0:20:60:.:.:0,60,898	0/1:13,3:16:87:.:.:87,0,537	0/1:38,7:45:99:.:.:176,0,1575	0/0:22,0:22:66:.:.:0,66,933	0/1:32,8:40:99:0|1:3563159_A_T:236,0,1286	0/0:18,0:18:54:.:.:0,54,801	0/1:24,9:33:99:.:.:265,0,981	0/0:38,0:38:98:.:.:0,98,1600	0/0:39,0:39:99:.:.:0,117,1571	0/0:21,0:21:63:.:.:0,63,900	0/1:12,3:15:90:0|1:3563159_A_T:90,0,486	0/0:38,0:38:99:.:.:0,114,1662	0/0:11,0:11:33:.:.:0,33,465	0/0:26,0:26:78:.:.:0,78,1164	0/0:25,0:25:75:.:.:0,75,1111	0/0:37,0:37:99:.:.:0,111,1634	0/0:41,0:41:99:.:.:0,120,1800	0/1:24,3:27:54:.:.:54,0,999	0/0:22,0:22:66:.:.:0,66,990	0/0:24,0:24:72:.:.:0,72,1080	0/1:21,16:37:99:0|1:3563159_A_T:605,0,834	0/0:31,0:31:93:.:.:0,93,1364	0/0:25,0:25:75:.:.:0,75,1125	0/1:13,9:22:99:0|1:3563165_A_T:339,0,519	0/0:30,0:30:90:.:.:0,90,1258	0/0:17,0:17:51:.:.:0,51,765	0/1:18,10:28:99:.:.:366,0,726	0/1:20,9:29:99:.:.:274,0,813	0/1:16,6:22:99:0|1:3563159_A_T:196,0,606	0/1:20,3:23:66:0|1:3563159_A_T:66,0,828	0/1:15,6:21:99:0|1:3563159_A_T:207,0,612	0/1:21,4:25:99:.:.:105,0,870	0/1:15,4:19:99:0|1:3563159_A_T:123,0,618	0/1:35,10:45:99:.:.:315,0,1440	0/1:33,6:39:94:.:.:94,0,1345	0/0:44,0:44:99:.:.:0,120,1800	0/0:22,0:22:66:.:.:0,66,981	0/0:22,0:22:66:.:.:0,66,975
chr11	3597969	chr11_3597969	T	A	35400.9	PASS	AC=71;AF=0.269;AN=264;ANN=A|synonymous_variant|LOW|MD11G1042000|gene:MD11G1042000|transcript|mRNA:MD11G1042000|protein_coding|25/35|c.3336A>T|p.Pro1112Pro|3514/5994|3336/5448|1112/1815||;BaseQRankSum=0.313;ClippingRankSum=0;DP=3670;ExcessHet=60.0881;FS=0;InbreedingCoeff=-0.3699;MLEAC=71;MLEAF=0.269;MQ=60.67;MQRankSum=0;QD=17.4;ReadPosRankSum=0.115;SOR=0.551;set=variant	GT:AD:DP:GQ:PL	0/1:39,46:85:99:1695,0,1462	0/0:35,0:35:89:0,89,1480	0/1:7,11:18:99:441,0,257	0/0:18,0:18:54:0,54,753	0/1:11,13:24:99:506,0,411	0/1:8,12:20:99:463,0,288	0/1:6,4:10:99:147,0,232	0/1:9,7:16:99:267,0,354	0/0:18,0:18:54:0,54,754	0/1:4,6:10:99:202,0,147	0/0:25,0:25:72:0,72,1080	0/0:27,0:27:72:0,72,1080	0/0:9,0:9:27:0,27,370	0/1:21,7:28:99:227,0,847	0/0:21,0:21:63:0,63,880	0/0:10,0:10:30:0,30,431	0/0:12,0:12:36:0,36,487	0/0:12,0:12:36:0,36,516	0/0:31,0:31:90:0,90,1301	0/0:30,0:30:90:0,90,1304	0/1:14,6:20:99:185,0,555	0/0:23,0:23:63:0,63,945	0/0:16,0:16:48:0,48,695	0/1:17,17:34:99:648,0,621	0/0:32,0:32:90:0,90,1350	0/0:16,0:16:48:0,48,714	0/1:6,10:16:99:385,0,214	0/0:31,0:31:90:0,90,1350	0/0:20,0:20:60:0,60,846	0/1:4,4:8:99:156,0,156	0/1:5,7:12:99:279,0,189	0/1:15,5:20:99:165,0,615	0/1:11,13:24:99:500,0,411	0/1:13,5:18:99:164,0,513	0/1:12,6:18:99:213,0,466	0/1:3,4:7:99:156,0,114	0/1:17,26:43:99:981,0,633	0/1:27,20:47:99:706,0,1051	0/0:27,0:27:81:0,81,1181	0/0:17,0:17:51:0,51,747	0/0:42,0:42:99:0,119,1800
chr11	3598315	chr11_3598315	C	T	27643.6	PASS	AC=64;AF=0.242;AN=264;ANN=T|synonymous_variant|LOW|MD11G1042000|gene:MD11G1042000|transcript|mRNA:MD11G1042000|protein_coding|23/35|c.3189G>A|p.Ser1063Ser|3367/5994|3189/5448|1063/1815||;BaseQRankSum=0;ClippingRankSum=0;DP=3692;ExcessHet=35.2353;FS=0;InbreedingCoeff=-0.2838;MLEAC=64;MLEAF=0.242;MQ=59.91;MQRankSum=0;QD=17.59;ReadPosRankSum=0;SOR=0.083;set=variant	GT:AD:DP:GQ:PL	0/1:45,29:74:99:1074,0,1796	0/1:10,8:18:99:306,0,393	0/0:28,0:28:84:0,84,1223	0/1:7,4:11:99:147,0,279	0/0:20,0:20:60:0,60,886	0/0:38,0:38:23:0,23,1520	1/1:0,7:7:21:312,21,0	0/0:29,0:29:87:0,87,1286	0/1:8,4:12:99:144,0,324	0/0:21,0:21:63:0,63,895	0/1:13,5:18:99:171,0,523	0/1:9,4:13:99:133,0,366	0/1:8,6:14:99:225,0,315	0/0:24,0:24:72:0,72,1036	0/1:9,7:16:99:264,0,345	0/1:6,12:18:99:473,0,216	0/1:15,5:20:99:165,0,593	0/0:17,0:17:5:0,5,687	0/1:9,16:25:99:615,0,330	0/1:19,13:32:99:485,0,755	0/0:16,0:16:48:0,48,681	0/1:11,7:18:99:246,0,434	0/1:14,2:16:39:39,0,579	0/0:28,0:28:84:0,84,1226	0/1:14,12:26:99:462,0,549	0/1:19,11:30:99:405,0,730	0/0:18,0:18:54:0,54,752	0/1:14,10:24:99:378,0,558	0/1:18,4:22:99:114,0,741	0/0:20,0:20:60:0,60,860	0/0:23,0:23:69:0,69,968	0/0:36,0:36:99:0,108,1557	0/0:24,0:24:72:0,72,1061	0/0:32,0:32:96:0,96,1409	0/0:18,0:18:54:0,54,781	0/0:23,0:23:69:0,69,996	0/0:51,0:51:99:0,120,1800	0/0:44,0:44:99:0,120,1800	0/1:13,13:26:99:490,0,507	0/1:7,13:20:99:513,0,255	0/1:8,10:18:99:393,0,306
chr11	3598375	chr11_3598375	A	G	38642.5	PASS	AC=70;AF=0.265;AN=264;ANN=G|intron_variant|MODIFIER|MD11G1042000|gene:MD11G1042000|transcript|mRNA:MD11G1042000|protein_coding|22/34|c.3168+34T>C||||||;BaseQRankSum=0;ClippingRankSum=0;DP=3716;ExcessHet=58.1443;FS=0;InbreedingCoeff=-0.3551;MLEAC=70;MLEAF=0.265;MQ=60.48;MQRankSum=0;QD=19.36;ReadPosRankSum=0;SOR=0.397;set=variant	GT:AD:DP:GQ:PL	0/1:29,45:74:99:1791,0,1061	0/0:18,0:18:54:0,54,752	0/1:18,10:28:99:366,0,726	0/0:11,0:11:33:0,33,460	0/1:11,9:20:99:345,0,435	0/1:23,15:38:99:551,0,840	0/0:7,0:7:21:0,21,272	0/1:12,17:29:99:637,0,450	0/0:12,0:12:36:0,36,535	0/1:11,10:21:99:384,0,432	0/0:18,0:18:54:0,54,765	0/0:13,0:13:39:0,39,549	0/0:14,0:14:42:0,42,569	0/1:12,12:24:99:468,0,455	0/0:16,0:16:48:0,48,657	0/0:18,0:18:54:0,54,756	0/0:21,0:21:63:0,63,904	0/0:17,0:17:51:0,51,749	0/0:25,0:25:75:0,75,1075	0/0:33,0:33:99:0,99,1404	0/1:4,12:16:99:492,0,124	0/0:18,0:18:54:0,54,725	0/0:16,0:16:48:0,48,682	0/1:18,10:28:99:366,0,717	0/0:26,0:26:78:0,78,1125	0/0:32,0:32:96:0,96,1315	0/1:10,7:17:99:261,0,399	0/0:24,0:24:72:0,72,1042	0/0:22,0:22:66:0,66,926	0/1:8,12:20:99:463,0,297	0/1:5,18:23:99:738,0,153	0/1:23,13:36:99:477,0,923	0/1:15,9:24:99:325,0,603	0/1:12,19:31:99:740,0,433	0/1:8,10:18:99:379,0,303	0/1:10,13:23:99:506,0,378	0/1:29,22:51:99:817,0,1138	0/1:22,22:44:99:854,0,839	0/0:26,0:26:32:0,32,1057	0/0:20,0:20:60:0,60,873	0/0:18,0:18:54:0,54,772
chr11	3619980	chr11_3619980	A	G	31237.8	PASS	AC=71;AF=0.269;AN=264;ANN=G|upstream_gene_variant|MODIFIER|MD11G1042200|gene:MD11G1042200|transcript|mRNA:MD11G1042200|protein_coding||c.-4201A>G|||||4086|,G|intron_variant|MODIFIER|MD11G1042100|gene:MD11G1042100|transcript|mRNA:MD11G1042100|protein_coding|5/11|c.462+226T>C||||||;BaseQRankSum=0.375;ClippingRankSum=0;DP=2966;ExcessHet=37.6266;FS=0;InbreedingCoeff=-0.2874;MLEAC=72;MLEAF=0.273;MQ=60…	GT:AD:DP:GQ:PGT:PID:PL	0/1:26,28:54:99:1|0:3619967_T_C:1062,0,1091	0/0:20,0:20:21:.:.:0,21,315	0/1:9,9:18:99:.:.:320,0,344	0/0:12,0:12:27:.:.:0,27,405	0/1:5,3:8:99:.:.:111,0,201	0/1:11,15:26:99:.:.:594,0,384	0/0:21,0:21:42:.:.:0,42,630	0/1:15,3:18:81:0|1:3619980_A_G:81,0,602	0/0:16,0:16:45:.:.:0,45,675	0/1:6,4:10:99:.:.:142,0,240	0/0:21,0:21:48:.:.:0,48,720	0/0:20,0:20:57:.:.:0,57,855	0/0:21,0:21:39:.:.:0,39,585	0/1:6,3:9:99:0|1:3619980_A_G:105,0,208	0/0:11,0:11:27:.:.:0,27,405	0/0:12,0:12:21:.:.:0,21,315	0/0:14,0:14:27:.:.:0,27,405	0/0:21,0:21:0:.:.:0,0,758	0/0:12,0:12:30:.:.:0,30,450	0/0:16,0:16:21:.:.:0,21,315	0/1:9,7:16:99:.:.:259,0,345	0/0:9,0:9:27:.:.:0,27,375	0/0:21,0:21:30:.:.:0,30,450	0/1:17,15:32:99:0|1:3619980_A_G:537,0,654	0/0:19,0:19:54:.:.:0,54,810	0/0:29,0:29:54:.:.:0,54,810	0/1:6,5:11:99:.:.:139,0,223	0/0:14,0:14:33:.:.:0,33,495	0/0:21,0:21:57:.:.:0,57,855	1/1:0,5:5:15:1|1:3619980_A_G:225,15,0	0/1:15,13:28:99:.:.:501,0,569	0/1:11,12:23:99:0|1:3619980_A_G:429,0,423	0/1:10,9:19:99:0|1:3619980_A_G:345,0,358	0/1:8,9:17:99:0|1:3619980_A_G:337,0,269	0/1:2,7:9:63:0|1:3619980_A_G:288,0,63	0/1:6,3:9:90:0|1:3619980_A_G:90,0,240	0/1:16,15:31:99:.:.:547,0,609	0/1:11,15:26:99:0|1:3619980_A_G:539,0,417	0/0:20,0:20:9:.:.:0,9,135	0/0:21,0:21:13:.:.:0,13,737	0/0:25,0:25:51:.:.:0,51,765
chr11	3962231	chr11_3962231	C	T	18067	PASS	AC=64;AF=0.242;AN=264;ANN=T|upstream_gene_variant|MODIFIER|MD11G1045300|gene:MD11G1045300|transcript|mRNA:MD11G1045300|protein_coding||c.-4204G>A|||||4204|,T|downstream_gene_variant|MODIFIER|MD11G1045400|gene:MD11G1045400|transcript|mRNA:MD11G1045400|protein_coding||c.*1434C>T|||||651|,T|downstream_gene_variant|MODIFIER|MD11G1045500|gene:MD11G1045500|transcript|mRNA:MD11G1045500|protein_coding||c…	GT:AD:DP:GQ:PGT:PID:PL	0/1:61,25:86:99:0|1:3962231_C_T:866,0,2486	0/1:9,10:19:99:0|1:3962231_C_T:393,0,348	0/0:16,0:16:48:.:.:0,48,550	0/0:18,0:18:54:.:.:0,54,797	0/0:24,0:24:69:.:.:0,69,1035	0/1:16,9:25:99:0|1:3962231_C_T:330,0,645	0/0:12,0:12:36:.:.:0,36,531	0/1:10,3:13:96:0|1:3962231_C_T:96,0,411	0/0:10,0:10:30:.:.:0,30,401	0/0:17,0:17:51:.:.:0,51,722	0/1:21,17:38:99:0|1:3962231_C_T:651,0,831	0/0:27,0:27:81:.:.:0,81,1157	0/0:8,0:8:24:.:.:0,24,333	0/0:16,0:16:48:.:.:0,48,720	0/1:18,2:20:30:0|1:3962231_C_T:30,0,750	0/1:7,10:17:99:0|1:3962231_C_T:399,0,264	0/0:15,0:15:45:.:.:0,45,607	0/1:14,4:18:99:0|1:3962231_C_T:126,0,576	0/1:18,5:23:99:0|1:3962231_C_T:156,0,741	0/0:25,0:25:75:.:.:0,75,1125	0/0:12,0:12:36:.:.:0,36,478	0/0:6,0:6:18:.:.:0,18,267	0/0:28,0:28:84:.:.:0,84,1220	0/1:36,9:45:99:0|1:3962231_C_T:270,0,1485	0/1:28,3:31:42:0|1:3962231_C_T:42,0,1167	0/0:26,0:26:78:.:.:0,78,1144	0/0:5,0:5:15:.:.:0,15,182	0/1:15,4:19:99:0|1:3962231_C_T:123,0,618	0/0:18,0:18:54:.:.:0,54,770	0/0:26,0:26:75:.:.:0,75,1125	0/1:12,8:20:99:0|1:3962231_C_T:300,0,480	0/1:31,9:40:99:0|1:3962231_C_T:285,0,1275	0/1:30,18:48:99:0|1:3962231_C_T:666,0,1206	0/0:19,0:19:57:.:.:0,57,836	0/1:14,12:26:99:0|1:3962231_C_T:462,0,552	0/0:15,0:15:45:.:.:0,45,625	0/0:62,0:62:99:.:.:0,120,1800	0/1:43,10:53:99:0|1:3962231_C_T:290,0,1775	0/1:13,7:20:99:0|1:3962231_C_T:255,0,525	0/1:25,4:29:93:0|1:3962231_C_T:93,0,1038	0/0:26,0:26:32:.:.:0,32,1095
chr11	3962251	chr11_3962251	G	A	18073.1	PASS	AC=64;AF=0.242;AN=264;ANN=A|upstream_gene_variant|MODIFIER|MD11G1045300|gene:MD11G1045300|transcript|mRNA:MD11G1045300|protein_coding||c.-4224C>T|||||4224|,A|downstream_gene_variant|MODIFIER|MD11G1045400|gene:MD11G1045400|transcript|mRNA:MD11G1045400|protein_coding||c.*1454G>A|||||671|,A|downstream_gene_variant|MODIFIER|MD11G1045500|gene:MD11G1045500|transcript|mRNA:MD11G1045500|protein_coding||c…	GT:AD:DP:GQ:PGT:PID:PL	0/1:61,25:86:99:0|1:3962231_C_T:866,0,2486	0/1:9,10:19:99:0|1:3962231_C_T:393,0,348	0/0:16,0:16:48:.:.:0,48,696	0/0:18,0:18:54:.:.:0,54,791	0/0:23,0:23:51:.:.:0,51,765	0/1:16,9:25:99:0|1:3962231_C_T:330,0,645	0/0:12,0:12:36:.:.:0,36,526	0/1:10,3:13:96:0|1:3962231_C_T:96,0,411	0/0:10,0:10:24:.:.:0,24,360	0/0:17,0:17:36:.:.:0,36,540	0/1:21,17:38:99:0|1:3962231_C_T:651,0,831	0/0:27,0:27:78:.:.:0,78,1170	0/0:8,0:8:24:.:.:0,24,324	0/0:16,0:16:36:.:.:0,36,540	0/1:18,2:20:30:0|1:3962231_C_T:30,0,750	0/1:7,10:17:99:0|1:3962231_C_T:399,0,264	0/0:15,0:15:45:.:.:0,45,653	0/1:14,4:18:99:0|1:3962231_C_T:126,0,576	0/1:18,5:23:99:0|1:3962231_C_T:156,0,741	0/0:25,0:25:66:.:.:0,66,990	0/0:12,0:12:24:.:.:0,24,360	0/0:6,0:6:15:.:.:0,15,225	0/0:28,0:28:75:.:.:0,75,1125	0/1:36,9:45:99:0|1:3962231_C_T:270,0,1485	0/1:28,3:31:42:0|1:3962231_C_T:42,0,1167	0/0:26,0:26:78:.:.:0,78,1157	0/0:5,0:5:15:.:.:0,15,177	0/1:15,4:19:99:0|1:3962231_C_T:123,0,618	0/0:18,0:18:42:.:.:0,42,630	0/0:25,0:25:69:.:.:0,69,1035	0/1:12,8:20:99:0|1:3962231_C_T:300,0,480	0/1:31,9:40:99:0|1:3962231_C_T:285,0,1275	0/1:30,18:48:99:0|1:3962231_C_T:666,0,1206	0/0:19,0:19:57:.:.:0,57,851	0/1:14,12:26:99:0|1:3962231_C_T:462,0,552	0/0:15,0:15:45:.:.:0,45,665	0/0:62,0:62:99:.:.:0,120,1800	0/1:43,10:53:99:0|1:3962231_C_T:290,0,1775	0/1:13,7:20:99:0|1:3962231_C_T:255,0,525	0/1:25,4:29:93:0|1:3962231_C_T:93,0,1038	0/0:26,0:26:32:.:.:0,32,1081
chr11	3962257	chr11_3962257	C	T	18076.1	PASS	AC=64;AF=0.242;AN=264;ANN=T|upstream_gene_variant|MODIFIER|MD11G1045300|gene:MD11G1045300|transcript|mRNA:MD11G1045300|protein_coding||c.-4230G>A|||||4230|,T|downstream_gene_variant|MODIFIER|MD11G1045400|gene:MD11G1045400|transcript|mRNA:MD11G1045400|protein_coding||c.*1460C>T|||||677|,T|downstream_gene_variant|MODIFIER|MD11G1045500|gene:MD11G1045500|transcript|mRNA:MD11G1045500|protein_coding||c…	GT:AD:DP:GQ:PGT:PID:PL	0/1:61,25:86:99:0|1:3962231_C_T:866,0,2486	0/1:9,10:19:99:0|1:3962231_C_T:393,0,348	0/0:16,0:16:48:.:.:0,48,696	0/0:18,0:18:54:.:.:0,54,791	0/0:23,0:23:51:.:.:0,51,765	0/1:16,9:25:99:0|1:3962231_C_T:330,0,645	0/0:12,0:12:36:.:.:0,36,526	0/1:10,3:13:96:0|1:3962231_C_T:96,0,411	0/0:10,0:10:24:.:.:0,24,360	0/0:17,0:17:36:.:.:0,36,540	0/1:21,17:38:99:0|1:3962231_C_T:651,0,831	0/0:26,0:26:75:.:.:0,75,1125	0/0:8,0:8:24:.:.:0,24,324	0/0:16,0:16:36:.:.:0,36,540	0/1:18,2:20:30:0|1:3962231_C_T:30,0,750	0/1:7,10:17:99:0|1:3962231_C_T:399,0,264	0/0:15,0:15:45:.:.:0,45,653	0/1:14,4:18:99:0|1:3962231_C_T:126,0,576	0/1:18,5:23:99:0|1:3962231_C_T:156,0,741	0/0:25,0:25:66:.:.:0,66,990	0/0:12,0:12:24:.:.:0,24,360	0/0:6,0:6:15:.:.:0,15,225	0/0:28,0:28:75:.:.:0,75,1125	0/1:36,9:45:99:0|1:3962231_C_T:270,0,1485	0/1:28,3:31:42:0|1:3962231_C_T:42,0,1167	0/0:26,0:26:78:.:.:0,78,1157	0/0:5,0:5:15:.:.:0,15,177	0/1:15,4:19:99:0|1:3962231_C_T:123,0,618	0/0:18,0:18:42:.:.:0,42,630	0/0:25,0:25:69:.:.:0,69,1035	0/1:12,8:20:99:0|1:3962231_C_T:300,0,480	0/1:31,9:40:99:0|1:3962231_C_T:285,0,1275	0/1:30,18:48:99:0|1:3962231_C_T:666,0,1206	0/0:19,0:19:57:.:.:0,57,851	0/1:14,12:26:99:0|1:3962231_C_T:462,0,552	0/0:15,0:15:45:.:.:0,45,665	0/0:62,0:62:99:.:.:0,120,1800	0/1:43,10:53:99:0|1:3962231_C_T:290,0,1775	0/1:13,7:20:99:0|1:3962231_C_T:255,0,525	0/1:25,4:29:93:0|1:3962231_C_T:93,0,1038	0/0:26,0:26:32:.:.:0,32,1090
chr11	3962259	chr11_3962259	G	A	8923.49	PASS	AC=55;AF=0.208;AN=264;ANN=A|upstream_gene_variant|MODIFIER|MD11G1045300|gene:MD11G1045300|transcript|mRNA:MD11G1045300|protein_coding||c.-4232C>T|||||4232|,A|downstream_gene_variant|MODIFIER|MD11G1045400|gene:MD11G1045400|transcript|mRNA:MD11G1045400|protein_coding||c.*1462G>A|||||679|,A|downstream_gene_variant|MODIFIER|MD11G1045500|gene:MD11G1045500|transcript|mRNA:MD11G1045500|protein_coding||c…	GT:AD:DP:GQ:PGT:PID:PL	0/0:97,0:97:99:.:.:0,120,1800	0/0:22,0:22:57:.:.:0,57,855	0/0:16,0:16:48:.:.:0,48,696	0/0:18,0:18:54:.:.:0,54,791	0/1:11,6:17:99:0|1:3962259_G_A:219,0,444	0/1:19,6:25:99:0|1:3962259_G_A:195,0,780	0/0:12,0:12:36:.:.:0,36,526	0/0:20,0:20:39:.:.:0,39,585	0/0:10,0:10:24:.:.:0,24,360	0/0:17,0:17:36:.:.:0,36,540	0/1:30,8:38:99:0|1:3962259_G_A:246,0,1236	0/0:26,0:26:75:.:.:0,75,1125	0/0:8,0:8:24:.:.:0,24,324	0/1:9,3:12:99:0|1:3962259_G_A:99,0,369	0/0:20,0:20:60:.:.:0,60,861	0/0:19,0:19:51:.:.:0,51,765	0/1:13,2:15:45:0|1:3962259_G_A:45,0,540	0/1:15,3:18:81:0|1:3962259_G_A:81,0,621	0/0:27,0:27:35:.:.:0,35,1116	0/1:16,6:22:99:0|1:3962259_G_A:204,0,654	0/0:12,0:12:24:.:.:0,24,360	0/0:6,0:6:15:.:.:0,15,225	0/1:22,2:24:18:0|1:3962259_G_A:18,0,918	0/1:40,5:45:90:0|1:3962259_G_A:90,0,1665	0/0:31,0:31:90:.:.:0,90,1350	0/1:21,5:26:99:0|1:3962259_G_A:147,0,867	0/0:5,0:5:0:.:.:0,0,137	0/1:9,10:19:99:0|1:3962259_G_A:393,0,348	0/0:18,0:18:42:.:.:0,42,630	0/0:25,0:25:69:.:.:0,69,1035	0/0:21,0:21:21:.:.:0,21,870	0/1:34,6:40:99:0|1:3962259_G_A:150,0,1410	0/1:42,4:46:36:0|1:3962259_G_A:36,0,1836	0/1:16,3:19:78:0|1:3962259_G_A:78,0,663	0/0:26,0:26:78:.:.:0,78,1134	0/0:15,0:15:45:.:.:0,45,665	0/1:49,13:62:99:0|1:3962259_G_A:398,0,2018	0/1:38,15:53:99:0|1:3962259_G_A:515,0,1550	0/0:19,0:19:57:.:.:0,57,855	0/1:23,6:29:99:0|1:3962259_G_A:183,0,948	0/0:26,0:26:78:.:.:0,78,1157
chr11	3962263	chr11_3962263	T	G	8929.52	PASS	AC=55;AF=0.208;AN=264;ANN=G|upstream_gene_variant|MODIFIER|MD11G1045300|gene:MD11G1045300|transcript|mRNA:MD11G1045300|protein_coding||c.-4236A>C|||||4236|,G|downstream_gene_variant|MODIFIER|MD11G1045400|gene:MD11G1045400|transcript|mRNA:MD11G1045400|protein_coding||c.*1466T>G|||||683|,G|downstream_gene_variant|MODIFIER|MD11G1045500|gene:MD11G1045500|transcript|mRNA:MD11G1045500|protein_coding||c…	GT:AD:DP:GQ:PGT:PID:PL	0/0:97,0:97:99:.:.:0,120,1800	0/0:22,0:22:57:.:.:0,57,855	0/0:16,0:16:48:.:.:0,48,696	0/0:18,0:18:54:.:.:0,54,791	0/1:11,6:17:99:0|1:3962259_G_A:219,0,444	0/1:19,6:25:99:0|1:3962259_G_A:195,0,780	0/0:12,0:12:36:.:.:0,36,526	0/0:20,0:20:39:.:.:0,39,585	0/0:10,0:10:24:.:.:0,24,360	0/0:17,0:17:36:.:.:0,36,540	0/1:30,8:38:99:0|1:3962259_G_A:246,0,1236	0/0:26,0:26:75:.:.:0,75,1125	0/0:8,0:8:24:.:.:0,24,324	0/1:9,3:12:99:0|1:3962259_G_A:99,0,369	0/0:20,0:20:60:.:.:0,60,861	0/0:19,0:19:51:.:.:0,51,765	0/1:13,2:15:45:0|1:3962259_G_A:45,0,540	0/1:15,3:18:81:0|1:3962259_G_A:81,0,621	0/0:27,0:27:35:.:.:0,35,1121	0/1:16,6:22:99:0|1:3962259_G_A:204,0,654	0/0:12,0:12:24:.:.:0,24,360	0/0:6,0:6:15:.:.:0,15,225	0/1:22,2:24:18:0|1:3962259_G_A:18,0,918	0/1:40,5:45:90:0|1:3962259_G_A:90,0,1665	0/0:31,0:31:77:.:.:0,77,1311	0/1:21,5:26:99:0|1:3962259_G_A:147,0,867	0/0:5,0:5:0:.:.:0,0,137	0/1:9,10:19:99:0|1:3962259_G_A:393,0,348	0/0:18,0:18:42:.:.:0,42,630	0/0:25,0:25:69:.:.:0,69,1035	0/0:21,0:21:17:.:.:0,17,836	0/1:34,6:40:99:0|1:3962259_G_A:150,0,1410	0/1:42,4:46:42:0|1:3962259_G_A:42,0,1752	0/1:16,3:19:78:0|1:3962259_G_A:78,0,663	0/0:26,0:26:78:.:.:0,78,1134	0/0:15,0:15:45:.:.:0,45,665	0/1:49,13:62:99:0|1:3962259_G_A:398,0,2018	0/1:38,15:53:99:0|1:3962259_G_A:515,0,1550	0/0:19,0:19:57:.:.:0,57,855	0/1:23,6:29:99:0|1:3962259_G_A:183,0,948	0/0:26,0:26:78:.:.:0,78,1157
chr11	3962309	chr11_3962309	G	A	24600.5	PASS	AC=71;AF=0.269;AN=264;ANN=A|upstream_gene_variant|MODIFIER|MD11G1045300|gene:MD11G1045300|transcript|mRNA:MD11G1045300|protein_coding||c.-4282C>T|||||4282|,A|downstream_gene_variant|MODIFIER|MD11G1045400|gene:MD11G1045400|transcript|mRNA:MD11G1045400|protein_coding||c.*1512G>A|||||729|,A|downstream_gene_variant|MODIFIER|MD11G1045500|gene:MD11G1045500|transcript|mRNA:MD11G1045500|protein_coding||c…	GT:AD:DP:GQ:PGT:PID:PL	0/0:97,0:97:99:.:.:0,120,1800	0/1:14,5:19:99:.:.:156,0,573	0/0:16,0:16:48:.:.:0,48,709	0/1:11,7:18:99:.:.:258,0,385	0/1:9,8:17:99:.:.:289,0,347	0/1:22,3:25:25:.:.:25,0,909	0/1:5,7:12:99:0|1:3962280_T_A:279,0,189	0/1:8,5:13:99:.:.:186,0,282	0/1:4,4:8:99:.:.:99,0,103	0/1:4,8:12:99:.:.:254,0,137	0/1:33,5:38:62:.:.:62,0,1368	0/0:26,0:26:75:.:.:0,75,1125	1/1:0,8:8:24:1|1:3962280_T_A:360,24,0	0/1:5,7:12:99:.:.:276,0,189	0/1:11,9:20:99:.:.:332,0,435	0/0:19,0:19:51:.:.:0,51,765	0/0:15,0:15:45:.:.:0,45,620	0/0:19,0:19:54:.:.:0,54,810	0/0:27,0:27:72:.:.:0,72,1080	0/1:16,6:22:99:.:.:200,0,602	0/0:11,0:11:0:.:.:0,0,403	0/0:6,0:6:15:.:.:0,15,225	0/1:8,16:24:99:.:.:577,0,281	0/0:47,0:47:99:.:.:0,120,1800	0/0:30,0:30:90:.:.:0,90,1316	0/0:26,0:26:78:.:.:0,78,1161	0/0:5,0:5:15:.:.:0,15,202	0/1:14,4:18:99:0|1:3962308_T_C:126,0,576	0/1:6,8:14:99:.:.:236,0,188	0/0:25,0:25:72:.:.:0,72,1080	0/0:21,0:21:17:.:.:0,17,826	0/0:46,0:46:99:.:.:0,120,1800	0/1:34,11:45:99:.:.:356,0,1365	0/1:13,6:19:99:.:.:196,0,528	0/0:26,0:26:78:.:.:0,78,1124	0/1:7,9:16:99:.:.:340,0,248	0/1:42,20:62:99:.:.:685,0,1700	0/0:54,0:54:99:.:.:0,120,1800	0/0:19,0:19:57:.:.:0,57,855	0/0:29,0:29:87:.:.:0,87,1290	0/0:26,0:26:78:.:.:0,78,1157
chr11	4083696	chr11_4083696	T	C	27242.1	PASS	AC=65;AF=0.246;AN=264;ANN=C|missense_variant|MODERATE|MD11G1047000|gene:MD11G1047000|transcript|mRNA:MD11G1047000|protein_coding|1/6|c.31A>G|p.Thr11Ala|31/3422|31/3387|11/1128||;BaseQRankSum=0.789;ClippingRankSum=0;DP=5457;ExcessHet=49.1135;FS=0;InbreedingCoeff=-0.3267;MLEAC=65;MLEAF=0.246;MQ=58.49;MQRankSum=1.13;QD=9.74;ReadPosRankSum=0;SOR=0.149;set=variant	GT:AD:DP:GQ:PGT:PID:PL	0/1:95,42:137:99:.:.:1458,0,3824	0/1:15,8:23:99:.:.:288,0,606	0/0:20,0:20:60:.:.:0,60,853	0/1:20,12:32:99:.:.:437,0,804	0/0:25,0:25:75:.:.:0,75,1050	0/0:33,0:33:99:.:.:0,99,1452	0/1:17,6:23:99:.:.:201,0,685	0/0:50,0:50:99:.:.:0,120,1800	0/1:30,13:43:99:.:.:456,0,1217	0/0:23,0:23:69:.:.:0,69,994	0/1:42,10:52:99:.:.:293,0,1730	0/1:43,17:60:99:.:.:584,0,1716	0/1:11,6:17:99:.:.:219,0,444	0/0:38,0:38:99:.:.:0,114,1631	0/1:30,10:40:99:.:.:311,0,1226	0/1:10,8:18:99:.:.:298,0,396	0/1:12,8:20:99:.:.:300,0,480	0/1:16,6:22:99:.:.:204,0,610	0/1:29,6:35:99:.:.:156,0,1200	0/1:18,8:26:99:.:.:282,0,732	0/0:30,0:30:90:.:.:0,90,1295	0/1:41,7:48:99:.:.:171,0,1697	0/1:19,20:39:99:.:.:774,0,738	0/0:34,0:34:99:.:.:0,102,1515	0/1:42,12:54:99:.:.:377,0,1727	0/1:28,19:47:99:.:.:662,0,1119	0/0:9,0:9:27:.:.:0,27,404	0/1:44,13:57:99:.:.:413,0,1792	0/1:16,12:28:99:.:.:456,0,636	0/0:24,0:24:72:.:.:0,72,1060	0/0:34,0:34:99:.:.:0,102,1501	0/0:44,0:44:99:.:.:0,120,1800	0/0:55,0:55:99:.:.:0,120,1800	0/0:25,0:25:75:.:.:0,75,1086	0/0:20,0:20:60:.:.:0,60,886	0/0:27,0:27:81:.:.:0,81,1180	0/0:44,0:44:99:.:.:0,120,1800	0/0:58,0:58:99:.:.:0,120,1800	0/1:20,14:34:99:.:.:528,0,798	0/1:8,5:13:99:.:.:186,0,321	0/1:17,16:33:99:.:.:567,0,666
chr11	4145673	chr11_4145673	G	A	24205.5	PASS	AC=69;AF=0.261;AN=264;ANN=A|upstream_gene_variant|MODIFIER|MD11G1047800|gene:MD11G1047800|transcript|mRNA:MD11G1047800|protein_coding||c.-3726G>A|||||3489|,A|downstream_gene_variant|MODIFIER|MD11G1047600|gene:MD11G1047600|transcript|mRNA:MD11G1047600|protein_coding||c.*2669G>A|||||2327|,A|intron_variant|MODIFIER|MD11G1047700|gene:MD11G1047700|transcript|mRNA:MD11G1047700|protein_coding|5/8|c.667+…	GT:AD:DP:GQ:PGT:PID:PL	0/1:30,26:56:99:.:.:958,0,1172	0/1:6,2:8:66:.:.:66,0,246	0/0:24,0:24:72:.:.:0,72,1010	0/1:8,7:15:99:.:.:267,0,315	0/0:14,0:14:42:.:.:0,42,581	0/0:30,0:30:90:.:.:0,90,1218	0/1:2,4:6:72:.:.:162,0,72	0/0:16,0:16:48:.:.:0,48,686	1/1:0,12:12:36:1|1:4145673_G_A:540,36,0	0/0:21,0:21:63:.:.:0,63,864	0/1:12,9:21:99:.:.:307,0,469	0/1:14,3:17:49:.:.:49,0,560	0/1:3,12:15:90:.:.:495,0,90	0/0:11,0:11:33:.:.:0,33,495	0/1:15,5:20:99:.:.:165,0,566	1/1:0,7:7:21:1|1:4145673_G_A:315,21,0	0/1:4,4:8:99:.:.:156,0,153	0/1:4,3:7:99:.:.:114,0,142	0/1:11,9:20:99:.:.:327,0,391	0/1:12,17:29:99:.:.:678,0,449	0/0:12,0:12:36:.:.:0,36,488	0/1:6,2:8:66:.:.:66,0,205	0/1:6,8:14:99:.:.:311,0,228	0/0:14,0:14:42:.:.:0,42,573	0/1:8,7:15:99:.:.:200,0,298	0/1:4,12:16:99:.:.:484,0,120	0/0:13,0:13:12:.:.:0,12,519	0/1:5,11:16:99:.:.:444,0,177	0/1:6,3:9:99:.:.:108,0,225	0/0:13,0:13:39:.:.:0,39,553	0/0:16,0:16:48:.:.:0,48,654	0/0:22,0:22:66:.:.:0,66,952	0/0:16,0:16:48:.:.:0,48,640	0/0:14,0:14:42:.:.:0,42,588	0/0:9,0:9:27:.:.:0,27,361	0/0:16,0:16:48:.:.:0,48,696	0/0:28,0:28:81:.:.:0,81,1168	0/0:42,0:42:99:.:.:0,100,1791	0/1:6,4:10:99:.:.:150,0,240	0/1:4,9:13:99:.:.:366,0,141	0/1:15,14:29:99:.:.:494,0,539
chr11	4222998	chr11_4222998	A	C	90552.9	PASS	AC=133;AF=0.504;AN=264;ANN=C|upstream_gene_variant|MODIFIER|MD11G1048500|gene:MD11G1048500|transcript|mRNA:MD11G1048500|protein_coding||c.-1650T>G|||||1617|,C|upstream_gene_variant|MODIFIER|MD11G1049000|gene:MD11G1049000|transcript|mRNA:MD11G1049000|protein_coding||c.-4671A>C|||||4671|,C|downstream_gene_variant|MODIFIER|MD11G1048400|gene:MD11G1048400|transcript|mRNA:MD11G1048400|protein_coding||c…	GT:AD:DP:GQ:PGT:PID:PL	0/1:39,32:71:99:0|1:4222957_T_C:1220,0,1521	0/0:21,0:21:63:.:.:0,63,895	0/1:12,31:43:99:0|1:4222957_T_C:1211,0,402	0/0:11,0:11:33:.:.:0,33,484	0/1:15,15:30:99:.:.:576,0,576	0/1:18,23:41:99:0|1:4222957_T_C:827,0,683	0/0:18,0:18:54:.:.:0,54,740	1/1:0,30:30:90:.:.:1332,90,0	0/1:8,3:11:99:.:.:102,0,327	1/1:0,29:29:87:1|1:4222977_C_G:1305,87,0	0/1:9,11:20:99:0|1:4222977_C_G:427,0,333	0/1:18,11:29:99:0|1:4222957_T_C:408,0,641	0/0:12,0:12:36:.:.:0,36,497	1/1:0,19:19:57:.:.:844,57,0	0/1:1,8:9:18:.:.:320,0,18	0/0:19,0:19:57:.:.:0,57,814	0/0:20,0:20:60:.:.:0,60,847	0/1:4,3:7:99:.:.:114,0,159	0/1:13,16:29:99:0|1:4222977_C_G:633,0,483	0/0:55,0:55:99:.:.:0,119,1800	0/1:9,10:19:99:0|1:4222957_T_C:385,0,345	0/0:20,0:20:60:.:.:0,60,848	0/0:32,0:32:96:.:.:0,96,1361	1/1:0,30:30:90:.:.:1334,90,0	0/1:15,9:24:99:0|1:4222957_T_C:333,0,481	0/0:30,0:30:90:.:.:0,90,1218	0/1:14,12:26:99:.:.:462,0,549	0/1:22,26:48:99:.:.:1019,0,842	0/1:8,8:16:99:.:.:309,0,312	0/1:3,5:8:99:0|1:4222957_T_C:193,0,108	0/1:9,14:23:99:0|1:4222957_T_C:558,0,336	1/1:0,26:26:78:.:.:1170,78,0	1/1:0,32:32:96:1|1:4222977_C_G:1440,96,0	1/1:0,19:19:57:.:.:840,57,0	1/1:0,23:23:69:.:.:1005,69,0	1/1:0,10:10:30:.:.:442,30,0	0/1:32,18:50:99:.:.:621,0,1287	0/1:26,28:54:99:.:.:1046,0,1008	0/0:17,0:17:51:.:.:0,51,693	0/0:17,0:17:51:.:.:0,51,702	0/0:65,0:65:99:.:.:0,120,1800
chr11	4387216	chr11_4387216	T	G	22778.6	PASS	AC=63;AF=0.239;AN=264;ANN=G|upstream_gene_variant|MODIFIER|MD11G1051200|gene:MD11G1051200|transcript|mRNA:MD11G1051200|protein_coding||c.-2830A>C|||||2714|,G|intron_variant|MODIFIER|MD11G1051300|gene:MD11G1051300|transcript|mRNA:MD11G1051300|protein_coding|18/19|c.2380-29A>C||||||;BaseQRankSum=3.58;ClippingRankSum=0;DP=5065;ExcessHet=48.1746;FS=0;InbreedingCoeff=-0.3188;MLEAC=63;MLEAF=0.239;MQ=61…	GT:AD:DP:GQ:PGT:PID:PL	0/0:115,0:115:99:.:.:0,120,1800	0/1:31,11:42:99:.:.:336,0,1156	0/1:24,10:34:99:.:.:313,0,901	0/1:12,10:22:99:.:.:366,0,364	0/1:33,9:42:99:.:.:266,0,1206	0/1:21,6:27:99:.:.:168,0,855	0/1:16,14:30:99:.:.:514,0,546	0/0:31,0:31:48:.:.:0,48,720	0/0:11,0:11:15:.:.:0,15,225	0/0:27,0:27:13:.:.:0,13,820	0/0:26,0:26:72:.:.:0,72,1080	0/0:20,0:20:45:.:.:0,45,675	0/1:26,9:35:99:.:.:297,0,995	0/0:21,0:21:30:.:.:0,30,450	0/0:34,0:34:60:.:.:0,60,900	0/1:15,5:20:99:.:.:165,0,543	0/1:14,5:19:99:.:.:162,0,557	0/0:10,0:10:18:.:.:0,18,270	0/0:29,0:29:42:.:.:0,42,630	0/1:21,11:32:99:.:.:395,0,809	0/1:18,5:23:99:0|1:4387194_A_AG:156,0,693	0/1:34,14:48:99:.:.:438,0,1331	0/1:16,11:27:99:.:.:335,0,584	0/0:36,0:36:60:.:.:0,60,900	0/1:33,3:36:25:.:.:25,0,1212	0/1:32,9:41:99:.:.:269,0,1209	0/1:18,14:32:99:.:.:491,0,607	0/0:22,0:22:27:.:.:0,27,405	0/0:20,0:20:57:.:.:0,57,855	0/1:28,12:40:99:.:.:382,0,1030	0/1:20,4:24:99:.:.:108,0,772	0/0:26,0:26:48:.:.:0,48,720	0/0:16,0:16:33:.:.:0,33,495	0/0:20,0:20:45:.:.:0,45,675	0/0:16,0:16:24:.:.:0,24,360	0/0:30,0:30:39:.:.:0,39,585	0/1:62,33:95:99:.:.:1175,0,2337	0/1:51,7:58:99:.:.:139,0,1880	0/1:36,29:65:99:.:.:1071,0,1352	0/1:40,12:52:99:.:.:365,0,1390	0/1:49,13:62:99:.:.:400,0,1853
chr11	4387516	chr11_4387516	T	C	27749.5	PASS	AC=76;AF=0.288;AN=264;ANN=C|synonymous_variant|LOW|MD11G1051300|gene:MD11G1051300|transcript|mRNA:MD11G1051300|protein_coding|18/20|c.2139A>G|p.Lys713Lys|2473/3772|2139/2862|713/953||,C|upstream_gene_variant|MODIFIER|MD11G1051200|gene:MD11G1051200|transcript|mRNA:MD11G1051200|protein_coding||c.-3130A>G|||||3014|;BaseQRankSum=0.491;ClippingRankSum=0;DP=7927;ExcessHet=54.4966;FS=2.36;InbreedingCoef…	GT:AD:DP:GQ:PL	0/0:177,0:177:0:0,0,5982	0/0:82,0:82:0:0,0,2875	0/0:113,8:121:4:0,4,4725	0/0:47,0:47:50:0,50,1956	0/1:52,10:62:99:263,0,2153	0/1:2,7:9:22:288,0,22	0/0:50,0:50:13:0,13,1998	0/1:36,14:50:99:480,0,1337	0/1:12,2:14:40:40,0,498	1/1:0,5:5:15:225,15,0	0/0:52,0:52:0:0,0,1587	0/1:26,8:34:99:258,0,1064	0/0:48,3:51:99:0,128,2102	0/1:16,7:23:99:246,0,648	0/0:42,0:42:99:0,126,1819	0/0:48,0:48:0:0,0,1722	0/1:33,3:36:27:27,0,1377	0/0:19,0:19:57:0,57,800	0/0:42,3:45:99:0,112,1849	0/0:67,0:67:19:0,19,2647	0/1:30,5:35:99:120,0,1241	0/0:61,13:74:99:0,121,2653	0/0:50,0:50:99:0,105,1800	0/1:37,10:47:99:309,0,1488	0/0:40,0:40:99:0,121,1800	0/0:83,0:83:0:0,0,3063	0/1:45,6:51:99:116,0,1871	0/0:45,0:45:44:0,44,1873	0/0:31,0:31:0:0,0,1135	0/1:35,13:48:99:441,0,1431	0/0:52,0:52:0:0,0,1748	0/1:31,9:40:99:285,0,1271	0/1:23,6:29:99:183,0,948	0/1:34,4:38:62:62,0,1416	0/1:28,6:34:99:168,0,1144	0/1:36,6:42:99:144,0,1424	0/1:138,15:153:99:214,0,5707	0/1:89,9:98:99:110,0,3710	0/0:92,0:92:0:0,0,3089	0/0:73,0:73:82:0,82,3041	0/0:101,0:101:0:0,0,3641
chr11	4390498	chr11_4390498	A	G	36133.5	PASS	AC=70;AF=0.265;AN=264;ANN=G|intron_variant|MODIFIER|MD11G1051300|gene:MD11G1051300|transcript|mRNA:MD11G1051300|protein_coding|10/19|c.906-11T>C||||||;BaseQRankSum=0.367;ClippingRankSum=0;DP=4847;ExcessHet=59.4764;FS=0;InbreedingCoeff=-0.3643;MLEAC=70;MLEAF=0.265;MQ=59.96;MQRankSum=0;QD=11.38;ReadPosRankSum=0;SOR=0.504;set=variant	GT:AD:DP:GQ:PL	0/0:84,0:84:99:0,120,1800	0/0:25,0:25:75:0,75,1074	0/0:41,0:41:99:0,120,1800	0/0:21,0:21:63:0,63,928	0/0:18,0:18:54:0,54,810	0/0:25,0:25:75:0,75,1102	0/0:15,0:15:45:0,45,624	0/1:17,13:30:99:481,0,671	0/1:25,10:35:99:336,0,992	0/1:22,15:37:99:555,0,879	0/1:22,18:40:99:690,0,866	0/1:25,15:40:99:555,0,1005	0/0:22,0:22:66:0,66,936	0/1:18,7:25:99:240,0,720	0/1:19,14:33:99:531,0,717	0/0:24,0:24:72:0,72,1051	0/0:15,0:15:45:0,45,654	0/1:7,12:19:99:483,0,258	0/1:8,10:18:99:396,0,298	0/0:27,0:27:81:0,81,1172	0/0:13,0:13:39:0,39,566	0/0:33,0:33:99:0,99,1430	0/0:20,0:20:60:0,60,886	0/1:26,19:45:99:701,0,1026	0/1:34,15:49:99:528,0,1320	0/0:30,0:30:44:0,44,1248	0/0:14,0:14:42:0,42,603	0/1:40,14:54:99:432,0,1609	0/1:14,18:32:99:686,0,530	0/0:12,0:12:36:0,36,520	0/1:19,2:21:27:27,0,774	0/1:36,16:52:99:563,0,1408	0/1:12,11:23:99:423,0,471	0/1:13,18:31:99:713,0,492	0/1:28,24:52:99:914,0,1097	0/1:23,3:26:57:57,0,929	0/0:52,0:52:99:0,120,1800	0/0:32,0:32:96:0,96,1375	0/0:28,0:28:84:0,84,1211	0/0:22,0:22:66:0,66,955	0/0:38,0:38:99:0,114,1665
chr11	4390773	chr11_4390773	T	A	23904	PASS	AC=68;AF=0.258;AN=264;ANN=A|intron_variant|MODIFIER|MD11G1051300|gene:MD11G1051300|transcript|mRNA:MD11G1051300|protein_coding|9/19|c.837-42A>T||||||;BaseQRankSum=-0.222;ClippingRankSum=0;DP=3781;ExcessHet=54.3972;FS=0;InbreedingCoeff=-0.3491;MLEAC=68;MLEAF=0.258;MQ=60.67;MQRankSum=0;QD=9.82;ReadPosRankSum=1.42;SOR=0.493;set=variant	GT:AD:DP:GQ:PGT:PID:PL	0/0:44,0:44:99:.:.:0,120,1800	0/0:20,0:20:45:.:.:0,45,675	0/0:29,0:29:66:.:.:0,66,990	0/0:11,0:11:27:.:.:0,27,405	0/0:14,0:14:36:.:.:0,36,540	0/0:22,0:22:54:.:.:0,54,810	0/0:10,0:10:18:.:.:0,18,270	0/1:14,10:24:99:0|1:4390773_T_A:378,0,558	0/1:22,5:27:99:0|1:4390773_T_A:135,0,909	0/1:19,9:28:99:0|1:4390773_T_A:321,0,771	0/1:14,14:28:99:0|1:4390773_T_A:529,0,546	0/1:21,9:30:99:0|1:4390773_T_A:315,0,855	0/0:15,0:15:45:.:.:0,45,549	0/1:16,7:23:99:0|1:4390773_T_A:246,0,651	0/1:18,9:27:99:0|1:4390773_T_A:324,0,729	0/0:22,0:22:57:.:.:0,57,855	0/0:11,0:11:21:.:.:0,21,315	0/1:7,8:15:99:0|1:4390773_T_A:315,0,270	0/1:4,9:13:99:0|1:4390773_T_A:366,0,141	0/0:22,0:22:45:.:.:0,45,675	0/0:8,0:8:9:.:.:0,9,135	0/0:25,0:25:45:.:.:0,45,675	0/0:15,0:15:39:.:.:0,39,585	0/1:21,10:31:99:0|1:4390773_T_A:357,0,852	0/1:32,9:41:99:0|1:4390773_T_A:282,0,1317	0/0:28,0:28:39:.:.:0,39,1132	0/0:12,0:12:33:.:.:0,33,495	0/1:32,8:40:99:0|1:4390773_T_A:231,0,1320	0/1:8,15:23:99:0|1:4390773_T_A:606,0,291	0/0:9,0:9:24:.:.:0,24,360	0/1:16,2:18:36:0|1:4390773_T_A:36,0,666	0/1:32,15:47:99:0|1:4390773_T_A:534,0,1299	0/1:12,8:20:99:0|1:4390773_T_A:300,0,480	0/1:9,12:21:99:0|1:4390773_T_A:468,0,342	0/1:18,14:32:99:0|1:4390773_T_A:534,0,714	0/1:18,3:21:72:0|1:4390773_T_A:72,0,747	0/0:38,0:38:99:.:.:0,103,1622	0/0:28,0:28:72:.:.:0,72,1080	0/0:27,0:27:45:.:.:0,45,675	0/0:20,0:20:54:.:.:0,54,810	0/0:34,0:34:99:.:.:0,99,1442
chr11	4390775	chr11_4390775	T	C	23904	PASS	AC=68;AF=0.258;AN=264;ANN=C|intron_variant|MODIFIER|MD11G1051300|gene:MD11G1051300|transcript|mRNA:MD11G1051300|protein_coding|9/19|c.837-44A>G||||||;BaseQRankSum=-0.388;ClippingRankSum=0;DP=3743;ExcessHet=54.3972;FS=0;InbreedingCoeff=-0.3491;MLEAC=68;MLEAF=0.258;MQ=60.64;MQRankSum=0;QD=9.97;ReadPosRankSum=1.41;SOR=0.482;set=variant	GT:AD:DP:GQ:PGT:PID:PL	0/0:44,0:44:99:.:.:0,120,1800	0/0:20,0:20:45:.:.:0,45,675	0/0:29,0:29:66:.:.:0,66,990	0/0:11,0:11:27:.:.:0,27,405	0/0:14,0:14:36:.:.:0,36,540	0/0:22,0:22:54:.:.:0,54,810	0/0:10,0:10:18:.:.:0,18,270	0/1:14,10:24:99:0|1:4390773_T_A:378,0,558	0/1:22,4:26:99:0|1:4390773_T_A:135,0,909	0/1:19,9:28:99:0|1:4390773_T_A:321,0,771	0/1:14,14:28:99:0|1:4390773_T_A:529,0,546	0/1:21,9:30:99:0|1:4390773_T_A:315,0,855	0/0:15,0:15:45:.:.:0,45,549	0/1:16,7:23:99:0|1:4390773_T_A:246,0,651	0/1:18,9:27:99:0|1:4390773_T_A:324,0,729	0/0:22,0:22:57:.:.:0,57,855	0/0:11,0:11:21:.:.:0,21,315	0/1:7,8:15:99:0|1:4390773_T_A:315,0,270	0/1:4,9:13:99:0|1:4390773_T_A:366,0,141	0/0:22,0:22:45:.:.:0,45,675	0/0:8,0:8:9:.:.:0,9,135	0/0:25,0:25:45:.:.:0,45,675	0/0:15,0:15:39:.:.:0,39,585	0/1:21,10:31:99:0|1:4390773_T_A:357,0,852	0/1:32,9:41:99:0|1:4390773_T_A:282,0,1317	0/0:28,0:28:39:.:.:0,39,1159	0/0:12,0:12:33:.:.:0,33,495	0/1:32,7:39:99:0|1:4390773_T_A:231,0,1320	0/1:8,15:23:99:0|1:4390773_T_A:606,0,291	0/0:9,0:9:24:.:.:0,24,360	0/1:16,2:18:36:0|1:4390773_T_A:36,0,666	0/1:32,15:47:99:0|1:4390773_T_A:534,0,1299	0/1:12,8:20:99:0|1:4390773_T_A:300,0,480	0/1:9,11:20:99:0|1:4390773_T_A:468,0,342	0/1:18,14:32:99:0|1:4390773_T_A:534,0,714	0/1:18,3:21:72:0|1:4390773_T_A:72,0,747	0/0:38,0:38:99:.:.:0,103,1622	0/0:28,0:28:72:.:.:0,72,1080	0/0:27,0:27:45:.:.:0,45,675	0/0:20,0:20:54:.:.:0,54,810	0/0:34,0:34:99:.:.:0,99,1442
chr11	4390776	chr11_4390776	C	T	127892	PASS	AC=196;AF=0.742;AN=264;ANN=T|intron_variant|MODIFIER|MD11G1051300|gene:MD11G1051300|transcript|mRNA:MD11G1051300|protein_coding|9/19|c.837-45G>A||||||;BaseQRankSum=0.064;ClippingRankSum=0;DP=3741;ExcessHet=54.3972;FS=0;InbreedingCoeff=-0.3473;MLEAC=196;MLEAF=0.742;MQ=60;MQRankSum=0;QD=34.22;ReadPosRankSum=-1.342;SOR=1.765;set=variant	GT:AD:DP:GQ:PGT:PID:PL	1/1:0,70:70:99:1|1:4390776_C_T:3144,211,0	1/1:0,19:19:57:1|1:4390776_C_T:838,57,0	1/1:0,25:25:75:1|1:4390776_C_T:1104,75,0	1/1:0,11:11:33:1|1:4390776_C_T:485,33,0	1/1:0,14:14:42:1|1:4390776_C_T:622,42,0	1/1:0,20:20:60:1|1:4390776_C_T:892,60,0	1/1:0,8:8:24:1|1:4390776_C_T:360,24,0	0/1:10,14:24:99:.:.:555,0,378	0/1:4,22:26:99:.:.:909,0,135	0/1:9,19:28:99:.:.:771,0,321	0/1:14,14:28:99:.:.:546,0,529	0/1:9,21:30:99:.:.:851,0,315	1/1:0,13:13:39:1|1:4390776_C_T:585,39,0	0/1:7,16:23:99:.:.:651,0,246	0/1:9,18:27:99:.:.:729,0,324	1/1:0,22:22:66:1|1:4390776_C_T:990,66,0	1/1:0,11:11:33:1|1:4390776_C_T:484,33,0	0/1:8,7:15:99:.:.:270,0,315	0/1:9,3:12:99:.:.:99,0,369	1/1:0,22:22:66:1|1:4390776_C_T:976,66,0	1/1:0,8:8:24:1|1:4390776_C_T:352,24,0	1/1:0,23:23:69:1|1:4390776_C_T:1004,69,0	1/1:0,13:13:39:1|1:4390776_C_T:585,39,0	0/1:10,21:31:99:.:.:852,0,357	0/1:9,32:41:99:.:.:1310,0,282	1/1:0,27:27:81:1|1:4390776_C_T:1215,81,0	1/1:0,12:12:36:1|1:4390776_C_T:540,36,0	0/1:7,30:37:99:.:.:1219,0,237	0/1:15,8:23:99:.:.:274,0,606	1/1:0,8:8:24:1|1:4390776_C_T:360,24,0	0/1:2,16:18:36:.:.:657,0,36	0/1:15,32:47:99:.:.:1240,0,534	0/1:8,12:20:99:.:.:480,0,300	0/1:11,9:20:99:.:.:345,0,435	0/1:14,18:32:99:.:.:714,0,534	0/1:3,18:21:72:0|1:4390776_C_T:747,0,72	1/1:0,42:42:99:1|1:4390776_C_T:1883,126,0	1/1:0,27:27:81:1|1:4390776_C_T:1215,81,0	1/1:0,27:27:81:1|1:4390776_C_T:1201,81,0	1/1:0,19:19:57:1|1:4390776_C_T:855,57,0	1/1:0,35:35:99:1|1:4390776_C_T:1575,105,0
chr11	4591071	chr11_4591071	T	A	24052.8	PASS	AC=64;AF=0.242;AN=264;ANN=A|downstream_gene_variant|MODIFIER|MD11G1053800|gene:MD11G1053800|transcript|mRNA:MD11G1053800|protein_coding||c.*1030T>A|||||1030|,A|downstream_gene_variant|MODIFIER|MD11G1053900|gene:MD11G1053900|transcript|mRNA:MD11G1053900|protein_coding||c.*524A>T|||||524|,A|intergenic_region|MODIFIER|MD11G1053800-MD11G1053900|gene:MD11G1053800-gene:MD11G1053900|intergenic_region|ge…	GT:AD:DP:GQ:PGT:PID:PL	0/0:71,0:71:99:.:.:0,120,1800	0/1:13,15:28:99:.:.:584,0,501	0/1:12,9:21:99:.:.:342,0,417	0/1:9,8:17:99:.:.:306,0,310	0/1:12,9:21:99:.:.:339,0,477	0/1:29,6:35:99:0|1:4591033_C_A:148,0,1175	0/1:5,6:11:99:.:.:229,0,192	0/0:24,0:24:26:.:.:0,26,917	0/0:14,0:14:42:.:.:0,42,578	0/0:28,0:28:84:.:.:0,84,1175	0/0:22,0:22:66:.:.:0,66,910	0/0:27,0:27:81:.:.:0,81,1087	0/1:7,10:17:99:.:.:392,0,261	0/0:11,0:11:33:.:.:0,33,474	0/0:15,0:15:45:.:.:0,45,582	0/1:7,8:15:99:.:.:315,0,270	0/1:9,5:14:99:.:.:175,0,363	0/0:10,0:10:30:.:.:0,30,424	0/0:12,0:12:36:.:.:0,36,495	0/1:11,6:17:99:.:.:184,0,421	0/1:12,5:17:99:0|1:4591033_C_A:166,0,477	0/1:3,3:6:99:.:.:117,0,109	0/1:11,9:20:99:.:.:333,0,435	0/0:40,0:40:99:.:.:0,120,1658	0/0:27,0:27:81:.:.:0,81,1099	0/1:17,15:32:99:.:.:564,0,662	0/1:8,12:20:99:.:.:480,0,300	0/0:28,0:28:84:.:.:0,84,1155	0/0:18,0:18:54:.:.:0,54,759	0/0:17,0:17:5:.:.:0,5,671	0/1:11,11:22:99:0|1:4591033_C_A:426,0,407	0/0:27,0:27:81:.:.:0,81,1085	0/0:27,0:27:81:.:.:0,81,1165	0/0:23,0:23:63:.:.:0,63,943	0/0:26,0:26:78:.:.:0,78,1095	0/0:10,0:10:30:.:.:0,30,420	0/1:40,29:69:99:0|1:4591033_C_A:1094,0,1535	0/1:19,9:28:99:.:.:321,0,741	0/1:18,16:34:99:.:.:606,0,695	0/1:13,6:19:99:.:.:200,0,528	0/1:15,14:29:99:.:.:499,0,585
chr11	4640848	chr11_4640848	T	C	31636.7	PASS	AC=67;AF=0.254;AN=264;ANN=C|upstream_gene_variant|MODIFIER|MD11G1054500|gene:MD11G1054500|transcript|mRNA:MD11G1054500|protein_coding||c.-3925T>C|||||3840|,C|downstream_gene_variant|MODIFIER|MD11G1054400|gene:MD11G1054400|transcript|mRNA:MD11G1054400|protein_coding||c.*1869T>C|||||1673|,C|intergenic_region|MODIFIER|MD11G1054400-five_prime_UTR:MD11G1054500.0|gene:MD11G1054400-five_prime_UTR:MD11G1…	GT:AD:DP:GQ:PL	0/0:80,0:80:99:0,120,1800	0/0:11,0:11:33:0,33,484	0/0:17,0:17:51:0,51,726	0/0:22,0:22:66:0,66,974	0/0:18,0:18:54:0,54,791	0/0:20,0:20:60:0,60,867	0/0:17,0:17:51:0,51,721	0/1:19,6:25:99:192,0,763	0/1:11,8:19:99:262,0,438	0/1:7,10:17:99:399,0,247	0/1:14,18:32:99:589,0,531	0/1:9,6:15:99:225,0,353	0/0:11,0:11:33:0,33,470	0/1:5,5:10:99:195,0,195	0/1:7,5:12:99:172,0,279	0/0:20,0:20:60:0,60,886	0/0:16,0:16:48:0,48,680	0/1:12,2:14:48:48,0,495	0/1:21,11:32:99:399,0,849	0/0:26,0:26:78:0,78,1121	0/0:21,0:21:63:0,63,945	0/0:22,0:22:50:0,50,941	0/0:34,0:34:99:0,102,1506	0/1:4,22:26:99:912,0,102	0/1:15,9:24:99:333,0,591	0/0:34,0:34:99:0,102,1481	0/0:20,0:20:60:0,60,840	0/1:17,18:35:99:705,0,656	0/1:13,4:17:99:126,0,499	0/0:17,0:17:51:0,51,726	0/0:30,0:30:90:0,90,1317	0/1:16,22:38:99:872,0,597	0/1:13,22:35:99:873,0,458	0/1:17,11:28:99:411,0,672	0/1:10,2:12:54:54,0,414	0/1:12,7:19:99:258,0,466	0/0:35,0:35:99:0,105,1585	0/0:37,0:37:99:0,111,1637	0/0:27,0:27:81:0,81,1150	0/0:24,0:24:72:0,72,1071	0/0:30,0:30:90:0,90,1341
chr11	4730277	chr11_4730277	G	A	12192.3	PASS	AC=64;AF=0.242;AN=264;ANN=A|5_prime_UTR_variant|MODIFIER|MD11G1055700|gene:MD11G1055700|transcript|mRNA:MD11G1055700|protein_coding|1/2|c.-6G>A|||||6|,A|upstream_gene_variant|MODIFIER|MD11G1055800|gene:MD11G1055800|transcript|mRNA:MD11G1055800|protein_coding||c.-2465G>A|||||2465|,A|downstream_gene_variant|MODIFIER|MD11G1055600|gene:MD11G1055600|transcript|mRNA:MD11G1055600|protein_coding||c.*118G…	GT:AD:DP:GQ:PL	0/0:114,0:114:99:0,120,1800	0/0:18,0:18:51:0,51,765	0/0:25,0:25:61:0,61,945	0/0:24,0:24:72:0,72,1066	0/0:25,0:25:75:0,75,1074	0/0:47,0:47:99:0,120,1800	0/0:17,0:17:51:0,51,765	0/1:22,9:31:99:277,0,816	0/1:18,2:20:30:30,0,749	0/1:31,5:36:99:115,0,1158	0/1:25,8:33:99:228,0,995	0/1:23,3:26:49:49,0,946	0/0:28,0:28:78:0,78,1170	0/1:13,3:16:81:81,0,576	0/1:25,4:29:73:73,0,929	0/0:18,0:18:45:0,45,675	0/0:12,0:12:36:0,36,450	0/1:17,6:23:99:194,0,615	0/0:24,0:24:35:0,35,972	0/0:37,0:37:99:0,103,1482	0/0:27,0:27:78:0,78,1170	0/0:40,0:40:99:0,106,1620	0/0:37,0:37:99:0,101,1534	0/1:24,7:31:99:195,0,958	0/1:50,8:58:99:143,0,2040	0/0:53,0:53:99:0,112,1800	0/0:33,0:33:99:0,99,1425	0/1:15,6:21:99:135,0,592	0/1:19,4:23:99:108,0,691	0/0:25,0:25:75:0,75,1001	0/0:24,0:24:72:0,72,1018	0/1:33,8:41:99:195,0,1235	0/1:13,6:19:99:200,0,521	0/1:19,5:24:99:122,0,723	0/1:10,2:12:54:54,0,414	0/1:13,2:15:23:23,0,517	0/0:63,0:63:99:0,120,1800	0/0:73,0:73:99:0,120,1800	0/0:45,0:45:99:0,120,1800	0/0:24,0:24:72:0,72,998	0/0:50,0:50:99:0,120,1800
chr11	4738119	chr11_4738119	A	G	16739.7	PASS	AC=61;AF=0.231;AN=264;ANN=G|intron_variant|MODIFIER|MD11G1055800|gene:MD11G1055800|transcript|mRNA:MD11G1055800|protein_coding|5/9|c.*524-51A>G||||||;BaseQRankSum=0.422;ClippingRankSum=0;DP=6740;ExcessHet=42.6612;FS=2.311;InbreedingCoeff=-0.2978;MLEAC=60;MLEAF=0.227;MQ=56.55;MQRankSum=-2.475;QD=5.07;ReadPosRankSum=-0.837;SOR=6.065;set=variant	GT:AD:DP:GQ:PGT:PID:PL	0/0:246,0:246:99:.:.:0,120,1800	0/1:47,7:54:99:.:.:152,0,1946	0/1:27,9:36:99:.:.:297,0,1078	0/1:31,6:37:99:0|1:4738119_A_G:159,0,1280	0/1:31,11:42:99:.:.:362,0,1252	0/1:68,10:78:99:.:.:177,0,2744	0/1:18,3:21:72:.:.:72,0,733	0/0:28,0:28:84:.:.:0,84,1229	0/0:26,0:26:78:.:.:0,78,1147	0/0:45,0:45:99:.:.:0,120,1800	0/0:35,0:35:99:.:.:0,105,1522	0/0:45,0:45:99:.:.:0,120,1800	0/1:19,4:23:99:0|1:4738119_A_G:108,0,783	0/0:39,0:39:99:.:.:0,101,1614	0/0:43,0:43:99:.:.:0,120,1800	0/0:36,0:36:99:.:.:0,108,1587	0/1:33,6:39:99:.:.:153,0,1361	0/0:29,0:29:87:.:.:0,87,1258	0/0:33,0:33:99:.:.:0,99,1452	0/1:59,15:74:99:.:.:444,0,2385	0/1:50,4:54:17:.:.:17,0,2053	0/1:27,5:32:99:0|1:4738119_A_G:129,0,1110	0/1:55,4:59:2:.:.:2,0,2289	0/0:42,0:42:99:.:.:0,110,1800	0/0:39,0:39:99:.:.:0,117,1713	0/1:65,16:81:99:0|1:4738119_A_G:430,0,2669	0/1:35,4:39:63:.:.:63,0,1454	0/0:29,0:29:84:.:.:0,84,1260	0/0:39,0:39:99:.:.:0,117,1747	0/1:27,6:33:99:0|1:4738119_A_G:171,0,1094	0/1:28,3:31:42:.:.:42,0,1116	0/0:51,0:51:99:.:.:0,120,1800	0/0:42,0:42:99:.:.:0,120,1800	0/0:30,0:30:90:.:.:0,90,1311	0/0:11,0:11:33:.:.:0,33,470	0/0:25,0:25:75:.:.:0,75,1067	0/1:62,11:73:99:.:.:249,0,2554	0/1:45,12:57:99:.:.:366,0,1742	0/1:36,6:42:99:.:.:144,0,1472	0/1:39,13:52:99:.:.:394,0,1564	0/1:68,8:76:99:.:.:123,0,2781
chr11	4836422	chr11_4836422	A	T	37230	PASS	AC=67;AF=0.254;AN=264;ANN=T|downstream_gene_variant|MODIFIER|MD11G1056900|gene:MD11G1056900|transcript|mRNA:MD11G1056900|protein_coding||c.*2679T>A|||||2366|,T|intron_variant|MODIFIER|MD11G1056800|gene:MD11G1056800|transcript|mRNA:MD11G1056800|protein_coding|1/9|c.274-340T>A||||||;BaseQRankSum=0.29;ClippingRankSum=0;DP=3464;ExcessHet=39.8619;FS=3.029;InbreedingCoeff=-0.296;MLEAC=67;MLEAF=0.254;MQ…	GT:AD:DP:GQ:PGT:PID:PL	0/0:68,0:68:99:.:.:0,120,1800	0/0:8,0:8:24:.:.:0,24,337	0/0:22,0:22:66:.:.:0,66,951	0/0:20,0:20:60:.:.:0,60,877	0/0:7,0:7:21:.:.:0,21,287	0/0:31,0:31:93:.:.:0,93,1346	0/0:10,0:10:30:.:.:0,30,419	0/1:12,8:20:99:.:.:300,0,480	0/1:1,12:13:6:.:.:484,0,6	0/1:19,12:31:99:.:.:437,0,758	0/1:11,11:22:99:.:.:429,0,417	0/1:16,20:36:99:.:.:792,0,605	0/0:20,0:20:60:.:.:0,60,867	0/1:6,3:9:99:.:.:108,0,243	0/1:6,8:14:99:.:.:318,0,228	0/0:14,0:14:42:.:.:0,42,599	0/0:17,0:17:51:.:.:0,51,749	0/0:10,0:10:30:.:.:0,30,419	0/1:13,9:22:99:.:.:287,0,519	0/0:23,0:23:69:.:.:0,69,1010	0/0:21,0:21:63:.:.:0,63,928	0/0:10,0:10:30:.:.:0,30,430	0/1:15,3:18:63:.:.:63,0,591	0/1:14,9:23:99:.:.:336,0,526	0/1:15,10:25:99:.:.:375,0,600	0/0:26,0:26:78:.:.:0,78,1137	0/0:26,0:26:78:.:.:0,78,1131	0/1:28,14:42:99:.:.:504,0,1107	0/1:4,8:12:99:.:.:324,0,129	0/0:14,0:14:42:.:.:0,42,608	0/0:17,0:17:5:.:.:0,5,670	0/1:11,9:20:99:.:.:220,0,407	0/1:15,8:23:99:.:.:291,0,594	0/1:7,7:14:99:.:.:273,0,270	0/1:9,11:20:99:.:.:428,0,328	0/1:4,8:12:99:.:.:324,0,144	0/0:25,0:25:75:.:.:0,75,1092	0/0:47,0:47:99:.:.:0,120,1800	0/0:21,0:21:17:.:.:0,17,866	0/0:20,0:20:60:.:.:0,60,874	0/0:42,0:42:99:.:.:0,110,1800
chr11	4836450	chr11_4836450	T	C	33208.1	PASS	AC=66;AF=0.250;AN=264;ANN=C|downstream_gene_variant|MODIFIER|MD11G1056900|gene:MD11G1056900|transcript|mRNA:MD11G1056900|protein_coding||c.*2651A>G|||||2338|,C|intron_variant|MODIFIER|MD11G1056800|gene:MD11G1056800|transcript|mRNA:MD11G1056800|protein_coding|1/9|c.274-368A>G||||||;BaseQRankSum=0;ClippingRankSum=0;DP=3525;ExcessHet=40.5422;FS=2.439;InbreedingCoeff=-0.3006;MLEAC=67;MLEAF=0.254;MQ=6…	GT:AD:DP:GQ:PGT:PID:PL	0/1:34,36:70:99:.:.:1390,0,1278	0/1:2,8:10:60:.:.:330,0,60	0/0:22,0:22:66:.:.:0,66,964	0/1:14,6:20:99:.:.:198,0,570	0/0:6,0:6:18:.:.:0,18,245	0/0:31,0:31:93:.:.:0,93,1360	0/1:6,4:10:99:.:.:150,0,237	0/0:20,0:20:60:.:.:0,60,843	0/0:11,0:11:33:.:.:0,33,487	0/0:30,0:30:90:.:.:0,90,1322	0/1:12,11:23:99:0|1:4836450_T_C:426,0,471	0/1:22,16:38:99:.:.:571,0,861	0/1:11,9:20:99:.:.:342,0,425	0/0:10,0:10:30:.:.:0,30,439	0/1:8,6:14:99:.:.:228,0,283	0/1:4,10:14:99:.:.:405,0,138	0/1:7,10:17:99:.:.:399,0,264	0/1:2,8:10:60:0|1:4836450_T_C:327,0,60	0/1:9,13:22:99:.:.:519,0,322	0/1:11,11:22:99:.:.:407,0,426	0/0:21,0:21:63:.:.:0,63,923	0/1:3,7:10:99:.:.:285,0,105	0/1:3,15:18:81:.:.:609,0,81	0/0:24,0:24:72:.:.:0,72,1065	0/1:10,15:25:99:.:.:597,0,375	0/1:14,12:26:99:.:.:455,0,549	0/0:26,0:26:78:.:.:0,78,1134	0/1:16,28:44:99:.:.:1124,0,581	0/1:8,4:12:99:0|1:4836450_T_C:144,0,324	0/0:14,0:14:42:.:.:0,42,612	0/0:17,0:17:51:.:.:0,51,749	0/0:20,0:20:60:.:.:0,60,853	0/0:23,0:23:69:.:.:0,69,1014	0/0:14,0:14:42:.:.:0,42,624	0/0:20,0:20:60:.:.:0,60,860	0/0:14,0:14:42:.:.:0,42,608	0/0:25,0:25:75:.:.:0,75,1104	0/0:47,0:47:99:.:.:0,120,1800	0/1:10,10:20:99:0|1:4836450_T_C:390,0,390	0/1:6,14:20:99:.:.:558,0,210	0/1:18,23:41:99:.:.:877,0,668
chr11	5301060	chr11_5301060	G	A	119444	PASS	AC=199;AF=0.754;AN=264;ANN=A|missense_variant|MODERATE|MD11G1060900|gene:MD11G1060900|transcript|mRNA:MD11G1060900|protein_coding|2/19|c.548G>A|p.Gly183Asp|770/4206|548/3984|183/1327||,A|upstream_gene_variant|MODIFIER|MD11G1060800|gene:MD11G1060800|transcript|mRNA:MD11G1060800|protein_coding||c.-2404C>T|||||2369|;BaseQRankSum=-0.456;ClippingRankSum=0;DP=3849;ExcessHet=49.1135;FS=0;InbreedingCoeff…	GT:AD:DP:GQ:PGT:PID:PL	1/1:1,84:85:99:.:.:3626,210,0	0/1:16,8:24:99:.:.:286,0,645	0/1:8,18:26:99:.:.:685,0,282	0/1:9,13:22:99:.:.:475,0,331	0/1:11,18:29:99:.:.:700,0,408	0/1:14,15:29:99:.:.:573,0,543	0/1:7,6:13:99:.:.:195,0,276	1/1:0,39:39:99:.:.:1746,117,0	1/1:0,14:14:42:.:.:621,42,0	1/1:0,30:30:90:.:.:1304,90,0	1/1:0,28:28:84:.:.:1245,84,0	1/1:0,33:33:99:.:.:1465,99,0	0/1:16,8:24:99:.:.:286,0,645	1/1:0,16:16:48:.:.:719,48,0	1/1:0,20:20:60:.:.:898,60,0	0/1:1,13:14:3:.:.:540,0,3	0/1:16,9:25:99:.:.:328,0,523	0/1:13,9:22:99:.:.:326,0,519	1/1:0,14:14:42:.:.:629,42,0	0/1:14,8:22:99:.:.:289,0,539	0/1:8,8:16:99:.:.:264,0,312	0/1:13,6:19:99:.:.:168,0,516	1/1:0,26:26:78:.:.:1165,78,0	1/1:0,25:25:75:.:.:1116,75,0	1/1:0,23:23:69:.:.:1029,69,0	0/1:14,21:35:99:.:.:698,0,526	0/1:8,10:18:99:.:.:386,0,306	1/1:0,26:26:78:.:.:1164,78,0	1/1:0,15:15:45:.:.:673,45,0	0/1:5,15:20:99:.:.:611,0,165	0/1:14,12:26:99:.:.:438,0,544	1/1:0,22:22:66:.:.:984,66,0	1/1:0,14:14:42:.:.:587,42,0	1/1:0,27:27:81:.:.:1157,81,0	1/1:0,34:34:99:.:.:1526,102,0	1/1:0,16:16:48:.:.:707,48,0	0/1:27,30:57:99:.:.:1141,0,1040	0/1:9,25:34:99:.:.:1011,0,296	0/1:15,8:23:99:.:.:265,0,606	0/1:11,8:19:99:.:.:298,0,438	0/1:27,16:43:99:.:.:531,0,1070
chr11	5301061	chr11_5301061	T	A	34966.6	PASS	AC=66;AF=0.250;AN=264;ANN=A|synonymous_variant|LOW|MD11G1060900|gene:MD11G1060900|transcript|mRNA:MD11G1060900|protein_coding|2/19|c.549T>A|p.Gly183Gly|771/4206|549/3984|183/1327||,A|upstream_gene_variant|MODIFIER|MD11G1060800|gene:MD11G1060800|transcript|mRNA:MD11G1060800|protein_coding||c.-2405A>T|||||2370|;BaseQRankSum=-0.549;ClippingRankSum=0;DP=3827;ExcessHet=50.831;FS=0;InbreedingCoeff=-0.3…	GT:AD:DP:GQ:PGT:PID:PL	0/0:85,0:85:99:.:.:0,120,1800	0/0:24,0:24:72:.:.:0,72,1008	0/0:27,0:27:81:.:.:0,81,1203	0/0:22,0:22:66:.:.:0,66,941	0/0:30,0:30:90:.:.:0,90,1301	0/0:29,0:29:87:.:.:0,87,1247	0/0:13,0:13:39:.:.:0,39,543	0/1:14,25:39:99:.:.:993,0,506	0/1:5,9:14:99:.:.:345,0,147	0/1:19,11:30:99:.:.:387,0,725	0/1:16,12:28:99:.:.:453,0,632	0/1:18,15:33:99:.:.:556,0,703	0/0:24,0:24:72:.:.:0,72,999	0/1:6,10:16:99:.:.:396,0,220	0/1:9,11:20:99:.:.:429,0,343	0/0:14,0:14:42:.:.:0,42,608	0/0:25,0:25:75:.:.:0,75,1014	0/0:22,0:22:66:.:.:0,66,924	0/1:6,8:14:99:.:.:316,0,226	0/0:22,0:22:66:.:.:0,66,917	0/0:15,0:15:45:.:.:0,45,668	0/0:19,0:19:57:.:.:0,57,790	0/1:8,18:26:99:.:.:722,0,280	0/1:14,11:25:99:.:.:382,0,552	0/1:12,11:23:99:.:.:415,0,468	0/0:33,2:35:16:.:.:0,16,1308	0/0:18,0:18:54:.:.:0,54,778	0/1:12,14:26:99:.:.:530,0,459	0/1:7,8:15:99:.:.:305,0,268	0/0:20,0:20:60:.:.:0,60,873	0/0:26,0:26:78:.:.:0,78,1054	0/1:11,11:22:99:.:.:415,0,426	0/1:7,7:14:99:.:.:255,0,268	0/1:10,16:26:99:.:.:629,0,366	0/1:19,15:34:99:.:.:535,0,745	0/1:8,8:16:99:.:.:310,0,310	0/0:57,0:57:99:.:.:0,120,1800	0/0:34,0:34:99:.:.:0,102,1434	0/0:23,0:23:69:.:.:0,69,1006	0/0:19,0:19:57:.:.:0,57,797	0/0:43,0:43:99:.:.:0,113,1800
chr11	5301126	chr11_5301126	T	C	35093.3	PASS	AC=63;AF=0.239;AN=264;ANN=C|missense_variant|MODERATE|MD11G1060900|gene:MD11G1060900|transcript|mRNA:MD11G1060900|protein_coding|2/19|c.614T>C|p.Val205Ala|836/4206|614/3984|205/1327||,C|upstream_gene_variant|MODIFIER|MD11G1060800|gene:MD11G1060800|transcript|mRNA:MD11G1060800|protein_coding||c.-2470A>G|||||2435|;BaseQRankSum=0;ClippingRankSum=0;DP=3803;ExcessHet=48.1746;FS=0;InbreedingCoeff=-0.32…	GT:AD:DP:GQ:PL	0/0:85,0:85:99:0,120,1800	0/1:8,16:24:99:641,0,283	0/1:17,10:27:99:325,0,677	0/1:13,9:22:99:321,0,500	0/1:18,12:30:99:446,0,703	0/1:15,14:29:99:531,0,566	0/1:6,7:13:99:268,0,211	0/0:39,0:39:99:0,117,1753	0/0:14,0:14:42:0,42,594	0/0:30,0:30:90:0,90,1331	0/0:28,0:28:84:0,84,1244	0/0:33,0:33:99:0,99,1448	0/1:8,16:24:99:607,0,286	0/0:16,0:16:48:0,48,703	0/0:20,0:20:60:0,60,893	0/0:14,0:14:0:0,0,545	0/1:10,13:23:99:513,0,378	0/1:9,13:22:99:489,0,324	0/0:14,0:14:42:0,42,612	0/1:8,14:22:99:546,0,292	0/1:7,8:15:99:315,0,268	0/1:5,13:18:99:511,0,167	0/0:26,0:26:78:0,78,1149	0/0:25,0:25:75:0,75,1069	0/0:23,0:23:69:0,69,1017	0/1:18,14:32:99:530,0,707	0/1:10,8:18:99:306,0,394	0/0:26,0:26:78:0,78,1157	0/0:15,0:15:45:0,45,669	0/1:15,5:20:99:165,0,605	0/1:12,14:26:99:549,0,448	0/0:22,0:22:66:0,66,956	0/0:14,0:14:42:0,42,600	0/0:26,0:26:78:0,78,1135	0/0:34,0:34:99:0,102,1519	0/0:16,0:16:48:0,48,709	0/1:30,27:57:99:1000,0,1093	0/1:25,9:34:99:254,0,1015	0/1:8,15:23:99:606,0,289	0/1:8,11:19:99:425,0,290	0/1:16,27:43:99:1068,0,584
chr11	5415866	chr11_5415866	T	C	136941	PASS	AC=201;AF=0.761;AN=264;ANN=C|missense_variant|MODERATE|MD11G1062400|gene:MD11G1062400|transcript|mRNA:MD11G1062400|protein_coding|1/1|c.67A>G|p.Thr23Ala|103/546|67/510|23/169||,C|upstream_gene_variant|MODIFIER|MD11G1062300|gene:MD11G1062300|transcript|mRNA:MD11G1062300|protein_coding||c.-2861A>G|||||2861|,C|downstream_gene_variant|MODIFIER|MD11G1062500|gene:MD11G1062500|transcript|mRNA:MD11G10625…	GT:AD:DP:GQ:PGT:PID:PL	0/1:26,64:90:99:.:.:2537,0,899	1/1:0,10:10:30:.:.:450,30,0	0/1:14,15:29:99:0|1:5415836_A_T:588,0,543	1/1:0,20:20:60:1|1:5415836_A_T:900,60,0	0/1:4,19:23:99:.:.:779,0,111	0/1:10,20:30:99:.:.:810,0,360	1/1:0,7:7:21:1|1:5415836_A_T:315,21,0	0/1:9,12:21:99:0|1:5415836_A_T:477,0,342	1/1:0,11:11:33:.:.:495,33,0	0/1:13,18:31:99:.:.:717,0,492	1/1:0,38:38:99:.:.:1699,114,0	1/1:0,24:24:72:.:.:1074,72,0	1/1:0,26:26:78:.:.:1162,78,0	0/1:4,8:12:99:.:.:321,0,144	1/1:0,27:27:81:.:.:1174,81,0	1/1:0,17:17:51:.:.:765,51,0	1/1:0,12:12:36:1|1:5415836_A_T:540,36,0	1/1:0,16:16:48:.:.:712,48,0	1/1:0,42:42:99:1|1:5415836_A_T:1890,126,0	1/1:0,21:21:63:.:.:942,63,0	0/1:5,15:20:99:.:.:585,0,165	1/1:0,23:23:69:1|1:5415836_A_T:1035,69,0	1/1:0,19:19:57:.:.:849,57,0	0/1:2,11:13:51:.:.:453,0,51	1/1:0,43:43:99:1|1:5415836_A_T:1935,129,0	1/1:0,42:42:99:1|1:5415836_A_T:1890,126,0	0/1:6,10:16:99:.:.:402,0,222	1/1:0,41:41:99:1|1:5415836_A_T:1845,123,0	1/1:0,10:10:30:.:.:442,30,0	0/1:2,5:7:69:0|1:5415866_T_C:204,0,69	0/1:8,14:22:99:0|1:5415836_A_T:564,0,294	0/1:10,18:28:99:0|1:5415836_A_T:726,0,366	0/1:8,14:22:99:0|1:5415836_A_T:564,0,294	0/1:2,26:28:6:.:.:1082,0,6	0/1:12,8:20:99:0|1:5415836_A_T:300,0,480	1/1:0,10:10:30:.:.:450,30,0	0/1:3,20:23:66:.:.:819,0,66	0/1:7,22:29:99:.:.:903,0,228	1/1:0,15:15:45:.:.:675,45,0	1/1:2,33:35:15:.:.:1395,15,0	1/1:0,57:57:99:1|1:5415836_A_T:2565,172,0
chr11	5507243	chr11_5507243	G	A	27662.5	PASS	AC=62;AF=0.235;AN=264;ANN=A|intergenic_region|MODIFIER|MD11G1063500-three_prime_UTR:MD11G1063600.0|gene:MD11G1063500-three_prime_UTR:MD11G1063600.0|intergenic_region|gene:MD11G1063500-three_prime_UTR:MD11G1063600.0|||n.5507243G>A||||||;BaseQRankSum=-0.126;ClippingRankSum=0;DP=6496;ExcessHet=44.2132;FS=0;InbreedingCoeff=-0.3095;MLEAC=62;MLEAF=0.235;MQ=60.87;MQRankSum=0;QD=10.26;ReadPosRankSum=0.06…	GT:AD:DP:GQ:PGT:PID:PL	0/0:89,0:89:99:.:.:0,120,1800	0/1:20,18:38:99:.:.:671,0,776	0/1:26,11:37:99:.:.:362,0,1052	0/1:16,7:23:99:.:.:229,0,648	0/1:14,6:20:99:.:.:207,0,562	0/1:17,7:24:99:.:.:235,0,693	0/1:19,8:27:99:.:.:272,0,764	0/0:30,0:30:90:.:.:0,90,1249	0/0:37,0:37:99:.:.:0,105,1575	0/0:55,0:55:99:.:.:0,120,1800	0/0:47,0:47:99:.:.:0,120,1800	0/0:50,0:50:99:.:.:0,120,1800	0/1:24,11:35:99:.:.:327,0,972	0/0:30,0:30:90:.:.:0,90,1276	0/0:39,0:39:99:.:.:0,105,1575	0/1:13,6:19:99:.:.:213,0,516	0/1:25,11:36:99:.:.:359,0,982	0/0:28,0:28:38:.:.:0,38,1021	0/0:43,0:43:99:.:.:0,111,1665	0/1:40,12:52:99:.:.:329,0,1622	0/0:12,1:13:2:1|0:5507192_G_T:0,2,505	0/1:23,6:29:99:.:.:179,0,948	0/0:39,0:39:99:.:.:0,102,1530	0/0:40,0:40:99:.:.:0,104,1575	0/0:47,0:47:99:.:.:0,108,1800	0/1:24,18:42:99:.:.:654,0,992	0/1:19,8:27:99:.:.:272,0,770	0/0:54,0:54:99:.:.:0,120,1800	0/0:30,0:30:90:.:.:0,90,1232	0/1:3,3:6:98:1|0:5507192_G_T:98,0,118	0/1:21,3:24:57:.:.:57,0,945	0/0:50,0:50:99:.:.:0,120,1800	0/0:38,0:38:99:.:.:0,111,1600	0/0:33,0:33:90:.:.:0,90,1350	0/0:37,0:37:99:.:.:0,105,1575	0/0:30,0:30:87:.:.:0,87,1305	0/1:59,34:93:99:.:.:1188,0,2394	0/1:40,18:58:99:.:.:593,0,1622	0/1:11,8:19:99:.:.:245,0,438	0/1:25,11:36:99:.:.:376,0,944	0/1:27,18:45:99:.:.:620,0,1070
chr11	5516393	chr11_5516393	A	C	20524.3	PASS	AC=64;AF=0.242;AN=264;ANN=C|upstream_gene_variant|MODIFIER|MD11G1063600|gene:MD11G1063600|transcript|mRNA:MD11G1063600|protein_coding||c.-1851T>G|||||1781|,C|upstream_gene_variant|MODIFIER|MD11G1063800|gene:MD11G1063800|transcript|mRNA:MD11G1063800|protein_coding||c.-1757A>C|||||1757|,C|intron_variant|MODIFIER|MD11G1063700|gene:MD11G1063700|transcript|mRNA:MD11G1063700|protein_coding|3/3|c.316+38…	GT:AD:DP:GQ:PL	0/0:80,0:80:99:0,120,1800	0/1:25,4:29:84:84,0,1038	0/1:19,13:32:99:470,0,755	0/1:12,5:17:99:171,0,480	0/1:13,6:19:99:205,0,516	0/1:17,6:23:99:201,0,696	0/1:10,7:17:99:264,0,399	0/0:25,0:25:75:0,75,1090	0/0:23,0:23:66:0,66,990	0/0:28,0:28:84:0,84,1226	0/0:27,0:27:75:0,75,1125	0/0:27,0:27:78:0,78,1170	0/1:16,11:27:99:370,0,639	0/0:10,0:10:30:0,30,419	0/0:12,0:12:33:0,33,495	0/1:10,3:13:96:96,0,411	0/1:13,15:28:99:579,0,491	0/1:5,2:7:69:69,0,204	0/0:5,0:5:15:0,15,210	0/1:24,5:29:94:94,0,993	0/1:13,3:16:87:87,0,494	0/1:20,10:30:99:356,0,801	0/0:26,0:26:72:0,72,1080	0/0:23,0:23:69:0,69,997	0/0:24,0:24:72:0,72,1018	0/1:33,12:45:99:375,0,1330	0/1:15,7:22:99:249,0,592	0/0:30,0:30:87:0,87,1305	0/0:17,0:17:51:0,51,694	0/1:7,8:15:99:315,0,270	0/1:21,2:23:18:18,0,841	0/0:17,0:17:51:0,51,759	0/0:14,0:14:42:0,42,614	0/0:15,0:15:45:0,45,670	0/0:15,0:15:45:0,45,623	0/0:15,0:15:45:0,45,664	0/1:43,16:59:99:523,0,1722	0/1:37,8:45:99:225,0,1530	0/1:35,12:47:99:391,0,1384	0/1:30,8:38:99:246,0,1219	0/1:53,15:68:99:467,0,2174
chr11	5518528	chr11_5518528	A	G	22054.7	PASS	AC=60;AF=0.227;AN=264;ANN=G|missense_variant|MODERATE|MD11G1063800|gene:MD11G1063800|transcript|mRNA:MD11G1063800|protein_coding|1/8|c.379A>G|p.Ile127Val|379/4052|379/3615|127/1204||,G|upstream_gene_variant|MODIFIER|MD11G1063600|gene:MD11G1063600|transcript|mRNA:MD11G1063600|protein_coding||c.-3986T>C|||||3916|,G|downstream_gene_variant|MODIFIER|MD11G1063700|gene:MD11G1063700|transcript|mRNA:MD11…	GT:AD:DP:GQ:PGT:PID:PL	0/0:76,0:76:99:.:.:0,120,1800	0/1:27,15:42:99:0|1:5518528_A_G:549,0,1112	0/1:24,10:34:99:0|1:5518528_A_G:345,0,1016	0/1:7,8:15:99:0|1:5518528_A_G:315,0,270	0/1:13,8:21:99:0|1:5518528_A_G:282,0,522	0/0:16,0:16:63:0|1:5518528_A_G:0,63,925	0/1:9,4:13:99:0|1:5518528_A_G:170,0,363	0/0:31,0:31:93:.:.:0,93,1344	0/0:8,0:8:24:.:.:0,24,324	0/0:21,0:21:63:.:.:0,63,915	0/0:27,0:27:60:.:.:0,60,900	0/0:18,0:18:30:.:.:0,30,450	0/1:5,14:19:99:0|1:5518528_A_G:573,0,168	0/0:21,0:21:63:.:.:0,63,916	0/0:13,0:13:21:.:.:0,21,315	0/1:4,2:6:72:0|1:5518528_A_G:72,0,162	0/1:19,6:25:99:0|1:5518528_A_G:195,0,780	0/1:7,4:11:99:0|1:5518528_A_G:258,0,315	0/0:7,0:7:21:.:.:0,21,287	0/1:18,9:27:99:0|1:5518528_A_G:324,0,774	0/1:7,3:10:99:0|1:5518528_A_G:105,0,285	0/1:10,6:16:99:0|1:5518528_A_G:222,0,402	0/0:28,0:28:57:.:.:0,57,855	0/0:15,0:15:45:.:.:0,45,637	0/0:14,0:14:36:.:.:0,36,540	0/1:29,8:37:99:0|1:5518528_A_G:287,0,1191	0/0:29,0:29:0:.:.:0,0,1012	0/0:19,0:19:42:.:.:0,42,630	0/0:6,0:6:15:.:.:0,15,225	0/1:19,6:25:99:0|1:5518528_A_G:228,0,777	0/1:13,9:22:99:0|1:5518528_A_G:339,0,519	0/0:22,0:22:66:.:.:0,66,905	0/0:22,0:22:66:.:.:0,66,922	0/0:5,0:5:15:.:.:0,15,192	0/0:25,0:25:75:.:.:0,75,1064	0/0:8,0:8:24:.:.:0,24,328	0/1:63,27:90:99:.:.:941,0,2606	0/1:25,14:39:99:0|1:5518528_A_G:507,0,1229	0/1:36,13:49:99:0|1:5518528_A_G:434,0,1473	0/1:14,2:16:36:0|1:5518528_A_G:36,0,663	0/1:23,6:29:99:0|1:5518528_A_G:221,0,945
chr11	5518535	chr11_5518535	G	A	23093.4	PASS	AC=60;AF=0.227;AN=264;ANN=A|missense_variant|MODERATE|MD11G1063800|gene:MD11G1063800|transcript|mRNA:MD11G1063800|protein_coding|1/8|c.386G>A|p.Arg129His|386/4052|386/3615|129/1204||,A|upstream_gene_variant|MODIFIER|MD11G1063600|gene:MD11G1063600|transcript|mRNA:MD11G1063600|protein_coding||c.-3993C>T|||||3923|,A|downstream_gene_variant|MODIFIER|MD11G1063700|gene:MD11G1063700|transcript|mRNA:MD11…	GT:AD:DP:GQ:PGT:PID:PL	0/0:77,0:77:99:.:.:0,120,1800	0/1:28,16:44:99:0|1:5518528_A_G:574,0,1143	0/1:27,10:37:99:0|1:5518528_A_G:339,0,1082	0/1:7,8:15:99:0|1:5518528_A_G:315,0,270	0/1:13,6:19:99:0|1:5518528_A_G:213,0,528	0/0:23,0:23:69:0|1:5518528_A_G:0,69,1015	0/1:10,5:15:99:0|1:5518528_A_G:167,0,405	0/0:35,0:35:79:.:.:0,79,1485	0/0:9,0:9:27:.:.:0,27,386	0/0:23,0:23:66:.:.:0,66,978	0/0:27,0:27:60:.:.:0,60,900	0/0:18,0:18:30:.:.:0,30,450	0/1:6,14:20:99:0|1:5518528_A_G:570,0,197	0/0:21,0:21:63:.:.:0,63,886	0/0:13,0:13:18:.:.:0,18,270	0/1:4,4:8:99:0|1:5518528_A_G:148,0,156	0/1:22,6:28:99:0|1:5518528_A_G:186,0,854	0/1:8,7:15:99:0|1:5518528_A_G:258,0,315	0/0:7,0:7:21:.:.:0,21,287	0/1:19,9:28:99:0|1:5518528_A_G:321,0,816	0/1:9,8:17:99:0|1:5518528_A_G:292,0,354	0/1:12,6:18:99:0|1:5518528_A_G:216,0,486	0/0:28,0:28:57:.:.:0,57,855	0/0:16,0:16:48:.:.:0,48,672	0/0:24,0:24:48:.:.:0,48,720	0/1:28,9:37:99:0|1:5518528_A_G:284,0,1233	0/0:33,0:33:0:.:.:0,0,1100	0/0:19,0:19:42:.:.:0,42,630	0/0:6,0:6:15:.:.:0,15,225	0/1:20,8:28:99:0|1:5518528_A_G:267,0,816	0/1:13,9:22:99:0|1:5518528_A_G:339,0,519	0/0:22,0:22:66:.:.:0,66,905	0/0:24,0:24:72:.:.:0,72,1039	0/0:7,0:7:21:.:.:0,21,279	0/0:27,0:27:81:.:.:0,81,1090	0/0:10,0:10:30:.:.:0,30,409	0/1:65,27:92:99:.:.:939,0,2613	0/1:27,15:42:99:0|1:5518528_A_G:549,0,1226	0/1:36,13:49:99:0|1:5518528_A_G:434,0,1473	0/1:17,3:20:75:0|1:5518528_A_G:75,0,702	0/1:23,7:30:99:0|1:5518528_A_G:215,0,1029
chr11	5518554	chr11_5518554	G	T	14607.6	PASS	AC=61;AF=0.231;AN=264;ANN=T|missense_variant|MODERATE|MD11G1063800|gene:MD11G1063800|transcript|mRNA:MD11G1063800|protein_coding|1/8|c.405G>T|p.Lys135Asn|405/4052|405/3615|135/1204||,T|upstream_gene_variant|MODIFIER|MD11G1063600|gene:MD11G1063600|transcript|mRNA:MD11G1063600|protein_coding||c.-4012C>A|||||3942|,T|downstream_gene_variant|MODIFIER|MD11G1063700|gene:MD11G1063700|transcript|mRNA:MD11…	GT:AD:DP:GQ:PGT:PID:PL	0/1:60,15:75:99:.:.:395,0,2486	0/1:33,13:46:99:.:.:364,0,1514	0/0:49,0:49:99:.:.:0,120,1800	0/1:14,2:16:39:.:.:39,0,560	0/0:30,0:30:90:.:.:0,90,1238	0/0:34,0:34:99:.:.:0,102,1457	0/1:14,3:17:76:.:.:76,0,575	0/0:35,0:35:99:.:.:0,99,1485	0/1:4,5:9:99:.:.:198,0,150	0/0:27,0:27:81:.:.:0,81,1170	0/1:16,14:30:99:.:.:517,0,626	0/1:19,6:25:99:.:.:183,0,772	0/1:18,4:22:76:.:.:76,0,744	0/0:24,0:24:72:.:.:0,72,1023	0/1:11,2:13:51:.:.:51,0,444	0/1:5,3:8:99:.:.:111,0,201	0/0:35,0:35:99:.:.:0,105,1496	0/0:16,0:16:48:.:.:0,48,604	0/1:8,3:11:86:.:.:86,0,366	0/1:29,4:33:81:.:.:81,0,1251	0/0:22,0:22:63:.:.:0,63,945	0/1:15,6:21:99:.:.:169,0,542	0/1:12,18:30:99:.:.:680,0,450	0/0:17,0:17:51:.:.:0,51,713	0/1:20,4:24:99:.:.:100,0,808	0/1:34,6:40:99:.:.:143,0,1410	0/0:35,0:35:99:.:.:0,105,1484	0/1:12,10:22:99:.:.:384,0,436	0/1:9,3:12:99:.:.:99,0,370	0/0:36,0:36:99:.:.:0,105,1575	0/0:37,0:37:99:.:.:0,99,1531	0/0:25,0:25:59:.:.:0,59,1061	0/0:27,0:27:81:.:.:0,81,1167	0/0:9,0:9:27:.:.:0,27,370	0/0:28,0:28:81:.:.:0,81,1215	0/0:9,0:9:27:.:.:0,27,371	0/0:100,0:100:99:.:.:0,120,1800	0/0:59,0:59:99:.:.:0,120,1800	0/1:39,16:55:99:.:.:508,0,1563	0/1:18,5:23:99:.:.:156,0,738	0/0:43,0:43:99:.:.:0,120,1800
chr11	5518562	chr11_5518562	A	G	17568.8	PASS	AC=60;AF=0.227;AN=264;ANN=G|missense_variant|MODERATE|MD11G1063800|gene:MD11G1063800|transcript|mRNA:MD11G1063800|protein_coding|1/8|c.413A>G|p.Asp138Gly|413/4052|413/3615|138/1204||,G|upstream_gene_variant|MODIFIER|MD11G1063600|gene:MD11G1063600|transcript|mRNA:MD11G1063600|protein_coding||c.-4020T>C|||||3950|,G|downstream_gene_variant|MODIFIER|MD11G1063700|gene:MD11G1063700|transcript|mRNA:MD11…	GT:AD:DP:GQ:PGT:PID:PL	0/1:57,25:82:99:0|1:5518543_AT_A:865,0,2267	0/1:44,6:50:99:.:.:116,0,1981	0/0:49,0:49:99:.:.:0,120,1800	0/0:21,0:21:17:.:.:0,17,741	0/0:36,0:36:92:.:.:0,92,1488	0/0:34,0:34:99:.:.:0,102,1457	0/1:11,6:17:99:.:.:219,0,444	0/0:35,0:35:99:.:.:0,99,1485	0/0:13,0:13:0:.:.:0,0,473	0/0:27,0:27:81:.:.:0,81,1170	0/1:21,7:28:99:.:.:209,0,844	0/1:14,12:26:99:.:.:454,0,540	0/0:26,0:26:16:.:.:0,16,977	0/0:25,0:25:72:.:.:0,72,1080	0/1:6,7:13:99:0|1:5518543_AT_A:276,0,223	0/0:10,0:10:0:.:.:0,0,357	0/0:35,0:35:99:.:.:0,105,1496	0/1:13,2:15:45:.:.:45,0,532	0/1:10,4:14:99:.:.:131,0,383	0/1:21,13:34:99:.:.:473,0,864	0/0:25,0:25:75:.:.:0,75,988	0/1:21,3:24:63:0|1:5518543_AT_A:63,0,853	0/1:18,12:30:99:0|1:5518543_AT_A:450,0,702	0/0:19,0:19:57:.:.:0,57,824	0/1:16,9:25:99:.:.:308,0,637	0/1:28,13:41:99:.:.:449,0,1031	0/0:35,0:35:99:.:.:0,105,1484	0/1:17,6:23:99:0|1:5518543_AT_A:201,0,661	0/1:7,6:13:99:.:.:223,0,352	0/0:37,0:37:66:.:.:0,66,1538	0/0:37,0:37:99:.:.:0,99,1531	0/0:27,0:27:81:.:.:0,81,1047	0/0:27,0:27:81:.:.:0,81,1167	0/0:10,0:10:30:.:.:0,30,419	0/0:28,0:28:81:.:.:0,81,1215	0/0:9,0:9:27:.:.:0,27,371	0/0:100,0:100:99:.:.:0,120,1800	0/0:59,0:59:99:.:.:0,120,1800	0/1:50,6:56:92:.:.:92,0,2162	0/1:17,7:24:99:.:.:240,0,674	0/0:43,0:43:99:.:.:0,120,1800
chr11	5518574	chr11_5518574	G	A	18928.3	PASS	AC=63;AF=0.239;AN=264;ANN=A|missense_variant|MODERATE|MD11G1063800|gene:MD11G1063800|transcript|mRNA:MD11G1063800|protein_coding|1/8|c.425G>A|p.Arg142Lys|425/4052|425/3615|142/1204||,A|upstream_gene_variant|MODIFIER|MD11G1063600|gene:MD11G1063600|transcript|mRNA:MD11G1063600|protein_coding||c.-4032C>T|||||3962|,A|downstream_gene_variant|MODIFIER|MD11G1063700|gene:MD11G1063700|transcript|mRNA:MD11…	GT:AD:DP:GQ:PGT:PID:PL	0/1:73,13:86:99:0|1:5518574_G_A:323,0,3068	0/0:54,0:54:99:.:.:0,120,1800	0/1:25,17:42:99:0|1:5518574_G_A:620,0,1041	0/0:19,0:19:54:.:.:0,54,810	0/1:16,11:27:99:0|1:5518574_G_A:414,0,635	0/1:20,11:31:99:0|1:5518574_G_A:402,0,987	0/0:18,0:18:54:.:.:0,54,772	0/1:30,9:39:99:0|1:5518574_G_A:288,0,1233	0/0:12,0:12:36:.:.:0,36,493	0/1:21,8:29:99:0|1:5518574_G_A:345,0,848	0/0:26,0:26:72:.:.:0,72,1080	0/0:28,0:28:75:.:.:0,75,1125	0/0:27,0:27:75:.:.:0,75,1125	0/1:23,2:25:15:0|1:5518574_G_A:15,0,960	0/0:12,0:12:36:.:.:0,36,475	0/0:12,0:12:30:.:.:0,30,450	0/1:22,11:33:99:0|1:5518574_G_A:396,0,891	0/0:16,0:16:45:.:.:0,45,675	0/0:14,0:14:42:.:.:0,42,541	0/0:41,0:41:99:.:.:0,120,1800	0/1:19,5:24:99:0|1:5518574_G_A:153,0,783	0/0:25,0:25:75:.:.:0,75,1054	0/0:34,0:34:99:.:.:0,102,1478	0/1:11,6:17:99:0|1:5518574_G_A:219,0,444	0/0:28,0:28:81:.:.:0,81,1142	0/0:44,0:44:99:.:.:0,120,1800	0/0:38,0:38:69:.:.:0,69,1574	0/0:24,0:24:72:.:.:0,72,1026	0/0:14,0:14:26:.:.:0,26,535	0/1:26,3:29:8:0|1:5518574_G_A:8,0,1084	0/1:36,3:39:15:0|1:5518574_G_A:15,0,1541	0/1:19,8:27:99:0|1:5518574_G_A:279,0,774	0/1:23,2:25:15:0|1:5518574_G_A:15,0,960	0/1:5,3:8:99:0|1:5518574_G_A:111,0,243	0/1:20,7:27:99:0|1:5518574_G_A:231,0,861	0/1:6,3:9:99:0|1:5518574_G_A:108,0,243	0/1:84,15:99:99:0|1:5518574_G_A:377,0,3472	0/1:46,9:55:99:0|1:5518574_G_A:239,0,2133	0/0:67,0:67:99:.:.:0,120,1800	0/0:33,0:33:99:.:.:0,99,1336	0/1:34,14:48:99:0|1:5518574_G_A:569,0,1379
chr11	5518582	chr11_5518582	G	C	18857.6	PASS	AC=63;AF=0.239;AN=264;ANN=C|missense_variant|MODERATE|MD11G1063800|gene:MD11G1063800|transcript|mRNA:MD11G1063800|protein_coding|1/8|c.433G>C|p.Glu145Gln|433/4052|433/3615|145/1204||,C|upstream_gene_variant|MODIFIER|MD11G1063600|gene:MD11G1063600|transcript|mRNA:MD11G1063600|protein_coding||c.-4040C>G|||||3970|,C|downstream_gene_variant|MODIFIER|MD11G1063700|gene:MD11G1063700|transcript|mRNA:MD11…	GT:AD:DP:GQ:PGT:PID:PL	0/1:74,14:88:99:0|1:5518574_G_A:365,0,3065	0/0:51,0:51:99:.:.:0,120,1800	0/1:28,16:44:99:0|1:5518574_G_A:575,0,1127	0/0:19,0:19:54:.:.:0,54,810	0/1:12,10:22:99:0|1:5518574_G_A:381,0,516	0/1:21,10:31:99:0|1:5518574_G_A:399,0,1029	0/0:19,0:19:57:.:.:0,57,809	0/1:29,9:38:99:0|1:5518574_G_A:288,0,1233	0/0:12,0:12:36:.:.:0,36,493	0/1:20,9:29:99:0|1:5518574_G_A:303,0,893	0/0:26,0:26:72:.:.:0,72,1080	0/0:25,0:25:72:.:.:0,72,1080	0/0:28,0:28:72:.:.:0,72,1080	0/1:21,2:23:21:0|1:5518574_G_A:21,0,876	0/0:13,0:13:39:.:.:0,39,531	0/0:10,0:10:27:.:.:0,27,405	0/1:22,11:33:99:0|1:5518574_G_A:396,0,891	0/0:15,0:15:42:.:.:0,42,630	0/0:15,0:15:45:.:.:0,45,635	0/0:43,0:43:99:.:.:0,120,1800	0/1:19,5:24:99:0|1:5518574_G_A:153,0,783	0/0:25,0:25:75:.:.:0,75,1054	0/0:34,0:34:99:.:.:0,102,1478	0/1:11,6:17:99:0|1:5518574_G_A:219,0,444	0/0:26,0:26:72:.:.:0,72,1080	0/0:50,0:50:99:.:.:0,120,1800	0/0:39,0:39:72:.:.:0,72,1606	0/0:22,0:22:60:.:.:0,60,900	0/0:12,0:12:36:.:.:0,36,513	0/1:26,2:28:8:0|1:5518574_G_A:8,0,1084	0/1:34,3:37:18:0|1:5518574_G_A:18,0,1503	0/1:18,8:26:99:0|1:5518574_G_A:282,0,732	0/1:22,2:24:18:0|1:5518574_G_A:18,0,918	0/1:6,3:9:99:0|1:5518574_G_A:108,0,285	0/1:21,7:28:99:0|1:5518574_G_A:231,0,861	0/1:6,3:9:99:0|1:5518574_G_A:108,0,243	0/1:75,15:90:99:0|1:5518574_G_A:383,0,3398	0/1:47,9:56:99:0|1:5518574_G_A:236,0,2175	0/0:71,0:71:99:.:.:0,120,1800	0/0:36,0:36:92:.:.:0,92,1481	0/1:35,16:51:99:0|1:5518574_G_A:566,0,1421
chr11	5518591	chr11_5518591	A	C	25209.8	PASS	AC=61;AF=0.231;AN=264;ANN=C|missense_variant|MODERATE|MD11G1063800|gene:MD11G1063800|transcript|mRNA:MD11G1063800|protein_coding|1/8|c.442A>C|p.Lys148Gln|442/4052|442/3615|148/1204||,C|upstream_gene_variant|MODIFIER|MD11G1063600|gene:MD11G1063600|transcript|mRNA:MD11G1063600|protein_coding||c.-4049T>G|||||3979|,C|downstream_gene_variant|MODIFIER|MD11G1063700|gene:MD11G1063700|transcript|mRNA:MD11…	GT:AD:DP:GQ:PGT:PID:PL	0/0:96,0:96:99:.:.:0,120,1800	0/1:29,14:43:99:.:.:488,0,1311	0/1:26,11:37:99:.:.:381,0,1063	0/1:7,9:16:99:.:.:351,0,220	0/1:14,8:22:99:.:.:294,0,561	0/1:28,3:31:42:0|1:5518591_A_C:42,0,1350	0/1:12,6:18:99:.:.:216,0,486	0/0:37,0:37:99:.:.:0,108,1604	0/0:12,0:12:36:.:.:0,36,493	0/0:27,0:27:81:.:.:0,81,1152	0/0:26,0:26:72:.:.:0,72,1080	0/0:25,0:25:72:.:.:0,72,1080	0/1:16,9:25:99:.:.:330,0,631	0/0:21,0:21:51:.:.:0,51,765	0/0:13,0:13:7:.:.:0,7,481	0/1:4,5:9:99:.:.:141,0,153	0/1:25,6:31:99:.:.:177,0,1032	0/1:9,6:15:99:.:.:216,0,345	0/0:12,0:12:36:.:.:0,36,522	0/1:24,9:33:99:.:.:303,0,1058	0/1:13,11:24:99:.:.:405,0,506	0/1:13,11:24:99:.:.:416,0,510	0/0:30,0:30:72:.:.:0,72,1080	0/0:21,0:21:47:.:.:0,47,895	0/0:26,0:26:72:.:.:0,72,1080	0/1:35,11:46:99:0|1:5518591_A_C:357,0,1437	0/1:30,6:36:99:.:.:162,0,1238	0/0:22,0:22:60:.:.:0,60,900	0/0:12,0:12:33:.:.:0,33,495	0/1:15,10:25:99:0|1:5518591_A_C:375,0,600	0/1:23,13:36:99:.:.:463,0,881	0/0:28,0:28:84:.:.:0,84,1177	0/0:23,0:23:66:.:.:0,66,990	0/0:9,0:9:27:.:.:0,27,361	0/0:28,0:28:81:.:.:0,81,1197	0/0:10,0:10:30:.:.:0,30,405	0/1:67,25:92:99:.:.:818,0,2722	0/1:29,25:54:99:0|1:5518591_A_C:956,0,1455	0/1:51,16:67:99:.:.:504,0,2126	0/1:29,4:33:81:.:.:81,0,1197	0/1:39,11:50:99:.:.:341,0,1619
chr11	5518603	chr11_5518603	A	T	16543.9	PASS	AC=63;AF=0.239;AN=264;ANN=T|missense_variant|MODERATE|MD11G1063800|gene:MD11G1063800|transcript|mRNA:MD11G1063800|protein_coding|1/8|c.454A>T|p.Met152Leu|454/4052|454/3615|152/1204||,T|upstream_gene_variant|MODIFIER|MD11G1063600|gene:MD11G1063600|transcript|mRNA:MD11G1063600|protein_coding||c.-4061T>A|||||3991|,T|downstream_gene_variant|MODIFIER|MD11G1063700|gene:MD11G1063700|transcript|mRNA:MD11…	GT:AD:DP:GQ:PGT:PID:PL	0/1:66,15:81:99:0|1:5518574_G_A:431,0,2726	0/0:47,0:47:99:.:.:0,120,1800	0/1:25,10:35:99:.:.:325,0,1055	0/0:18,0:18:45:.:.:0,45,675	0/1:13,11:24:99:.:.:420,0,501	0/1:21,10:31:99:0|1:5518574_G_A:354,0,1074	0/0:14,0:14:42:.:.:0,42,624	0/1:25,10:35:99:.:.:218,0,1018	0/0:10,0:10:30:.:.:0,30,435	0/1:19,7:26:99:.:.:237,0,766	0/0:27,0:27:81:.:.:0,81,1147	0/0:28,0:28:39:.:.:0,39,1152	0/0:25,0:25:75:.:.:0,75,1078	0/1:14,2:16:28:.:.:28,0,575	0/0:10,0:10:24:.:.:0,24,360	0/0:10,0:10:30:.:.:0,30,436	0/1:16,11:27:99:.:.:414,0,639	0/0:15,0:15:42:.:.:0,42,630	0/0:15,0:15:45:.:.:0,45,587	0/0:41,0:41:99:.:.:0,117,1755	0/1:19,4:23:99:.:.:153,0,783	0/0:26,0:26:62:.:.:0,62,1035	0/0:25,0:25:63:.:.:0,63,945	0/1:11,7:18:99:.:.:244,0,431	0/0:26,0:26:72:.:.:0,72,1080	0/0:49,0:49:99:.:.:0,120,1800	0/0:39,0:39:35:.:.:0,35,1577	0/0:24,0:24:54:.:.:0,54,810	0/0:10,0:10:30:.:.:0,30,405	0/1:22,2:24:18:0|1:5518574_G_A:18,0,918	0/1:32,3:35:24:0|1:5518574_G_A:24,0,1419	0/1:19,8:27:99:.:.:263,0,714	0/1:19,2:21:27:.:.:27,0,789	0/1:4,3:7:99:.:.:114,0,160	0/1:20,5:25:99:.:.:144,0,764	0/1:7,3:10:70:.:.:70,0,282	0/1:66,15:81:99:.:.:413,0,2758	0/1:45,7:52:99:0|1:5518574_G_A:158,0,2097	0/0:72,0:72:99:.:.:0,120,1800	0/0:35,0:35:99:.:.:0,99,1485	0/1:37,14:51:99:.:.:441,0,1509
chr11	5518604	chr11_5518604	T	G	23648.6	PASS	AC=62;AF=0.235;AN=264;ANN=G|missense_variant|MODERATE|MD11G1063800|gene:MD11G1063800|transcript|mRNA:MD11G1063800|protein_coding|1/8|c.455T>G|p.Met152Arg|455/4052|455/3615|152/1204||,G|upstream_gene_variant|MODIFIER|MD11G1063600|gene:MD11G1063600|transcript|mRNA:MD11G1063600|protein_coding||c.-4062A>C|||||3992|,G|downstream_gene_variant|MODIFIER|MD11G1063700|gene:MD11G1063700|transcript|mRNA:MD11…	GT:AD:DP:GQ:PGT:PID:PL	0/0:93,0:93:99:.:.:0,120,1800	0/1:31,12:43:99:0|1:5518604_T_G:397,0,1394	0/1:25,9:34:99:0|1:5518604_T_G:300,0,1065	0/1:6,9:15:99:0|1:5518604_T_G:360,0,225	0/1:16,8:24:99:0|1:5518604_T_G:288,0,644	0/1:28,4:32:84:0|1:5518591_A_C:84,0,1347	0/1:7,6:13:99:0|1:5518604_T_G:231,0,276	0/0:37,0:37:99:.:.:0,104,1620	0/0:10,0:10:30:.:.:0,30,435	0/0:28,0:28:68:.:.:0,68,1035	0/0:27,0:27:81:.:.:0,81,1147	0/0:25,0:25:75:.:.:0,75,1007	0/1:15,8:23:99:0|1:5518604_T_G:291,0,606	0/0:16,0:16:45:.:.:0,45,675	0/0:10,0:10:0:.:.:0,0,358	0/1:3,5:8:99:0|1:5518604_T_G:201,0,111	0/1:23,4:27:99:0|1:5518604_T_G:99,0,954	0/1:9,5:14:99:0|1:5518604_T_G:183,0,363	0/0:15,0:15:45:.:.:0,45,587	0/1:23,9:32:99:0|1:5518604_T_G:306,0,1026	0/1:12,8:20:99:0|1:5518604_T_G:297,0,522	0/1:13,11:24:99:0|1:5518604_T_G:423,0,513	0/0:25,0:25:54:.:.:0,54,810	0/0:23,0:23:54:.:.:0,54,810	0/0:23,0:23:66:.:.:0,66,990	0/1:33,11:44:99:0|1:5518591_A_C:360,0,1395	0/1:30,6:36:99:0|1:5518604_T_G:162,0,1232	0/0:24,0:24:45:.:.:0,45,675	0/0:10,0:10:30:.:.:0,30,405	0/1:16,8:24:99:0|1:5518591_A_C:330,0,645	0/1:22,13:35:99:0|1:5518604_T_G:480,0,885	0/0:31,0:31:60:.:.:0,60,900	0/0:22,0:22:54:.:.:0,54,810	0/0:9,0:9:27:.:.:0,27,399	0/0:30,0:30:81:.:.:0,81,1215	0/0:10,0:10:27:.:.:0,27,405	0/1:57,25:82:99:0|1:5518604_T_G:878,0,2311	0/1:29,23:52:99:0|1:5518591_A_C:878,0,1377	0/1:51,16:67:99:0|1:5518604_T_G:518,0,2093	0/1:28,4:32:81:0|1:5518604_T_G:81,0,1206	0/1:39,12:51:99:0|1:5518604_T_G:386,0,1601
chr11	5518608	chr11_5518608	T	C	23070.3	PASS	AC=62;AF=0.235;AN=264;ANN=C|synonymous_variant|LOW|MD11G1063800|gene:MD11G1063800|transcript|mRNA:MD11G1063800|protein_coding|1/8|c.459T>C|p.Tyr153Tyr|459/4052|459/3615|153/1204||,C|upstream_gene_variant|MODIFIER|MD11G1063600|gene:MD11G1063600|transcript|mRNA:MD11G1063600|protein_coding||c.-4066A>G|||||3996|,C|downstream_gene_variant|MODIFIER|MD11G1063700|gene:MD11G1063700|transcript|mRNA:MD11G10…	GT:AD:DP:GQ:PGT:PID:PL	0/0:93,0:93:99:.:.:0,120,1800	0/1:31,11:42:99:0|1:5518604_T_G:397,0,1394	0/1:25,9:34:99:0|1:5518604_T_G:303,0,1023	0/1:5,9:14:99:0|1:5518604_T_G:360,0,225	0/1:16,8:24:99:0|1:5518604_T_G:288,0,644	0/1:25,4:29:93:0|1:5518591_A_C:93,0,1221	0/1:7,6:13:99:0|1:5518604_T_G:231,0,276	0/0:37,0:37:99:.:.:0,104,1620	0/0:10,0:10:30:.:.:0,30,435	0/0:28,0:28:68:.:.:0,68,1035	0/0:27,0:27:81:.:.:0,81,1147	0/0:25,0:25:75:.:.:0,75,1007	0/1:15,8:23:99:0|1:5518604_T_G:291,0,606	0/0:16,0:16:45:.:.:0,45,675	0/0:9,0:9:0:.:.:0,0,326	0/1:3,5:8:99:0|1:5518604_T_G:201,0,111	0/1:23,4:27:99:0|1:5518604_T_G:99,0,954	0/1:9,5:14:99:0|1:5518604_T_G:183,0,363	0/0:15,0:15:45:.:.:0,45,587	0/1:23,9:32:99:0|1:5518604_T_G:306,0,1026	0/1:12,8:20:99:0|1:5518604_T_G:300,0,480	0/1:13,11:24:99:0|1:5518604_T_G:423,0,513	0/0:23,0:23:60:.:.:0,60,900	0/0:20,0:20:51:.:.:0,51,765	0/0:23,0:23:66:.:.:0,66,990	0/1:33,11:44:99:0|1:5518591_A_C:363,0,1353	0/1:29,6:35:99:0|1:5518604_T_G:205,0,1197	0/0:23,0:23:42:.:.:0,42,630	0/0:10,0:10:30:.:.:0,30,405	0/1:16,8:24:99:0|1:5518591_A_C:288,0,648	0/1:22,14:36:99:0|1:5518604_T_G:522,0,882	0/0:31,0:31:60:.:.:0,60,900	0/0:19,0:19:51:.:.:0,51,765	0/0:9,0:9:27:.:.:0,27,399	0/0:30,0:30:74:.:.:0,74,1253	0/0:10,0:10:27:.:.:0,27,405	0/1:59,25:84:99:0|1:5518604_T_G:869,0,2437	0/1:31,22:53:99:0|1:5518591_A_C:872,0,1461	0/1:49,16:65:99:0|1:5518604_T_G:524,0,2009	0/1:29,4:33:81:0|1:5518604_T_G:81,0,1206	0/1:39,11:50:99:0|1:5518604_T_G:344,0,1604
chr11	5518615	chr11_5518615	C	A	15494.1	PASS	AC=62;AF=0.235;AN=264;ANN=A|missense_variant|MODERATE|MD11G1063800|gene:MD11G1063800|transcript|mRNA:MD11G1063800|protein_coding|1/8|c.466C>A|p.Gln156Lys|466/4052|466/3615|156/1204||,A|upstream_gene_variant|MODIFIER|MD11G1063600|gene:MD11G1063600|transcript|mRNA:MD11G1063600|protein_coding||c.-4073G>T|||||4003|,A|downstream_gene_variant|MODIFIER|MD11G1063700|gene:MD11G1063700|transcript|mRNA:MD11…	GT:AD:DP:GQ:PGT:PID:PL	0/1:48,21:69:99:0|1:5518615_C_A:737,0,1943	0/0:46,0:46:99:.:.:0,114,1800	0/1:25,5:30:99:0|1:5518615_C_A:126,0,1161	0/0:14,0:14:39:.:.:0,39,585	0/0:30,0:30:0:.:.:0,0,1068	0/1:13,13:26:99:0|1:5518615_C_A:507,0,690	0/0:15,0:15:42:.:.:0,42,630	0/1:31,6:37:99:0|1:5518615_C_A:156,0,1326	0/0:10,0:10:30:.:.:0,30,435	0/1:15,7:22:99:0|1:5518615_C_A:249,0,609	0/0:27,0:27:81:.:.:0,81,1147	0/0:25,0:25:59:.:.:0,59,991	0/0:27,0:27:81:.:.:0,81,1119	0/1:7,6:13:99:0|1:5518615_C_A:231,0,276	0/0:7,0:7:18:.:.:0,18,270	0/0:9,0:9:27:.:.:0,27,404	0/1:16,9:25:99:0|1:5518615_C_A:251,0,648	0/0:14,0:14:39:.:.:0,39,585	0/0:16,0:16:42:.:.:0,42,630	0/0:41,0:41:99:.:.:0,107,1727	0/1:15,5:20:99:0|1:5518615_C_A:165,0,615	0/0:25,0:25:75:.:.:0,75,1035	0/0:20,0:20:57:.:.:0,57,855	0/1:11,4:15:99:0|1:5518615_C_A:135,0,450	0/0:23,0:23:66:.:.:0,66,990	0/0:42,0:42:99:.:.:0,113,1755	0/1:26,10:36:99:0|1:5518615_C_A:342,0,1048	0/0:15,0:15:36:.:.:0,36,540	0/0:10,0:10:30:.:.:0,30,405	0/1:15,3:18:75:0|1:5518615_C_A:75,0,705	0/1:23,8:31:99:0|1:5518615_C_A:258,0,1068	0/1:12,6:18:99:0|1:5518615_C_A:213,0,528	0/1:13,4:17:99:0|1:5518615_C_A:129,0,534	0/0:10,0:10:0:.:.:0,0,319	0/1:18,6:24:99:0|1:5518615_C_A:182,0,810	0/1:7,2:9:63:0|1:5518615_C_A:63,0,288	0/1:53,18:71:99:0|1:5518615_C_A:566,0,2585	0/1:41,9:50:99:0|1:5518615_C_A:251,0,1920	0/0:62,0:62:99:.:.:0,120,1800	0/0:34,0:34:96:.:.:0,96,1440	0/1:33,11:44:99:0|1:5518615_C_A:334,0,1465
chr11	5518623	chr11_5518623	T	C	19117.1	PASS	AC=62;AF=0.235;AN=264;ANN=C|synonymous_variant|LOW|MD11G1063800|gene:MD11G1063800|transcript|mRNA:MD11G1063800|protein_coding|1/8|c.474T>C|p.Thr158Thr|474/4052|474/3615|158/1204||,C|upstream_gene_variant|MODIFIER|MD11G1063600|gene:MD11G1063600|transcript|mRNA:MD11G1063600|protein_coding||c.-4081A>G|||||4011|,C|downstream_gene_variant|MODIFIER|MD11G1063700|gene:MD11G1063700|transcript|mRNA:MD11G10…	GT:AD:DP:GQ:PGT:PID:PL	0/0:77,0:77:99:.:.:0,120,1800	0/1:27,11:38:99:.:.:381,0,1211	0/1:24,5:29:99:.:.:138,0,993	0/1:3,7:10:99:.:.:285,0,105	0/1:13,8:21:99:0|1:5518619_C_T:297,0,522	0/1:22,4:26:96:0|1:5518591_A_C:96,0,1179	0/1:6,6:12:99:.:.:234,0,226	0/0:38,0:38:99:.:.:0,105,1575	0/0:7,0:7:21:.:.:0,21,258	0/0:24,0:24:66:.:.:0,66,990	0/0:26,0:26:75:.:.:0,75,1125	0/0:25,0:25:72:.:.:0,72,1080	0/1:16,8:24:99:.:.:288,0,638	0/0:15,0:15:36:.:.:0,36,540	0/0:6,0:6:0:.:.:0,0,187	0/1:2,5:7:69:.:.:204,0,69	0/1:18,4:22:99:.:.:111,0,786	0/1:8,4:12:99:0|1:5518619_C_T:144,0,324	0/0:14,0:14:42:.:.:0,42,547	0/1:23,6:29:99:.:.:267,0,987	0/1:11,8:19:99:.:.:300,0,477	0/1:11,10:21:99:.:.:387,0,429	0/0:22,0:22:63:.:.:0,63,945	0/0:17,0:17:45:.:.:0,45,675	0/0:21,0:21:60:.:.:0,60,897	0/1:28,9:37:99:.:.:294,0,1149	0/1:29,7:36:99:.:.:207,0,1197	0/0:12,0:12:36:.:.:0,36,536	0/0:10,0:10:30:.:.:0,30,400	0/1:11,8:19:99:0|1:5518591_A_C:303,0,438	0/1:21,10:31:99:.:.:357,0,852	0/0:18,0:18:54:.:.:0,54,785	0/0:17,0:17:42:.:.:0,42,630	0/0:10,0:10:14:.:.:0,14,382	0/0:26,0:26:75:.:.:0,75,1125	0/0:8,0:8:24:.:.:0,24,337	0/1:50,14:68:99:.:.:462,0,2054	0/1:26,22:48:99:0|1:5518591_A_C:846,0,1209	0/1:43,14:57:99:.:.:456,0,1690	0/1:27,4:31:88:.:.:88,0,1028	0/1:34,9:43:99:.:.:276,0,1401
chr11	5518624	chr11_5518624	G	A	15181.3	PASS	AC=62;AF=0.235;AN=264;ANN=A|missense_variant|MODERATE|MD11G1063800|gene:MD11G1063800|transcript|mRNA:MD11G1063800|protein_coding|1/8|c.475G>A|p.Glu159Lys|475/4052|475/3615|159/1204||,A|upstream_gene_variant|MODIFIER|MD11G1063600|gene:MD11G1063600|transcript|mRNA:MD11G1063600|protein_coding||c.-4082C>T|||||4012|,A|downstream_gene_variant|MODIFIER|MD11G1063700|gene:MD11G1063700|transcript|mRNA:MD11…	GT:AD:DP:GQ:PGT:PID:PL	0/1:45,20:65:99:0|1:5518615_C_A:740,0,1910	0/0:41,0:41:99:.:.:0,107,1731	0/1:24,5:29:99:0|1:5518615_C_A:138,0,993	0/0:13,0:13:39:.:.:0,39,512	0/0:28,0:28:7:.:.:0,7,1046	0/1:15,11:26:99:0|1:5518615_C_A:501,0,774	0/0:14,0:14:39:.:.:0,39,585	0/1:30,6:36:99:0|1:5518615_C_A:156,0,1326	0/0:7,0:7:21:.:.:0,21,258	0/1:15,7:22:99:0|1:5518615_C_A:249,0,609	0/0:26,0:26:75:.:.:0,75,1125	0/0:24,0:24:66:.:.:0,66,990	0/0:27,0:27:72:.:.:0,72,1080	0/1:5,6:11:99:0|1:5518615_C_A:231,0,276	0/0:6,0:6:18:.:.:0,18,231	0/0:10,0:10:27:.:.:0,27,405	0/1:16,6:22:99:0|1:5518615_C_A:204,0,654	0/0:14,0:14:42:.:.:0,42,564	0/0:14,0:14:42:.:.:0,42,547	0/0:40,0:40:99:.:.:0,104,1688	0/1:15,5:20:99:0|1:5518615_C_A:165,0,615	0/0:25,0:25:72:.:.:0,72,1080	0/0:22,0:22:63:.:.:0,63,945	0/1:9,4:13:99:0|1:5518615_C_A:135,0,450	0/0:21,0:21:60:.:.:0,60,897	0/0:37,0:37:99:.:.:0,111,1590	0/1:25,10:35:99:0|1:5518615_C_A:342,0,1048	0/0:12,0:12:36:.:.:0,36,536	0/0:10,0:10:30:.:.:0,30,400	0/1:16,3:19:78:0|1:5518615_C_A:78,0,663	0/1:23,8:31:99:0|1:5518615_C_A:267,0,942	0/1:9,6:15:99:0|1:5518615_C_A:225,0,360	0/1:13,4:17:99:0|1:5518615_C_A:129,0,534	0/0:10,0:10:0:.:.:0,0,358	0/1:18,4:22:99:0|1:5518615_C_A:114,0,744	0/1:6,2:8:66:0|1:5518615_C_A:66,0,246	0/1:49,18:67:99:0|1:5518615_C_A:605,0,2045	0/1:37,9:46:99:0|1:5518615_C_A:261,0,1794	0/0:56,0:56:99:.:.:0,120,1800	0/0:32,0:32:90:.:.:0,90,1350	0/1:34,9:43:99:0|1:5518615_C_A:276,0,1401
chr11	5518627	chr11_5518627	A	G	14621.7	PASS	AC=62;AF=0.235;AN=264;ANN=G|missense_variant|MODERATE|MD11G1063800|gene:MD11G1063800|transcript|mRNA:MD11G1063800|protein_coding|1/8|c.478A>G|p.Lys160Glu|478/4052|478/3615|160/1204||,G|upstream_gene_variant|MODIFIER|MD11G1063600|gene:MD11G1063600|transcript|mRNA:MD11G1063600|protein_coding||c.-4085T>C|||||4015|,G|downstream_gene_variant|MODIFIER|MD11G1063700|gene:MD11G1063700|transcript|mRNA:MD11…	GT:AD:DP:GQ:PGT:PID:PL	0/1:44,20:64:99:0|1:5518615_C_A:704,0,1829	0/0:41,0:41:63:.:.:0,63,1623	0/1:24,5:29:99:0|1:5518615_C_A:138,0,993	0/0:13,0:13:39:.:.:0,39,512	0/0:29,0:29:5:.:.:0,5,1112	0/1:15,11:26:99:0|1:5518615_C_A:455,0,777	0/0:11,0:11:33:.:.:0,33,491	0/1:31,6:37:99:0|1:5518615_C_A:159,0,1284	0/0:7,0:7:21:.:.:0,21,258	0/1:15,7:22:99:0|1:5518615_C_A:249,0,609	0/0:26,0:26:75:.:.:0,75,1125	0/0:24,0:24:66:.:.:0,66,990	0/0:26,0:26:69:.:.:0,69,1035	0/1:5,6:11:99:0|1:5518615_C_A:237,0,192	0/0:6,0:6:18:.:.:0,18,231	0/0:10,0:10:30:.:.:0,30,420	0/1:15,6:21:99:0|1:5518615_C_A:207,0,612	0/0:14,0:14:42:.:.:0,42,564	0/0:14,0:14:42:.:.:0,42,547	0/0:40,0:40:99:.:.:0,104,1688	0/1:15,5:20:99:0|1:5518615_C_A:165,0,615	0/0:24,0:24:63:.:.:0,63,945	0/0:22,0:22:49:.:.:0,49,861	0/1:9,4:13:99:0|1:5518615_C_A:141,0,366	0/0:21,0:21:60:.:.:0,60,897	0/0:37,0:37:99:.:.:0,111,1590	0/1:18,10:28:99:0|1:5518615_C_A:366,0,726	0/0:11,0:11:33:.:.:0,33,495	0/0:10,0:10:30:.:.:0,30,400	0/1:16,3:19:78:0|1:5518615_C_A:78,0,663	0/1:23,8:31:99:0|1:5518615_C_A:267,0,942	0/1:9,6:15:99:0|1:5518615_C_A:225,0,360	0/1:13,4:17:99:0|1:5518615_C_A:129,0,534	0/0:10,0:10:0:.:.:0,0,335	0/1:18,4:22:99:0|1:5518615_C_A:114,0,744	0/1:6,2:8:66:0|1:5518615_C_A:66,0,246	0/1:49,18:67:99:0|1:5518615_C_A:608,0,2003	0/1:37,9:46:99:0|1:5518615_C_A:267,0,1710	0/0:56,0:56:99:.:.:0,120,1800	0/0:32,0:32:80:.:.:0,80,1260	0/1:33,9:42:99:0|1:5518615_C_A:276,0,1401
chr11	5664091	chr11_5664091	A	G	96573.9	PASS	AC=196;AF=0.742;AN=264;ANN=G|downstream_gene_variant|MODIFIER|MD11G1065600|gene:MD11G1065600|transcript|mRNA:MD11G1065600|protein_coding||c.*4694A>G|||||4462|,G|downstream_gene_variant|MODIFIER|MD11G1065800|gene:MD11G1065800|transcript|mRNA:MD11G1065800|protein_coding||c.*4431T>C|||||4431|,G|intron_variant|MODIFIER|MD11G1065700|gene:MD11G1065700|transcript|mRNA:MD11G1065700|protein_coding|1/4|c.5…	GT:AD:DP:GQ:PGT:PID:PL	0/1:28,32:60:99:.:.:1241,0,1060	1/1:0,9:9:27:.:.:402,27,0	0/1:6,11:17:99:.:.:444,0,207	1/1:0,9:9:27:.:.:394,27,0	0/1:10,8:18:99:.:.:303,0,396	0/1:12,7:19:99:.:.:258,0,483	1/1:0,10:10:30:.:.:450,30,0	0/1:12,13:25:99:.:.:502,0,448	1/1:0,14:14:42:.:.:612,42,0	0/1:9,9:18:99:.:.:351,0,351	1/1:1,36:37:66:.:.:1550,66,0	1/1:0,13:13:39:.:.:585,39,0	1/1:0,11:11:33:.:.:495,33,0	0/1:6,5:11:99:.:.:192,0,234	1/1:0,17:17:51:.:.:755,51,0	1/1:0,14:14:42:.:.:619,42,0	0/1:4,6:10:99:.:.:237,0,142	1/1:0,9:9:27:.:.:405,27,0	1/1:0,10:10:30:1|1:5664068_GT_G:444,30,0	1/1:0,11:11:33:.:.:487,33,0	0/1:13,4:17:99:.:.:129,0,524	1/1:0,22:22:66:.:.:987,66,0	1/1:0,20:20:60:.:.:894,60,0	0/1:10,10:20:99:.:.:390,0,378	1/1:0,16:16:48:.:.:709,48,0	1/1:0,22:22:66:.:.:982,66,0	0/1:8,10:18:99:.:.:393,0,306	1/1:0,25:25:75:.:.:1115,75,0	1/1:0,15:15:45:.:.:672,45,0	0/1:5,8:13:99:.:.:321,0,186	0/1:9,3:12:99:.:.:99,0,366	0/1:11,7:18:99:.:.:258,0,434	0/1:5,14:19:99:.:.:573,0,168	0/1:7,12:19:99:.:.:448,0,245	0/1:6,8:14:99:.:.:318,0,228	0/1:1,9:10:15:.:.:362,0,15	0/1:14,17:31:99:.:.:668,0,524	0/1:14,12:26:99:.:.:459,0,549	1/1:0,28:28:84:.:.:1237,84,0	1/1:0,16:16:48:.:.:704,48,0	0/1:13,14:27:99:.:.:545,0,495
chr11	5736455	chr11_5736455	T	G	16596.7	PASS	AC=58;AF=0.220;AN=264;ANN=G|missense_variant|MODERATE|MD11G1066900|gene:MD11G1066900|transcript|mRNA:MD11G1066900|protein_coding|1/2|c.2224T>G|p.Leu742Val|2224/2787|2224/2787|742/928||,G|upstream_gene_variant|MODIFIER|MD11G1067000|gene:MD11G1067000|transcript|mRNA:MD11G1067000|protein_coding||c.-2362T>G|||||1448|,G|upstream_gene_variant|MODIFIER|MD11G1067100|gene:MD11G1067100|transcript|mRNA:MD11…	GT:AD:DP:GQ:PGT:PID:PL	0/1:133,31:164:99:.:.:889,0,5209	0/1:31,10:41:99:.:.:289,0,1169	0/0:60,0:60:99:.:.:0,120,1800	0/1:8,10:18:99:.:.:396,0,306	0/0:41,0:41:99:.:.:0,107,1751	0/0:53,0:53:99:.:.:0,120,1800	0/1:11,5:16:99:.:.:174,0,447	0/0:47,0:49:99:0|1:5736455_T_A:0,141,2115	0/1:38,17:55:99:.:.:583,0,1456	0/0:76,0:79:99:.:.:0,229,3385	0/0:41,3:44:1:.:.:0,1,1677	0/1:19,5:24:99:.:.:153,0,758	0/1:16,2:18:99:.:.:117,0,624	0/0:48,3:54:22:.:.:0,22,2067	0/1:39,9:48:99:.:.:252,0,1547	0/1:13,4:17:99:.:.:120,0,530	0/0:29,0:29:84:.:.:0,84,1260	0/1:13,6:19:99:.:.:213,0,491	0/1:20,5:25:99:.:.:144,0,781	0/1:34,9:43:99:.:.:262,0,1361	0/0:37,0:37:99:.:.:0,102,1561	0/1:18,7:25:99:.:.:239,0,715	0/1:31,4:35:75:.:.:75,0,1233	0/0:59,0:59:99:.:.:0,104,1800	0/1:51,16:69:99:.:.:516,0,1979	0/1:37,6:43:99:.:.:141,0,1532	0/0:30,0:30:90:.:.:0,90,1280	0/1:44,17:61:99:.:.:567,0,1723	0/1:18,5:23:99:.:.:156,0,741	0/0:44,0:44:99:.:.:0,116,1800	0/0:58,0:58:99:.:.:0,120,1800	0/0:67,0:67:99:.:.:0,120,1800	0/0:67,0:67:99:.:.:0,120,1800	0/0:30,0:30:90:0|1:5736367_A_T:0,90,1341	0/0:36,0:38:99:.:.:0,111,1642	0/0:36,0:36:99:.:.:0,102,1575	0/0:98,0:98:99:.:.:0,120,1800	0/0:116,0:116:99:.:.:0,120,1800	0/1:29,17:46:99:.:.:620,0,1128	0/0:32,2:34:12:.:.:0,12,1347	0/0:102,0:102:99:.:.:0,120,1800
chr11	5736470	chr11_5736470	A	G	20569.7	PASS	AC=60;AF=0.227;AN=264;ANN=G|missense_variant|MODERATE|MD11G1066900|gene:MD11G1066900|transcript|mRNA:MD11G1066900|protein_coding|1/2|c.2239A>G|p.Lys747Glu|2239/2787|2239/2787|747/928||,G|upstream_gene_variant|MODIFIER|MD11G1067000|gene:MD11G1067000|transcript|mRNA:MD11G1067000|protein_coding||c.-2347A>G|||||1433|,G|upstream_gene_variant|MODIFIER|MD11G1067100|gene:MD11G1067100|transcript|mRNA:MD11…	GT:AD:DP:GQ:PGT:PID:PL	0/1:132,29:161:99:.:.:787,0,5367	0/0:37,2:39:36:.:.:0,36,1549	0/1:50,10:60:99:.:.:269,0,1974	0/0:20,0:20:54:.:.:0,54,810	0/0:38,2:40:30:.:.:0,30,1584	0/1:43,7:50:99:.:.:161,0,1742	0/0:17,0:17:51:.:.:0,51,745	0/1:42,7:49:99:.:.:168,0,1726	0/0:56,0:56:99:.:.:0,120,1800	0/0:65,5:70:40:.:.:0,40,2629	0/0:55,0:55:99:.:.:0,112,1800	0/0:39,0:39:99:.:.:0,111,1665	0/0:17,0:17:51:.:.:0,51,752	0/0:55,0:55:99:.:.:0,120,1800	0/0:48,0:48:99:.:.:0,120,1800	0/0:18,0:18:51:.:.:0,51,765	0/1:17,9:26:99:.:.:327,0,673	0/0:19,0:19:51:.:.:0,51,765	0/0:22,0:22:66:.:.:0,66,889	0/0:40,0:40:99:.:.:0,107,1710	0/1:27,6:33:99:.:.:133,0,1040	0/0:28,0:28:75:.:.:0,75,1125	0/0:35,0:35:90:.:.:0,90,1350	0/1:43,11:54:99:0|1:5736413_C_T:329,0,1690	0/0:72,0:72:99:.:.:0,120,1800	0/0:46,0:46:99:.:.:0,120,1800	0/1:23,6:29:99:.:.:158,0,941	0/0:66,0:66:99:.:.:0,120,1800	0/0:31,0:31:75:.:.:0,75,1125	0/1:31,9:40:99:.:.:270,0,1220	0/1:53,8:61:99:.:.:158,0,2151	0/1:41,13:54:99:.:.:420,0,1639	0/1:46,4:50:27:.:.:27,0,1848	0/1:25,6:31:99:0|1:5736367_A_T:177,0,1028	0/1:30,9:39:99:.:.:288,0,1123	0/1:20,8:28:99:0|1:5736367_A_T:269,0,812	0/1:68,28:96:99:.:.:944,0,2705	0/1:85,27:112:99:.:.:872,0,3360	0/0:43,0:43:99:.:.:0,114,1710	0/0:37,0:37:85:.:.:0,85,1569	0/1:82,18:100:99:.:.:500,0,3285
chr11	5736498	chr11_5736498	A	T	11051.4	PASS	AC=56;AF=0.212;AN=264;ANN=T|missense_variant|MODERATE|MD11G1066900|gene:MD11G1066900|transcript|mRNA:MD11G1066900|protein_coding|1/2|c.2267A>T|p.Glu756Val|2267/2787|2267/2787|756/928||,T|upstream_gene_variant|MODIFIER|MD11G1067000|gene:MD11G1067000|transcript|mRNA:MD11G1067000|protein_coding||c.-2319A>T|||||1405|,T|upstream_gene_variant|MODIFIER|MD11G1067100|gene:MD11G1067100|transcript|mRNA:MD11…	GT:AD:DP:GQ:PGT:PID:PL	0/1:119,22:141:99:.:.:471,0,4644	0/0:39,0:39:99:.:.:0,108,1620	0/1:43,4:47:13:.:.:13,0,1663	0/0:14,0:14:36:.:.:0,36,540	0/1:32,7:39:99:.:.:181,0,1233	0/1:42,5:47:63:.:.:63,0,1624	0/0:15,0:15:42:.:.:0,42,630	0/1:38,9:47:99:.:.:258,0,1490	0/0:51,0:51:99:.:.:0,120,1800	0/1:58,7:65:78:.:.:78,0,2349	0/0:46,0:46:99:.:.:0,101,1626	0/0:37,0:37:99:.:.:0,99,1485	0/0:20,0:20:60:.:.:0,60,884	0/0:35,0:35:60:.:.:0,60,1421	0/0:49,0:49:99:.:.:0,120,1800	0/0:16,0:16:45:.:.:0,45,675	0/1:22,3:25:43:.:.:43,0,857	0/0:17,0:17:48:.:.:0,48,720	0/0:23,0:23:69:.:.:0,69,963	0/0:38,0:38:99:.:.:0,99,1485	0/1:16,7:23:99:.:.:212,0,573	0/0:26,0:26:75:.:.:0,75,1125	0/0:29,0:29:84:.:.:0,84,1260	0/1:40,9:49:99:0|1:5736413_C_T:193,0,1602	0/0:58,0:58:99:.:.:0,120,1800	0/0:46,0:46:99:.:.:0,102,1800	0/0:26,0:26:32:.:.:0,32,1006	0/0:69,0:69:99:.:.:0,120,1800	0/0:26,0:26:41:.:.:0,41,1019	0/1:31,5:36:99:.:.:117,0,1228	0/1:48,9:57:99:.:.:222,0,1930	0/1:44,10:54:99:.:.:238,0,1759	0/0:60,0:60:99:.:.:0,109,1800	0/0:30,1:31:57:0|1:5736367_A_T:0,57,1290	0/0:33,0:33:53:.:.:0,53,1347	0/1:26,3:29:44:0|1:5736367_A_T:44,0,1082	0/1:79,8:87:99:.:.:99,0,3136	0/1:67,21:88:99:.:.:569,0,2572	0/0:34,0:34:99:.:.:0,99,1485	0/0:32,0:32:90:.:.:0,90,1350	0/1:70,9:79:99:.:.:105,0,2746
chr11	5736523	chr11_5736523	C	T	13576.8	PASS	AC=61;AF=0.231;AN=264;ANN=T|synonymous_variant|LOW|MD11G1066900|gene:MD11G1066900|transcript|mRNA:MD11G1066900|protein_coding|1/2|c.2292C>T|p.Ala764Ala|2292/2787|2292/2787|764/928||,T|upstream_gene_variant|MODIFIER|MD11G1067000|gene:MD11G1067000|transcript|mRNA:MD11G1067000|protein_coding||c.-2294C>T|||||1380|,T|upstream_gene_variant|MODIFIER|MD11G1067100|gene:MD11G1067100|transcript|mRNA:MD11G10…	GT:AD:DP:GQ:PGT:PID:PL	0/0:105,0:105:99:.:.:0,120,1800	0/0:32,0:32:90:.:.:0,90,1300	0/0:39,0:39:84:.:.:0,84,1260	0/0:12,0:12:33:.:.:0,33,495	0/0:31,0:31:75:.:.:0,75,1125	0/0:38,0:38:99:.:.:0,105,1575	0/0:12,0:12:36:.:.:0,36,531	0/1:36,9:45:99:.:.:264,0,1383	0/1:34,6:40:99:.:.:149,0,1345	0/1:43,11:54:99:.:.:308,0,1702	0/1:29,5:34:79:.:.:79,0,1144	0/1:25,3:28:51:.:.:51,0,999	0/0:19,0:19:57:.:.:0,57,826	0/1:15,9:24:99:.:.:294,0,554	0/1:35,6:41:99:.:.:140,0,1352	0/0:12,0:12:36:.:.:0,36,492	0/0:20,0:20:33:.:.:0,33,495	0/0:15,0:15:45:.:.:0,45,641	0/1:10,8:18:99:.:.:250,0,357	0/0:26,0:26:75:.:.:0,75,1125	0/0:25,0:25:69:.:.:0,69,1035	0/0:20,0:20:51:.:.:0,51,765	0/1:22,3:25:38:.:.:38,0,911	0/1:25,14:39:99:0|1:5736413_C_T:441,0,938	0/1:41,11:52:99:.:.:287,0,1618	0/0:37,0:37:95:.:.:0,95,1569	0/0:21,0:21:54:.:.:0,54,810	0/1:38,14:52:99:.:.:427,0,1512	0/1:12,9:21:99:.:.:333,0,420	0/0:33,0:33:90:.:.:0,90,1350	0/0:51,0:51:99:.:.:0,120,1800	0/0:46,1:47:96:.:.:0,96,2001	0/1:36,14:50:99:.:.:387,0,1438	0/1:24,5:29:99:0|1:5736367_A_T:116,0,989	0/1:24,3:27:51:.:.:51,0,930	0/1:24,5:29:99:0|1:5736367_A_T:134,0,973	0/0:70,0:70:99:.:.:0,120,1800	0/0:67,0:67:99:.:.:0,120,1800	0/0:31,0:31:84:.:.:0,84,1260	0/0:29,0:29:72:.:.:0,72,1080	0/0:69,0:69:99:.:.:0,120,1800
chr11	5736747	chr11_5736747	G	C	35751.4	PASS	AC=56;AF=0.212;AN=264;ANN=C|missense_variant|MODERATE|MD11G1066900|gene:MD11G1066900|transcript|mRNA:MD11G1066900|protein_coding|1/2|c.2516G>C|p.Arg839Thr|2516/2787|2516/2787|839/928||,C|upstream_gene_variant|MODIFIER|MD11G1067000|gene:MD11G1067000|transcript|mRNA:MD11G1067000|protein_coding||c.-2070G>C|||||1156|,C|upstream_gene_variant|MODIFIER|MD11G1067100|gene:MD11G1067100|transcript|mRNA:MD11…	GT:AD:DP:GQ:PL	0/0:236,0:236:99:0,120,1800	0/1:36,29:65:99:1085,0,1424	0/1:71,18:89:99:521,0,2927	0/0:36,0:36:99:0,108,1582	0/1:44,7:51:99:161,0,1826	0/1:68,20:88:99:620,0,2795	0/1:18,4:22:99:114,0,744	0/0:133,0:133:99:0,120,1800	0/0:85,0:85:99:0,120,1800	0/0:149,0:149:99:0,120,1800	0/0:110,0:110:99:0,120,1800	0/0:75,0:75:99:0,120,1800	0/1:33,6:39:99:153,0,1368	0/0:89,0:89:99:0,120,1800	0/0:86,0:86:99:0,120,1800	0/1:20,10:30:99:360,0,810	0/1:36,7:43:99:186,0,1491	0/1:26,7:33:99:212,0,1071	0/0:66,0:66:99:0,120,1800	0/1:63,22:85:99:718,0,2579	0/1:44,15:59:99:497,0,1786	0/1:18,13:31:99:475,0,717	0/0:81,0:81:99:0,120,1800	0/0:119,0:119:99:0,120,1800	0/0:110,0:110:99:0,120,1800	0/1:54,15:69:99:464,0,2222	0/1:37,9:46:99:267,0,1527	0/0:120,0:120:99:0,120,1800	0/0:60,0:60:99:0,120,1800	0/1:49,13:62:99:398,0,2018	0/1:68,14:82:99:383,0,2813	0/0:118,0:118:99:0,120,1800	0/0:105,0:105:99:0,120,1800	0/0:93,0:93:99:0,120,1800	0/0:87,0:87:99:0,120,1800	0/0:73,0:73:99:0,120,1800	0/1:103,23:126:99:611,0,4256	0/1:116,41:157:99:1359,0,4747	0/1:54,17:71:99:551,0,2216	0/1:24,25:49:99:978,0,933	0/1:96,32:128:99:1048,0,3935
chr11	5794263	chr11_5794263	G	A	16883.5	PASS	AC=60;AF=0.227;AN=264;ANN=A|synonymous_variant|LOW|MD11G1067500|gene:MD11G1067500|transcript|mRNA:MD11G1067500|protein_coding|1/2|c.2475G>A|p.Gln825Gln|2475/2769|2475/2769|825/922||,A|downstream_gene_variant|MODIFIER|MD11G1067600|gene:MD11G1067600|transcript|mRNA:MD11G1067600|protein_coding||c.*3643C>T|||||1482|;BaseQRankSum=-0.201;ClippingRankSum=0;DP=5831;ExcessHet=42.2634;FS=4.892;InbreedingCo…	GT:AD:DP:GQ:PGT:PID:PL	0/1:91,12:103:99:0|1:5794208_G_A:230,0,3785	0/1:15,5:20:99:.:.:157,0,607	0/0:56,0:56:99:.:.:0,120,1800	0/1:5,4:9:99:.:.:153,0,198	0/0:36,0:36:99:.:.:0,108,1550	0/0:52,0:52:99:.:.:0,120,1800	0/1:14,4:18:99:.:.:113,0,576	0/0:50,0:50:99:.:.:0,120,1800	0/1:23,4:27:55:.:.:55,0,938	0/0:58,0:58:99:.:.:0,120,1800	0/1:20,9:29:99:.:.:296,0,813	0/1:18,8:26:99:.:.:282,0,724	0/1:14,5:19:99:0|1:5794263_G_A:168,0,573	0/1:6,5:11:99:.:.:192,0,202	0/1:15,6:21:99:.:.:207,0,577	0/1:15,2:17:39:.:.:39,0,617	0/0:29,0:29:87:.:.:0,87,1287	0/1:11,6:17:99:.:.:216,0,441	0/1:23,5:28:99:.:.:141,0,923	0/1:18,8:26:99:.:.:233,0,709	0/0:49,0:49:99:.:.:0,120,1800	0/0:17,0:17:5:.:.:0,5,687	0/1:8,9:17:99:.:.:351,0,309	0/0:50,0:50:99:.:.:0,120,1800	0/1:22,7:29:99:.:.:228,0,903	0/1:29,15:44:99:.:.:518,0,1169	0/0:35,0:35:99:.:.:0,105,1529	0/1:13,5:18:99:.:.:171,0,531	0/0:10,0:10:0:.:.:0,0,366	0/0:35,0:35:99:.:.:0,105,1519	0/0:42,0:42:99:.:.:0,120,1800	0/0:56,0:56:99:.:.:0,120,1800	0/0:42,0:42:99:.:.:0,110,1800	0/0:42,0:42:99:.:.:0,120,1800	0/0:29,0:29:87:.:.:0,87,1258	0/0:28,0:28:84:.:.:0,84,1175	0/0:100,0:100:99:.:.:0,120,1800	0/0:81,0:81:99:.:.:0,120,1800	0/1:14,14:28:99:.:.:529,0,546	0/1:10,3:13:96:.:.:96,0,411	0/0:82,0:82:99:.:.:0,120,1800
chr11	5999155	chr11_5999155	A	G	31279.3	PASS	AC=64;AF=0.242;AN=264;ANN=G|synonymous_variant|LOW|MD11G1070100|gene:MD11G1070100|transcript|mRNA:MD11G1070100|protein_coding|2/30|c.123T>C|p.Val41Val|287/5830|123/5100|41/1699||,G|downstream_gene_variant|MODIFIER|MD11G1070200|gene:MD11G1070200|transcript|mRNA:MD11G1070200|protein_coding||c.*3887T>C|||||3887|;BaseQRankSum=0.225;ClippingRankSum=0;DP=3604;ExcessHet=48.6391;FS=6.221;InbreedingCoeff=…	GT:AD:DP:GQ:PGT:PID:PL	0/1:39,29:68:99:0|1:5999130_C_T:1022,0,1448	0/0:23,0:23:53:.:.:0,53,962	0/1:11,10:21:99:0|1:5999130_C_T:366,0,382	0/0:17,0:17:14:.:.:0,14,645	0/1:14,13:27:99:0|1:5999130_C_T:504,0,542	0/1:15,11:26:99:0|1:5999130_C_T:376,0,551	0/0:12,0:12:36:.:.:0,36,489	0/1:25,11:36:99:0|1:5999130_C_T:383,0,1002	0/0:18,0:18:54:.:.:0,54,802	0/1:7,15:22:99:0|1:5999130_C_T:558,0,246	0/0:30,0:30:45:.:.:0,45,1248	0/0:15,0:15:45:.:.:0,45,645	0/0:21,0:21:63:.:.:0,63,877	0/0:17,0:17:51:.:.:0,51,740	0/0:15,0:15:45:.:.:0,45,613	0/0:16,0:16:48:.:.:0,48,666	0/1:8,10:18:99:0|1:5999130_C_T:374,0,298	0/0:20,0:20:60:.:.:0,60,886	0/0:17,0:17:51:.:.:0,51,712	0/0:34,0:34:99:.:.:0,102,1457	0/1:10,10:20:99:0|1:5999130_C_T:383,0,380	0/0:14,0:14:42:.:.:0,42,575	0/0:12,0:12:36:.:.:0,36,503	0/1:10,13:23:99:0|1:5999130_C_T:516,0,346	0/0:19,0:19:57:.:.:0,57,825	0/0:20,0:20:60:.:.:0,60,825	0/1:9,2:11:57:0|1:5999130_C_T:57,0,365	0/0:24,0:24:72:.:.:0,72,1048	0/0:11,0:11:33:.:.:0,33,457	0/1:2,10:12:51:0|1:5999130_C_T:414,0,51	0/1:13,17:30:99:0|1:5999130_C_T:622,0,482	0/1:10,10:20:99:0|1:5999130_C_T:384,0,342	0/1:10,15:25:99:0|1:5999130_C_T:587,0,368	0/1:4,10:14:99:0|1:5999130_C_T:367,0,135	0/1:7,6:13:99:0|1:5999130_C_T:231,0,247	0/0:10,0:10:0:.:.:0,0,351	0/1:35,23:58:99:0|1:5999130_C_T:844,0,1337	0/1:25,18:43:99:0|1:5999130_C_T:627,0,964	0/0:35,0:35:99:.:.:0,105,1486	0/0:15,0:15:45:.:.:0,45,639	0/1:32,12:44:99:0|1:5999130_C_T:400,0,1179
chr11	5999321	chr11_5999321	A	G	79133.8	PASS	AC=191;AF=0.723;AN=264;ANN=G|downstream_gene_variant|MODIFIER|MD11G1070200|gene:MD11G1070200|transcript|mRNA:MD11G1070200|protein_coding||c.*3721T>C|||||3721|,G|intron_variant|MODIFIER|MD11G1070100|gene:MD11G1070100|transcript|mRNA:MD11G1070100|protein_coding|1/29|c.46-89T>C||||||;BaseQRankSum=0.92;ClippingRankSum=0;DP=2541;ExcessHet=31.9205;FS=0;InbreedingCoeff=-0.2906;MLEAC=195;MLEAF=0.739;MQ=6…	GT:AD:DP:GQ:PGT:PID:PL	1/1:0,48:48:99:1|1:5999319_G_A:2129,144,0	1/1:0,19:19:57:1|1:5999319_G_A:854,57,0	1/1:0,15:15:51:1|1:5999319_G_A:765,51,0	0/1:2,5:7:66:.:.:192,0,66	1/1:0,13:13:39:1|1:5999319_G_A:585,39,0	1/1:0,16:16:48:1|1:5999319_G_A:720,48,0	1/1:0,8:8:23:1|1:5999319_G_A:320,23,0	0/1:20,6:26:99:.:.:192,0,786	0/1:5,9:14:99:.:.:360,0,161	0/1:7,8:15:99:.:.:273,0,264	0/1:8,8:16:99:.:.:309,0,300	0/1:4,9:13:99:.:.:362,0,131	1/1:0,15:15:48:1|1:5999319_G_A:706,48,0	0/1:4,9:13:99:.:.:354,0,134	0/0:6,0:6:0:.:.:0,0,169	1/1:0,9:9:27:1|1:5999319_G_A:405,27,0	1/1:0,11:11:33:1|1:5999319_G_A:486,33,0	1/1:0,16:16:48:1|1:5999319_G_A:707,48,0	0/1:7,3:10:92:.:.:92,0,268	1/1:0,30:30:90:1|1:5999319_G_A:1315,90,0	1/1:0,16:16:48:1|1:5999319_G_A:720,48,0	1/1:0,11:11:33:1|1:5999319_G_A:495,33,0	0/1:4,6:10:99:.:.:228,0,150	0/1:4,7:11:99:.:.:279,0,140	0/1:9,7:16:99:.:.:254,0,350	1/1:0,11:11:33:1|1:5999319_G_A:491,33,0	1/1:0,8:8:24:1|1:5999319_G_A:360,24,0	0/1:4,14:18:81:.:.:543,0,81	0/1:4,2:6:72:.:.:72,0,154	1/1:0,9:9:27:1|1:5999319_G_A:405,27,0	1/1:0,21:21:63:1|1:5999319_G_A:945,63,0	0/1:7,5:12:99:.:.:189,0,259	0/1:6,10:16:99:.:.:402,0,202	1/1:0,7:7:20:1|1:5999319_G_A:274,20,0	0/1:4,6:10:99:.:.:240,0,132	0/0:5,0:5:0:.:.:0,0,144	1/1:0,37:37:99:1|1:5999319_G_A:1665,111,0	1/1:0,31:31:93:1|1:5999319_G_A:1355,93,0	1/1:0,23:23:69:1|1:5999319_G_A:1027,69,0	1/1:0,9:9:27:1|1:5999319_G_A:405,27,0	1/1:0,33:33:99:1|1:5999319_G_A:1485,99,0
chr11	6037457	chr11_6037457	C	T	87033.4	PASS	AC=191;AF=0.723;AN=264;ANN=T|downstream_gene_variant|MODIFIER|MD11G1070600|gene:MD11G1070600|transcript|ncRNA:MD11G1070600|lincRNA||n.*2465C>T|||||2326|,T|intron_variant|MODIFIER|MD11G1070700|gene:MD11G1070700|transcript|mRNA:MD11G1070700|protein_coding|3/3|c.371+83G>A||||||;BaseQRankSum=-0.218;ClippingRankSum=0;DP=2858;ExcessHet=42.198;FS=0;InbreedingCoeff=-0.3372;MLEAC=193;MLEAF=0.731;MQ=60.14;…	GT:AD:DP:GQ:PGT:PID:PL	1/1:0,48:48:99:1|1:6037457_C_T:2160,144,0	1/1:0,18:18:54:1|1:6037457_C_T:810,54,0	1/1:0,25:25:75:1|1:6037457_C_T:1125,75,0	0/1:4,2:6:72:.:.:72,0,145	1/1:0,13:13:39:1|1:6037457_C_T:585,39,0	1/1:0,13:13:39:1|1:6037457_C_T:585,39,0	1/1:0,14:14:42:1|1:6037457_C_T:630,42,0	0/1:12,3:15:90:.:.:90,0,492	0/1:10,18:28:99:.:.:702,0,359	0/1:7,9:16:99:.:.:354,0,254	0/1:4,5:9:99:.:.:198,0,153	0/1:7,19:26:99:.:.:762,0,237	1/1:0,15:15:45:1|1:6037457_C_T:675,45,0	0/1:8,3:11:67:.:.:67,0,319	0/1:4,6:10:99:.:.:232,0,142	1/1:0,9:9:27:1|1:6037457_C_T:405,27,0	1/1:0,15:15:45:1|1:6037457_C_T:675,45,0	1/1:0,5:5:15:1|1:6037457_C_T:225,15,0	0/1:5,9:14:99:.:.:346,0,183	1/1:0,19:19:57:1|1:6037457_C_T:848,57,0	1/1:0,18:18:54:1|1:6037457_C_T:810,54,0	1/1:0,13:13:39:1|1:6037457_C_T:585,39,0	0/1:12,4:16:99:.:.:129,0,492	0/1:8,13:21:99:.:.:501,0,297	0/1:4,20:24:99:.:.:796,0,108	1/1:0,28:28:84:1|1:6037457_C_T:1260,84,0	1/1:0,12:12:36:1|1:6037457_C_T:540,36,0	0/1:9,14:23:99:.:.:538,0,333	0/1:4,2:6:69:.:.:69,0,144	1/1:0,13:13:45:1|1:6037457_C_T:675,45,0	1/1:0,14:14:42:1|1:6037457_C_T:630,42,0	0/1:8,7:15:99:.:.:267,0,312	0/1:6,4:10:99:.:.:147,0,232	0/0:14,1:15:0:.:.:0,0,497	0/1:5,3:8:99:.:.:108,0,201	0/1:7,2:9:63:.:.:63,0,271	1/1:0,31:31:93:1|1:6037457_C_T:1386,93,0	1/1:0,24:24:72:1|1:6037457_C_T:1080,72,0	1/1:0,12:12:39:1|1:6037457_C_T:585,39,0	1/1:0,19:19:57:1|1:6037457_C_T:855,57,0	1/1:0,18:18:54:1|1:6037457_C_T:810,54,0
chr11	6037519	chr11_6037519	A	C	22639.4	PASS	AC=65;AF=0.246;AN=264;ANN=C|downstream_gene_variant|MODIFIER|MD11G1070600|gene:MD11G1070600|transcript|ncRNA:MD11G1070600|lincRNA||n.*2527A>C|||||2388|,C|intron_variant|MODIFIER|MD11G1070700|gene:MD11G1070700|transcript|mRNA:MD11G1070700|protein_coding|3/3|c.371+21T>G||||||;BaseQRankSum=0.277;ClippingRankSum=0;DP=2531;ExcessHet=40.5422;FS=0;InbreedingCoeff=-0.3048;MLEAC=67;MLEAF=0.254;MQ=59.99;MQ…	GT:AD:DP:GQ:PGT:PID:PL	0/1:27,22:49:99:.:.:798,0,991	0/1:9,5:14:99:.:.:176,0,351	0/0:31,0:31:87:.:.:0,87,1305	0/0:5,0:5:12:.:.:0,12,180	0/0:20,0:20:54:.:.:0,54,810	0/0:12,0:12:27:.:.:0,27,405	0/1:2,10:12:41:.:.:414,0,41	0/0:16,0:16:2:.:.:0,2,619	0/1:9,8:17:99:.:.:306,0,354	0/0:16,0:16:48:.:.:0,48,654	0/1:5,5:10:99:.:.:195,0,160	0/1:5,14:19:99:.:.:573,0,168	0/1:9,3:12:91:.:.:91,0,366	0/1:7,3:10:99:.:.:105,0,285	0/1:2,3:5:75:.:.:120,0,75	0/1:3,3:6:99:.:.:117,0,105	0/0:9,0:9:15:.:.:0,15,225	1/1:0,8:8:24:1|1:6037519_A_C:360,24,0	0/1:3,8:11:99:.:.:292,0,102	0/1:13,8:21:99:.:.:279,0,494	0/0:18,0:18:39:.:.:0,39,585	0/1:10,5:15:99:.:.:137,0,364	0/1:12,2:14:48:.:.:48,0,498	0/0:19,0:19:51:.:.:0,51,765	0/1:5,12:17:99:.:.:454,0,174	0/1:16,19:35:99:.:.:691,0,581	0/0:18,0:18:51:.:.:0,51,765	0/1:6,15:21:99:.:.:606,0,265	0/0:5,0:5:0:.:.:0,0,147	0/0:18,0:18:45:.:.:0,45,675	0/0:22,0:22:63:.:.:0,63,890	0/0:12,0:12:24:.:.:0,24,360	0/0:9,0:9:10:.:.:0,10,287	0/0:10,0:10:27:.:.:0,27,405	0/0:8,0:8:21:.:.:0,21,315	0/0:8,0:8:21:.:.:0,21,315	0/0:37,0:37:99:.:.:0,101,1603	0/0:27,0:27:72:.:.:0,72,1080	0/1:9,6:15:99:.:.:225,0,351	0/1:9,11:20:99:.:.:428,0,328	0/0:19,0:19:57:.:.:0,57,797
chr11	6091624	chr11_6091624	C	T	32343.6	PASS	AC=68;AF=0.258;AN=264;ANN=T|missense_variant|MODERATE|MD11G1071500|gene:MD11G1071500|transcript|mRNA:MD11G1071500|protein_coding|2/10|c.1282G>A|p.Asp428Asn|1349/4361|1282/3930|428/1309||;BaseQRankSum=0.216;ClippingRankSum=0;DP=5373;ExcessHet=54.3972;FS=0;InbreedingCoeff=-0.3475;MLEAC=68;MLEAF=0.258;MQ=54.38;MQRankSum=2.9;QD=12.22;ReadPosRankSum=1.16;SOR=0.189;set=variant	GT:AD:DP:GQ:PL	0/1:19,56:75:99:2230,0,629	0/1:13,6:19:99:213,0,508	0/0:29,0:29:87:0,87,1277	0/1:22,7:29:99:211,0,891	0/0:38,0:38:99:0,114,1706	0/0:35,0:35:99:0,105,1547	0/1:16,8:24:99:285,0,648	0/0:36,0:36:99:0,108,1591	0/1:25,9:34:99:303,0,1009	0/0:38,0:38:99:0,114,1674	0/1:39,14:53:99:470,0,1592	0/1:22,24:46:99:882,0,809	0/1:18,8:26:99:282,0,732	0/1:16,8:24:99:288,0,648	0/1:11,4:15:99:135,0,450	0/1:9,4:13:99:124,0,358	0/0:22,0:22:66:0,66,960	0/1:17,5:22:99:159,0,686	0/1:25,5:30:99:113,0,992	0/1:44,14:58:99:439,0,1784	0/0:36,0:36:99:0,108,1580	0/1:9,8:17:99:309,0,354	0/1:19,14:33:99:528,0,707	0/0:30,0:30:90:0,90,1289	0/1:12,10:22:99:376,0,436	0/1:45,8:53:99:200,0,1844	0/0:33,0:33:99:0,99,1468	0/1:36,15:51:99:521,0,1449	0/1:12,6:18:99:216,0,451	0/0:14,0:14:42:0,42,630	0/0:20,0:20:60:0,60,858	0/0:31,2:33:9:0,9,1287	0/0:32,0:32:96:0,96,1440	0/0:31,0:31:93:0,93,1368	0/0:23,0:23:69:0,69,1035	0/0:17,0:17:51:0,51,720	0/0:94,0:94:99:0,120,1800	0/0:62,0:62:99:0,120,1800	0/1:15,15:30:99:567,0,533	0/1:11,12:23:99:471,0,418	0/0:58,0:58:99:0,120,1800
chr11	6092022	chr11_6092022	G	A	7712.69	PASS	AC=57;AF=0.216;AN=264;ANN=A|missense_variant|MODERATE|MD11G1071500|gene:MD11G1071500|transcript|mRNA:MD11G1071500|protein_coding|2/10|c.884C>T|p.Pro295Leu|951/4361|884/3930|295/1309||;BaseQRankSum=0;ClippingRankSum=0;DP=3897;ExcessHet=40.0304;FS=0;InbreedingCoeff=-0.2845;MLEAC=57;MLEAF=0.216;MQ=61.5;MQRankSum=0;QD=4.77;ReadPosRankSum=0.08;SOR=0.045;set=variant	GT:AD:DP:GQ:PGT:PID:PL	0/1:58,14:72:99:.:.:308,0,2378	0/1:25,2:27:5:.:.:5,0,1044	0/0:11,0:11:33:.:.:0,33,495	0/1:8,3:11:99:0|1:6092022_G_A:102,0,327	0/0:20,0:20:60:.:.:0,60,869	0/0:18,0:18:38:.:.:0,38,740	0/1:19,2:21:27:.:.:27,0,785	0/0:34,0:34:99:.:.:0,102,1456	0/0:11,0:11:33:.:.:0,33,495	0/0:18,0:18:54:.:.:0,54,792	0/1:31,3:34:19:.:.:19,0,1281	0/1:28,5:33:99:.:.:126,0,1151	0/1:19,4:23:99:.:.:111,0,743	0/1:9,2:11:22:.:.:22,0,372	0/1:11,2:13:51:.:.:51,0,453	0/1:15,3:18:81:0|1:6092022_G_A:81,0,621	0/0:20,0:20:60:.:.:0,60,881	0/1:12,4:16:99:0|1:6092022_G_A:132,0,492	0/1:14,2:16:42:.:.:42,0,582	0/1:26,3:29:48:.:.:48,0,1076	0/0:18,0:18:54:.:.:0,54,797	0/0:15,0:15:8:.:.:0,8,600	0/1:10,5:15:99:0|1:6092022_G_A:180,0,405	0/0:25,0:25:75:.:.:0,75,1089	0/1:26,4:30:90:.:.:90,0,1075	0/1:21,8:29:99:.:.:273,0,858	0/0:25,0:25:75:.:.:0,75,1083	0/1:13,5:18:99:0|1:6092022_G_A:171,0,531	0/1:5,2:7:69:0|1:6092022_G_A:69,0,204	0/0:17,0:17:51:.:.:0,51,713	0/0:30,0:30:90:.:.:0,90,1321	0/0:21,0:21:63:.:.:0,63,894	0/0:15,0:15:45:.:.:0,45,656	0/0:17,0:17:51:.:.:0,51,719	0/0:19,0:19:57:.:.:0,57,832	0/0:12,0:12:36:.:.:0,36,540	0/0:56,0:56:99:.:.:0,120,1800	0/0:37,0:37:99:.:.:0,111,1546	0/1:23,5:28:99:.:.:137,0,951	0/1:15,2:17:39:.:.:39,0,624	0/0:46,0:46:99:.:.:0,120,1800
chr11	6126880	chr11_6126880	G	A	11031.5	PASS	AC=60;AF=0.227;AN=264;ANN=A|downstream_gene_variant|MODIFIER|MD11G1072100|gene:MD11G1072100|transcript|mRNA:MD11G1072100|protein_coding||c.*1183G>A|||||924|,A|intergenic_region|MODIFIER|MD11G1072100-MD11G1072200|gene:MD11G1072100-gene:MD11G1072200|intergenic_region|gene:MD11G1072100-gene:MD11G1072200|||n.6126880G>A||||||;BaseQRankSum=0.73;ClippingRankSum=0;DP=6120;ExcessHet=77.6973;FS=0;Inbreedin…	GT:AD:DP:GQ:PGT:PID:PL	0/1:74,7:81:68:.:.:68,0,3120	0/0:64,0:64:0:.:.:0,0,2319	0/1:33,5:38:99:.:.:108,0,1328	0/0:33,0:33:0:.:.:0,0,1197	0/1:16,7:23:99:.:.:246,0,651	0/0:50,0:50:1:.:.:0,1,1924	0/0:31,0:31:31:.:.:0,31,1214	0/0:15,0:15:45:.:.:0,45,675	0/1:8,2:10:60:.:.:60,0,330	0/1:23,2:25:12:.:.:12,0,967	0/0:48,0:48:7:.:.:0,7,1872	0/0:45,0:45:90:.:.:0,90,1890	0/0:37,0:37:0:.:.:0,0,859	0/0:8,0:8:27:0|1:6126868_G_A:0,27,405	0/0:49,0:49:0:.:.:0,0,1788	0/0:29,0:29:81:.:.:0,81,1215	0/0:31,0:31:77:.:.:0,77,1326	0/1:8,1:9:18:.:.:18,0,329	0/1:25,3:28:48:.:.:48,0,1076	0/1:10,2:12:54:.:.:54,0,411	0/1:27,2:29:3:.:.:3,0,1128	0/0:16,0:16:0:.:.:0,0,474	0/1:24,2:26:12:0|1:6126875_A_T:12,0,998	0/1:24,5:29:99:.:.:131,0,989	0/1:24,12:36:99:.:.:431,0,950	0/0:70,0:70:0:.:.:0,0,2365	0/1:11,2:13:43:.:.:43,0,449	0/0:36,0:36:99:.:.:0,108,1595	0/0:12,0:12:39:0|1:6126868_G_A:0,39,585	0/1:23,4:27:95:.:.:95,0,954	0/0:21,0:21:63:.:.:0,63,918	0/0:26,2:28:1:.:.:0,1,1059	0/0:25,0:25:0:.:.:0,0,952	0/1:10,7:17:99:.:.:248,0,441	0/1:8,5:13:99:.:.:186,0,321	0/0:25,0:25:0:.:.:0,0,834	0/1:76,13:89:99:.:.:284,0,3136	0/1:39,7:46:99:.:.:173,0,1613	0/1:14,6:20:99:.:.:200,0,612	0/1:10,3:13:93:.:.:93,0,453	0/1:51,5:56:47:0|1:6126875_A_T:47,0,2249
chr11	6229621	chr11_6229621	C	T	27160.5	PASS	AC=69;AF=0.261;AN=264;ANN=T|synonymous_variant|LOW|MD11G1073400|gene:MD11G1073400|transcript|mRNA:MD11G1073400|protein_coding|1/9|c.216G>A|p.Lys72Lys|300/1800|216/1620|72/539||,T|upstream_gene_variant|MODIFIER|MD11G1073600|gene:MD11G1073600|transcript|mRNA:MD11G1073600|protein_coding||c.-4963C>T|||||3529|,T|downstream_gene_variant|MODIFIER|MD11G1073300|gene:MD11G1073300|transcript|mRNA:MD11G10733…	GT:AD:DP:GQ:PGT:PID:PL	0/1:66,20:86:99:.:.:601,0,2688	0/1:14,5:19:99:.:.:155,0,573	0/0:12,0:12:33:.:.:0,33,495	0/1:6,3:9:99:0|1:6229612_G_GC:108,0,243	0/0:18,0:18:54:.:.:0,54,719	0/0:23,0:23:66:.:.:0,66,990	0/1:7,2:9:63:.:.:63,0,266	0/0:34,0:34:99:.:.:0,102,1449	0/1:7,3:10:97:.:.:97,0,282	0/0:25,0:25:29:.:.:0,29,1007	0/1:28,10:38:99:.:.:336,0,1120	0/1:19,8:27:99:.:.:279,0,767	0/1:5,5:10:99:.:.:195,0,195	0/1:9,6:15:99:.:.:225,0,360	0/1:16,10:26:99:.:.:346,0,758	0/1:7,5:12:99:.:.:189,0,279	0/0:12,0:12:36:.:.:0,36,498	0/1:13,4:17:99:.:.:121,0,531	0/1:17,8:25:99:.:.:273,0,690	0/1:14,10:24:99:.:.:371,0,558	0/0:14,0:14:42:.:.:0,42,590	0/1:14,2:16:42:.:.:42,0,582	0/1:5,9:14:99:.:.:321,0,183	0/0:24,0:24:72:.:.:0,72,1034	0/1:17,8:25:99:.:.:284,0,677	0/1:21,6:27:99:.:.:164,0,850	0/0:22,0:22:66:.:.:0,66,952	0/1:15,10:25:99:.:.:323,0,589	0/1:7,8:15:99:0|1:6229612_G_GC:315,0,262	0/0:17,0:17:51:.:.:0,51,721	0/0:31,0:31:93:.:.:0,93,1348	0/0:26,0:26:78:.:.:0,78,1155	0/0:28,0:28:84:.:.:0,84,1225	0/0:18,0:18:54:.:.:0,54,761	0/0:9,0:9:27:.:.:0,27,404	0/0:27,0:27:78:.:.:0,78,1170	0/0:76,0:76:99:.:.:0,120,1800	0/0:39,0:39:99:.:.:0,109,1730	0/1:27,10:37:99:.:.:315,0,1047	0/1:18,9:27:99:.:.:325,0,688	0/0:41,0:41:99:.:.:0,107,1752
chr11	6344210	chr11_6344210	T	C	32139.3	PASS	AC=61;AF=0.231;AN=264;ANN=C|upstream_gene_variant|MODIFIER|MD11G1074700|gene:MD11G1074700|transcript|mRNA:MD11G1074700|protein_coding||c.-2687A>G|||||2334|,C|upstream_gene_variant|MODIFIER|MD11G1074900|gene:MD11G1074900|transcript|mRNA:MD11G1074900|protein_coding||c.-4315T>C|||||4199|,C|intron_variant|MODIFIER|MD11G1074800|gene:MD11G1074800|transcript|mRNA:MD11G1074800|protein_coding|4/4|c.391-86…	GT:AD:DP:GQ:PL	0/0:91,0:91:99:0,120,1800	0/1:8,8:16:99:294,0,312	0/1:17,17:34:99:663,0,663	0/0:17,0:17:51:0,51,706	0/1:12,13:25:99:510,0,462	0/1:8,17:25:99:667,0,285	0/0:5,0:5:0:0,0,137	0/0:16,0:16:48:0,48,690	0/0:20,0:20:60:0,60,841	0/0:33,0:33:99:0,99,1339	0/0:20,0:20:60:0,60,859	0/0:12,0:12:36:0,36,537	0/1:13,5:18:99:153,0,504	0/0:18,0:18:54:0,54,791	0/0:23,0:23:69:0,69,954	0/1:8,10:18:99:376,0,293	0/1:13,9:22:99:327,0,509	0/1:2,4:6:72:162,0,72	0/0:18,0:18:54:0,54,789	0/1:17,10:27:99:369,0,669	0/1:16,15:31:99:572,0,627	0/1:6,8:14:99:311,0,228	0/0:29,0:29:84:0,84,1260	0/0:30,0:30:90:0,90,1300	0/0:40,0:40:75:0,75,1666	0/1:7,16:23:99:644,0,221	0/1:11,9:20:99:310,0,417	0/0:18,0:18:54:0,54,777	0/0:30,0:30:90:0,90,1303	0/1:10,13:23:99:513,0,340	0/1:11,13:24:99:505,0,411	0/0:35,0:35:99:0,99,1472	0/0:27,0:27:81:0,81,1199	0/0:20,0:20:60:0,60,854	0/0:11,0:11:33:0,33,424	0/0:12,0:12:36:0,36,516	0/1:21,15:36:99:535,0,807	0/1:16,34:50:99:1365,0,531	0/1:18,9:27:99:324,0,725	0/1:10,8:18:99:306,0,396	0/1:19,29:48:99:1141,0,697
chr11	6370146	chr11_6370146	A	T	19988.8	PASS	AC=59;AF=0.223;AN=264;ANN=T|upstream_gene_variant|MODIFIER|MD11G1075100|gene:MD11G1075100|transcript|mRNA:MD11G1075100|protein_coding||c.-4624T>A|||||4566|,T|intron_variant|MODIFIER|MD11G1075200|gene:MD11G1075200|transcript|mRNA:MD11G1075200|protein_coding|7/10|c.852-104T>A||||||;BaseQRankSum=-0.121;ClippingRankSum=0;DP=2491;ExcessHet=20.298;FS=0;InbreedingCoeff=-0.2046;MLEAC=59;MLEAF=0.223;MQ=61…	GT:AD:DP:GQ:PGT:PID:PL	0/1:24,19:43:99:.:.:691,0,895	0/0:19,0:19:57:.:.:0,57,803	0/0:9,0:9:27:.:.:0,27,370	0/0:17,0:17:51:.:.:0,51,663	0/1:5,9:14:99:.:.:363,0,183	1/1:0,5:5:15:.:.:219,15,0	0/0:7,0:7:21:.:.:0,21,287	0/1:12,11:23:99:.:.:419,0,453	0/0:9,0:9:27:.:.:0,27,374	0/0:23,1:24:26:.:.:0,26,948	0/0:14,0:14:42:.:.:0,42,578	0/0:25,0:25:75:.:.:0,75,1050	0/0:21,0:21:63:.:.:0,63,850	0/0:5,0:5:15:.:.:0,15,177	0/0:13,0:13:39:.:.:0,39,553	0/0:8,0:8:24:.:.:0,24,314	0/1:8,3:11:99:.:.:102,0,320	0/0:13,0:13:39:.:.:0,39,585	0/0:11,0:11:33:.:.:0,33,434	0/0:12,0:12:36:.:.:0,36,510	0/0:5,1:6:7:.:.:0,7,211	0/0:9,0:9:27:.:.:0,27,385	0/0:8,0:8:24:.:.:0,24,314	0/1:11,11:22:99:.:.:429,0,381	0/0:15,0:15:45:.:.:0,45,598	0/0:23,0:23:69:.:.:0,69,932	0/1:4,6:10:99:.:.:223,0,150	0/0:14,0:14:42:.:.:0,42,594	0/0:16,0:16:48:.:.:0,48,667	0/1:8,2:10:60:.:.:60,0,330	0/1:5,13:18:99:.:.:518,0,171	0/1:15,9:24:99:0|1:6370146_A_T:333,0,603	0/1:11,8:19:99:.:.:291,0,438	0/0:8,1:9:20:.:.:0,20,315	0/1:6,6:12:99:.:.:234,0,227	0/1:3,7:10:99:.:.:278,0,105	0/1:23,19:42:99:.:.:709,0,881	0/1:13,17:30:99:.:.:633,0,495	0/0:20,0:20:60:.:.:0,60,803	0/0:7,0:7:21:.:.:0,21,291	0/1:19,6:25:99:.:.:164,0,767
chr11	6370159	chr11_6370159	G	A	21391.8	PASS	AC=56;AF=0.212;AN=264;ANN=A|upstream_gene_variant|MODIFIER|MD11G1075100|gene:MD11G1075100|transcript|mRNA:MD11G1075100|protein_coding||c.-4637C>T|||||4579|,A|intron_variant|MODIFIER|MD11G1075200|gene:MD11G1075200|transcript|mRNA:MD11G1075200|protein_coding|7/10|c.852-117C>T||||||;BaseQRankSum=-0.598;ClippingRankSum=0;DP=2630;ExcessHet=36.5084;FS=0;InbreedingCoeff=-0.2707;MLEAC=56;MLEAF=0.212;MQ=6…	GT:AD:DP:GQ:PGT:PID:PL	0/1:26,19:45:99:.:.:773,0,998	0/0:20,0:20:60:.:.:0,60,855	0/0:13,0:13:39:.:.:0,39,549	0/0:17,0:17:51:.:.:0,51,635	0/1:4,9:13:99:.:.:359,0,141	0/1:1,7:8:21:.:.:291,0,21	0/0:7,0:7:21:.:.:0,21,268	0/1:16,12:28:99:.:.:431,0,568	0/0:11,0:11:30:.:.:0,30,450	0/0:22,1:23:24:.:.:0,24,924	0/0:15,0:15:42:.:.:0,42,630	0/0:26,0:26:78:.:.:0,78,1063	0/0:24,0:24:72:.:.:0,72,968	0/0:8,0:8:24:.:.:0,24,301	0/0:15,0:15:45:.:.:0,45,588	0/0:10,0:10:30:.:.:0,30,386	0/1:8,3:11:99:.:.:99,0,319	0/0:14,0:14:42:.:.:0,42,590	0/0:11,0:11:33:.:.:0,33,434	0/0:14,0:14:30:.:.:0,30,450	0/0:16,1:17:43:.:.:0,43,666	0/0:11,0:11:30:.:.:0,30,450	0/0:9,0:9:27:.:.:0,27,356	0/1:12,11:23:99:.:.:414,0,430	0/0:17,0:17:51:.:.:0,51,672	0/0:23,0:23:69:.:.:0,69,947	0/1:5,6:11:99:.:.:220,0,189	0/0:14,0:14:42:.:.:0,42,592	0/0:17,0:17:51:.:.:0,51,733	0/1:8,2:10:60:.:.:60,0,330	0/1:6,13:19:99:.:.:508,0,213	0/1:15,9:24:99:0|1:6370146_A_T:333,0,603	0/1:12,9:21:99:.:.:325,0,464	0/0:8,1:9:20:.:.:0,20,307	0/1:10,5:15:99:.:.:180,0,388	0/1:3,7:10:99:.:.:268,0,105	0/1:24,19:43:99:.:.:678,0,931	0/1:11,20:31:99:.:.:734,0,363	0/0:22,0:22:60:.:.:0,60,900	0/0:7,0:7:21:.:.:0,21,291	0/1:20,5:25:99:.:.:150,0,784
chr11	6370180	chr11_6370180	G	A	25387.5	PASS	AC=58;AF=0.220;AN=264;ANN=A|upstream_gene_variant|MODIFIER|MD11G1075100|gene:MD11G1075100|transcript|mRNA:MD11G1075100|protein_coding||c.-4658C>T|||||4600|,A|intron_variant|MODIFIER|MD11G1075200|gene:MD11G1075200|transcript|mRNA:MD11G1075200|protein_coding|7/10|c.852-138C>T||||||;BaseQRankSum=-0.143;ClippingRankSum=0;DP=2788;ExcessHet=39.3112;FS=0;InbreedingCoeff=-0.285;MLEAC=58;MLEAF=0.22;MQ=60.…	GT:AD:DP:GQ:PGT:PID:PL	0/1:29,24:53:99:.:.:920,0,1131	0/0:16,0:16:39:.:.:0,39,585	0/0:13,0:13:39:.:.:0,39,585	0/0:18,0:18:54:.:.:0,54,752	0/1:4,9:13:99:.:.:366,0,141	0/1:2,11:13:51:.:.:456,0,51	0/0:7,0:7:21:.:.:0,21,291	0/1:15,16:31:99:.:.:627,0,582	0/0:10,0:10:30:.:.:0,30,395	0/0:21,1:22:21:.:.:0,21,900	0/0:18,0:18:54:.:.:0,54,752	0/0:26,0:26:75:.:.:0,75,1121	0/0:25,0:25:75:.:.:0,75,1049	0/0:9,0:9:24:.:.:0,24,360	0/0:19,0:19:57:.:.:0,57,798	0/0:14,0:14:42:.:.:0,42,578	0/1:8,3:11:99:.:.:102,0,327	0/0:17,0:17:39:.:.:0,39,585	0/0:11,0:11:33:.:.:0,33,434	0/0:13,0:13:39:.:.:0,39,536	0/0:22,0:22:65:.:.:0,65,952	0/0:13,0:13:36:.:.:0,36,540	0/0:11,0:11:33:.:.:0,33,466	0/1:14,12:26:99:.:.:462,0,552	0/0:26,0:26:75:.:.:0,75,1125	0/0:24,0:24:60:.:.:0,60,900	0/1:5,6:11:99:.:.:237,0,192	0/0:13,0:13:39:.:.:0,39,539	0/0:17,0:17:51:.:.:0,51,690	0/1:8,2:10:60:.:.:60,0,319	0/1:4,13:17:99:.:.:515,0,129	0/1:15,10:25:99:0|1:6370146_A_T:375,0,600	0/1:12,6:18:99:.:.:216,0,479	0/1:9,2:11:57:.:.:57,0,372	0/1:10,10:20:99:.:.:390,0,390	0/1:6,7:13:99:.:.:276,0,231	0/1:26,25:51:99:.:.:971,0,1016	0/1:13,20:33:99:.:.:801,0,486	0/0:22,0:22:60:.:.:0,60,900	0/0:8,0:8:21:.:.:0,21,315	0/1:23,7:30:99:.:.:225,0,945
chr11	6370187	chr11_6370187	C	T	84985.3	PASS	AC=206;AF=0.780;AN=264;ANN=T|upstream_gene_variant|MODIFIER|MD11G1075100|gene:MD11G1075100|transcript|mRNA:MD11G1075100|protein_coding||c.-4665G>A|||||4607|,T|intron_variant|MODIFIER|MD11G1075200|gene:MD11G1075200|transcript|mRNA:MD11G1075200|protein_coding|7/10|c.851+141G>A||||||;BaseQRankSum=0.396;ClippingRankSum=0;DP=2643;ExcessHet=38.2384;FS=0;InbreedingCoeff=-0.2818;MLEAC=206;MLEAF=0.78;MQ=5…	GT:AD:DP:GQ:PGT:PID:PL	0/1:24,28:52:99:.:.:1094,0,1007	1/1:0,12:12:36:1|1:6370187_C_T:540,36,0	1/1:0,13:13:39:.:.:585,39,0	1/1:0,16:16:48:1|1:6370187_C_T:720,48,0	0/1:9,4:13:99:.:.:141,0,366	0/1:11,2:13:51:.:.:51,0,456	1/1:0,7:7:21:1|1:6370187_C_T:311,21,0	0/1:14,13:27:99:.:.:498,0,633	1/1:0,9:9:27:1|1:6370187_C_T:405,27,0	1/1:1,21:22:21:.:.:900,21,0	1/1:0,17:17:57:1|1:6370187_C_T:850,57,0	1/1:0,24:24:72:1|1:6370187_C_T:1080,72,0	1/1:0,24:24:72:1|1:6370187_C_T:1080,72,0	1/1:0,8:8:24:1|1:6370187_C_T:360,24,0	1/1:0,19:19:57:1|1:6370187_C_T:855,57,0	1/1:0,14:14:42:1|1:6370187_C_T:630,42,0	0/1:0,8:8:99:.:.:327,0,102	1/1:0,13:13:39:1|1:6370187_C_T:585,39,0	1/1:0,12:12:36:1|1:6370187_C_T:540,36,0	1/1:0,12:12:36:1|1:6370187_C_T:540,36,0	1/1:0,21:21:63:.:.:945,63,0	1/1:0,13:13:39:1|1:6370187_C_T:585,39,0	1/1:0,11:11:33:1|1:6370187_C_T:495,33,0	0/1:12,14:26:99:.:.:552,0,462	1/1:0,25:25:75:1|1:6370187_C_T:1125,75,0	1/1:0,22:22:66:1|1:6370187_C_T:990,66,0	0/1:6,5:11:99:.:.:192,0,237	1/1:0,12:12:36:1|1:6370187_C_T:540,36,0	1/1:0,15:15:45:1|1:6370187_C_T:675,45,0	0/1:2,6:8:66:.:.:246,0,66	0/1:11,5:16:99:.:.:174,0,489	0/1:10,15:25:99:.:.:600,0,375	0/1:6,10:16:99:.:.:402,0,222	0/1:2,9:11:57:.:.:372,0,57	0/1:10,10:20:99:.:.:390,0,390	0/1:7,6:13:99:.:.:231,0,276	0/1:25,26:51:99:.:.:1013,0,971	0/1:21,13:34:99:.:.:483,0,829	1/1:0,20:20:60:1|1:6370187_C_T:900,60,0	1/1:0,8:8:24:1|1:6370187_C_T:360,24,0	0/1:7,23:30:99:.:.:945,0,225
chr11	6489755	chr11_6489755	C	A	15739.1	PASS	AC=68;AF=0.258;AN=264;ANN=A|missense_variant|MODERATE|MD11G1076300|gene:MD11G1076300|transcript|mRNA:MD11G1076300|protein_coding|3/5|c.738G>T|p.Glu246Asp|738/1641|738/1641|246/546||,A|upstream_gene_variant|MODIFIER|MD11G1076400|gene:MD11G1076400|transcript|mRNA:MD11G1076400|protein_coding||c.-1493C>A|||||1369|,A|upstream_gene_variant|MODIFIER|MD11G1076500|gene:MD11G1076500|transcript|mRNA:MD11G10…	GT:AD:DP:GQ:PL	0/0:66,0:66:99:0,120,1800	0/0:28,0:28:84:0,84,1106	0/0:32,0:32:96:0,96,1302	0/1:4,4:8:99:131,0,156	0/0:24,0:24:72:0,72,890	0/0:32,0:32:96:0,96,1275	0/0:11,0:11:33:0,33,383	0/1:17,12:29:99:367,0,648	0/0:11,0:11:33:0,33,395	0/1:17,8:25:99:223,0,661	0/1:16,11:27:99:333,0,601	0/1:23,5:28:99:110,0,888	0/0:32,0:32:96:0,96,1246	0/1:9,6:15:99:173,0,342	0/1:24,10:34:99:285,0,919	0/0:15,0:15:45:0,45,603	0/0:18,0:18:54:0,54,697	0/0:21,0:21:63:0,63,836	0/1:11,11:22:99:331,0,395	0/0:40,0:40:99:0,120,1682	0/0:28,0:28:84:0,84,1162	0/0:20,0:20:60:0,60,802	0/1:13,5:18:99:140,0,466	0/1:5,14:19:99:479,0,157	0/1:3,4:7:99:134,0,111	0/0:27,0:27:81:0,81,1050	0/0:19,0:19:57:0,57,749	0/1:15,6:21:99:169,0,555	0/1:17,3:20:56:56,0,694	0/0:16,0:16:48:0,48,604	0/0:18,0:18:51:0,51,765	0/1:11,5:16:99:146,0,444	0/1:13,3:16:61:61,0,515	0/1:10,12:22:99:395,0,368	0/1:6,4:10:99:125,0,233	0/1:12,2:14:7:7,0,468	0/0:42,0:42:99:0,120,1800	0/0:38,0:38:99:0,114,1519	0/0:16,0:16:48:0,48,629	0/0:19,0:19:57:0,57,726	0/0:37,0:37:99:0,111,1459
chr11	6511945	chr11_6511945	G	A	29489.3	PASS	AC=67;AF=0.254;AN=264;ANN=A|downstream_gene_variant|MODIFIER|MD11G1076800|gene:MD11G1076800|transcript|mRNA:MD11G1076800|protein_coding||c.*165G>A|||||165|,A|downstream_gene_variant|MODIFIER|MD11G1076900|gene:MD11G1076900|transcript|mRNA:MD11G1076900|protein_coding||c.*1728C>T|||||1728|,A|intergenic_region|MODIFIER|MD11G1076800-MD11G1076900|gene:MD11G1076800-gene:MD11G1076900|intergenic_region|ge…	GT:AD:DP:GQ:PGT:PID:PL	0/0:62,2:64:99:.:.:0,105,2589	0/0:31,0:31:93:.:.:0,93,925	0/0:35,0:35:99:.:.:0,102,1280	0/1:11,4:15:99:.:.:122,0,442	0/0:15,0:15:45:.:.:0,45,424	0/0:18,0:18:54:.:.:0,54,746	0/0:14,0:14:42:.:.:0,42,554	0/1:12,16:28:99:.:.:613,0,444	0/0:15,0:15:42:.:.:0,42,630	0/1:9,10:19:99:.:.:351,0,334	0/1:13,11:24:99:.:.:368,0,473	0/1:22,6:28:99:.:.:186,0,863	0/0:13,0:13:39:.:.:0,39,538	0/1:7,6:13:99:.:.:193,0,263	0/1:12,14:26:99:.:.:545,0,454	0/0:22,0:22:63:.:.:0,63,661	0/0:25,0:25:75:.:.:0,75,1080	0/0:13,0:13:39:.:.:0,39,556	0/1:7,6:13:99:.:.:143,0,270	0/0:19,0:19:57:.:.:0,57,584	0/0:20,0:20:60:.:.:0,60,858	0/0:16,0:16:48:.:.:0,48,531	0/1:8,8:16:99:.:.:300,0,309	0/1:20,15:35:99:.:.:506,0,769	0/1:15,18:33:99:.:.:672,0,545	0/0:35,0:35:59:.:.:0,59,1461	0/0:9,0:9:27:.:.:0,27,357	0/1:14,11:25:99:.:.:378,0,512	0/1:2,8:10:42:.:.:310,0,42	0/0:15,0:15:39:.:.:0,39,585	0/0:29,0:29:84:.:.:0,84,1259	0/1:11,8:19:99:.:.:280,0,403	0/1:13,9:22:99:.:.:336,0,502	0/1:9,6:15:99:.:.:208,0,335	0/1:6,4:10:99:.:.:147,0,230	0/1:9,10:19:99:.:.:393,0,335	0/0:54,0:54:99:.:.:0,120,1800	0/0:33,0:33:99:.:.:0,99,1346	0/0:40,0:40:99:.:.:0,120,1634	0/0:22,0:22:66:.:.:0,66,768	0/0:35,0:35:99:.:.:0,99,1485
chr11	6848055	chr11_6848055	G	T	38544.1	PASS	AC=63;AF=0.239;AN=264;ANN=T|missense_variant|MODERATE|MD11G1080300|gene:MD11G1080300|transcript|mRNA:MD11G1080300|protein_coding|2/5|c.125C>A|p.Pro42Gln|228/2145|125/1959|42/652||,T|downstream_gene_variant|MODIFIER|MD11G1080100|gene:MD11G1080100|transcript|mRNA:MD11G1080100|protein_coding||c.*3761G>T|||||2795|,T|downstream_gene_variant|MODIFIER|MD11G1080200|gene:MD11G1080200|transcript|ncRNA:MD11…	GT:AD:DP:GQ:PL	0/1:36,43:79:99:1635,0,1287	0/0:25,0:25:75:0,75,1085	0/1:14,21:35:99:807,0,502	0/0:9,0:9:27:0,27,371	0/1:7,17:24:99:651,0,240	0/1:2,14:16:7:523,0,7	0/0:22,0:22:66:0,66,959	0/1:24,7:31:99:213,0,919	0/0:14,0:14:42:0,42,595	0/1:25,14:39:99:492,0,934	0/0:20,0:20:60:0,60,793	0/0:24,0:24:72:0,72,1010	0/0:13,0:13:39:0,39,467	0/0:11,0:11:33:0,33,424	0/0:19,0:19:57:0,57,811	0/0:14,0:14:42:0,42,545	0/1:4,13:17:88:534,0,88	0/0:6,0:6:18:0,18,245	0/0:20,0:20:60:0,60,747	0/0:24,0:24:72:0,72,1034	0/1:9,18:27:99:725,0,324	0/0:19,0:19:57:0,57,718	0/0:26,0:26:78:0,78,1108	0/1:16,9:25:99:282,0,582	0/0:47,0:47:99:0,120,1800	0/0:33,0:33:99:0,99,1359	0/1:7,11:18:99:438,0,261	0/0:24,0:24:69:0,69,1035	0/0:19,0:19:57:0,57,775	0/1:7,10:17:99:352,0,261	0/1:15,4:19:99:123,0,525	0/1:9,17:26:99:657,0,298	0/1:8,16:24:99:571,0,285	0/1:11,8:19:99:289,0,395	0/1:9,6:15:99:212,0,331	0/1:6,12:18:99:461,0,213	0/1:42,32:74:99:1085,0,1500	0/1:11,17:28:99:607,0,408	0/0:16,0:16:48:0,48,696	0/0:20,0:20:60:0,60,860	0/1:17,24:41:99:947,0,627
chr11	6910256	chr11_6910256	G	T	26472.2	PASS	AC=66;AF=0.250;AN=264;ANN=T|upstream_gene_variant|MODIFIER|MD11G1081100|gene:MD11G1081100|transcript|mRNA:MD11G1081100|protein_coding||c.-3064G>T|||||3064|,T|downstream_gene_variant|MODIFIER|MD11G1081000|gene:MD11G1081000|transcript|mRNA:MD11G1081000|protein_coding||c.*397C>A|||||397|,T|intergenic_region|MODIFIER|MD11G1080900-MD11G1081000|gene:MD11G1080900-gene:MD11G1081000|intergenic_region|gene…	GT:AD:DP:GQ:PGT:PID:PL	0/0:71,0:71:99:.:.:0,120,1800	0/0:5,0:5:12:.:.:0,12,180	0/0:18,0:18:48:.:.:0,48,720	0/1:9,5:14:99:0|1:6910256_G_T:183,0,363	0/0:11,0:11:27:.:.:0,27,405	0/0:14,0:14:27:.:.:0,27,405	0/0:11,0:11:33:.:.:0,33,442	0/1:4,9:13:99:0|1:6910256_G_T:353,0,141	0/0:6,0:6:15:.:.:0,15,225	0/1:5,6:11:99:0|1:6910256_G_T:237,0,192	1/1:0,9:9:27:1|1:6910214_T_C:405,27,0	0/1:18,11:29:99:0|1:6910256_G_T:399,0,723	0/0:14,0:14:27:.:.:0,27,405	0/1:2,10:12:46:0|1:6910214_T_C:414,0,46	0/1:5,6:11:99:0|1:6910256_G_T:237,0,192	0/0:13,0:13:33:.:.:0,33,495	0/0:8,0:8:24:.:.:0,24,329	0/0:8,0:8:24:.:.:0,24,333	0/1:4,11:15:99:0|1:6910256_G_T:358,0,129	0/0:9,0:9:27:.:.:0,27,379	0/0:12,0:12:30:.:.:0,30,450	0/0:17,0:17:42:.:.:0,42,630	0/1:5,5:10:99:0|1:6910256_G_T:177,0,195	0/1:11,7:18:99:0|1:6910256_G_T:303,0,438	0/1:5,12:17:99:0|1:6910256_G_T:485,0,174	0/0:38,0:38:96:.:.:0,96,1440	0/0:15,0:15:29:.:.:0,29,603	0/1:9,16:25:99:0|1:6910256_G_T:618,0,330	0/1:2,7:9:63:0|1:6910214_T_C:288,0,63	0/0:19,0:19:51:.:.:0,51,765	0/0:14,0:14:33:.:.:0,33,495	0/1:7,7:14:99:0|1:6910256_G_T:273,0,273	0/1:11,11:22:99:0|1:6910256_G_T:394,0,416	0/1:3,6:9:99:0|1:6910256_G_T:208,0,108	0/1:5,6:11:99:0|1:6910256_G_T:233,0,192	0/1:2,5:7:69:0|1:6910256_G_T:169,0,69	0/0:27,0:27:72:.:.:0,72,1080	0/0:36,0:36:90:.:.:0,90,1310	0/0:15,0:15:42:.:.:0,42,630	0/0:31,0:31:72:.:.:0,72,1080	0/0:44,0:44:99:.:.:0,99,1485
chr11	6995579	chr11_6995579	C	T	37739.2	PASS	AC=63;AF=0.239;AN=264;ANN=T|downstream_gene_variant|MODIFIER|MD11G1082100|gene:MD11G1082100|transcript|mRNA:MD11G1082100|protein_coding||c.*2322C>T|||||2170|,T|intron_variant|MODIFIER|MD11G1082200|gene:MD11G1082200|transcript|mRNA:MD11G1082200|protein_coding|3/15|c.400-45C>T||||||;BaseQRankSum=0;ClippingRankSum=0;DP=3585;ExcessHet=45.8055;FS=0;InbreedingCoeff=-0.314;MLEAC=63;MLEAF=0.239;MQ=45.09;…	GT:AD:DP:GQ:PL	0/1:35,23:58:99:860,0,1376	0/0:16,0:16:48:0,48,668	0/1:10,9:19:99:348,0,390	0/0:22,0:22:66:0,66,953	0/1:7,14:21:99:560,0,252	0/1:17,21:38:99:827,0,644	0/0:13,0:13:39:0,39,566	0/1:9,17:26:99:670,0,327	0/0:10,0:10:30:0,30,406	0/1:6,10:16:99:360,0,222	0/0:24,0:24:72:0,72,1025	0/0:12,0:12:36:0,36,520	0/0:16,0:16:48:0,48,666	0/0:12,0:12:36:0,36,518	0/0:24,0:24:72:0,72,993	0/0:17,0:17:51:0,51,678	0/1:8,10:18:99:396,0,298	0/0:14,0:14:42:0,42,590	0/0:12,0:12:36:0,36,501	0/0:15,0:15:45:0,45,627	0/1:22,13:35:99:468,0,847	0/0:20,0:20:60:0,60,852	0/0:14,0:14:42:0,42,599	0/1:14,10:24:99:375,0,546	0/0:23,0:23:69:0,69,965	0/0:36,0:36:99:0,108,1552	0/1:4,17:21:99:702,0,114	0/0:36,0:36:99:0,108,1620	0/0:27,0:27:81:0,81,1138	0/1:15,7:22:99:249,0,600	0/1:7,12:19:99:464,0,223	0/1:5,7:12:99:279,0,189	0/1:11,6:17:99:219,0,444	0/1:13,15:28:99:577,0,501	0/1:9,8:17:99:301,0,354	0/1:11,5:16:99:177,0,439	0/1:13,17:30:99:671,0,480	0/1:25,25:50:99:957,0,971	0/0:19,0:19:57:0,57,793	0/0:20,0:20:60:0,60,868	0/1:21,22:43:99:839,0,800
chr11	6995635	chr11_6995635	A	T	37724.2	PASS	AC=63;AF=0.239;AN=264;ANN=T|synonymous_variant|LOW|MD11G1082200|gene:MD11G1082200|transcript|mRNA:MD11G1082200|protein_coding|4/16|c.411A>T|p.Ala137Ala|759/3274|411/2538|137/845||,T|downstream_gene_variant|MODIFIER|MD11G1082100|gene:MD11G1082100|transcript|mRNA:MD11G1082100|protein_coding||c.*2378A>T|||||2226|;BaseQRankSum=0;ClippingRankSum=0;DP=3633;ExcessHet=45.8055;FS=0;InbreedingCoeff=-0.314;…	GT:AD:DP:GQ:PL	0/1:38,23:61:99:845,0,1485	0/0:16,0:16:48:0,48,673	0/1:10,9:19:99:330,0,393	0/0:22,0:22:63:0,63,945	0/1:7,14:21:99:564,0,249	0/1:17,21:38:99:808,0,612	0/0:13,0:13:39:0,39,558	0/1:9,17:26:99:684,0,324	0/0:10,0:10:30:0,30,410	0/1:6,10:16:99:402,0,222	0/0:24,0:24:72:0,72,1073	0/0:12,0:12:36:0,36,506	0/0:16,0:16:48:0,48,673	0/0:12,0:12:36:0,36,540	0/0:24,0:24:72:0,72,1032	0/0:17,0:17:51:0,51,705	0/1:8,10:18:99:396,0,306	0/0:14,0:14:42:0,42,574	0/0:12,0:12:36:0,36,506	0/0:18,0:18:54:0,54,789	0/1:25,13:38:99:452,0,981	0/0:20,0:20:60:0,60,849	0/0:14,0:14:42:0,42,604	0/1:16,10:26:99:372,0,625	0/0:23,0:23:69:0,69,1011	0/0:37,0:37:66:0,66,1579	0/1:4,17:21:99:672,0,117	0/0:36,0:36:99:0,108,1604	0/0:27,0:27:81:0,81,1159	0/1:15,7:22:99:249,0,596	0/1:7,12:19:99:471,0,251	0/1:6,7:13:99:276,0,231	0/1:11,6:17:99:219,0,444	0/1:13,15:28:99:582,0,497	0/1:9,8:17:99:309,0,354	0/1:11,5:16:99:177,0,447	0/1:13,17:30:99:666,0,488	0/1:25,25:50:99:927,0,966	0/0:19,0:19:57:0,57,821	0/0:20,0:20:60:0,60,841	0/1:21,22:43:99:826,0,784
chr11	7055168	chr11_7055168	C	T	20406.4	PASS	AC=61;AF=0.231;AN=264;ANN=T|upstream_gene_variant|MODIFIER|MD11G1083100|gene:MD11G1083100|transcript|mRNA:MD11G1083100|protein_coding||c.-1315G>A|||||1289|,T|upstream_gene_variant|MODIFIER|MD11G1083200|gene:MD11G1083200|transcript|ncRNA:MD11G1083200|lincRNA||n.-1967C>T|||||1532|,T|downstream_gene_variant|MODIFIER|MD11G1083300|gene:MD11G1083300|transcript|mRNA:MD11G1083300|protein_coding||c.*3039G…	GT:AD:DP:GQ:PGT:PID:PL	0/1:23,21:44:99:.:.:772,0,903	0/1:14,2:16:42:0|1:7055168_C_T:42,0,582	0/0:43,0:43:84:.:.:0,84,1260	0/1:11,6:17:99:.:.:219,0,438	0/0:22,0:22:60:.:.:0,60,900	0/0:41,0:41:99:.:.:0,117,1755	0/1:8,3:11:99:.:.:102,0,327	0/0:49,0:49:96:.:.:0,96,1440	0/1:5,10:15:99:0|1:7055122_C_A:405,0,180	0/0:36,0:36:99:.:.:0,105,1575	0/1:31,20:51:99:.:.:732,0,1241	0/0:8,0:8:24:0|1:7055168_C_T:0,24,360	0/0:20,0:20:60:0|1:7055168_C_T:0,60,900	0/0:5,0:5:15:0|1:7055168_C_T:0,15,225	0/1:19,12:31:99:.:.:422,0,759	0/1:26,6:32:99:.:.:162,0,1064	0/0:27,0:27:72:.:.:0,72,1080	0/1:7,3:10:99:0|1:7055122_C_A:105,0,285	0/1:22,10:32:99:0|1:7055168_C_T:354,0,894	0/1:29,10:39:99:.:.:329,0,1181	0/0:20,0:20:48:.:.:0,48,720	0/1:14,11:25:99:.:.:417,0,553	0/0:15,1:16:21:.:.:0,21,598	0/0:18,0:18:45:.:.:0,45,675	0/1:27,11:38:99:.:.:377,0,1097	0/1:37,11:48:99:.:.:351,0,1513	0/0:32,0:32:81:.:.:0,81,1215	0/1:23,9:32:99:.:.:309,0,929	0/1:14,5:19:99:.:.:168,0,573	0/0:34,0:34:90:.:.:0,90,1350	0/0:35,0:35:84:.:.:0,84,1260	0/0:39,0:39:87:.:.:0,87,1305	0/0:51,0:51:93:.:.:0,93,1395	0/0:12,0:12:33:.:.:0,33,495	0/0:12,0:12:30:.:.:0,30,450	0/0:27,0:27:81:.:.:0,81,1175	0/0:72,0:72:99:.:.:0,120,1800	0/0:74,0:74:99:.:.:0,120,1800	0/1:11,11:22:99:.:.:417,0,429	0/0:23,0:23:0:.:.:0,0,738	0/0:75,0:75:99:.:.:0,120,1800
chr11	7055179	chr11_7055179	A	G	20520.5	PASS	AC=61;AF=0.231;AN=264;ANN=G|upstream_gene_variant|MODIFIER|MD11G1083100|gene:MD11G1083100|transcript|mRNA:MD11G1083100|protein_coding||c.-1326T>C|||||1300|,G|upstream_gene_variant|MODIFIER|MD11G1083200|gene:MD11G1083200|transcript|ncRNA:MD11G1083200|lincRNA||n.-1956A>G|||||1521|,G|downstream_gene_variant|MODIFIER|MD11G1083300|gene:MD11G1083300|transcript|mRNA:MD11G1083300|protein_coding||c.*3028T…	GT:AD:DP:GQ:PGT:PID:PL	0/1:24,20:44:99:.:.:768,0,916	0/1:14,2:16:42:0|1:7055168_C_T:42,0,582	0/0:43,0:43:99:.:.:0,120,1800	0/1:11,6:17:99:.:.:216,0,441	0/0:22,0:22:66:.:.:0,66,970	0/0:41,0:41:99:.:.:0,120,1800	0/1:8,3:11:99:.:.:102,0,326	0/0:49,0:49:99:.:.:0,120,1800	0/1:5,10:15:99:0|1:7055122_C_A:405,0,180	0/0:36,0:36:99:.:.:0,108,1620	0/1:31,20:51:99:.:.:746,0,1238	0/0:8,0:8:24:0|1:7055168_C_T:0,24,360	0/0:20,0:20:60:0|1:7055168_C_T:0,60,900	0/0:5,0:5:15:0|1:7055168_C_T:0,15,225	0/1:19,12:31:99:.:.:440,0,753	0/1:26,6:32:99:.:.:174,0,1070	0/0:27,0:27:81:.:.:0,81,1199	0/1:7,3:10:99:0|1:7055122_C_A:105,0,285	0/1:22,10:32:99:0|1:7055168_C_T:354,0,894	0/1:29,10:39:99:.:.:327,0,1149	0/0:20,0:20:60:.:.:0,60,868	0/1:14,11:25:99:.:.:420,0,550	0/0:15,1:16:16:.:.:0,16,624	0/0:18,0:18:54:.:.:0,54,810	0/1:27,11:38:99:.:.:381,0,1097	0/1:37,11:48:99:.:.:351,0,1516	0/0:32,0:32:96:.:.:0,96,1435	0/1:23,9:32:99:.:.:309,0,924	0/1:14,5:19:99:.:.:168,0,572	0/0:34,0:34:99:.:.:0,102,1523	0/0:35,0:35:99:.:.:0,105,1575	0/0:39,0:39:99:.:.:0,117,1742	0/0:51,0:51:99:.:.:0,120,1800	0/0:12,0:12:36:.:.:0,36,520	0/0:12,0:12:36:.:.:0,36,540	0/0:27,0:27:81:.:.:0,81,1168	0/0:72,0:72:99:.:.:0,120,1800	0/0:74,0:74:99:.:.:0,120,1800	0/1:11,11:22:99:.:.:429,0,428	0/0:23,0:23:0:.:.:0,0,722	0/0:75,0:75:99:.:.:0,120,1800
chr11	7064255	chr11_7064255	G	T	26078	PASS	AC=70;AF=0.265;AN=264;ANN=T|missense_variant|MODERATE|MD11G1083500|gene:MD11G1083500|transcript|mRNA:MD11G1083500|protein_coding|3/3|c.544C>A|p.Leu182Ile|934/1074|544/651|182/216||,T|upstream_gene_variant|MODIFIER|MD11G1083300|gene:MD11G1083300|transcript|mRNA:MD11G1083300|protein_coding||c.-1649C>A|||||1649|,T|upstream_gene_variant|MODIFIER|MD11G1083400|gene:MD11G1083400|transcript|mRNA:MD11G108…	GT:AD:DP:GQ:PGT:PID:PL	0/1:28,24:52:99:.:.:830,0,1046	0/1:6,14:20:99:.:.:552,0,210	0/0:20,0:20:60:.:.:0,60,859	0/1:5,5:10:99:.:.:173,0,195	0/0:15,0:15:45:.:.:0,45,652	0/0:35,0:35:99:.:.:0,105,1543	1/1:0,6:6:18:1|1:7064255_G_T:270,18,0	0/0:33,0:33:99:.:.:0,99,1422	0/1:6,6:12:99:.:.:199,0,231	0/0:19,0:19:57:.:.:0,57,760	0/1:4,6:10:99:.:.:197,0,150	0/1:8,8:16:99:.:.:270,0,309	0/1:4,10:14:99:.:.:382,0,138	0/1:4,10:14:99:.:.:385,0,125	0/1:6,7:13:99:.:.:266,0,223	0/1:6,12:18:99:.:.:454,0,216	0/0:27,0:27:81:.:.:0,81,1160	0/1:5,8:13:99:.:.:318,0,183	0/1:4,8:12:99:.:.:317,0,141	0/1:13,8:21:99:.:.:252,0,516	0/0:23,0:23:69:.:.:0,69,979	0/1:10,5:15:99:.:.:107,0,394	0/1:3,10:13:93:.:.:358,0,93	0/0:12,0:12:36:.:.:0,36,454	0/1:15,12:27:99:.:.:455,0,566	0/1:9,16:25:99:.:.:574,0,269	0/0:16,0:16:48:.:.:0,48,704	0/1:8,18:26:99:.:.:648,0,267	0/1:4,7:11:99:.:.:251,0,147	0/0:9,0:9:27:.:.:0,27,356	0/0:18,0:18:54:.:.:0,54,754	0/0:25,0:25:29:.:.:0,29,1031	0/0:19,0:19:57:.:.:0,57,806	0/0:21,0:21:26:.:.:0,26,805	0/0:21,0:21:63:.:.:0,63,864	0/0:13,0:13:39:.:.:0,39,532	0/0:45,0:45:99:.:.:0,120,1800	0/0:20,0:20:60:.:.:0,60,864	0/1:15,10:25:99:.:.:297,0,597	0/0:15,0:15:3:.:.:0,3,581	0/0:44,0:44:99:.:.:0,120,1800
chr11	7137456	chr11_7137456	C	T	31169.1	PASS	AC=70;AF=0.265;AN=264;ANN=T|synonymous_variant|LOW|MD11G1084800|gene:MD11G1084800|transcript|mRNA:MD11G1084800|protein_coding|3/4|c.360C>T|p.Thr120Thr|706/2000|360/1623|120/540||,T|downstream_gene_variant|MODIFIER|MD11G1084900|gene:MD11G1084900|transcript|mRNA:MD11G1084900|protein_coding||c.*2273G>A|||||1361|;BaseQRankSum=-0.182;ClippingRankSum=0;DP=2864;ExcessHet=59.4764;FS=0;InbreedingCoeff=-0.…	GT:AD:DP:GQ:PL	0/1:40,30:70:99:1108,0,1561	0/1:8,15:23:99:596,0,291	0/0:30,0:30:90:0,90,1296	0/1:3,9:12:99:366,0,99	0/0:9,0:9:27:0,27,383	0/0:25,0:25:75:0,75,1101	0/0:8,0:8:24:0,24,333	0/0:16,0:16:48:0,48,669	0/1:10,5:15:99:172,0,402	0/0:15,0:15:3:0,3,571	0/1:5,6:11:99:234,0,179	0/1:12,9:21:99:329,0,477	0/1:6,6:12:99:214,0,231	0/1:3,12:15:90:495,0,90	0/1:12,9:21:99:304,0,464	0/1:1,7:8:18:291,0,18	0/0:18,0:18:54:0,54,751	0/1:5,9:14:99:357,0,148	0/1:8,4:12:99:126,0,324	0/1:10,22:32:99:884,0,335	0/0:8,0:8:24:0,24,338	0/1:7,11:18:99:406,0,258	0/1:3,10:13:96:411,0,96	0/0:9,0:9:27:0,27,375	0/1:8,10:18:99:389,0,303	0/1:21,25:46:99:975,0,803	0/0:25,0:25:75:0,75,1009	0/1:10,20:30:99:769,0,356	0/1:5,3:8:99:108,0,188	0/0:13,0:13:39:0,39,509	0/0:13,0:13:39:0,39,572	0/0:18,0:18:54:0,54,706	0/0:17,0:17:51:0,51,669	0/0:10,0:10:30:0,30,419	0/0:10,0:10:30:0,30,385	0/0:16,0:16:48:0,48,691	0/0:50,0:50:99:0,120,1800	0/0:24,0:24:72:0,72,1080	0/1:14,14:28:99:507,0,546	0/1:5,6:11:99:180,0,192	0/0:31,0:31:93:0,93,1313
chr11	7218583	chr11_7218583	A	T	16972.2	PASS	AC=59;AF=0.223;AN=264;ANN=T|5_prime_UTR_variant|MODIFIER|MD11G1085700|gene:MD11G1085700|transcript|mRNA:MD11G1085700|protein_coding|1/2|c.-141T>A|||||141|,T|intragenic_variant|MODIFIER|five_prime_UTR:MD11G1085700.3|five_prime_UTR:MD11G1085700.3|gene_variant|five_prime_UTR:MD11G1085700.3|||n.7218583A>T||||||;BaseQRankSum=0.847;ClippingRankSum=0;DP=3838;ExcessHet=31.2947;FS=0;InbreedingCoeff=-0.255…	GT:AD:DP:GQ:PGT:PID:PL	0/1:35,34:69:99:.:.:1217,0,1349	0/0:30,0:30:78:.:.:0,78,1170	0/1:13,5:18:99:.:.:168,0,429	0/0:16,0:16:45:.:.:0,45,675	0/1:4,1:5:29:.:.:29,0,165	0/1:10,6:16:99:.:.:179,0,326	0/0:20,0:20:18:.:.:0,18,788	0/1:8,7:15:99:.:.:180,0,282	0/0:20,0:20:57:.:.:0,57,855	0/0:12,0:12:30:.:.:0,30,450	0/0:25,0:25:72:.:.:0,72,1080	0/0:34,0:34:99:.:.:0,99,1472	0/0:18,0:18:51:.:.:0,51,765	0/0:23,0:23:57:.:.:0,57,855	0/0:29,0:29:72:.:.:0,72,1080	0/0:17,0:17:45:.:.:0,45,675	1/1:0,7:7:18:1|1:7218583_A_T:233,18,0	0/0:22,0:22:63:.:.:0,63,851	0/0:18,0:18:45:.:.:0,45,675	0/0:29,0:29:75:.:.:0,75,1125	0/1:21,4:25:88:.:.:88,0,777	0/0:13,0:13:36:.:.:0,36,540	0/0:21,0:21:51:.:.:0,51,765	0/1:9,9:18:99:.:.:267,0,328	0/0:27,0:27:81:.:.:0,81,1150	0/0:32,0:32:81:.:.:0,81,1215	0/1:15,5:20:77:.:.:77,0,494	0/0:37,0:37:99:.:.:0,105,1575	0/0:13,0:13:39:.:.:0,39,577	0/1:7,5:12:99:.:.:139,0,250	0/1:12,6:18:99:.:.:158,0,454	0/1:8,8:16:99:.:.:210,0,295	0/1:5,7:12:99:.:.:225,0,189	0/1:9,11:20:99:.:.:377,0,287	0/1:10,6:16:99:.:.:207,0,362	0/0:7,0:7:0:.:.:0,0,221	0/1:30,25:55:99:.:.:847,0,1063	0/1:10,4:14:92:.:.:92,0,391	0/0:46,0:46:99:.:.:0,120,1800	0/0:22,0:22:48:.:.:0,48,720	0/1:18,18:36:99:.:.:512,0,606
chr11	7599827	chr11_7599827	A	G	43959.7	PASS	AC=66;AF=0.250;AN=264;ANN=G|3_prime_UTR_variant|MODIFIER|MD11G1091200|gene:MD11G1091200|transcript|mRNA:MD11G1091200|protein_coding|6/6|c.*60T>C|||||282|,G|downstream_gene_variant|MODIFIER|MD11G1091100|gene:MD11G1091100|transcript|mRNA:MD11G1091100|protein_coding||c.*1063A>G|||||1063|,G|intragenic_variant|MODIFIER|three_prime_UTR:MD11G1091200.0|three_prime_UTR:MD11G1091200.0|gene_variant|three_pr…	GT:AD:DP:GQ:PL	0/1:22,44:66:99:1775,0,778	0/0:28,0:28:84:0,84,1121	0/1:14,7:21:99:249,0,555	0/0:15,0:15:0:0,0,586	0/1:15,24:39:99:963,0,544	0/1:19,25:44:99:986,0,685	0/1:10,6:16:99:214,0,402	0/1:17,15:32:99:560,0,678	0/0:26,0:26:16:0,16,1032	0/1:14,15:29:99:536,0,525	0/0:29,0:29:87:0,87,1211	0/0:28,0:28:84:0,84,1199	0/0:19,0:19:57:0,57,647	0/0:21,0:21:63:0,63,842	0/0:26,0:26:78:0,78,1078	0/0:15,0:15:45:0,45,636	0/1:6,9:15:99:360,0,222	0/0:20,0:20:60:0,60,811	0/0:17,0:17:51:0,51,722	0/0:19,0:19:57:0,57,820	0/1:10,5:15:99:180,0,405	0/0:14,0:14:42:0,42,579	0/0:5,0:5:15:0,15,196	0/1:19,20:39:99:771,0,731	0/0:37,0:37:99:0,111,1584	0/0:50,0:50:99:0,108,1800	0/1:8,15:23:99:606,0,297	0/0:27,0:27:81:0,81,1128	0/0:16,0:16:48:0,48,681	0/1:10,7:17:99:256,0,396	0/1:18,10:28:99:347,0,686	0/1:14,12:26:99:462,0,522	0/1:10,13:23:99:461,0,347	0/1:14,25:39:99:1004,0,501	0/1:13,19:32:99:747,0,477	0/1:9,17:26:99:678,0,292	0/1:33,25:58:99:921,0,1287	0/1:21,13:34:99:479,0,821	0/0:25,0:25:72:0,72,1062	0/0:28,0:28:84:0,84,1120	0/1:17,23:40:99:906,0,617
chr11	7622633	chr11_7622633	T	G	88723.8	PASS	AC=192;AF=0.727;AN=264;ANN=G|missense_variant|MODERATE|MD11G1091700|gene:MD11G1091700|transcript|mRNA:MD11G1091700|protein_coding|2/2|c.611A>C|p.Tyr204Ser|683/896|611/693|204/230||,G|upstream_gene_variant|MODIFIER|MD11G1091500|gene:MD11G1091500|transcript|mRNA:MD11G1091500|protein_coding||c.-3302A>C|||||3272|,G|upstream_gene_variant|MODIFIER|MD11G1091600|gene:MD11G1091600|transcript|mRNA:MD11G109…	GT:AD:DP:GQ:PGT:PID:PL	0/1:62,28:90:99:0|1:7622633_T_G:989,0,2519	1/1:0,11:11:33:1|1:7622629_C_T:495,33,0	0/1:21,4:25:99:0|1:7622633_T_G:105,0,870	0/1:2,10:12:54:0|1:7622633_T_G:414,0,54	0/1:16,7:23:99:0|1:7622633_T_G:242,0,651	0/1:12,9:21:99:0|1:7622633_T_G:342,0,477	0/1:15,6:21:99:0|1:7622633_T_G:207,0,612	0/1:15,13:28:99:0|1:7622633_T_G:501,0,591	1/1:0,8:8:24:1|1:7622629_C_T:360,24,0	0/1:13,11:24:99:0|1:7622633_T_G:423,0,513	1/1:0,11:11:33:1|1:7622629_C_T:495,33,0	1/1:0,13:13:39:1|1:7622629_C_T:585,39,0	1/1:0,7:7:21:1|1:7622629_C_T:315,21,0	1/1:0,14:14:42:1|1:7622629_C_T:630,42,0	1/1:0,9:9:27:1|1:7622629_C_T:405,27,0	1/1:0,11:11:33:1|1:7622629_C_T:495,33,0	0/1:15,4:19:99:0|1:7622633_T_G:123,0,618	1/1:0,18:18:54:1|1:7622629_C_T:810,54,0	1/1:0,11:11:33:1|1:7622629_C_T:495,33,0	1/1:0,17:17:51:1|1:7622629_C_T:765,51,0	0/1:7,2:9:63:0|1:7622633_T_G:63,0,288	1/1:0,11:11:33:1|1:7622629_C_T:495,33,0	1/1:0,12:12:36:1|1:7622629_C_T:540,36,0	0/1:27,12:39:99:0|1:7622633_T_G:423,0,1098	1/1:0,26:26:78:1|1:7622629_C_T:1170,78,0	1/1:0,24:24:72:1|1:7622629_C_T:1080,72,0	0/1:21,2:23:21:0|1:7622633_T_G:21,0,876	1/1:0,16:16:48:1|1:7622629_C_T:720,48,0	1/1:0,24:24:72:1|1:7622629_C_T:1080,72,0	0/1:1,6:7:30:0|1:7622629_C_T:249,0,30	0/0:21,0:21:0:.:.:0,0,369	0/1:23,10:33:99:0|1:7622633_T_G:351,0,936	0/1:1,7:8:22:0|1:7622629_C_T:291,0,22	0/1:2,11:13:75:0|1:7622629_C_T:456,0,75	0/1:10,12:22:99:0|1:7622633_T_G:474,0,384	0/1:13,5:18:99:0|1:7622633_T_G:171,0,531	0/1:34,25:59:99:0|1:7622633_T_G:947,0,1352	0/1:35,18:53:99:0|1:7622633_T_G:650,0,1415	1/1:0,20:20:60:1|1:7622629_C_T:900,60,0	1/1:0,18:18:54:1|1:7622629_C_T:810,54,0	0/1:23,10:33:99:0|1:7622633_T_G:351,0,936
chr11	7622635	chr11_7622635	A	C	88723.8	PASS	AC=192;AF=0.727;AN=264;ANN=C|synonymous_variant|LOW|MD11G1091700|gene:MD11G1091700|transcript|mRNA:MD11G1091700|protein_coding|2/2|c.609T>G|p.Pro203Pro|681/896|609/693|203/230||,C|upstream_gene_variant|MODIFIER|MD11G1091500|gene:MD11G1091500|transcript|mRNA:MD11G1091500|protein_coding||c.-3304T>G|||||3274|,C|upstream_gene_variant|MODIFIER|MD11G1091600|gene:MD11G1091600|transcript|mRNA:MD11G109160…	GT:AD:DP:GQ:PGT:PID:PL	0/1:62,28:90:99:0|1:7622633_T_G:989,0,2519	1/1:0,11:11:33:1|1:7622629_C_T:495,33,0	0/1:21,4:25:99:0|1:7622633_T_G:105,0,870	0/1:2,10:12:54:0|1:7622633_T_G:414,0,54	0/1:16,7:23:99:0|1:7622633_T_G:242,0,651	0/1:12,9:21:99:0|1:7622633_T_G:342,0,477	0/1:15,6:21:99:0|1:7622633_T_G:207,0,612	0/1:15,13:28:99:0|1:7622633_T_G:501,0,591	1/1:0,8:8:24:1|1:7622629_C_T:360,24,0	0/1:13,11:24:99:0|1:7622633_T_G:423,0,513	1/1:0,11:11:33:1|1:7622629_C_T:495,33,0	1/1:0,13:13:39:1|1:7622629_C_T:585,39,0	1/1:0,7:7:21:1|1:7622629_C_T:315,21,0	1/1:0,14:14:42:1|1:7622629_C_T:630,42,0	1/1:0,9:9:27:1|1:7622629_C_T:405,27,0	1/1:0,11:11:33:1|1:7622629_C_T:495,33,0	0/1:15,4:19:99:0|1:7622633_T_G:123,0,618	1/1:0,18:18:54:1|1:7622629_C_T:810,54,0	1/1:0,11:11:33:1|1:7622629_C_T:495,33,0	1/1:0,17:17:51:1|1:7622629_C_T:765,51,0	0/1:7,2:9:63:0|1:7622633_T_G:63,0,288	1/1:0,11:11:33:1|1:7622629_C_T:495,33,0	1/1:0,12:12:36:1|1:7622629_C_T:540,36,0	0/1:27,12:39:99:0|1:7622633_T_G:423,0,1098	1/1:0,26:26:78:1|1:7622629_C_T:1170,78,0	1/1:0,24:24:72:1|1:7622629_C_T:1080,72,0	0/1:21,2:23:21:0|1:7622633_T_G:21,0,876	1/1:0,16:16:48:1|1:7622629_C_T:720,48,0	1/1:0,24:24:72:1|1:7622629_C_T:1080,72,0	0/1:1,6:7:30:0|1:7622629_C_T:249,0,30	0/0:21,0:21:0:.:.:0,0,408	0/1:23,10:33:99:0|1:7622633_T_G:351,0,936	0/1:1,7:8:22:0|1:7622629_C_T:291,0,22	0/1:2,11:13:75:0|1:7622629_C_T:456,0,75	0/1:10,12:22:99:0|1:7622633_T_G:474,0,384	0/1:13,5:18:99:0|1:7622633_T_G:171,0,531	0/1:34,25:59:99:0|1:7622633_T_G:947,0,1352	0/1:35,18:53:99:0|1:7622633_T_G:650,0,1415	1/1:0,20:20:60:1|1:7622629_C_T:900,60,0	1/1:0,18:18:54:1|1:7622629_C_T:810,54,0	0/1:23,10:33:99:0|1:7622633_T_G:351,0,936
chr11	7657696	chr11_7657696	C	A	33326	PASS	AC=64;AF=0.242;AN=264;ANN=A|3_prime_UTR_variant|MODIFIER|MD11G1092300|gene:MD11G1092300|transcript|mRNA:MD11G1092300|protein_coding|1/2|c.*574C>A|||||574|,A|upstream_gene_variant|MODIFIER|MD11G1092100|gene:MD11G1092100|transcript|mRNA:MD11G1092100|protein_coding||c.-3623G>T|||||3553|,A|upstream_gene_variant|MODIFIER|MD11G1092200|gene:MD11G1092200|transcript|mRNA:MD11G1092200|protein_coding||c.-98…	GT:AD:DP:GQ:PL	0/1:37,33:70:99:1251,0,1454	0/0:25,0:25:75:0,75,1107	0/1:14,14:28:99:524,0,529	0/0:22,0:22:66:0,66,952	0/1:8,10:18:99:393,0,303	0/1:17,14:31:99:467,0,682	0/1:12,3:15:90:90,0,492	0/1:18,28:46:99:1109,0,660	0/0:22,0:22:66:0,66,960	0/1:12,12:24:99:433,0,468	0/0:36,0:36:63:0,63,1526	0/0:25,0:25:75:0,75,1065	0/0:17,0:17:51:0,51,711	0/0:13,0:13:39:0,39,566	0/0:12,0:12:36:0,36,502	0/0:7,0:7:21:0,21,306	0/1:5,9:14:99:356,0,183	0/0:15,0:15:45:0,45,649	0/0:14,0:14:42:0,42,594	0/0:14,0:14:42:0,42,609	0/1:11,9:20:99:327,0,435	0/0:19,0:19:57:0,57,855	0/0:19,0:19:57:0,57,817	0/1:11,14:25:99:528,0,417	0/0:33,0:33:99:0,99,1465	0/0:27,0:27:81:0,81,1197	0/1:15,16:31:99:620,0,570	0/0:16,0:16:48:0,48,677	0/0:14,0:14:42:0,42,564	0/1:6,12:18:99:486,0,216	0/1:6,16:22:99:654,0,204	0/1:21,16:37:99:609,0,827	0/1:14,3:17:84:84,0,556	0/1:12,7:19:99:258,0,480	0/1:6,2:8:53:53,0,243	0/1:6,3:9:73:73,0,240	0/1:44,20:64:99:701,0,1731	0/1:15,23:38:99:912,0,557	0/0:20,0:20:60:0,60,900	0/0:21,0:21:60:0,60,900	0/1:19,12:31:99:443,0,762
chr11	7657702	chr11_7657702	G	C	33631.3	PASS	AC=70;AF=0.265;AN=264;ANN=C|3_prime_UTR_variant|MODIFIER|MD11G1092300|gene:MD11G1092300|transcript|mRNA:MD11G1092300|protein_coding|1/2|c.*580G>C|||||580|,C|upstream_gene_variant|MODIFIER|MD11G1092100|gene:MD11G1092100|transcript|mRNA:MD11G1092100|protein_coding||c.-3629C>G|||||3559|,C|upstream_gene_variant|MODIFIER|MD11G1092200|gene:MD11G1092200|transcript|mRNA:MD11G1092200|protein_coding||c.-99…	GT:AD:DP:GQ:PGT:PID:PL	0/1:33,37:70:99:0|1:7657702_G_C:1454,0,1274	0/1:13,12:25:99:0|1:7657702_G_C:465,0,510	0/0:28,0:28:84:.:.:0,84,1236	0/1:13,9:22:99:0|1:7657702_G_C:339,0,519	0/0:19,0:19:11:.:.:0,11,770	0/0:31,0:31:93:.:.:0,93,1395	0/0:15,0:15:45:.:.:0,45,673	0/0:46,0:46:99:.:.:0,120,1800	0/1:11,10:21:99:0|1:7657702_G_C:387,0,432	0/0:24,0:24:72:.:.:0,72,1067	0/1:22,14:36:99:0|1:7657702_G_C:522,0,882	0/1:18,7:25:99:0|1:7657702_G_C:240,0,735	0/1:9,8:17:99:0|1:7657702_G_C:309,0,354	0/1:7,6:13:99:0|1:7657702_G_C:231,0,276	0/1:7,5:12:99:0|1:7657702_G_C:189,0,279	0/1:3,4:7:99:0|1:7657702_G_C:159,0,114	0/0:14,0:14:42:.:.:0,42,627	0/1:8,7:15:99:0|1:7657702_G_C:270,0,315	0/1:10,4:14:99:0|1:7657702_G_C:138,0,408	0/1:6,8:14:99:0|1:7657702_G_C:318,0,228	0/0:20,0:20:60:.:.:0,60,897	0/1:8,11:19:99:0|1:7657702_G_C:438,0,303	0/1:9,10:19:99:0|1:7657702_G_C:393,0,348	0/0:25,0:25:75:.:.:0,75,1098	0/1:21,12:33:99:0|1:7657702_G_C:441,0,846	0/1:7,19:26:99:0|1:7657702_G_C:777,0,559	0/0:31,0:31:93:.:.:0,93,1382	0/1:7,9:16:99:0|1:7657702_G_C:357,0,267	0/1:5,9:14:99:0|1:7657702_G_C:363,0,183	0/0:18,0:18:54:.:.:0,54,810	0/0:22,0:22:66:.:.:0,66,989	0/0:37,0:37:99:.:.:0,111,1656	0/1:14,3:17:84:0|1:7657702_G_C:84,0,1045	0/0:19,0:19:57:.:.:0,57,823	0/0:8,0:8:24:.:.:0,24,339	0/0:9,0:9:27:.:.:0,27,349	0/0:65,0:65:99:.:.:0,120,1800	0/0:38,0:38:99:.:.:0,114,1703	0/1:13,7:20:99:0|1:7657702_G_C:255,0,525	0/1:15,6:21:99:0|1:7657702_G_C:207,0,1302	0/0:31,0:31:93:.:.:0,93,1356
chr11	8096927	chr11_8096927	A	G	39812.9	PASS	AC=69;AF=0.261;AN=264;ANN=G|synonymous_variant|LOW|MD11G1097600|gene:MD11G1097600|transcript|mRNA:MD11G1097600|protein_coding|7/9|c.390A>G|p.Gly130Gly|599/1242|390/822|130/273||;BaseQRankSum=0.879;ClippingRankSum=0;DP=3741;ExcessHet=57.5575;FS=0;InbreedingCoeff=-0.3573;MLEAC=69;MLEAF=0.261;MQ=60;MQRankSum=0;QD=20.22;ReadPosRankSum=0;SOR=2.326;set=variant	GT:AD:DP:GQ:PL	0/1:34,41:75:99:1605,0,1283	0/1:5,12:17:99:472,0,171	0/0:17,0:17:51:0,51,756	0/1:7,11:18:99:433,0,261	0/0:10,0:10:30:0,30,391	0/0:27,0:27:81:0,81,1172	0/0:9,0:9:27:0,27,379	0/0:37,0:37:99:0,111,1557	0/1:4,11:15:99:447,0,135	0/0:13,0:13:39:0,39,524	0/1:20,16:36:99:603,0,788	0/1:21,23:44:99:903,0,786	0/1:10,9:19:99:342,0,335	0/1:11,10:21:99:387,0,425	0/1:6,19:25:99:738,0,195	0/1:4,7:11:99:264,0,139	0/0:17,0:17:51:0,51,712	0/1:6,12:18:99:474,0,216	0/1:16,14:30:99:536,0,630	0/1:15,18:33:99:711,0,526	0/0:17,0:17:51:0,51,690	0/1:7,11:18:99:441,0,253	0/1:11,15:26:99:597,0,414	0/0:26,0:26:32:0,32,1076	0/1:14,10:24:99:378,0,533	0/1:15,20:35:99:756,0,564	0/0:19,0:19:57:0,57,776	0/1:13,15:28:99:579,0,501	0/1:11,5:16:99:174,0,425	0/0:13,0:13:39:0,39,553	0/0:16,0:16:48:0,48,699	0/0:21,0:21:63:0,63,882	0/0:27,0:27:81:0,81,1178	0/0:14,0:14:42:0,42,574	0/0:15,0:15:45:0,45,625	0/0:7,0:7:21:0,21,278	0/0:69,0:69:99:0,117,1755	0/0:37,0:37:99:0,111,1613	0/1:13,9:22:99:339,0,467	0/1:7,14:21:99:564,0,240	0/0:46,0:46:99:0,105,1800
chr11	8346718	chr11_8346718	T	C	68123.8	PASS	AC=138;AF=0.523;AN=264;ANN=C|upstream_gene_variant|MODIFIER|MD11G1099800|gene:MD11G1099800|transcript|mRNA:MD11G1099800|protein_coding||c.-726A>G|||||674|,C|downstream_gene_variant|MODIFIER|MD11G1099700|gene:MD11G1099700|transcript|mRNA:MD11G1099700|protein_coding||c.*4002T>C|||||3669|,C|downstream_gene_variant|MODIFIER|MD11G1099900|gene:MD11G1099900|transcript|ncRNA:MD11G1099900|lincRNA||n.*498T…	GT:AD:DP:GQ:PGT:PID:PL	0/1:44,25:69:99:.:.:901,0,1700	1/1:0,14:14:42:.:.:624,42,0	0/1:17,9:26:99:.:.:324,0,680	0/1:3,10:13:96:.:.:411,0,96	0/1:3,8:11:85:.:.:309,0,85	0/1:9,14:23:99:.:.:554,0,316	0/1:8,3:11:99:.:.:102,0,312	0/0:30,0:30:18:.:.:0,18,270	1/1:0,10:10:30:.:.:442,30,0	0/0:18,0:18:8:.:.:0,8,699	0/1:16,13:29:99:.:.:500,0,476	0/0:28,0:28:9:.:.:0,9,135	1/1:0,23:23:69:.:.:1032,69,0	0/1:8,8:16:99:.:.:312,0,279	0/1:10,10:20:99:.:.:390,0,370	1/1:0,15:15:45:.:.:675,45,0	0/1:7,5:12:99:.:.:176,0,279	1/1:0,9:9:27:.:.:390,27,0	0/1:6,8:14:99:.:.:318,0,225	1/1:0,21:21:63:.:.:910,63,0	0/1:8,9:17:99:.:.:351,0,306	1/1:0,27:27:81:.:.:1207,81,0	0/1:2,7:9:63:.:.:285,0,63	0/1:6,13:19:99:.:.:515,0,198	0/1:14,13:27:99:.:.:498,0,472	1/1:0,22:22:66:.:.:984,66,0	0/1:6,10:16:99:.:.:402,0,210	0/1:5,13:18:99:.:.:531,0,159	0/1:9,6:15:99:.:.:225,0,350	0/1:8,4:12:99:.:.:141,0,297	0/1:10,6:16:99:.:.:219,0,399	0/0:21,0:21:17:.:.:0,17,836	0/0:19,0:19:12:.:.:0,12,180	0/0:28,0:28:12:.:.:0,12,180	0/0:13,0:13:3:.:.:0,3,45	0/0:13,0:13:12:.:.:0,12,180	0/1:34,16:50:99:.:.:570,0,1319	0/1:23,20:43:99:.:.:757,0,863	1/1:0,22:22:66:.:.:990,66,0	1/1:0,18:18:54:.:.:807,54,0	0/1:11,16:27:99:.:.:619,0,400
chr11	8346764	chr11_8346764	T	C	64638.4	PASS	AC=126;AF=0.477;AN=264;ANN=C|upstream_gene_variant|MODIFIER|MD11G1099800|gene:MD11G1099800|transcript|mRNA:MD11G1099800|protein_coding||c.-772A>G|||||720|,C|downstream_gene_variant|MODIFIER|MD11G1099700|gene:MD11G1099700|transcript|mRNA:MD11G1099700|protein_coding||c.*4048T>C|||||3715|,C|downstream_gene_variant|MODIFIER|MD11G1099900|gene:MD11G1099900|transcript|ncRNA:MD11G1099900|lincRNA||n.*544T…	GT:AD:DP:GQ:PGT:PID:PL	0/1:25,44:69:99:.:.:1738,0,911	0/0:14,0:14:42:.:.:0,42,604	0/1:9,17:26:99:.:.:687,0,327	0/1:10,3:13:96:.:.:96,0,411	0/1:8,3:11:84:.:.:84,0,327	0/1:14,9:23:99:.:.:329,0,526	0/1:3,7:10:99:.:.:282,0,105	1/1:0,30:30:90:1|1:8346764_T_C:1350,90,0	0/0:10,0:10:30:.:.:0,30,438	1/1:0,17:17:51:1|1:8346764_T_C:765,51,0	0/1:13,16:29:99:.:.:626,0,489	1/1:0,27:27:81:1|1:8346764_T_C:1215,81,0	0/0:23,0:23:69:.:.:0,69,1019	0/1:8,8:16:99:.:.:309,0,312	0/1:10,10:20:99:.:.:390,0,375	0/0:15,0:15:45:.:.:0,45,664	0/1:5,7:12:99:.:.:279,0,189	0/0:9,0:9:27:.:.:0,27,349	0/1:8,6:14:99:.:.:228,0,318	0/0:21,0:21:63:.:.:0,63,910	0/1:9,9:18:99:.:.:348,0,348	0/0:27,0:27:81:.:.:0,81,1195	0/1:7,2:9:63:.:.:63,0,271	0/1:12,6:18:99:.:.:216,0,464	0/1:13,14:27:99:.:.:537,0,504	0/0:22,0:22:66:.:.:0,66,979	0/1:10,6:16:99:.:.:222,0,402	0/1:13,5:18:99:.:.:171,0,528	0/1:6,9:15:99:.:.:360,0,225	0/1:4,8:12:99:.:.:321,0,144	0/1:6,11:17:99:.:.:432,0,216	1/1:0,20:20:60:1|1:8346764_T_C:900,60,0	1/1:0,19:19:57:1|1:8346764_T_C:855,57,0	1/1:0,28:28:84:1|1:8346764_T_C:1260,84,0	1/1:0,13:13:39:1|1:8346764_T_C:585,39,0	1/1:0,12:12:36:1|1:8346764_T_C:540,36,0	0/1:16,34:50:99:.:.:1328,0,570	0/1:20,22:42:99:.:.:864,0,765	0/0:22,0:22:66:.:.:0,66,974	0/0:18,0:18:54:.:.:0,54,801	0/1:16,11:27:99:.:.:414,0,629
chr11	8768035	chr11_8768035	C	A,T,*	11967.4	PASS	AC=55,3,3;AF=0.208,0.011,0.011;AN=264;ANN=A|downstream_gene_variant|MODIFIER|MD11G1103600|gene:MD11G1103600|transcript|mRNA:MD11G1103600|protein_coding||c.*369C>A|||||369|,T|downstream_gene_variant|MODIFIER|MD11G1103600|gene:MD11G1103600|transcript|mRNA:MD11G1103600|protein_coding||c.*369C>T|||||369|,A|intergenic_region|MODIFIER|MD11G1103600-three_prime_UTR:MD11G1103700.0|gene:MD11G1103600-three_…	GT:AD:DP:GQ:PGT:PID:PL	0/1:76,6,0,0:82:23:.:.:23,0,3173,252,3191,3443,252,3191,3443,3443	0/3:20,0,0,3:23:66:0|1:8768004_T_G:66,126,966,126,966,966,0,840,840,831	0/1:13,6,0,0:19:99:.:.:213,0,528,252,546,798,252,546,798,798	0/0:17,0,0,0:17:36:.:.:0,36,540,36,540,540,36,540,540,540	0/1:18,3,0,0:21:72:.:.:72,0,747,126,756,882,126,756,882,882	0/1:6,5,0,0:11:99:.:.:189,0,232,207,247,453,207,247,453,453	0/1:14,3,0,0:17:84:.:.:84,0,579,126,588,714,126,588,714,714	0/1:19,5,0,0:24:99:.:.:153,0,783,210,798,1008,210,798,1008,1008	0/3:8,0,0,4:12:99:0|1:8768005_T_C:144,168,504,168,504,504,0,336,336,324	0/1:20,4,0,0:24:99:.:.:108,0,828,168,840,1008,168,840,1008,1008	0/0:34,0,0,0:34:0:.:.:0,0,1238,0,1238,1238,0,1238,1238,1238	0/0:21,0,0,0:21:63:.:.:0,63,945,63,945,945,63,945,945,945	0/0:11,0,0,0:11:0:.:.:0,0,403,0,403,403,0,403,403,403	0/0:13,0,0,0:13:0:.:.:0,0,413,0,413,413,0,413,413,413	0/0:23,0,0,0:23:60:.:.:0,60,900,60,900,900,60,900,900,900	0/0:6,0,0,0:6:0:.:.:0,0,185,0,185,185,0,185,185,185	0/1:3,2,0,0:5:75:0|1:8768035_C_A:75,0,120,84,126,210,84,126,210,210	0/0:9,0,0,0:9:15:.:.:0,15,225,15,225,225,15,225,225,225	0/0:11,0,0,0:11:21:.:.:0,21,315,21,315,315,21,315,315,315	0/0:21,0,0,0:21:27:.:.:0,27,405,27,405,405,27,405,405,405	0/1:11,7,0,0:18:99:.:.:261,0,441,294,462,756,294,462,756,756	0/0:23,0,0,0:23:0:.:.:0,0,866,0,866,866,0,866,866,866	0/0:26,0,0,0:26:60:.:.:0,60,900,60,900,900,60,900,900,900	0/1:6,4,0,0:10:99:.:.:150,0,240,168,252,420,168,252,420,420	0/0:24,0,0,0:24:37:.:.:0,37,976,37,976,976,37,976,976,976	0/1:27,2,0,0:29:3:0|1:8768025_ACTT_A:3,0,1128,84,1134,1218,84,1134,1218,1218	0/0:24,0,0,0:24:26:.:.:0,26,956,26,956,956,26,956,956,956	0/0:21,0,0,0:21:0:.:.:0,0,570,0,570,570,0,570,570,570	0/0:13,0,0,0:13:33:.:.:0,33,495,33,495,495,33,495,495,495	0/0:11,0,0,0:11:33:.:.:0,33,495,33,495,495,33,495,495,495	0/1:13,4,0,0:17:99:.:.:129,0,534,168,546,714,168,546,714,714	0/1:16,5,0,0:21:99:0|1:8768035_C_A:162,0,657,210,672,882,210,672,882,882	0/0:12,0,0,0:12:36:0|1:8768035_C_A:0,36,540,36,540,540,36,540,540,540	0/0:13,0,0,0:13:2:.:.:0,2,508,2,508,508,2,508,508,508	0/0:27,0,0,0:27:35:.:.:0,35,1112,35,1112,1112,35,1112,1112,1112	0/0:23,0,0,0:23:0:.:.:0,0,877,0,877,877,0,877,877,877	0/0:36,0,0,0:36:99:.:.:0,111,1665,111,1665,1665,111,1665,1665,1665	0/1:19,5,0,0:24:99:.:.:153,0,783,210,798,1008,210,798,1008,1008	0/2:18,0,2,0:20:30:0|1:8768035_C_T:30,84,840,0,756,750,84,840,756,840	0/0:22,0,0,0:22:20:.:.:0,20,875,20,875,875,20,875,875,875	0/1:2,7,0,0:9:63:.:.:288,0,63,294,84,378,294,84,378,378
chr11	8786479	chr11_8786479	C	G	10505.6	PASS	AC=60;AF=0.227;AN=264;ANN=G|3_prime_UTR_variant|MODIFIER|MD11G1103700|gene:MD11G1103700|transcript|mRNA:MD11G1103700|protein_coding|9/9|c.*423G>C|||||1634|,G|downstream_gene_variant|MODIFIER|MD11G1103800|gene:MD11G1103800|transcript|mRNA:MD11G1103800|protein_coding||c.*4612G>C|||||4266|,G|intragenic_variant|MODIFIER|three_prime_UTR:MD11G1103700.0|three_prime_UTR:MD11G1103700.0|gene_variant|three_…	GT:AD:DP:GQ:PL	0/0:78,0:78:99:0,120,1800	0/0:38,0:38:57:0,57,855	0/0:42,0:42:75:0,75,1125	0/1:24,5:29:99:131,0,950	0/0:24,0:24:45:0,45,675	0/1:31,9:40:99:284,0,1198	0/0:36,0:36:60:0,60,900	0/0:46,0:46:72:0,72,1080	0/0:20,0:20:42:0,42,630	0/1:27,4:31:86:86,0,1019	0/1:25,16:41:99:480,0,1001	0/1:39,3:42:9:9,0,1548	0/0:18,0:18:33:0,33,495	0/0:28,0:28:60:0,60,900	0/1:24,7:31:99:220,0,986	0/1:23,2:25:12:12,0,897	0/0:41,2:43:40:0,40,1715	0/0:15,0:15:30:0,30,450	0/1:43,5:48:35:35,0,1772	0/1:44,4:48:29:29,0,1874	0/1:22,3:25:56:56,0,904	0/1:49,4:53:20:20,0,1946	0/0:27,0:27:60:0,60,900	0/1:69,7:76:47:47,0,2806	0/0:30,0:30:54:0,54,810	0/1:54,5:59:43:43,0,2180	0/0:42,0:42:60:0,60,900	0/0:54,0:54:99:0,120,1800	0/1:27,7:34:99:166,0,1048	0/0:30,0:30:57:0,57,855	0/0:41,0:41:99:0,99,1485	0/1:13,2:15:44:44,0,531	0/1:17,10:27:99:361,0,675	0/0:44,0:44:60:0,60,900	0/1:21,5:26:99:146,0,852	0/1:15,5:20:99:156,0,561	0/0:71,0:71:90:0,90,1350	0/0:83,0:83:99:0,105,1575	0/1:45,23:68:99:810,0,1766	0/0:19,0:19:39:0,39,585	0/0:47,0:47:57:0,57,855
chr11	8887038	chr11_8887038	G	A	20233.4	PASS	AC=65;AF=0.246;AN=264;ANN=A|upstream_gene_variant|MODIFIER|MD11G1104400|gene:MD11G1104400|transcript|mRNA:MD11G1104400|protein_coding||c.-1687C>T|||||1272|,A|upstream_gene_variant|MODIFIER|MD11G1104500|gene:MD11G1104500|transcript|mRNA:MD11G1104500|protein_coding||c.-2085G>A|||||2071|,A|upstream_gene_variant|MODIFIER|MD11G1104600|gene:MD11G1104600|transcript|mRNA:MD11G1104600|protein_coding||c.-3…	GT:AD:DP:GQ:PGT:PID:PL	0/0:159,0:159:0:.:.:0,0,4940	0/1:33,3:36:27:0|1:8887038_G_A:27,0,1987	0/1:26,27:53:99:0|1:8887038_G_A:1055,0,1010	0/0:19,0:19:11:.:.:0,11,765	0/1:29,12:41:99:0|1:8887038_G_A:417,0,1182	0/1:32,16:48:99:0|1:8887038_G_A:576,0,1296	0/1:11,8:19:99:0|1:8887038_G_A:303,0,438	0/1:43,5:48:81:0|1:8887038_G_A:81,0,1791	0/0:32,0:32:96:0|1:8887038_G_A:0,96,1440	0/1:37,6:43:99:0|1:8887038_G_A:141,0,1536	0/0:57,0:57:80:.:.:0,80,2386	0/1:36,12:48:99:0|1:8887038_G_A:396,0,1476	0/1:32,3:35:30:0|1:8887038_G_A:30,0,1335	0/0:25,0:25:75:.:.:0,75,1112	0/0:40,0:40:0:.:.:0,0,1221	0/0:26,0:26:0:.:.:0,0,433	0/1:29,3:32:25:0|1:8887038_G_A:25,0,1209	0/0:28,0:28:0:.:.:0,0,872	0/0:57,0:57:99:.:.:0,120,1800	0/0:65,0:65:0:.:.:0,0,1728	0/0:26,0:26:78:0|1:8887038_G_A:0,78,1170	0/1:25,8:33:99:0|1:8887038_G_A:261,0,1026	0/0:26,0:26:78:.:.:0,78,1170	0/1:41,10:51:99:0|1:8887038_G_A:296,0,1691	0/0:31,0:31:93:0|1:8887028_C_T:0,93,1395	0/0:92,0:92:0:.:.:0,0,3453	0/1:35,8:43:99:0|1:8887038_G_A:231,0,1446	0/0:54,0:54:99:.:.:0,120,1800	0/0:23,0:23:0:.:.:0,0,870	0/1:18,8:26:99:0|1:8887038_G_A:282,0,732	0/1:33,6:39:99:0|1:8887038_G_A:153,0,1367	0/1:37,3:40:15:0|1:8887038_G_A:15,0,1545	0/1:34,3:37:24:0|1:8887038_G_A:24,0,1419	0/1:36,8:44:99:0|1:8887038_G_A:228,0,1488	0/1:31,5:36:99:0|1:8887038_G_A:117,0,1287	0/1:18,8:26:99:0|1:8887038_G_A:282,0,715	0/1:67,18:85:99:0|1:8887038_G_A:554,0,2759	0/1:50,28:78:99:0|1:8887038_G_A:1025,0,2015	0/1:56,12:68:99:0|1:8887038_G_A:335,0,2315	0/0:24,0:24:72:0|1:8887038_G_A:0,72,1080	0/0:48,1:49:99:0|1:8887038_G_A:0,102,2115
chr11	8887043	chr11_8887043	C	T	19271.1	PASS	AC=61;AF=0.231;AN=264;ANN=T|upstream_gene_variant|MODIFIER|MD11G1104400|gene:MD11G1104400|transcript|mRNA:MD11G1104400|protein_coding||c.-1692G>A|||||1277|,T|upstream_gene_variant|MODIFIER|MD11G1104500|gene:MD11G1104500|transcript|mRNA:MD11G1104500|protein_coding||c.-2080C>T|||||2066|,T|upstream_gene_variant|MODIFIER|MD11G1104600|gene:MD11G1104600|transcript|mRNA:MD11G1104600|protein_coding||c.-3…	GT:AD:DP:GQ:PGT:PID:PL	0/0:159,0:159:0:.:.:0,0,5110	0/1:33,3:36:27:0|1:8887038_G_A:27,0,1987	0/1:26,27:53:99:0|1:8887038_G_A:1055,0,1010	0/0:19,0:19:57:.:.:0,57,826	0/1:29,12:41:99:0|1:8887038_G_A:417,0,1182	0/1:32,16:48:99:0|1:8887038_G_A:576,0,1296	0/1:11,8:19:99:0|1:8887038_G_A:303,0,438	0/1:43,5:48:81:0|1:8887038_G_A:81,0,1791	0/0:32,0:32:96:0|1:8887038_G_A:0,96,1440	0/1:37,6:43:99:0|1:8887038_G_A:141,0,1536	0/0:57,0:57:99:.:.:0,120,1800	0/1:36,12:48:99:0|1:8887038_G_A:396,0,1476	0/1:32,3:35:30:0|1:8887038_G_A:30,0,1335	0/0:25,0:25:75:.:.:0,75,1125	0/0:40,0:40:99:.:.:0,120,1759	0/0:26,0:26:0:.:.:0,0,435	0/1:29,3:32:25:0|1:8887038_G_A:25,0,1209	0/0:28,0:28:0:.:.:0,0,873	0/0:57,0:57:99:.:.:0,120,1800	0/0:65,0:65:0:.:.:0,0,1754	0/0:26,0:26:78:0|1:8887038_G_A:0,78,1170	0/1:25,8:33:99:0|1:8887038_G_A:261,0,1026	0/0:26,0:26:78:.:.:0,78,1170	0/1:41,10:51:99:0|1:8887038_G_A:296,0,1691	0/0:78,0:78:99:.:.:0,120,1800	0/0:92,0:92:0:.:.:0,0,3452	0/1:35,8:43:99:0|1:8887038_G_A:231,0,1446	0/0:54,0:54:99:.:.:0,120,1800	0/0:23,0:23:69:.:.:0,69,1031	0/1:18,8:26:99:0|1:8887038_G_A:282,0,732	0/1:33,6:39:99:0|1:8887038_G_A:153,0,1367	0/1:37,3:40:15:0|1:8887038_G_A:15,0,1545	0/1:34,3:37:24:0|1:8887038_G_A:24,0,1419	0/1:36,8:44:99:0|1:8887038_G_A:228,0,1488	0/1:31,5:36:99:0|1:8887038_G_A:117,0,1287	0/1:18,8:26:99:0|1:8887038_G_A:282,0,715	0/1:67,18:85:99:0|1:8887038_G_A:554,0,2759	0/1:50,28:78:99:0|1:8887038_G_A:1025,0,2015	0/1:56,12:68:99:0|1:8887038_G_A:335,0,2315	0/0:24,0:24:72:0|1:8887038_G_A:0,72,1080	0/0:48,1:49:99:0|1:8887038_G_A:0,102,2115
chr11	8887302	chr11_8887302	G	T	12956.3	PASS	AC=73;AF=0.277;AN=264;ANN=T|upstream_gene_variant|MODIFIER|MD11G1104400|gene:MD11G1104400|transcript|mRNA:MD11G1104400|protein_coding||c.-1951C>A|||||1536|,T|upstream_gene_variant|MODIFIER|MD11G1104500|gene:MD11G1104500|transcript|mRNA:MD11G1104500|protein_coding||c.-1821G>T|||||1807|,T|upstream_gene_variant|MODIFIER|MD11G1104600|gene:MD11G1104600|transcript|mRNA:MD11G1104600|protein_coding||c.-3…	GT:AD:DP:GQ:PGT:PID:PL	0/1:73,8:81:99:0|1:8887302_G_T:116,0,3032	0/1:6,1:7:24:0|1:8887302_G_T:24,0,249	0/1:19,22:41:99:1|0:8887284_G_C:841,0,1199	0/0:13,0:13:39:.:.:0,39,568	0/1:14,5:19:99:.:.:128,0,573	0/0:45,0:45:0:.:.:0,0,641	0/1:4,6:10:99:0|1:8887302_G_T:240,0,150	0/0:29,1:30:45:0|1:8887302_G_T:0,45,1260	0/1:16,6:22:99:0|1:8887302_G_T:198,0,1273	0/1:21,4:25:99:0|1:8887302_G_T:130,0,1000	0/0:40,0:40:75:.:.:0,75,1709	0/1:11,7:18:99:0|1:8887302_G_T:261,0,441	0/1:6,1:7:24:.:.:24,0,249	0/0:18,0:18:54:.:.:0,54,777	0/0:35,0:35:99:.:.:0,105,1519	0/1:13,6:19:99:0|1:8887302_G_T:213,0,1066	0/1:12,1:13:6:0|1:8887302_G_T:6,0,466	0/0:21,0:21:17:.:.:0,17,840	0/0:42,0:42:99:.:.:0,110,1800	0/1:21,9:30:99:0|1:8887302_G_T:315,0,855	0/1:8,2:10:60:0|1:8887302_G_T:60,0,330	0/1:6,5:11:99:0|1:8887302_G_T:192,0,237	0/0:19,0:19:57:.:.:0,57,825	0/1:6,5:11:99:0|1:8887302_G_T:192,0,308	0/0:61,0:61:99:.:.:0,120,1800	0/0:27,0:27:53:0|1:8887302_G_T:0,53,1229	0/1:10,5:15:99:0|1:8887302_G_T:180,0,405	0/0:42,0:42:99:.:.:0,110,1756	0/0:20,0:20:60:.:.:0,60,859	0/1:8,2:10:60:1|0:8887277_G_A:60,0,409	0/1:3,2:5:75:0|1:8887302_G_T:75,0,150	0/0:39,0:39:72:.:.:0,72,1669	0/0:34,0:34:0:.:.:0,0,1264	0/1:21,3:24:63:0|1:8887302_G_T:63,0,873	0/1:24,2:26:12:0|1:8887302_G_T:12,0,1002	0/1:18,3:21:99:0|1:8887302_G_T:101,0,1350	0/1:33,10:43:99:0|1:8887302_G_T:318,0,1379	0/1:27,12:39:99:0|1:8887302_G_T:448,0,1095	0/1:11,6:17:99:0|1:8887302_G_T:206,0,444	0/1:18,3:21:72:0|1:8887302_G_T:72,0,747	0/1:7,4:11:99:0|1:8887302_G_T:147,0,282
chr11	8887317	chr11_8887317	T	A	14814.4	PASS	AC=76;AF=0.288;AN=264;ANN=A|upstream_gene_variant|MODIFIER|MD11G1104400|gene:MD11G1104400|transcript|mRNA:MD11G1104400|protein_coding||c.-1966A>T|||||1551|,A|upstream_gene_variant|MODIFIER|MD11G1104500|gene:MD11G1104500|transcript|mRNA:MD11G1104500|protein_coding||c.-1806T>A|||||1792|,A|upstream_gene_variant|MODIFIER|MD11G1104600|gene:MD11G1104600|transcript|mRNA:MD11G1104600|protein_coding||c.-3…	GT:AD:DP:GQ:PGT:PID:PL	0/1:77,11:88:99:0|1:8887302_G_T:185,0,3158	0/1:6,1:7:24:0|1:8887302_G_T:24,0,249	0/1:19,22:41:99:1|0:8887284_G_C:841,0,1199	0/0:14,0:14:42:.:.:0,42,567	0/1:14,5:19:99:.:.:128,0,573	0/0:47,0:47:0:.:.:0,0,775	0/1:4,7:11:99:0|1:8887302_G_T:269,0,147	0/1:30,3:33:2:0|1:8887302_G_T:2,0,1251	0/1:22,6:28:99:0|1:8887302_G_T:186,0,1439	0/1:25,5:30:99:0|1:8887302_G_T:118,0,1143	0/0:44,0:44:99:.:.:0,99,1710	0/1:11,8:19:99:0|1:8887302_G_T:290,0,438	0/1:7,1:8:21:.:.:21,0,279	0/0:20,0:20:60:.:.:0,60,865	0/0:35,0:35:99:.:.:0,105,1502	0/1:13,8:21:99:0|1:8887302_G_T:265,0,1060	0/1:12,1:13:6:0|1:8887302_G_T:6,0,466	0/0:24,0:24:26:.:.:0,26,971	0/0:41,0:41:99:.:.:0,107,1755	0/1:21,10:31:99:0|1:8887302_G_T:349,0,852	0/1:8,4:12:99:0|1:8887302_G_T:127,0,324	0/1:8,5:13:99:0|1:8887302_G_T:186,0,313	0/0:20,0:20:54:.:.:0,54,810	0/1:6,7:13:99:0|1:8887302_G_T:249,0,302	0/0:66,0:66:99:.:.:0,120,1800	0/0:30,3:33:4:0|1:8887302_G_T:0,4,1266	0/1:14,5:19:99:0|1:8887302_G_T:168,0,560	0/0:44,0:44:99:.:.:0,120,1800	0/0:20,0:20:60:.:.:0,60,861	0/1:8,3:11:89:1|0:8887277_G_A:89,0,406	0/1:3,2:5:75:0|1:8887302_G_T:75,0,150	0/0:39,0:39:72:.:.:0,72,1651	0/0:34,0:34:0:.:.:0,0,1246	0/1:22,5:27:99:0|1:8887302_G_T:117,0,909	0/1:24,3:27:40:0|1:8887302_G_T:40,0,999	0/1:19,7:26:99:0|1:8887302_G_T:184,0,1370	0/1:34,17:51:99:0|1:8887302_G_T:519,0,1358	0/1:27,14:41:99:0|1:8887302_G_T:476,0,1092	0/1:13,9:22:99:0|1:8887302_G_T:287,0,519	0/1:18,3:21:72:0|1:8887302_G_T:72,0,747	0/1:7,5:12:99:0|1:8887302_G_T:174,0,279
chr11	8887379	chr11_8887379	T	C	11730.8	PASS	AC=61;AF=0.231;AN=264;ANN=C|upstream_gene_variant|MODIFIER|MD11G1104400|gene:MD11G1104400|transcript|mRNA:MD11G1104400|protein_coding||c.-2028A>G|||||1613|,C|upstream_gene_variant|MODIFIER|MD11G1104500|gene:MD11G1104500|transcript|mRNA:MD11G1104500|protein_coding||c.-1744T>C|||||1730|,C|upstream_gene_variant|MODIFIER|MD11G1104600|gene:MD11G1104600|transcript|mRNA:MD11G1104600|protein_coding||c.-2…	GT:AD:DP:GQ:PGT:PID:PL	0/1:93,21:114:99:0|1:8887358_T_G:614,0,3989	0/0:19,0:19:57:.:.:0,57,852	0/1:25,23:48:99:.:.:726,0,1144	0/0:15,0:15:45:.:.:0,45,606	0/1:26,2:28:6:.:.:6,0,1267	0/1:19,2:21:14:.:.:14,0,881	0/1:7,7:14:99:0|1:8887358_T_G:273,0,264	0/1:33,4:37:69:0|1:8887358_T_G:69,0,1357	0/0:35,0:35:60:.:.:0,60,1451	0/1:20,6:26:99:0|1:8887358_T_G:192,0,822	0/0:44,0:44:87:.:.:0,87,1845	0/1:5,8:13:99:0|1:8887358_T_G:321,0,186	0/0:29,0:29:75:.:.:0,75,1125	0/0:17,0:17:45:.:.:0,45,675	0/0:32,0:32:78:.:.:0,78,1170	0/0:21,0:21:63:.:.:0,63,914	0/1:21,3:24:49:.:.:49,0,846	0/0:20,0:20:60:.:.:0,60,840	0/0:41,0:41:99:.:.:0,107,1755	0/0:48,0:48:99:.:.:0,120,1800	0/1:22,5:27:99:.:.:118,0,853	0/0:30,0:30:72:.:.:0,72,1080	0/0:12,0:12:36:.:.:0,36,540	0/1:7,7:14:99:.:.:203,0,329	0/0:66,0:66:99:.:.:0,120,1800	0/0:75,0:75:99:.:.:0,120,1800	0/1:10,3:13:56:.:.:56,0,402	0/0:46,0:46:99:.:.:0,99,1485	0/0:19,0:19:54:.:.:0,54,810	0/1:16,4:20:99:.:.:111,0,708	0/1:15,3:18:47:.:.:47,0,854	0/1:23,2:25:6:0|1:8887358_T_G:6,0,1449	0/1:19,3:22:69:0|1:8887358_T_G:69,0,779	0/1:22,7:29:99:0|1:8887358_T_G:228,0,1026	0/1:20,6:26:99:0|1:8887358_T_G:192,0,1093	0/1:16,8:24:99:0|1:8887358_T_G:285,0,686	0/1:23,6:29:99:.:.:143,0,993	0/1:46,14:60:99:.:.:362,0,1979	0/0:43,0:43:99:.:.:0,115,1800	0/0:23,0:23:66:.:.:0,66,956	0/1:13,9:22:99:.:.:277,0,435
chr11	8887396	chr11_8887396	G	A	9701.42	PASS	AC=58;AF=0.220;AN=264;ANN=A|upstream_gene_variant|MODIFIER|MD11G1104400|gene:MD11G1104400|transcript|mRNA:MD11G1104400|protein_coding||c.-2045C>T|||||1630|,A|upstream_gene_variant|MODIFIER|MD11G1104500|gene:MD11G1104500|transcript|mRNA:MD11G1104500|protein_coding||c.-1727G>A|||||1713|,A|upstream_gene_variant|MODIFIER|MD11G1104600|gene:MD11G1104600|transcript|mRNA:MD11G1104600|protein_coding||c.-2…	GT:AD:DP:GQ:PGT:PID:PL	0/1:67,22:89:99:.:.:548,0,2654	0/1:7,3:10:99:.:.:102,0,285	0/0:34,0:34:93:.:.:0,93,1395	0/0:15,0:15:0:.:.:0,0,529	0/0:24,0:24:45:.:.:0,45,675	0/0:32,0:32:81:.:.:0,81,1215	0/0:15,0:15:42:.:.:0,42,630	0/0:33,0:33:81:.:.:0,81,1215	0/1:12,13:25:99:.:.:459,0,409	0/0:28,0:28:45:.:.:0,45,675	0/1:18,6:24:99:.:.:148,0,710	0/0:22,0:22:54:.:.:0,54,810	0/1:11,2:13:32:.:.:32,0,433	0/0:15,0:15:13:.:.:0,13,596	0/1:16,3:19:76:.:.:76,0,646	0/0:19,0:19:11:.:.:0,11,745	0/0:14,0:14:30:.:.:0,30,450	0/1:11,3:14:93:.:.:93,0,405	0/1:22,2:24:18:.:.:18,0,869	0/1:25,8:33:99:.:.:250,0,948	0/0:24,0:24:60:.:.:0,60,900	0/1:13,2:15:29:.:.:29,0,499	0/0:11,0:11:33:.:.:0,33,489	0/0:25,0:25:60:.:.:0,60,900	0/1:32,13:45:99:.:.:336,0,1234	0/0:68,0:68:0:.:.:0,0,2126	0/0:30,0:30:72:.:.:0,72,1080	0/1:14,7:21:99:.:.:208,0,481	0/1:6,4:10:99:.:.:143,0,231	0/0:17,0:17:36:.:.:0,36,540	0/0:16,0:16:39:.:.:0,39,585	0/0:19,0:19:54:.:.:0,54,810	0/0:23,0:23:48:.:.:0,48,720	0/0:29,0:29:72:.:.:0,72,1080	0/0:22,0:22:57:.:.:0,57,855	0/0:23,0:23:45:.:.:0,45,675	0/0:72,0:72:99:.:.:0,120,1800	0/0:40,0:40:99:.:.:0,102,1530	0/1:19,8:27:99:.:.:238,0,681	0/1:10,5:15:99:.:.:175,0,373	0/0:47,0:47:99:.:.:0,111,1665
chr11	8914542	chr11_8914542	C	T	20105.8	PASS	AC=75;AF=0.284;AN=264;ANN=T|upstream_gene_variant|MODIFIER|MD11G1104800|gene:MD11G1104800|transcript|mRNA:MD11G1104800|protein_coding||c.-4052C>T|||||1841|,T|intron_variant|MODIFIER|MD11G1104700|gene:MD11G1104700|transcript|mRNA:MD11G1104700|protein_coding|2/6|c.-160+254G>A||||||;BaseQRankSum=0.079;ClippingRankSum=0;DP=4240;ExcessHet=74.194;FS=0;InbreedingCoeff=-0.416;MLEAC=77;MLEAF=0.292;MQ=44.3…	GT:AD:DP:GQ:PGT:PID:PL	0/0:92,0:92:99:.:.:0,120,1800	0/1:15,2:17:39:0|1:8914470_GA_G:39,0,624	0/1:22,7:29:99:.:.:228,0,903	0/1:19,4:23:52:.:.:52,0,728	0/1:17,10:27:99:.:.:340,0,683	0/1:19,5:24:93:.:.:93,0,741	0/1:14,5:19:99:.:.:161,0,573	0/0:45,0:45:99:.:.:0,120,1800	0/0:14,0:14:0:.:.:0,0,440	0/0:41,0:41:99:.:.:0,108,1620	0/0:17,0:17:5:.:.:0,5,626	0/0:54,0:54:99:.:.:0,120,1800	0/1:8,3:11:99:0|1:8914470_GA_G:102,0,327	0/0:22,0:22:48:.:.:0,48,720	0/0:18,0:18:8:.:.:0,8,720	0/1:8,2:10:60:0|1:8914484_C_T:60,0,330	0/1:21,2:23:13:.:.:13,0,845	0/1:6,5:11:99:0|1:8914470_GA_G:192,0,237	0/0:28,0:28:39:.:.:0,39,1182	0/1:21,9:30:99:.:.:315,0,855	0/1:20,7:27:99:.:.:234,0,819	0/1:14,12:26:99:0|1:8914484_C_T:462,0,552	0/1:20,2:22:23:.:.:23,0,776	0/1:19,3:22:30:0|1:8914424_C_T:30,0,786	0/1:32,4:36:71:.:.:71,0,1312	0/1:29,12:41:99:0|1:8914484_C_T:417,0,1182	0/1:27,6:33:99:.:.:129,0,1116	0/0:13,1:14:12:.:.:0,12,555	0/0:8,0:8:0:.:.:0,0,275	0/1:21,2:23:21:.:.:21,0,876	0/1:14,7:21:99:.:.:230,0,546	0/0:33,0:33:99:.:.:0,99,1479	0/0:27,0:27:75:.:.:0,75,1125	0/0:29,0:29:84:.:.:0,84,1260	0/0:40,0:40:99:.:.:0,111,1665	0/0:23,0:23:63:.:.:0,63,945	0/1:27,19:46:99:0|1:8914424_C_T:615,0,973	0/1:37,6:43:99:0|1:8914424_C_T:118,0,1536	0/1:18,12:30:99:0|1:8914484_C_T:450,0,720	0/1:7,3:10:99:0|1:8914470_GA_G:105,0,285	0/1:19,10:29:99:.:.:274,0,752
chr11	9445531	chr11_9445531	G	A	12753.9	PASS	AC=55;AF=0.208;AN=264;ANN=A|upstream_gene_variant|MODIFIER|MD11G1106700|gene:MD11G1106700|transcript|mRNA:MD11G1106700|protein_coding||c.-4093C>T|||||4093|,A|intergenic_region|MODIFIER|MD11G1106700-MD11G1106800|gene:MD11G1106700-gene:MD11G1106800|intergenic_region|gene:MD11G1106700-gene:MD11G1106800|||n.9445531G>A||||||;BaseQRankSum=0.377;ClippingRankSum=0;DP=4253;ExcessHet=39.3213;FS=0;Inbreedin…	GT:AD:DP:GQ:PL	0/0:87,0:87:99:0,120,1800	0/0:39,0:39:99:0,117,1735	0/1:12,7:19:99:258,0,483	0/0:13,0:13:39:0,39,568	0/1:10,2:12:54:54,0,414	0/0:16,0:16:48:0,48,720	0/0:10,0:10:0:0,0,357	0/0:36,0:36:99:0,108,1613	0/0:28,0:28:84:0,84,1251	0/1:23,9:32:99:255,0,939	0/1:21,3:24:63:63,0,873	0/0:29,0:29:87:0,87,1294	0/1:4,2:6:72:72,0,162	0/0:24,0:24:72:0,72,1080	0/1:20,3:23:66:66,0,831	0/0:27,0:27:36:0,36,1126	0/0:17,0:17:51:0,51,765	0/1:10,3:13:96:96,0,411	0/1:16,11:27:99:414,0,639	0/0:29,0:29:87:0,87,1251	0/0:25,0:25:75:0,75,1094	0/0:14,0:14:0:0,0,541	0/0:28,0:28:84:0,84,1260	0/0:21,0:21:63:0,63,945	0/1:25,4:29:93:93,0,1038	0/0:50,0:50:99:0,120,1800	0/0:20,0:20:60:0,60,900	0/0:25,0:25:75:0,75,1107	0/0:12,0:12:36:0,36,520	0/0:21,0:21:63:0,63,934	0/1:10,7:17:99:264,0,399	0/0:32,0:32:96:0,96,1438	0/0:25,0:25:75:0,75,1106	0/0:12,0:12:0:0,0,454	0/0:11,0:11:0:0,0,316	0/0:11,0:11:33:0,33,490	0/0:60,0:60:99:0,120,1800	0/0:71,0:71:99:0,120,1800	0/1:35,17:52:99:605,0,1418	0/0:19,0:19:57:0,57,843	0/0:62,0:62:99:0,120,1800
chr11	9445569	chr11_9445569	C	T	12888.4	PASS	AC=56;AF=0.212;AN=264;ANN=T|upstream_gene_variant|MODIFIER|MD11G1106700|gene:MD11G1106700|transcript|mRNA:MD11G1106700|protein_coding||c.-4131G>A|||||4131|,T|intergenic_region|MODIFIER|MD11G1106700-MD11G1106800|gene:MD11G1106700-gene:MD11G1106800|intergenic_region|gene:MD11G1106700-gene:MD11G1106800|||n.9445569C>T||||||;BaseQRankSum=-0.674;ClippingRankSum=0;DP=4186;ExcessHet=27.4299;FS=0;Inbreedi…	GT:AD:DP:GQ:PGT:PID:PL	0/0:88,0:88:99:.:.:0,120,1800	0/0:39,0:39:99:.:.:0,101,1540	0/1:12,7:19:99:0|1:9445569_C_T:258,0,483	0/0:13,0:13:39:.:.:0,39,566	0/1:10,2:12:54:.:.:54,0,414	0/0:16,0:16:48:0|1:9445569_C_T:0,48,720	0/0:11,0:11:0:.:.:0,0,356	0/0:36,0:36:99:.:.:0,108,1552	0/0:28,0:28:68:.:.:0,68,1190	0/1:23,9:32:99:.:.:309,0,939	0/1:21,3:24:63:0|1:9445569_C_T:63,0,873	0/0:29,0:29:87:.:.:0,87,1289	0/1:4,2:6:72:0|1:9445569_C_T:72,0,162	0/0:24,0:24:72:.:.:0,72,1080	0/1:20,3:23:66:0|1:9445569_C_T:66,0,831	0/0:27,0:27:36:.:.:0,36,1127	0/0:17,0:17:51:.:.:0,51,765	0/1:10,3:13:96:0|1:9445569_C_T:96,0,411	0/1:14,11:25:99:0|1:9445569_C_T:420,0,555	0/0:29,0:29:87:.:.:0,87,1166	0/0:25,0:25:75:.:.:0,75,1038	0/0:14,0:14:0:.:.:0,0,549	0/0:28,0:28:84:.:.:0,84,1202	0/0:21,0:21:63:.:.:0,63,873	0/1:25,4:29:93:0|1:9445569_C_T:93,0,1038	0/0:50,0:50:99:.:.:0,120,1800	0/0:30,0:30:59:.:.:0,59,1284	0/0:25,0:25:75:.:.:0,75,1088	0/0:12,0:12:36:.:.:0,36,513	0/0:21,0:21:63:.:.:0,63,835	0/1:10,7:17:99:0|1:9445569_C_T:264,0,399	0/0:32,0:32:96:.:.:0,96,1347	0/0:25,0:25:75:.:.:0,75,1107	0/0:12,0:12:4:.:.:0,4,472	0/0:6,0:6:18:0|1:9445569_C_T:0,18,270	0/0:11,0:11:33:.:.:0,33,467	0/0:60,0:60:99:.:.:0,120,1800	0/0:70,0:70:99:.:.:0,120,1800	0/1:35,17:52:99:0|1:9445569_C_T:608,0,1418	0/0:19,0:19:57:.:.:0,57,748	0/0:62,0:62:99:.:.:0,120,1800
chr11	9445575	chr11_9445575	C	T	12889.1	PASS	AC=56;AF=0.212;AN=264;ANN=T|upstream_gene_variant|MODIFIER|MD11G1106700|gene:MD11G1106700|transcript|mRNA:MD11G1106700|protein_coding||c.-4137G>A|||||4137|,T|intergenic_region|MODIFIER|MD11G1106700-MD11G1106800|gene:MD11G1106700-gene:MD11G1106800|intergenic_region|gene:MD11G1106700-gene:MD11G1106800|||n.9445575C>T||||||;BaseQRankSum=-0.283;ClippingRankSum=0;DP=4181;ExcessHet=27.4299;FS=0;Inbreedi…	GT:AD:DP:GQ:PGT:PID:PL	0/0:88,0:88:99:.:.:0,120,1800	0/0:39,0:39:99:.:.:0,101,1540	0/1:12,7:19:99:0|1:9445569_C_T:258,0,483	0/0:13,0:13:39:.:.:0,39,566	0/1:10,2:12:54:.:.:54,0,414	0/0:16,0:16:48:0|1:9445569_C_T:0,48,720	0/0:11,0:11:1:.:.:0,1,371	0/0:36,0:36:99:.:.:0,108,1552	0/0:28,0:28:84:.:.:0,84,1194	0/1:23,9:32:99:.:.:309,0,939	0/1:21,3:24:63:0|1:9445569_C_T:63,0,873	0/0:29,0:29:87:.:.:0,87,1289	0/1:4,2:6:72:0|1:9445569_C_T:72,0,162	0/0:24,0:24:72:.:.:0,72,1080	0/1:20,3:23:66:0|1:9445569_C_T:66,0,831	0/0:27,0:27:36:.:.:0,36,1128	0/0:17,0:17:51:.:.:0,51,765	0/1:10,3:13:96:0|1:9445569_C_T:96,0,411	0/1:14,11:25:99:0|1:9445569_C_T:420,0,555	0/0:29,0:29:87:.:.:0,87,1166	0/0:25,0:25:75:.:.:0,75,1038	0/0:14,0:14:0:.:.:0,0,545	0/0:28,0:28:84:.:.:0,84,1202	0/0:21,0:21:63:.:.:0,63,873	0/1:25,4:29:93:0|1:9445569_C_T:93,0,1038	0/0:50,0:50:99:.:.:0,120,1800	0/0:29,0:29:87:.:.:0,87,1193	0/0:25,0:25:75:.:.:0,75,1088	0/0:12,0:12:36:.:.:0,36,513	0/0:21,0:21:63:.:.:0,63,835	0/1:10,7:17:99:0|1:9445569_C_T:264,0,399	0/0:32,0:32:96:.:.:0,96,1347	0/0:25,0:25:75:.:.:0,75,1107	0/0:12,0:12:0:.:.:0,0,458	0/0:6,0:6:18:0|1:9445569_C_T:0,18,270	0/0:11,0:11:33:.:.:0,33,495	0/0:60,0:60:99:.:.:0,120,1800	0/0:70,0:70:99:.:.:0,120,1800	0/1:35,17:52:99:0|1:9445569_C_T:608,0,1418	0/0:19,0:19:57:.:.:0,57,748	0/0:62,0:62:99:.:.:0,120,1800
chr11	9445580	chr11_9445580	G	A	12889.5	PASS	AC=56;AF=0.212;AN=264;ANN=A|upstream_gene_variant|MODIFIER|MD11G1106700|gene:MD11G1106700|transcript|mRNA:MD11G1106700|protein_coding||c.-4142C>T|||||4142|,A|intergenic_region|MODIFIER|MD11G1106700-MD11G1106800|gene:MD11G1106700-gene:MD11G1106800|intergenic_region|gene:MD11G1106700-gene:MD11G1106800|||n.9445580G>A||||||;BaseQRankSum=-1.221;ClippingRankSum=0;DP=4063;ExcessHet=28.3711;FS=0;Inbreedi…	GT:AD:DP:GQ:PGT:PID:PL	0/0:88,0:88:99:.:.:0,120,1800	0/0:39,0:39:99:.:.:0,101,1540	0/1:12,7:19:99:0|1:9445569_C_T:258,0,483	0/0:10,0:10:30:.:.:0,30,424	0/1:10,2:12:54:.:.:54,0,414	0/0:16,0:16:48:0|1:9445569_C_T:0,48,720	0/0:11,0:11:0:.:.:0,0,365	0/0:24,0:24:72:.:.:0,72,1061	0/0:28,0:28:84:.:.:0,84,1194	0/1:23,9:32:99:.:.:309,0,939	0/1:21,3:24:63:0|1:9445569_C_T:63,0,873	0/0:20,0:20:60:.:.:0,60,900	0/1:4,2:6:72:0|1:9445569_C_T:72,0,162	0/0:24,0:24:72:.:.:0,72,1080	0/1:20,3:23:66:0|1:9445569_C_T:66,0,831	0/0:27,0:27:36:.:.:0,36,1126	0/0:17,0:17:51:.:.:0,51,765	0/1:10,3:13:96:0|1:9445569_C_T:96,0,411	0/1:14,11:25:99:0|1:9445569_C_T:420,0,555	0/0:29,0:29:87:.:.:0,87,1166	0/0:25,0:25:75:.:.:0,75,1038	0/0:14,0:14:0:.:.:0,0,545	0/0:22,0:22:66:.:.:0,66,990	0/0:21,0:21:63:.:.:0,63,873	0/1:25,4:29:93:0|1:9445569_C_T:93,0,1038	0/0:50,0:50:99:.:.:0,120,1800	0/0:29,0:29:87:.:.:0,87,1193	0/0:22,0:22:66:.:.:0,66,956	0/0:5,0:5:15:.:.:0,15,196	0/0:21,0:21:63:.:.:0,63,835	0/1:10,7:17:99:0|1:9445569_C_T:264,0,399	0/0:23,0:23:69:.:.:0,69,1015	0/0:21,0:21:63:.:.:0,63,945	0/0:12,0:12:0:.:.:0,0,458	0/0:6,0:6:18:0|1:9445569_C_T:0,18,270	0/0:9,0:9:27:.:.:0,27,379	0/0:60,0:60:99:.:.:0,120,1800	0/0:70,0:70:99:.:.:0,120,1800	0/1:35,17:52:99:0|1:9445569_C_T:608,0,1418	0/0:19,0:19:57:.:.:0,57,748	0/0:62,0:62:99:.:.:0,120,1800
chr11	9445822	chr11_9445822	A	G	15645.4	PASS	AC=58;AF=0.220;AN=264;ANN=G|upstream_gene_variant|MODIFIER|MD11G1106700|gene:MD11G1106700|transcript|mRNA:MD11G1106700|protein_coding||c.-4384T>C|||||4384|,G|intergenic_region|MODIFIER|MD11G1106700-MD11G1106800|gene:MD11G1106700-gene:MD11G1106800|intergenic_region|gene:MD11G1106700-gene:MD11G1106800|||n.9445822A>G||||||;BaseQRankSum=0.961;ClippingRankSum=0;DP=4551;ExcessHet=40.3956;FS=0;Inbreedin…	GT:AD:DP:GQ:PL	0/1:82,14:96:99:302,0,3401	0/0:38,0:38:99:0,108,1620	0/1:17,7:24:99:235,0,693	0/0:13,0:13:39:0,39,539	0/1:11,2:13:51:51,0,456	0/1:27,6:33:99:165,0,1112	0/0:14,0:14:0:0,0,487	0/1:22,9:31:99:312,0,897	0/0:21,0:21:51:0,51,765	0/1:32,3:35:27:27,0,1373	0/0:30,0:30:90:0,90,1280	0/1:22,11:33:99:376,0,890	0/0:12,0:12:36:0,36,502	0/0:25,0:25:72:0,72,1080	0/0:24,0:24:56:0,56,977	0/0:36,0:36:99:0,105,1569	0/1:13,4:17:99:126,0,534	0/0:12,0:12:27:0,27,405	0/0:23,0:23:60:0,60,900	0/0:29,0:29:71:0,71,1239	0/1:20,2:22:11:11,0,834	0/0:9,0:9:21:0,21,315	0/0:25,0:25:59:0,59,1039	0/1:15,5:20:99:127,0,615	0/0:40,0:40:99:0,104,1665	0/0:48,0:48:99:0,120,1800	0/1:25,6:31:99:177,0,1010	0/0:25,0:25:59:0,59,1031	0/0:8,0:8:24:0,24,334	0/1:18,4:22:99:114,0,744	0/1:15,3:18:75:75,0,621	0/1:7,9:16:99:354,0,300	0/1:11,2:13:51:51,0,412	0/1:6,5:11:99:184,0,237	0/1:13,2:15:38:38,0,540	0/0:16,1:17:6:0,6,659	0/1:62,10:72:99:233,0,2573	0/1:75,6:81:20:20,0,3166	0/0:56,0:56:99:0,120,1800	0/0:21,0:21:60:0,60,857	0/1:49,20:69:99:649,0,2039
chr11	9484372	chr11_9484372	T	C	73100.6	PASS	AC=136;AF=0.515;AN=264;ANN=C|3_prime_UTR_variant|MODIFIER|MD11G1107500|gene:MD11G1107500|transcript|mRNA:MD11G1107500|protein_coding|3/3|c.*106T>C|||||106|,C|upstream_gene_variant|MODIFIER|MD11G1107400|gene:MD11G1107400|transcript|mRNA:MD11G1107400|protein_coding||c.-4225A>G|||||4225|,C|downstream_gene_variant|MODIFIER|MD11G1107300|gene:MD11G1107300|transcript|mRNA:MD11G1107300|protein_coding||c.…	GT:AD:DP:GQ:PGT:PID:PL	0/1:34,31:65:99:.:.:1134,0,1316	1/1:0,16:16:48:1|1:9484372_T_C:720,48,0	0/1:6,13:19:99:.:.:525,0,213	0/1:8,6:14:99:.:.:228,0,318	0/1:9,8:17:99:.:.:287,0,354	0/1:15,9:24:99:.:.:317,0,603	0/1:7,6:13:99:.:.:214,0,273	0/0:27,0:27:39:.:.:0,39,1111	1/1:0,19:19:57:1|1:9484372_T_C:851,57,0	0/0:32,0:32:96:.:.:0,96,1310	0/1:10,13:23:99:.:.:486,0,381	0/0:44,0:44:99:.:.:0,105,1734	1/1:0,10:10:30:1|1:9484372_T_C:450,30,0	0/1:17,4:21:99:.:.:114,0,695	0/1:7,16:23:99:.:.:594,0,246	1/1:0,19:19:57:1|1:9484372_T_C:855,57,0	0/1:9,2:11:57:.:.:57,0,372	1/1:0,9:9:27:1|1:9484372_T_C:405,27,0	0/1:21,10:31:99:.:.:313,0,843	1/1:0,40:40:99:1|1:9484372_T_C:1800,120,0	0/1:8,8:16:99:.:.:247,0,309	1/1:0,11:11:33:1|1:9484372_T_C:495,33,0	0/1:14,12:26:99:.:.:452,0,552	0/1:9,16:25:99:.:.:638,0,330	0/1:24,3:27:54:.:.:54,0,999	1/1:0,27:27:81:1|1:9484372_T_C:1215,81,0	0/1:8,6:14:99:.:.:228,0,318	0/1:14,17:31:99:.:.:631,0,528	0/1:11,17:28:99:.:.:636,0,402	0/1:8,8:16:99:.:.:281,0,262	0/1:8,11:19:99:.:.:386,0,261	0/0:34,0:34:99:.:.:0,102,1376	0/0:24,0:24:72:.:.:0,72,1010	0/0:16,0:16:48:.:.:0,48,679	0/0:23,0:23:69:.:.:0,69,1006	0/0:8,0:8:24:.:.:0,24,310	0/1:22,25:47:99:.:.:967,0,821	0/1:16,10:26:99:.:.:369,0,630	1/1:0,34:34:99:1|1:9484372_T_C:1530,102,0	1/1:0,26:26:78:1|1:9484372_T_C:1170,78,0	0/1:14,21:35:99:.:.:818,0,495
chr11	9490150	chr11_9490150	G	A	37441.1	PASS	AC=70;AF=0.265;AN=264;ANN=A|synonymous_variant|LOW|MD11G1107600|gene:MD11G1107600|transcript|mRNA:MD11G1107600|protein_coding|1/3|c.537G>A|p.Thr179Thr|664/1907|537/1542|179/513||;BaseQRankSum=-0.232;ClippingRankSum=0;DP=3180;ExcessHet=58.1443;FS=0;InbreedingCoeff=-0.3609;MLEAC=70;MLEAF=0.265;MQ=60;MQRankSum=0;QD=21.91;ReadPosRankSum=0;SOR=3.373;set=variant	GT:AD:DP:GQ:PL	0/0:52,0:52:99:0,120,1800	0/1:12,13:25:99:510,0,462	0/1:3,9:12:96:369,0,96	0/0:20,0:20:60:0,60,805	0/1:17,8:25:99:285,0,671	0/1:4,17:21:99:657,0,117	0/1:6,5:11:99:192,0,229	0/0:26,0:26:78:0,78,1071	0/1:9,16:25:99:628,0,330	0/0:12,0:12:36:0,36,512	0/0:20,0:20:60:0,60,809	0/0:25,0:25:75:0,75,1035	0/1:7,8:15:99:315,0,252	0/0:13,0:13:39:0,39,487	0/0:25,0:25:75:0,75,989	0/1:8,13:21:99:515,0,275	0/1:7,16:23:99:638,0,246	0/1:9,13:22:99:512,0,339	0/0:13,0:13:39:0,39,526	0/1:5,15:20:99:615,0,165	0/1:5,19:24:99:775,0,153	0/1:5,10:15:99:402,0,163	0/0:31,0:31:93:0,93,1267	0/1:12,14:26:99:545,0,462	0/0:29,0:29:87:0,87,1146	0/1:8,15:23:99:606,0,279	0/1:13,4:17:99:116,0,534	0/0:18,0:18:54:0,54,720	0/0:18,0:18:54:0,54,744	0/1:5,12:17:99:489,0,161	0/1:6,17:23:99:689,0,188	0/0:20,0:20:60:0,60,775	0/1:19,2:21:27:27,0,765	0/0:22,0:22:66:0,66,837	0/0:9,0:9:27:0,27,334	0/0:13,0:13:39:0,39,513	0/1:22,18:40:99:683,0,845	0/1:8,15:23:99:588,0,291	0/1:13,16:29:99:608,0,489	0/1:8,7:15:99:270,0,315	0/1:8,22:30:99:855,0,270
chr11	9490231	chr11_9490231	G	C	65743.7	PASS	AC=132;AF=0.500;AN=264;ANN=C|synonymous_variant|LOW|MD11G1107600|gene:MD11G1107600|transcript|mRNA:MD11G1107600|protein_coding|1/3|c.618G>C|p.Pro206Pro|745/1907|618/1542|206/513||;BaseQRankSum=0;ClippingRankSum=0;DP=3212;ExcessHet=10.3885;FS=0;InbreedingCoeff=-0.119;MLEAC=132;MLEAF=0.5;MQ=60;MQRankSum=0;QD=26.08;ReadPosRankSum=0;SOR=0.708;set=variant	GT:AD:DP:GQ:PGT:PID:PL	0/1:31,24:55:99:0|1:9490231_G_C:906,0,1229	0/1:12,13:25:99:0|1:9490231_G_C:510,0,465	1/1:0,13:13:39:1|1:9490231_G_C:585,39,0	0/0:20,0:20:60:.:.:0,60,768	1/1:0,26:26:78:1|1:9490231_G_C:1170,78,0	1/1:0,21:21:63:1|1:9490231_G_C:945,63,0	0/1:1,10:11:12:0|1:9490231_G_C:417,0,12	0/1:22,4:26:99:0|1:9490231_G_C:102,0,912	0/1:9,15:24:99:0|1:9490231_G_C:600,0,333	0/1:8,4:12:99:0|1:9490231_G_C:144,0,324	0/0:20,0:20:60:.:.:0,60,748	0/1:8,17:25:99:0|1:9490231_G_C:690,0,285	0/1:7,8:15:99:0|1:9490231_G_C:315,0,266	0/0:13,0:13:39:.:.:0,39,497	0/0:27,0:27:78:.:.:0,78,1170	0/1:8,13:21:99:0|1:9490231_G_C:522,0,297	1/1:0,23:23:69:1|1:9490231_G_C:1035,69,0	0/1:9,13:22:99:0|1:9490231_G_C:519,0,339	0/0:14,0:14:42:.:.:0,42,496	0/1:5,15:20:99:0|1:9490216_G_A:615,0,165	1/1:0,24:24:72:1|1:9490231_G_C:1080,72,0	0/1:5,10:15:99:0|1:9490231_G_C:405,0,180	0/0:31,0:31:90:.:.:0,90,1126	1/1:0,25:25:75:1|1:9490231_G_C:1125,75,0	0/0:29,0:29:87:.:.:0,87,1050	0/1:9,17:26:99:0|1:9490231_G_C:687,0,327	1/1:0,17:17:51:1|1:9490231_G_C:765,51,0	0/0:18,0:18:51:.:.:0,51,765	0/0:18,0:18:54:.:.:0,54,768	1/1:0,17:17:51:1|1:9490231_G_C:765,51,0	1/1:1,22:23:24:1|1:9490231_G_C:945,24,0	0/1:11,8:19:99:0|1:9490231_G_C:303,0,438	0/1:9,13:22:99:0|1:9490231_G_C:513,0,423	0/1:10,12:22:99:0|1:9490231_G_C:474,0,384	0/1:7,2:9:63:0|1:9490231_G_C:63,0,288	0/1:10,3:13:96:0|1:9490231_G_C:96,0,411	1/1:0,41:41:99:1|1:9490231_G_C:1845,123,0	1/1:0,24:24:72:1|1:9490231_G_C:1080,72,0	0/1:13,16:29:99:0|1:9490231_G_C:633,0,498	0/1:8,7:15:99:0|1:9490231_G_C:270,0,315	1/1:0,30:30:90:1|1:9490231_G_C:1350,90,0
chr11	9490421	chr11_9490421	G	T	16480.5	PASS	AC=62;AF=0.235;AN=264;ANN=T|missense_variant|MODERATE|MD11G1107600|gene:MD11G1107600|transcript|mRNA:MD11G1107600|protein_coding|1/3|c.808G>T|p.Val270Leu|935/1907|808/1542|270/513||;BaseQRankSum=-0.371;ClippingRankSum=0;DP=2583;ExcessHet=46.5395;FS=0;InbreedingCoeff=-0.314;MLEAC=63;MLEAF=0.239;MQ=60;MQRankSum=0;QD=13.52;ReadPosRankSum=-0.084;SOR=0.38;set=variant	GT:AD:DP:GQ:PL	0/1:24,16:40:99:582,0,864	0/0:21,0:21:63:0,63,871	0/0:10,0:10:0:0,0,358	0/0:18,0:18:54:0,54,725	0/1:6,15:21:99:525,0,199	0/1:14,4:18:99:118,0,556	0/1:6,5:11:99:185,0,199	0/1:19,2:21:24:24,0,761	0/0:15,0:15:45:0,45,628	0/1:9,3:12:99:99,0,321	0/0:13,0:13:39:0,39,549	0/1:6,11:17:99:418,0,209	0/0:12,0:12:36:0,36,478	0/0:9,0:9:27:0,27,339	0/0:18,0:18:51:0,51,765	0/0:17,0:17:51:0,51,705	0/1:10,3:13:88:88,0,408	0/0:12,0:12:36:0,36,459	0/0:9,0:9:27:0,27,374	0/0:14,0:14:42:0,42,570	0/1:17,3:20:72:72,0,645	0/0:11,0:11:33:0,33,462	0/0:25,0:25:75:0,75,1037	0/1:15,9:24:99:258,0,538	0/0:24,0:24:72:0,72,910	0/0:20,0:20:60:0,60,767	0/1:2,12:14:48:472,0,48	0/0:17,0:17:51:0,51,663	0/0:16,0:16:48:0,48,548	0/1:9,4:13:95:95,0,310	0/1:18,5:23:99:144,0,716	0/1:7,8:15:99:242,0,264	0/1:6,9:15:99:350,0,180	0/1:9,9:18:99:336,0,328	0/1:4,2:6:69:69,0,149	0/1:8,2:10:60:60,0,310	0/1:13,19:32:99:741,0,476	0/1:11,6:17:99:216,0,417	0/0:27,0:27:78:0,78,1170	0/0:14,0:14:39:0,39,585	0/1:16,7:23:99:246,0,636
chr11	9682038	chr11_9682038	G	A	45063.6	PASS	AC=66;AF=0.250;AN=264;ANN=A|upstream_gene_variant|MODIFIER|MD11G1109500|gene:MD11G1109500|transcript|mRNA:MD11G1109500|protein_coding||c.-4306C>T|||||4262|,A|upstream_gene_variant|MODIFIER|MD11G1109600|gene:MD11G1109600|transcript|mRNA:MD11G1109600|protein_coding||c.-2567C>T|||||2489|,A|intron_variant|MODIFIER|MD11G1109700|gene:MD11G1109700|transcript|mRNA:MD11G1109700|protein_coding|3/4|c.243+31…	GT:AD:DP:GQ:PL	0/1:34,55:89:99:2157,0,1256	0/0:28,0:28:84:0,84,1206	0/1:17,16:33:99:621,0,619	0/0:11,0:11:33:0,33,462	0/1:8,21:29:99:849,0,273	0/1:19,12:31:99:447,0,745	0/1:8,12:20:99:480,0,300	0/1:6,17:23:99:696,0,201	0/0:23,0:23:69:0,69,1020	0/1:5,7:12:99:271,0,186	0/0:17,0:17:51:0,51,759	0/1:6,23:29:99:944,0,179	0/0:25,0:25:75:0,75,1102	0/0:16,0:16:48:0,48,695	0/0:22,0:22:66:0,66,911	0/0:8,0:8:24:0,24,310	0/1:2,10:12:54:414,0,54	0/0:14,0:14:42:0,42,627	0/0:21,0:21:63:0,63,877	0/0:32,0:32:96:0,96,1422	0/1:12,14:26:99:552,0,455	0/0:9,0:9:27:0,27,398	0/0:31,0:31:93:0,93,1342	0/1:14,11:25:99:385,0,555	0/0:22,0:22:66:0,66,953	0/0:43,0:43:99:0,120,1800	0/1:11,7:18:99:261,0,405	0/0:36,0:36:99:0,108,1572	0/0:16,0:16:48:0,48,694	0/1:4,9:13:99:358,0,129	0/1:7,16:23:99:651,0,234	0/1:10,8:18:99:303,0,393	0/1:2,21:23:18:876,0,18	0/1:2,13:15:45:537,0,45	1/1:1,21:22:21:900,21,0	0/1:7,9:16:99:357,0,267	0/1:38,50:88:99:1954,0,1504	0/1:38,23:61:99:852,0,1465	0/0:39,0:39:99:0,114,1678	0/0:38,0:38:99:0,114,1680	0/1:25,33:58:99:1299,0,942
chr11	9682135	chr11_9682135	T	C	44817.4	PASS	AC=66;AF=0.250;AN=264;ANN=C|synonymous_variant|LOW|MD11G1109700|gene:MD11G1109700|transcript|mRNA:MD11G1109700|protein_coding|3/5|c.177A>G|p.Ala59Ala|511/2777|177/2388|59/795||,C|upstream_gene_variant|MODIFIER|MD11G1109500|gene:MD11G1109500|transcript|mRNA:MD11G1109500|protein_coding||c.-4403A>G|||||4359|,C|upstream_gene_variant|MODIFIER|MD11G1109600|gene:MD11G1109600|transcript|mRNA:MD11G1109600…	GT:AD:DP:GQ:PGT:PID:PL	0/1:34,55:89:99:.:.:2168,0,1216	0/0:28,0:28:81:.:.:0,81,1174	0/1:17,16:33:99:.:.:621,0,584	0/0:11,0:11:33:.:.:0,33,477	0/1:8,21:29:99:.:.:833,0,259	0/1:19,12:31:99:.:.:444,0,711	0/1:8,13:21:99:.:.:519,0,297	0/1:6,17:23:99:.:.:696,0,201	0/0:24,0:24:72:.:.:0,72,1003	0/1:5,7:12:99:.:.:279,0,154	0/0:17,0:17:51:.:.:0,51,741	0/1:6,23:29:99:.:.:925,0,179	0/0:27,0:27:81:.:.:0,81,1124	0/0:16,0:16:48:.:.:0,48,647	0/0:22,0:22:66:.:.:0,66,917	0/0:9,0:9:27:.:.:0,27,299	0/1:2,10:12:54:.:.:411,0,54	0/0:14,0:14:42:.:.:0,42,608	0/0:21,0:21:63:.:.:0,63,919	0/0:32,0:32:96:.:.:0,96,1383	0/1:12,14:26:99:.:.:530,0,447	0/0:9,0:9:27:.:.:0,27,390	0/0:31,0:31:93:.:.:0,93,1307	0/1:14,11:25:99:.:.:403,0,532	0/0:23,0:23:69:.:.:0,69,935	0/0:43,0:43:99:.:.:0,120,1800	0/1:11,7:18:99:.:.:254,0,428	0/0:36,0:36:99:.:.:0,108,1546	0/0:16,0:16:48:.:.:0,48,657	0/1:4,9:13:99:.:.:353,0,128	0/1:7,16:23:99:.:.:651,0,199	0/1:10,10:20:99:.:.:306,0,378	0/1:2,21:23:21:.:.:864,0,21	0/1:2,13:15:45:.:.:540,0,45	1/1:0,21:21:63:1|1:9682128_C_T:945,63,0	0/1:7,9:16:99:.:.:350,0,264	0/1:38,50:88:99:.:.:1941,0,1415	0/1:38,25:63:99:.:.:828,0,1470	0/0:39,0:39:99:.:.:0,101,1618	0/0:38,0:38:99:.:.:0,114,1694	0/1:25,33:58:99:.:.:1302,0,912
chr11	9708590	chr11_9708590	T	A,G	127366	PASS	AC=193,71;AF=0.731,0.269;AN=264;ANN=A|intergenic_region|MODIFIER|MD11G1109900-five_prime_UTR:MD11G1110000.0|gene:MD11G1109900-five_prime_UTR:MD11G1110000.0|intergenic_region|gene:MD11G1109900-five_prime_UTR:MD11G1110000.0|||n.9708590T>A||||||,G|intergenic_region|MODIFIER|MD11G1109900-five_prime_UTR:MD11G1110000.0|gene:MD11G1109900-five_prime_UTR:MD11G1110000.0|intergenic_region|gene:MD11G1109900-…	GT:AD:DP:GQ:PGT:PID:PL	1/1:0,66,0:66:99:.:.:2957,199,0,2957,199,2957	2/2:0,0,7:7:21:1|1:9708582_TA_T:295,295,295,21,21,0	1/2:0,4,9:13:99:.:.:546,378,366,168,0,141	1/1:0,24,0:24:72:1|1:9708582_TA_T:1077,72,0,1077,72,1077	1/2:0,13,5:18:99:.:.:700,210,171,490,0,475	1/2:0,6,5:11:99:.:.:462,210,192,252,0,237	1/2:0,10,4:14:99:.:.:588,168,138,420,0,408	1/1:0,13,0:13:39:.:.:585,39,0,585,39,585	1/2:0,3,6:9:99:.:.:378,252,243,126,0,108	1/1:0,17,0:17:54:.:.:809,54,0,809,54,809	1/1:0,6,0:6:18:1|1:9708582_TA_T:267,18,0,267,18,267	1/1:0,18,0:18:54:.:.:807,54,0,807,54,807	2/2:0,0,7:7:21:1|1:9708582_TA_T:315,315,315,21,21,0	1/1:0,18,0:18:54:1|1:9708582_TA_T:810,54,0,810,54,810	1/1:0,21,0:21:63:1|1:9708582_TA_T:945,63,0,945,63,945	1/2:0,15,4:19:99:.:.:786,164,116,599,0,582	1/2:0,7,5:12:99:.:.:543,252,231,292,0,276	1/2:0,6,9:15:99:.:.:615,332,307,235,0,206	1/1:0,12,0:12:36:1|1:9708582_TA_T:537,36,0,537,36,537	1/2:0,3,6:9:99:.:.:378,252,243,126,0,108	1/2:0,15,6:21:99:.:.:882,252,207,630,0,612	1/2:0,8,13:21:99:.:.:874,536,510,334,0,294	1/1:0,16,0:16:48:1|1:9708582_TA_T:720,48,0,720,48,720	1/2:0,12,11:23:99:.:.:966,460,423,504,0,471	1/1:0,35,0:35:99:1|1:9708582_TA_T:1540,105,0,1540,105,1540	1/2:0,17,13:30:99:.:.:1240,529,473,685,0,640	1/2:0,12,6:18:99:.:.:724,252,216,476,0,466	1/1:0,22,0:22:66:1|1:9708582_TA_T:959,66,0,959,66,959	1/1:0,17,0:17:51:1|1:9708582_TA_T:759,51,0,759,51,759	1/2:0,12,4:16:99:.:.:672,168,132,504,0,492	1/2:0,5,14:19:99:.:.:795,585,570,210,0,168	1/1:0,17,0:17:51:.:.:765,51,0,765,51,765	1/1:0,19,0:19:57:.:.:855,57,0,855,57,855	1/1:0,26,0:26:78:.:.:1170,78,0,1170,78,1170	1/1:0,11,0:11:33:.:.:479,33,0,479,33,479	1/1:0,17,0:17:51:.:.:765,51,0,765,51,765	1/2:0,30,12:42:99:.:.:1881,513,414,1255,0,1209	1/2:0,18,32:50:99:.:.:2121,1343,1283,741,0,650	1/2:0,7,13:20:99:.:.:840,542,518,292,0,252	1/2:0,9,4:13:99:.:.:543,168,141,375,0,363	1/2:0,21,18:39:99:.:.:1588,746,678,838,0,796
chr11	9708615	chr11_9708615	A	C	120318	PASS	AC=199;AF=0.754;AN=264;ANN=C|intergenic_region|MODIFIER|MD11G1109900-five_prime_UTR:MD11G1110000.0|gene:MD11G1109900-five_prime_UTR:MD11G1110000.0|intergenic_region|gene:MD11G1109900-five_prime_UTR:MD11G1110000.0|||n.9708615A>C||||||;BaseQRankSum=0.287;ClippingRankSum=0;DP=3949;ExcessHet=49.1135;FS=0;InbreedingCoeff=-0.3265;MLEAC=199;MLEAF=0.754;MQ=60;MQRankSum=0;QD=30.5;ReadPosRankSum=0.34;SOR=2…	GT:AD:DP:GQ:PGT:PID:PL	0/1:59,33:92:99:.:.:1198,0,2361	1/1:0,9:9:27:.:.:402,27,0	0/1:8,10:18:99:.:.:396,0,306	1/1:0,36:36:99:.:.:1566,108,0	0/1:17,7:24:99:.:.:240,0,726	0/1:5,11:16:99:.:.:444,0,177	0/1:7,7:14:99:.:.:273,0,273	0/1:17,6:23:99:.:.:198,0,729	1/1:0,10:10:30:.:.:447,30,0	0/1:13,4:17:99:.:.:129,0,534	1/1:0,10:10:30:.:.:391,30,0	0/1:11,8:19:99:.:.:283,0,438	1/1:0,10:10:30:.:.:447,30,0	1/1:0,23:23:69:.:.:1025,69,0	1/1:0,25:25:75:.:.:1102,75,0	1/1:0,20:20:60:.:.:861,60,0	0/1:9,8:17:99:0|1:9708582_TA_T:309,0,354	1/1:0,16:16:48:.:.:682,48,0	1/1:0,15:15:45:.:.:650,45,0	1/1:0,19:19:57:.:.:798,57,0	0/1:15,6:21:99:.:.:207,0,608	1/1:0,27:27:81:.:.:1212,81,0	1/1:0,18:18:54:.:.:799,54,0	0/1:16,10:26:99:.:.:372,0,642	1/1:0,41:41:99:.:.:1806,123,0	1/1:0,40:40:99:.:.:1654,120,0	0/1:14,8:22:99:.:.:247,0,564	1/1:0,40:40:99:.:.:1713,120,0	1/1:0,23:23:68:.:.:948,68,0	0/1:15,5:20:99:.:.:143,0,615	0/1:5,14:19:99:.:.:553,0,159	0/1:16,9:25:99:.:.:295,0,645	0/1:9,17:26:99:.:.:670,0,327	0/1:20,9:29:99:.:.:308,0,813	0/1:8,5:13:99:.:.:186,0,295	0/1:9,9:18:99:.:.:348,0,351	0/1:37,20:57:99:.:.:725,0,1489	0/1:24,38:62:99:.:.:1520,0,893	1/1:0,27:27:80:.:.:1092,80,0	1/1:0,18:18:54:.:.:796,54,0	0/1:26,23:49:99:.:.:879,0,1005
chr11	9708616	chr11_9708616	T	A	38421.9	PASS	AC=65;AF=0.246;AN=264;ANN=A|intergenic_region|MODIFIER|MD11G1109900-five_prime_UTR:MD11G1110000.0|gene:MD11G1109900-five_prime_UTR:MD11G1110000.0|intergenic_region|gene:MD11G1109900-five_prime_UTR:MD11G1110000.0|||n.9708616T>A||||||;BaseQRankSum=0.038;ClippingRankSum=0;DP=3925;ExcessHet=49.1135;FS=0;InbreedingCoeff=-0.3277;MLEAC=65;MLEAF=0.246;MQ=60.65;MQRankSum=0;QD=19.58;ReadPosRankSum=-0.309;S…	GT:AD:DP:GQ:PL	0/1:33,59:92:99:2213,0,1209	0/0:9,0:9:27:0,27,331	0/1:10,8:18:99:294,0,396	0/0:33,0:33:99:0,99,1409	0/1:7,18:25:99:715,0,240	0/1:11,5:16:99:169,0,447	0/1:7,7:14:99:258,0,273	0/1:6,18:24:99:723,0,198	0/0:10,0:10:30:0,30,440	0/1:4,13:17:99:496,0,129	0/0:10,0:10:30:0,30,402	0/1:8,11:19:99:413,0,303	0/0:10,0:10:24:0,24,360	0/0:23,0:23:69:0,69,934	0/0:26,0:26:72:0,72,1080	0/0:21,0:21:63:0,63,899	0/1:8,9:17:99:342,0,309	0/0:18,0:18:54:0,54,734	0/0:16,0:16:48:0,48,635	0/0:19,0:19:57:0,57,806	0/1:6,15:21:99:527,0,207	0/0:29,0:29:87:0,87,1286	0/0:20,0:20:60:0,60,874	0/1:10,16:26:99:638,0,372	0/0:37,0:37:99:0,100,1530	0/0:37,0:37:99:0,99,1530	0/1:8,14:22:99:552,0,268	0/0:35,0:35:99:0,99,1485	0/0:25,0:25:75:0,75,1055	0/1:5,15:20:99:605,0,165	0/1:14,5:19:99:125,0,573	0/1:9,16:25:99:597,0,330	0/1:17,9:26:99:317,0,687	0/1:9,20:29:99:786,0,318	0/1:5,8:13:99:274,0,186	0/1:9,9:18:99:337,0,351	0/1:20,37:57:99:1337,0,730	0/1:38,24:62:99:860,0,1523	0/0:27,0:27:65:0,65,1107	0/0:20,0:20:14:0,14,794	0/1:23,26:49:99:928,0,888
chr11	9708924	chr11_9708924	A	G	102545	PASS	AC=133;AF=0.504;AN=264;ANN=G|intergenic_region|MODIFIER|MD11G1109900-five_prime_UTR:MD11G1110000.0|gene:MD11G1109900-five_prime_UTR:MD11G1110000.0|intergenic_region|gene:MD11G1109900-five_prime_UTR:MD11G1110000.0|||n.9708924A>G||||||;BaseQRankSum=0;ClippingRankSum=0;DP=5054;ExcessHet=9.1031;FS=0;InbreedingCoeff=-0.1099;MLEAC=133;MLEAF=0.504;MQ=60.39;MQRankSum=0;QD=25.97;ReadPosRankSum=0;SOR=0.739…	GT:AD:DP:GQ:PGT:PID:PL	0/1:64,41:105:99:.:.:1516,0,2510	0/1:9,2:11:57:.:.:57,0,365	0/0:25,0:25:75:.:.:0,75,1081	1/1:0,40:40:99:.:.:1792,120,0	0/0:31,0:31:93:.:.:0,93,1373	0/0:21,0:21:63:.:.:0,63,909	0/0:21,0:21:63:.:.:0,63,891	0/1:19,8:27:99:.:.:279,0,770	0/1:10,6:16:99:.:.:214,0,402	0/1:17,6:23:99:.:.:201,0,689	1/1:0,20:20:60:.:.:900,60,0	0/1:13,10:23:99:.:.:378,0,516	0/1:12,6:18:99:.:.:213,0,486	1/1:0,26:26:78:.:.:1164,78,0	1/1:0,33:33:99:1|1:9708910_A_AG:1485,99,0	0/1:8,19:27:99:.:.:726,0,272	0/0:21,0:21:17:.:.:0,17,857	0/1:16,10:26:99:.:.:372,0,632	1/1:0,17:17:51:.:.:757,51,0	0/1:14,14:28:99:.:.:524,0,531	0/0:28,0:28:84:.:.:0,84,1179	0/1:17,23:40:99:.:.:908,0,641	1/1:0,22:22:66:.:.:970,66,0	0/0:30,0:30:90:.:.:0,90,1344	1/1:0,54:54:99:.:.:2414,163,0	0/1:25,26:51:99:.:.:987,0,915	0/0:24,0:24:72:.:.:0,72,1036	1/1:0,48:48:99:1|1:9708910_A_AG:2322,157,0	1/1:0,28:28:84:.:.:1250,84,0	0/0:23,0:23:69:.:.:0,69,1017	0/0:25,0:25:75:.:.:0,75,1075	1/1:0,15:15:45:1|1:9708910_A_AG:675,45,0	0/1:14,18:32:99:.:.:714,0,530	0/1:23,13:36:99:.:.:477,0,923	0/1:17,11:28:99:.:.:404,0,672	0/1:9,11:20:99:.:.:435,0,345	0/0:66,0:66:99:.:.:0,120,1800	0/0:67,0:67:99:.:.:0,120,1800	0/1:19,15:34:99:.:.:518,0,736	0/1:8,13:21:99:.:.:522,0,297	0/0:52,0:52:99:.:.:0,120,1800
chr11	9720402	chr11_9720402	C	T	26062.5	PASS	AC=65;AF=0.246;AN=264;ANN=T|synonymous_variant|LOW|MD11G1110000|gene:MD11G1110000|transcript|mRNA:MD11G1110000|protein_coding|1/4|c.342C>T|p.Ile114Ile|494/2690|342/2163|114/720||;BaseQRankSum=-1.149;ClippingRankSum=0;DP=2928;ExcessHet=37.8383;FS=0;InbreedingCoeff=-0.2897;MLEAC=65;MLEAF=0.246;MQ=59.99;MQRankSum=0;QD=17.35;ReadPosRankSum=0;SOR=0.869;set=variant	GT:AD:DP:GQ:PL	0/1:30,45:75:99:1660,0,1122	0/0:18,0:18:54:0,54,699	0/1:9,9:18:99:333,0,348	0/0:7,0:7:21:0,21,275	0/1:10,14:24:99:525,0,375	0/1:10,15:25:99:582,0,375	0/1:4,6:10:99:178,0,147	0/1:8,8:16:99:284,0,312	0/0:21,0:21:63:0,63,863	0/1:7,9:16:99:340,0,226	0/0:26,0:26:78:0,78,1119	0/1:15,12:27:99:449,0,559	0/0:9,0:9:27:0,27,362	0/0:19,0:19:57:0,57,810	0/0:20,0:20:60:0,60,718	0/0:10,0:10:30:0,30,369	0/1:4,3:7:99:111,0,159	0/0:11,0:11:33:0,33,459	0/0:17,0:17:51:0,51,653	0/0:29,0:29:87:0,87,1157	0/1:14,6:20:99:175,0,570	0/0:16,0:16:48:0,48,653	0/0:24,0:24:72:0,72,948	0/1:19,12:31:99:425,0,762	0/0:20,0:20:60:0,60,811	0/0:22,0:22:66:0,66,887	0/1:11,5:16:99:137,0,444	0/0:17,0:17:51:0,51,717	0/0:12,0:12:36:0,36,419	0/1:8,9:17:99:302,0,291	0/1:16,16:32:99:543,0,583	0/1:9,17:26:99:629,0,327	0/1:7,8:15:99:269,0,255	0/0:15,0:15:0:0,0,591	0/1:7,6:13:99:209,0,264	0/1:4,6:10:99:240,0,150	0/1:18,24:42:99:899,0,669	0/1:12,24:36:99:962,0,420	0/0:20,0:20:60:0,60,820	0/0:17,0:17:51:0,51,649	0/1:12,16:28:99:576,0,446
chr11	9770059	chr11_9770059	C	G	22650.2	PASS	AC=62;AF=0.235;AN=264;ANN=G|upstream_gene_variant|MODIFIER|MD11G1110400|gene:MD11G1110400|transcript|mRNA:MD11G1110400|protein_coding||c.-7C>G|||||7|,G|intergenic_region|MODIFIER|MD11G1110300-MD11G1110400|gene:MD11G1110300-gene:MD11G1110400|intergenic_region|gene:MD11G1110300-gene:MD11G1110400|||n.9770059C>G||||||;BaseQRankSum=0;ClippingRankSum=0;DP=2971;ExcessHet=44.2132;FS=0.939;InbreedingCoeff…	GT:AD:DP:GQ:PL	0/0:54,0:54:99:0,120,1800	0/0:7,0:7:21:0,21,278	0/0:15,0:15:45:0,45,596	0/1:2,11:13:48:449,0,48	0/0:16,0:16:48:0,48,685	0/0:18,0:18:54:0,54,778	0/0:8,0:8:24:0,24,347	0/1:7,17:24:99:675,0,235	0/0:15,0:15:45:0,45,653	0/1:6,7:13:99:264,0,228	0/1:17,18:35:99:686,0,619	0/1:24,9:33:99:299,0,974	0/0:13,0:13:39:0,39,582	0/1:8,9:17:99:334,0,301	0/1:11,7:18:99:261,0,438	0/0:13,0:13:39:0,39,539	0/0:11,0:11:33:0,33,456	0/0:14,0:14:42:0,42,564	0/1:6,2:8:66:66,0,246	0/0:13,0:13:39:0,39,557	0/0:20,0:20:60:0,60,846	0/0:20,0:20:60:0,60,863	0/1:8,9:17:99:322,0,297	0/0:24,0:24:72:0,72,1007	0/1:16,14:30:99:515,0,623	0/0:43,0:43:99:0,113,1800	0/0:16,0:16:48:0,48,659	0/1:2,25:27:9:1022,0,9	0/1:1,4:5:30:165,0,30	0/0:23,0:23:69:0,69,965	0/0:11,0:11:33:0,33,470	0/1:19,11:30:99:373,0,761	0/1:6,8:14:99:315,0,225	0/1:5,7:12:99:279,0,180	0/1:1,4:5:30:162,0,30	0/1:6,3:9:99:108,0,240	0/0:34,0:34:99:0,99,1439	0/0:26,0:26:78:0,78,1098	0/0:8,0:8:24:0,24,360	0/0:24,0:24:72:0,72,1001	0/0:48,0:48:99:0,120,1800
chr11	9872779	chr11_9872779	T	C	36041.9	PASS	AC=68;AF=0.258;AN=264;ANN=C|downstream_gene_variant|MODIFIER|MD11G1111600|gene:MD11G1111600|transcript|mRNA:MD11G1111600|protein_coding||c.*2025A>G|||||1634|,C|intergenic_region|MODIFIER|MD11G1111500-three_prime_UTR:MD11G1111600.0|gene:MD11G1111500-three_prime_UTR:MD11G1111600.0|intergenic_region|gene:MD11G1111500-three_prime_UTR:MD11G1111600.0|||n.9872779T>C||||||;BaseQRankSum=-0.209;ClippingRan…	GT:AD:DP:GQ:PGT:PID:PL	0/1:42,39:81:99:.:.:1463,0,1619	0/0:32,0:32:96:.:.:0,96,1440	0/1:12,6:18:99:.:.:213,0,486	0/0:16,0:16:48:.:.:0,48,703	0/1:12,4:16:97:.:.:97,0,489	0/1:23,20:43:99:.:.:749,0,884	0/1:9,6:15:99:.:.:213,0,360	0/1:18,22:40:99:.:.:802,0,648	0/0:17,0:17:51:.:.:0,51,749	0/1:14,3:17:84:.:.:84,0,574	0/0:33,0:33:99:.:.:0,99,1473	0/1:9,19:28:99:.:.:759,0,312	0/0:27,0:27:81:.:.:0,81,1215	0/0:18,0:18:54:.:.:0,54,786	0/0:21,0:21:63:.:.:0,63,934	0/0:28,0:28:84:.:.:0,84,1233	0/1:18,6:24:99:.:.:176,0,735	0/0:18,0:18:54:.:.:0,54,758	0/1:23,3:26:57:.:.:57,0,940	0/0:29,0:29:87:.:.:0,87,1282	0/1:13,17:30:99:.:.:663,0,495	0/0:24,0:24:72:.:.:0,72,1067	0/1:22,2:24:15:.:.:15,0,911	0/1:9,10:19:99:.:.:393,0,348	0/0:29,0:29:42:.:.:0,42,1232	0/0:26,0:26:78:.:.:0,78,1152	0/1:14,14:28:99:.:.:539,0,542	0/0:22,0:22:66:.:.:0,66,979	0/0:14,0:14:42:.:.:0,42,594	0/1:14,11:25:99:.:.:408,0,548	0/1:9,13:22:99:.:.:519,0,330	0/1:5,7:12:99:.:.:279,0,189	0/1:11,10:21:99:.:.:387,0,425	0/1:13,13:26:99:.:.:499,0,504	0/1:5,3:8:99:.:.:103,0,201	0/1:10,3:13:96:.:.:96,0,408	0/1:29,19:48:99:.:.:704,0,1147	0/1:12,24:36:99:.:.:952,0,428	0/0:37,0:37:99:.:.:0,111,1623	0/0:18,0:18:54:.:.:0,54,792	0/1:30,21:51:99:.:.:782,0,1190
chr11	9895706	chr11_9895706	G	A	77415	PASS	AC=199;AF=0.754;AN=264;ANN=A|3_prime_UTR_variant|MODIFIER|MD11G1111900|gene:MD11G1111900|transcript|mRNA:MD11G1111900|protein_coding|3/3|c.*164C>T|||||164|,A|downstream_gene_variant|MODIFIER|MD11G1111800|gene:MD11G1111800|transcript|mRNA:MD11G1111800|protein_coding||c.*561G>A|||||206|,A|intragenic_variant|MODIFIER|three_prime_UTR:MD11G1111900.0|three_prime_UTR:MD11G1111900.0|gene_variant|three_pr…	GT:AD:DP:GQ:PL	1/1:0,57:57:99:2549,172,0	1/1:0,10:10:30:442,30,0	1/1:0,16:16:48:720,48,0	0/1:5,4:9:99:153,0,198	1/1:0,14:14:42:630,42,0	1/1:0,24:24:72:1077,72,0	1/1:0,7:7:21:315,21,0	0/1:13,18:31:99:708,0,492	0/1:1,10:11:9:417,0,9	0/1:13,4:17:99:129,0,496	0/1:8,11:19:99:438,0,303	0/1:3,13:16:87:537,0,87	1/1:0,11:11:33:479,33,0	0/1:6,5:11:99:189,0,234	0/1:9,3:12:96:96,0,366	1/1:0,5:5:15:225,15,0	1/1:0,8:8:24:360,24,0	1/1:0,8:8:24:360,24,0	0/1:7,14:21:99:539,0,252	1/1:0,24:24:72:1057,72,0	1/1:0,14:14:42:592,42,0	1/1:0,19:19:57:855,57,0	0/1:3,7:10:98:282,0,98	1/1:0,32:32:96:1437,96,0	0/1:14,7:21:99:244,0,564	1/1:1,36:37:75:1580,75,0	1/1:0,12:12:36:540,36,0	0/1:13,6:19:99:205,0,525	0/1:2,9:11:57:372,0,57	1/1:0,13:13:39:585,39,0	1/1:0,16:16:48:713,48,0	0/1:10,6:16:99:219,0,361	0/1:7,20:27:99:819,0,225	0/1:6,4:10:99:150,0,225	0/1:4,4:8:99:156,0,156	0/1:3,5:8:99:201,0,111	1/1:0,27:27:81:1180,81,0	1/1:0,30:30:90:1339,90,0	1/1:0,21:21:63:945,63,0	1/1:0,14:14:42:630,42,0	1/1:0,33:33:99:1444,99,0
chr11	10298745	chr11_10298745	G	A	19866.8	PASS	AC=62;AF=0.235;AN=264;ANN=A|intergenic_region|MODIFIER|MD11G1113900-five_prime_UTR:MD11G1114000.0|gene:MD11G1113900-five_prime_UTR:MD11G1114000.0|intergenic_region|gene:MD11G1113900-five_prime_UTR:MD11G1114000.0|||n.10298745G>A||||||;BaseQRankSum=0;ClippingRankSum=0;DP=2593;ExcessHet=33.397;FS=3.376;InbreedingCoeff=-0.2695;MLEAC=62;MLEAF=0.235;MQ=60.55;MQRankSum=0;QD=16.99;ReadPosRankSum=0;SOR=0.…	GT:AD:DP:GQ:PGT:PID:PL	0/1:23,20:43:99:.:.:749,0,855	0/0:14,0:14:42:.:.:0,42,556	0/1:11,5:16:99:.:.:177,0,447	0/0:6,0:6:18:.:.:0,18,241	0/1:4,3:7:99:.:.:114,0,146	0/1:8,11:19:99:.:.:435,0,303	0/1:10,12:22:99:.:.:462,0,381	0/1:12,7:19:99:.:.:258,0,480	0/0:9,0:9:27:.:.:0,27,379	0/1:9,5:14:99:.:.:183,0,345	0/0:13,0:13:39:.:.:0,39,527	0/1:8,3:11:99:.:.:102,0,327	0/0:9,0:9:27:.:.:0,27,369	0/0:7,0:7:21:.:.:0,21,283	0/0:14,0:14:42:.:.:0,42,604	0/0:18,0:18:54:.:.:0,54,689	1/1:0,6:6:18:1|1:10298738_G_A:270,18,0	0/0:6,0:6:18:.:.:0,18,241	0/0:15,0:15:45:.:.:0,45,662	0/0:25,0:25:75:.:.:0,75,1061	0/1:6,4:10:99:.:.:150,0,240	0/0:11,0:11:33:.:.:0,33,456	0/0:8,0:8:24:.:.:0,24,348	0/1:15,7:22:99:.:.:208,0,555	0/0:23,0:23:66:.:.:0,66,990	0/0:29,0:29:55:.:.:0,55,1213	0/1:8,5:13:99:.:.:183,0,321	0/0:28,0:28:84:.:.:0,84,1174	0/0:13,0:13:39:.:.:0,39,560	0/1:7,11:18:99:.:.:414,0,258	0/1:10,7:17:99:.:.:264,0,377	0/1:20,9:29:99:.:.:314,0,801	0/1:13,6:19:99:.:.:169,0,510	0/1:7,2:9:63:.:.:63,0,288	0/0:13,0:13:39:.:.:0,39,536	0/1:3,6:9:99:.:.:235,0,108	0/1:10,11:21:99:.:.:424,0,387	0/1:8,14:22:99:.:.:551,0,294	0/0:31,0:31:93:.:.:0,93,1354	0/0:16,0:16:48:.:.:0,48,703	0/1:13,20:33:99:.:.:798,0,410
chr11	10298767	chr11_10298767	A	G	19995.1	PASS	AC=62;AF=0.235;AN=264;ANN=G|intergenic_region|MODIFIER|MD11G1113900-five_prime_UTR:MD11G1114000.0|gene:MD11G1113900-five_prime_UTR:MD11G1114000.0|intergenic_region|gene:MD11G1113900-five_prime_UTR:MD11G1114000.0|||n.10298767A>G||||||;BaseQRankSum=0;ClippingRankSum=0;DP=2580;ExcessHet=33.397;FS=0;InbreedingCoeff=-0.2702;MLEAC=62;MLEAF=0.235;MQ=60.52;MQRankSum=0;QD=17.16;ReadPosRankSum=0;SOR=0.074;…	GT:AD:DP:GQ:PGT:PID:PL	0/1:22,20:42:99:.:.:763,0,745	0/0:14,0:14:10:.:.:0,10,532	0/1:11,5:16:99:.:.:177,0,447	0/0:6,0:6:18:.:.:0,18,241	0/1:4,3:7:99:.:.:114,0,159	0/1:8,11:19:99:.:.:438,0,290	0/1:10,12:22:99:.:.:459,0,381	0/1:12,7:19:99:.:.:258,0,475	0/0:9,0:9:27:.:.:0,27,379	0/1:9,5:14:99:.:.:183,0,350	0/0:13,0:13:39:.:.:0,39,527	0/1:8,3:11:99:.:.:102,0,327	0/0:9,0:9:27:.:.:0,27,369	0/0:7,0:7:21:.:.:0,21,283	0/0:14,0:14:42:.:.:0,42,604	0/0:16,0:16:32:.:.:0,32,666	1/1:0,6:6:18:.:.:270,18,0	0/0:6,0:6:18:.:.:0,18,241	0/0:15,0:15:45:.:.:0,45,662	0/0:25,0:25:75:.:.:0,75,1061	0/1:6,4:10:99:.:.:150,0,240	0/0:11,0:11:17:.:.:0,17,423	0/0:8,0:8:24:.:.:0,24,348	0/1:14,6:20:99:.:.:210,0,535	0/0:23,0:23:66:.:.:0,66,990	0/0:29,0:29:50:.:.:0,50,1128	0/1:8,5:13:99:.:.:186,0,321	0/0:28,0:28:84:.:.:0,84,1174	0/0:13,0:13:39:.:.:0,39,560	0/1:7,11:18:99:.:.:416,0,243	0/1:10,7:17:99:.:.:264,0,364	0/1:20,9:29:99:.:.:291,0,796	0/1:13,6:19:99:.:.:169,0,528	0/1:7,2:9:63:.:.:63,0,285	0/0:13,0:13:22:.:.:0,22,503	0/1:3,6:9:99:.:.:240,0,108	0/1:10,11:21:99:.:.:429,0,384	0/1:8,14:22:99:.:.:564,0,294	0/0:31,0:31:90:.:.:0,90,1346	0/0:16,0:16:32:.:.:0,32,670	0/1:13,20:33:99:.:.:792,0,435
chr11	10307885	chr11_10307885	G	A	119503	PASS	AC=199;AF=0.754;AN=264;ANN=A|upstream_gene_variant|MODIFIER|MD11G1114000|gene:MD11G1114000|transcript|mRNA:MD11G1114000|protein_coding||c.-5265G>A|||||4962|,A|intergenic_region|MODIFIER|MD11G1113900-five_prime_UTR:MD11G1114000.0|gene:MD11G1113900-five_prime_UTR:MD11G1114000.0|intergenic_region|gene:MD11G1113900-five_prime_UTR:MD11G1114000.0|||n.10307885G>A||||||;BaseQRankSum=0.318;ClippingRankSum…	GT:AD:DP:GQ:PGT:PID:PL	0/1:48,43:91:99:.:.:1570,0,1762	1/1:0,8:8:24:1|1:10307869_ATC_A:360,24,0	0/1:11,5:16:99:0|1:10307873_C_A:177,0,447	1/1:0,13:13:39:1|1:10307869_ATC_A:585,39,0	0/1:9,6:15:99:0|1:10307873_C_A:225,0,360	0/1:11,22:33:99:0|1:10307873_C_A:891,0,396	0/1:8,4:12:99:0|1:10307873_C_A:144,0,324	0/1:8,20:28:99:0|1:10307873_C_A:816,0,276	1/1:0,18:18:54:1|1:10307869_ATC_A:810,54,0	0/1:7,12:19:99:0|1:10307873_C_A:483,0,249	1/1:0,20:20:60:1|1:10307869_ATC_A:900,60,0	0/1:14,12:26:99:.:.:454,0,535	1/1:0,27:27:81:1|1:10307869_ATC_A:1215,81,0	1/1:0,24:24:72:1|1:10307869_ATC_A:1080,72,0	1/1:0,24:24:75:1|1:10307869_ATC_A:1113,75,0	1/1:0,36:36:99:1|1:10307869_ATC_A:1620,108,0	0/1:11,6:17:99:0|1:10307873_C_A:219,0,444	1/1:0,23:23:69:1|1:10307869_ATC_A:1035,69,0	1/1:0,28:28:84:1|1:10307869_ATC_A:1260,84,0	1/1:2,31:33:9:.:.:1302,9,0	0/1:8,6:14:99:0|1:10307873_C_A:228,0,318	1/1:0,18:18:54:1|1:10307869_ATC_A:810,54,0	1/1:0,26:26:78:1|1:10307869_ATC_A:1170,78,0	0/1:16,14:30:99:0|1:10307873_C_A:540,0,630	1/1:0,43:43:99:1|1:10307869_ATC_A:1935,129,0	1/1:0,31:31:93:1|1:10307869_ATC_A:1395,93,0	0/1:16,14:30:99:0|1:10307873_C_A:519,0,630	1/1:0,19:19:57:1|1:10307869_ATC_A:855,57,0	1/1:0,24:24:72:1|1:10307869_ATC_A:1080,72,0	0/1:7,11:18:99:.:.:406,0,237	0/1:19,12:31:99:0|1:10307873_C_A:447,0,758	0/1:8,11:19:99:0|1:10307873_C_A:438,0,303	0/1:11,11:22:99:0|1:10307873_C_A:429,0,429	0/1:11,12:23:99:0|1:10307873_C_A:471,0,426	1/1:0,7:7:21:1|1:10307869_ATC_A:315,21,0	0/1:6,13:19:99:0|1:10307873_C_A:528,0,213	0/1:20,16:36:99:0|1:10307873_C_A:612,0,792	0/1:38,16:54:99:0|1:10307873_C_A:557,0,1547	1/1:0,19:19:57:1|1:10307869_ATC_A:855,57,0	1/1:0,14:14:42:1|1:10307869_ATC_A:630,42,0	0/1:16,29:45:99:0|1:10307873_C_A:1170,0,585
chr11	10327630	chr11_10327630	G	C	38266.7	PASS	AC=71;AF=0.269;AN=264;ANN=C|downstream_gene_variant|MODIFIER|MD11G1114300|gene:MD11G1114300|transcript|mRNA:MD11G1114300|protein_coding||c.*2687C>G|||||2494|,C|intron_variant|MODIFIER|MD11G1114200|gene:MD11G1114200|transcript|mRNA:MD11G1114200|protein_coding|9/10|c.*240+411G>C||||||;BaseQRankSum=0.154;ClippingRankSum=0;DP=3875;ExcessHet=46.6559;FS=0;InbreedingCoeff=-0.3294;MLEAC=71;MLEAF=0.269;MQ…	GT:AD:DP:GQ:PGT:PID:PL	0/1:20,44:64:99:.:.:1768,0,681	0/1:21,18:39:99:.:.:689,0,763	0/0:33,0:33:99:.:.:0,99,1328	0/1:4,4:8:99:.:.:156,0,148	0/0:24,0:24:72:.:.:0,72,933	0/0:15,0:15:45:.:.:0,45,612	0/0:17,0:17:51:.:.:0,51,736	0/0:32,0:32:96:.:.:0,96,1405	0/1:15,4:19:99:.:.:120,0,568	0/0:32,0:32:96:.:.:0,96,1358	0/1:19,18:37:99:.:.:657,0,741	0/0:41,0:41:99:.:.:0,107,1722	0/1:5,4:9:99:.:.:150,0,195	0/1:8,12:20:99:.:.:477,0,290	0/1:13,7:20:99:.:.:248,0,478	0/1:10,13:23:99:.:.:513,0,344	0/0:13,0:13:39:.:.:0,39,512	0/1:6,6:12:99:.:.:234,0,231	0/1:11,12:23:99:.:.:468,0,384	0/1:10,11:21:99:.:.:420,0,375	0/0:16,0:16:48:.:.:0,48,668	0/1:5,8:13:99:.:.:321,0,183	0/1:8,14:22:99:.:.:529,0,286	0/0:22,0:22:66:.:.:0,66,946	0/1:13,15:28:99:.:.:569,0,501	0/1:20,8:28:99:.:.:244,0,816	0/0:19,0:19:57:.:.:0,57,773	0/1:18,12:30:99:.:.:433,0,674	0/1:9,11:20:99:.:.:394,0,295	0/0:16,0:16:48:.:.:0,48,606	0/0:10,0:10:30:.:.:0,30,386	0/0:9,0:9:27:.:.:0,27,349	0/0:22,0:22:66:.:.:0,66,941	0/0:18,0:18:51:.:.:0,51,765	0/1:7,16:23:99:.:.:641,0,229	0/0:13,0:13:39:.:.:0,39,540	0/0:52,0:52:99:.:.:0,120,1800	0/0:51,0:51:99:.:.:0,120,1800	0/1:31,13:44:99:.:.:428,0,1197	0/1:15,18:33:99:.:.:630,0,554	0/0:67,0:67:99:.:.:0,120,1800
chr11	10511022	chr11_10511022	A	G	18302.2	PASS	AC=55;AF=0.208;AN=264;ANN=G|downstream_gene_variant|MODIFIER|MD11G1116300|gene:MD11G1116300|transcript|mRNA:MD11G1116300|protein_coding||c.*194A>G|||||194|,G|intergenic_region|MODIFIER|MD11G1116300-MD11G1116400|gene:MD11G1116300-gene:MD11G1116400|intergenic_region|gene:MD11G1116300-gene:MD11G1116400|||n.10511022A>G||||||;BaseQRankSum=0.512;ClippingRankSum=0;DP=8224;ExcessHet=34.1512;FS=0;Inbreedi…	GT:AD:DP:GQ:PGT:PID:PL	0/1:138,36:174:99:.:.:1036,0,5631	0/1:16,15:31:99:0|1:10510999_G_C:578,0,627	0/0:58,0:58:99:.:.:0,120,1800	0/0:22,0:22:66:.:.:0,66,990	0/0:47,0:47:99:.:.:0,120,1800	0/0:50,0:50:99:.:.:0,120,1800	0/0:34,0:34:99:.:.:0,102,1520	0/0:57,0:57:99:.:.:0,120,1800	0/1:35,8:43:99:.:.:231,0,1424	0/0:70,0:70:99:.:.:0,120,1800	0/1:31,13:44:99:.:.:446,0,1259	0/0:69,0:69:99:.:.:0,120,1800	0/1:37,7:44:99:.:.:180,0,1480	0/1:4,7:11:99:.:.:282,0,144	0/1:43,4:47:39:.:.:39,0,1742	0/1:30,4:34:78:.:.:78,0,1236	0/0:33,0:33:99:.:.:0,99,1485	0/0:31,2:33:9:.:.:0,9,1287	0/0:54,2:56:79:.:.:0,79,2340	0/1:46,9:55:99:.:.:239,0,1901	0/0:56,0:56:99:.:.:0,120,1800	0/1:38,3:41:12:.:.:12,0,1543	0/1:22,11:33:99:.:.:352,0,887	0/0:57,0:57:99:.:.:0,120,1800	0/1:56,11:67:99:.:.:293,0,2271	0/1:43,19:62:99:.:.:600,0,1736	0/0:42,0:42:99:.:.:0,120,1800	0/1:50,8:58:99:.:.:176,0,2054	0/1:37,10:47:99:.:.:309,0,1520	0/0:29,0:29:87:.:.:0,87,1285	0/0:61,0:61:99:.:.:0,120,1800	0/0:37,0:37:99:.:.:0,111,1613	0/0:51,0:51:99:.:.:0,120,1800	0/0:49,0:49:99:.:.:0,120,1800	0/1:26,2:28:6:.:.:6,0,1086	0/0:47,0:47:99:.:.:0,120,1800	0/0:180,0:180:99:.:.:0,120,1800	0/0:99,0:99:99:.:.:0,120,1800	0/1:76,8:84:99:.:.:108,0,3117	0/1:29,8:37:99:.:.:249,0,1187	0/0:83,0:83:99:.:.:0,120,1800
chr11	10636382	chr11_10636382	T	G	25749.7	PASS	AC=67;AF=0.254;AN=264;ANN=G|missense_variant|MODERATE|MD11G1117300|gene:MD11G1117300|transcript|mRNA:MD11G1117300|protein_coding|1/1|c.179T>G|p.Leu60Arg|423/3350|179/2502|60/833||,G|downstream_gene_variant|MODIFIER|MD11G1117400|gene:MD11G1117400|transcript|mRNA:MD11G1117400|protein_coding||c.*3423A>C|||||3423|;BaseQRankSum=0.212;ClippingRankSum=0;DP=2818;ExcessHet=55.1343;FS=0;InbreedingCoeff=-0.…	GT:AD:DP:GQ:PL	0/0:43,0:43:99:0,113,1755	0/1:8,9:17:99:352,0,290	0/1:6,7:13:99:272,0,219	0/0:12,0:12:36:0,36,483	0/1:8,8:16:99:291,0,276	0/1:4,3:7:99:105,0,157	0/1:10,8:18:99:267,0,395	0/0:20,0:20:60:0,60,884	0/0:7,0:7:0:0,0,229	0/0:6,0:6:18:0,18,256	0/0:15,0:15:45:0,45,652	0/0:17,0:17:51:0,51,681	0/1:7,5:12:99:188,0,254	0/0:16,0:16:32:0,32,652	0/0:26,0:26:62:0,62,1106	0/1:3,4:7:99:159,0,112	0/1:5,8:13:99:319,0,185	0/1:3,5:8:73:201,0,73	0/0:9,0:9:27:0,27,345	0/1:12,7:19:99:254,0,466	0/1:8,5:13:99:178,0,317	0/1:13,3:16:51:51,0,508	0/0:10,0:10:30:0,30,386	0/1:8,18:26:99:704,0,278	0/0:14,0:14:42:0,42,619	0/1:10,6:16:99:218,0,384	0/1:5,6:11:99:223,0,188	0/0:25,0:25:75:0,75,1056	0/0:7,0:7:21:0,21,273	0/1:9,5:14:99:183,0,361	0/1:4,3:7:99:114,0,117	0/0:34,0:34:99:0,102,1415	0/0:22,0:22:66:0,66,889	0/1:9,4:13:99:137,0,362	0/0:19,0:19:41:0,41,751	0/0:12,0:12:36:0,36,540	0/1:23,13:36:99:451,0,790	0/1:5,15:20:99:610,0,135	0/1:7,3:10:99:104,0,273	0/1:5,4:9:99:152,0,159	0/1:14,13:27:99:482,0,537
chr11	10701402	chr11_10701402	T	C	36173.9	PASS	AC=67;AF=0.254;AN=264;ANN=C|intron_variant|MODIFIER|MD11G1118000|gene:MD11G1118000|transcript|mRNA:MD11G1118000|protein_coding|2/2|c.559-20A>G||||||;BaseQRankSum=0;ClippingRankSum=0;DP=3525;ExcessHet=53.8577;FS=0;InbreedingCoeff=-0.3436;MLEAC=67;MLEAF=0.254;MQ=60;MQRankSum=0;QD=20.41;ReadPosRankSum=0;SOR=0.234;set=variant	GT:AD:DP:GQ:PGT:PID:PL	0/0:73,0:73:99:.:.:0,120,1800	0/1:4,4:8:99:.:.:156,0,153	0/1:6,12:18:99:.:.:483,0,208	0/0:10,0:10:30:.:.:0,30,397	0/1:7,15:22:99:.:.:585,0,246	0/1:5,17:22:99:.:.:682,0,156	0/1:7,4:11:99:.:.:144,0,282	0/0:31,0:31:93:.:.:0,93,1360	0/1:9,10:19:99:.:.:393,0,345	0/0:17,0:17:51:.:.:0,51,662	0/0:17,0:17:51:.:.:0,51,733	0/0:37,0:37:99:.:.:0,111,1574	0/1:10,11:21:99:.:.:429,0,340	0/0:21,0:21:63:.:.:0,63,899	0/0:21,0:21:63:.:.:0,63,846	0/1:10,4:14:99:.:.:138,0,408	0/1:9,9:18:99:.:.:338,0,351	0/1:14,6:20:99:.:.:210,0,570	0/0:24,0:24:72:.:.:0,72,1028	0/1:19,6:25:99:.:.:187,0,741	0/1:4,10:14:99:.:.:396,0,138	0/1:5,14:19:99:.:.:573,0,168	0/0:38,0:38:99:.:.:0,114,1610	0/1:12,15:27:99:.:.:594,0,459	0/0:36,0:36:99:.:.:0,108,1495	0/1:16,17:33:99:.:.:666,0,599	0/1:10,11:21:99:.:.:428,0,387	0/0:28,0:28:84:.:.:0,84,1202	0/0:19,0:19:57:.:.:0,57,800	0/1:7,8:15:99:.:.:312,0,245	0/1:8,12:20:99:.:.:427,0,297	0/0:27,0:27:81:.:.:0,81,1161	0/0:17,0:17:51:.:.:0,51,688	0/1:5,16:21:99:.:.:622,0,159	0/0:13,0:13:39:.:.:0,39,494	0/0:7,0:7:21:.:.:0,21,307	0/1:17,21:38:99:.:.:784,0,645	0/1:16,25:41:99:.:.:1002,0,593	0/1:8,10:18:99:.:.:396,0,306	0/1:15,9:24:99:.:.:333,0,603	0/1:14,26:40:99:.:.:962,0,485
chr11	10745675	chr11_10745675	G	T	17544.6	PASS	AC=68;AF=0.258;AN=264;ANN=T|missense_variant|MODERATE|MD11G1118100|gene:MD11G1118100|transcript|mRNA:MD11G1118100|protein_coding|1/1|c.214C>A|p.Pro72Thr|214/921|214/921|72/306||;BaseQRankSum=0.125;ClippingRankSum=0;DP=3572;ExcessHet=54.3972;FS=0;InbreedingCoeff=-0.3501;MLEAC=68;MLEAF=0.258;MQ=57.32;MQRankSum=0.772;QD=7.87;ReadPosRankSum=0;SOR=0.7;set=variant	GT:AD:DP:GQ:PL	0/1:67,22:89:99:689,0,2719	0/0:13,0:13:39:0,39,554	0/0:18,0:18:54:0,54,768	0/1:18,6:24:99:191,0,730	0/0:15,0:15:45:0,45,656	0/0:28,0:28:84:0,84,1220	0/1:12,3:15:90:90,0,473	0/1:17,4:21:99:117,0,665	0/0:9,0:9:27:0,27,383	0/1:22,5:27:99:144,0,905	0/1:16,10:26:99:369,0,628	0/1:34,10:44:99:314,0,1391	0/0:18,0:18:8:0,8,732	0/1:9,8:17:99:306,0,354	0/0:17,0:17:35:0,35,707	0/0:12,0:12:36:0,36,503	0/0:12,0:12:36:0,36,530	0/0:9,0:9:27:0,27,360	0/1:28,6:34:99:159,0,1154	0/1:29,3:32:39:39,0,1201	0/1:21,7:28:99:228,0,814	0/0:23,0:23:69:0,69,985	0/0:15,0:15:45:0,45,619	0/0:32,0:32:96:0,96,1354	0/1:27,4:31:87:87,0,1122	0/1:21,16:37:99:602,0,812	0/1:14,15:29:99:584,0,529	0/1:21,10:31:99:344,0,848	0/1:16,9:25:99:330,0,645	0/1:15,2:17:39:39,0,620	0/0:27,0:27:81:0,81,1180	0/0:23,0:23:69:0,69,977	0/1:16,4:20:99:117,0,618	0/0:20,0:20:60:0,60,876	0/0:12,0:12:36:0,36,484	0/1:11,3:14:58:58,0,453	0/0:29,0:29:87:0,87,1240	0/1:50,6:56:88:88,0,2027	0/1:12,5:17:99:174,0,485	0/0:17,0:17:19:0,19,680	0/1:33,17:50:99:615,0,1292
chr11	10768412	chr11_10768412	G	A	29310.8	PASS	AC=69;AF=0.261;AN=264;ANN=A|synonymous_variant|LOW|MD11G1118300|gene:MD11G1118300|transcript|mRNA:MD11G1118300|protein_coding|2/3|c.3078C>T|p.His1026His|3615/5043|3078/4179|1026/1392||;BaseQRankSum=-0.23;ClippingRankSum=0;DP=3747;ExcessHet=56.2476;FS=0;InbreedingCoeff=-0.3535;MLEAC=69;MLEAF=0.261;MQ=53.42;MQRankSum=-4.282;QD=15.39;ReadPosRankSum=0;SOR=0.223;set=variant	GT:AD:DP:GQ:PL	0/0:73,0:73:99:0,120,1800	0/1:11,2:13:51:51,0,395	0/1:15,12:27:99:375,0,561	0/0:7,0:7:21:0,21,239	0/1:9,8:17:99:290,0,319	0/1:15,15:30:99:527,0,497	0/1:12,2:14:27:27,0,426	0/1:16,10:26:99:333,0,607	0/1:13,8:21:99:257,0,488	0/0:24,0:24:55:0,55,913	0/0:40,2:42:49:0,49,1657	0/0:36,0:36:99:0,108,1537	0/1:11,5:16:99:147,0,404	0/0:25,0:25:75:0,75,1025	0/0:19,0:19:57:0,57,746	0/1:15,6:21:99:169,0,555	0/1:6,9:15:99:312,0,203	0/1:6,4:10:99:110,0,213	0/0:23,0:23:69:0,69,951	0/1:8,11:19:99:365,0,303	0/1:13,9:22:99:322,0,504	0/1:10,7:17:99:206,0,399	0/0:21,0:21:63:0,63,916	0/1:16,8:24:99:198,0,628	0/0:23,0:23:66:0,66,986	0/1:9,18:27:99:650,0,311	0/1:13,5:18:84:84,0,517	0/0:24,0:24:56:0,56,986	0/0:12,0:12:33:0,33,495	0/1:9,3:12:99:99,0,358	0/1:5,15:20:99:577,0,141	0/0:44,0:44:99:0,120,1800	0/0:31,0:31:47:0,47,1294	0/1:10,5:15:99:139,0,397	0/0:8,0:8:24:0,24,334	0/0:11,0:11:33:0,33,473	0/1:17,20:37:99:613,0,651	0/1:9,27:36:99:959,0,262	0/1:13,8:21:99:226,0,468	0/1:6,10:16:99:353,0,177	0/1:26,12:38:99:351,0,1038
chr11	10894047	chr11_10894047	A	G	23504.2	PASS	AC=62;AF=0.235;AN=264;ANN=G|3_prime_UTR_variant|MODIFIER|MD11G1119700|gene:MD11G1119700|transcript|mRNA:MD11G1119700|protein_coding|25/25|c.*186T>C|||||231|,G|upstream_gene_variant|MODIFIER|MD11G1119600|gene:MD11G1119600|transcript|mRNA:MD11G1119600|protein_coding||c.-3261T>C|||||2739|,G|intragenic_variant|MODIFIER|three_prime_UTR:MD11G1119700.0|three_prime_UTR:MD11G1119700.0|gene_variant|three_p…	GT:AD:DP:GQ:PGT:PID:PL	0/0:72,0:72:81:.:.:0,81,1215	0/1:20,20:40:99:.:.:749,0,727	0/1:15,7:22:99:.:.:249,0,552	0/0:23,0:23:33:.:.:0,33,495	0/1:23,6:29:99:.:.:176,0,909	0/1:28,9:37:99:.:.:279,0,1120	0/1:5,8:13:99:0|1:10894047_A_G:321,0,186	0/1:30,5:35:81:.:.:81,0,1231	0/1:33,3:36:27:.:.:27,0,1370	0/0:33,0:33:51:.:.:0,51,765	0/0:34,0:34:63:.:.:0,63,945	0/0:30,0:30:48:.:.:0,48,720	0/1:22,6:28:99:.:.:186,0,841	0/0:20,0:20:21:.:.:0,21,315	0/0:22,0:22:45:.:.:0,45,675	0/0:16,0:16:2:.:.:0,2,637	0/0:18,0:18:8:.:.:0,8,732	0/0:24,0:24:0:.:.:0,0,854	0/0:28,0:28:24:.:.:0,24,360	0/1:31,15:46:99:.:.:484,0,1184	0/1:4,7:11:99:.:.:282,0,147	0/1:19,4:23:98:.:.:98,0,778	0/0:35,0:35:51:.:.:0,51,765	0/1:28,13:41:99:.:.:408,0,1063	0/0:37,0:37:57:.:.:0,57,855	0/1:34,6:40:99:.:.:150,0,1391	0/0:26,2:28:2:.:.:0,2,1015	0/0:47,0:47:66:.:.:0,66,990	0/0:16,0:16:9:.:.:0,9,135	0/1:24,6:30:99:.:.:177,0,926	0/1:17,9:26:99:.:.:320,0,675	0/0:44,0:44:90:.:.:0,90,1350	0/0:28,0:28:51:.:.:0,51,765	0/1:21,6:27:99:.:.:172,0,814	0/0:20,0:20:30:.:.:0,30,450	0/0:28,0:28:24:.:.:0,24,360	0/1:69,30:99:99:.:.:1020,0,2772	0/1:52,17:69:99:.:.:481,0,2080	0/1:26,14:40:99:.:.:488,0,988	0/0:26,0:26:9:.:.:0,9,135	0/1:42,9:51:99:.:.:243,0,1691
chr11	10894293	chr11_10894293	T	C	30811.1	PASS	AC=65;AF=0.246;AN=264;ANN=C|synonymous_variant|LOW|MD11G1119700|gene:MD11G1119700|transcript|mRNA:MD11G1119700|protein_coding|24/25|c.3060A>G|p.Gln1020Gln|3408/3703|3060/3075|1020/1024||,C|upstream_gene_variant|MODIFIER|MD11G1119600|gene:MD11G1119600|transcript|mRNA:MD11G1119600|protein_coding||c.-3507A>G|||||2985|;BaseQRankSum=0;ClippingRankSum=0;DP=4384;ExcessHet=49.1135;FS=0;InbreedingCoeff=-0…	GT:AD:DP:GQ:PL	0/1:6,34:40:99:1362,0,150	0/0:39,0:39:99:0,101,1690	0/1:21,16:37:99:609,0,799	0/0:15,0:15:45:0,45,629	0/1:23,8:31:99:226,0,942	0/1:6,12:18:99:478,0,216	0/1:18,7:25:99:240,0,703	0/1:12,13:25:99:510,0,462	0/0:29,2:31:3:0,3,1160	0/1:16,16:32:99:580,0,613	0/0:15,0:15:45:0,45,629	0/1:22,11:33:99:352,0,883	0/0:27,0:27:81:0,81,1143	0/0:32,0:32:96:0,96,1347	0/0:29,0:29:87:0,87,1257	0/0:14,0:14:42:0,42,574	0/1:13,3:16:84:84,0,529	0/0:11,0:11:6:0,6,380	0/0:31,0:31:93:0,93,1326	0/0:42,0:42:99:0,109,1707	0/1:21,10:31:99:340,0,848	0/0:34,0:34:99:0,102,1461	0/0:25,0:25:75:0,75,1038	0/1:11,11:22:99:426,0,429	0/0:29,0:29:87:0,87,1229	0/0:32,0:32:96:0,96,1388	0/1:9,7:16:99:259,0,357	0/0:51,0:51:99:0,120,1800	0/1:8,2:10:60:60,0,330	0/1:24,6:30:99:180,0,990	0/1:23,14:37:99:516,0,889	0/1:13,12:25:99:435,0,510	0/1:14,20:34:99:778,0,524	0/1:9,4:13:99:141,0,363	0/0:12,0:12:36:0,36,506	0/1:10,8:18:99:306,0,396	0/1:33,34:67:99:1316,0,1205	0/1:18,12:30:99:440,0,681	0/0:54,0:54:99:0,117,1800	0/0:31,0:31:93:0,93,1277	0/1:33,11:44:99:356,0,1349
chr11	10908633	chr11_10908633	G	T	33589.2	PASS	AC=67;AF=0.254;AN=264;ANN=T|upstream_gene_variant|MODIFIER|MD11G1119700|gene:MD11G1119700|transcript|mRNA:MD11G1119700|protein_coding||c.-2977C>A|||||2476|,T|upstream_gene_variant|MODIFIER|MD11G1119800|gene:MD11G1119800|transcript|mRNA:MD11G1119800|protein_coding||c.-1132G>T|||||1036|,T|downstream_gene_variant|MODIFIER|MD11G1119900|gene:MD11G1119900|transcript|mRNA:MD11G1119900|protein_coding||c.…	GT:AD:DP:GQ:PGT:PID:PL	0/1:44,33:77:99:.:.:1247,0,1671	0/0:21,0:21:60:.:.:0,60,900	1/1:0,10:10:30:.:.:447,30,0	0/0:14,0:14:42:.:.:0,42,597	0/1:7,8:15:99:0|1:10908611_T_C:315,0,257	0/1:13,9:22:99:.:.:339,0,506	0/1:5,6:11:99:.:.:237,0,192	0/1:6,9:15:99:.:.:325,0,217	0/0:17,0:17:51:.:.:0,51,750	0/1:3,20:23:66:.:.:823,0,66	0/0:29,0:29:84:.:.:0,84,1260	0/1:10,17:27:99:.:.:684,0,369	0/0:17,0:17:51:.:.:0,51,668	0/0:11,0:11:33:.:.:0,33,482	0/0:15,0:15:18:.:.:0,18,563	0/0:23,0:23:69:.:.:0,69,982	0/1:4,8:12:99:.:.:316,0,144	0/0:5,0:5:15:.:.:0,15,200	0/0:23,0:23:66:.:.:0,66,990	0/0:23,0:23:69:.:.:0,69,985	0/0:12,0:12:36:0|1:10908611_T_C:0,36,491	0/0:20,0:20:60:.:.:0,60,806	0/0:11,0:11:33:.:.:0,33,437	1/1:0,7:7:21:.:.:315,21,0	0/0:31,0:31:93:.:.:0,93,1328	0/0:44,0:44:99:.:.:0,120,1800	0/1:6,8:14:99:0|1:10908611_T_C:318,0,225	0/0:37,0:37:99:.:.:0,108,1620	0/0:17,0:17:51:.:.:0,51,726	0/1:16,9:25:99:.:.:330,0,590	0/1:7,7:14:99:.:.:273,0,225	0/1:17,8:25:99:.:.:282,0,641	0/1:13,17:30:99:.:.:628,0,477	0/1:19,7:26:99:.:.:234,0,732	0/0:13,0:13:39:.:.:0,39,572	0/1:10,4:14:99:0|1:10908611_T_C:138,0,363	0/1:28,46:74:99:0|1:10908611_T_C:1831,0,994	0/1:31,19:50:99:.:.:685,0,1112	0/0:26,0:26:69:.:.:0,69,1035	0/0:21,0:21:63:.:.:0,63,853	0/1:27,22:49:99:0|1:10908611_T_C:808,0,1002
chr11	10911684	chr11_10911684	C	T	43628.2	PASS	AC=65;AF=0.246;AN=264;ANN=T|downstream_gene_variant|MODIFIER|MD11G1119900|gene:MD11G1119900|transcript|mRNA:MD11G1119900|protein_coding||c.*623G>A|||||401|,T|intron_variant|MODIFIER|MD11G1119800|gene:MD11G1119800|transcript|mRNA:MD11G1119800|protein_coding|2/2|c.1477-74C>T||||||;BaseQRankSum=0.503;ClippingRankSum=0;DP=3223;ExcessHet=36.7346;FS=0;InbreedingCoeff=-0.2861;MLEAC=65;MLEAF=0.246;MQ=60;…	GT:AD:DP:GQ:PL	0/1:35,57:92:99:2193,0,1266	0/0:33,0:33:99:0,99,1430	0/1:13,14:27:99:549,0,500	0/0:9,0:9:27:0,27,337	0/1:2,16:18:36:654,0,36	0/1:17,21:38:99:827,0,644	0/1:8,5:13:99:186,0,318	0/1:5,23:28:99:944,0,132	0/0:9,0:9:27:0,27,324	0/1:4,21:25:99:863,0,102	0/0:24,0:24:72:0,72,1040	0/1:13,16:29:99:633,0,439	0/0:10,0:10:30:0,30,428	0/0:7,0:7:21:0,21,272	0/0:13,0:13:39:0,39,573	0/0:20,0:20:60:0,60,841	0/1:13,12:25:99:417,0,475	0/0:14,0:14:42:0,42,578	0/0:14,0:14:42:0,42,569	0/0:34,0:34:99:0,102,1478	0/1:9,6:15:99:213,0,360	0/0:8,0:8:24:0,24,329	0/0:9,0:9:27:0,27,386	0/1:11,8:19:99:303,0,438	0/0:19,0:19:57:0,57,836	0/0:20,0:20:60:0,60,861	0/1:3,6:9:99:225,0,108	0/0:21,0:21:63:0,63,876	0/0:11,0:11:33:0,33,445	0/1:6,12:18:99:474,0,213	0/1:9,13:22:99:507,0,339	0/1:8,8:16:99:312,0,309	0/1:6,14:20:99:570,0,188	1/1:0,12:12:36:540,36,0	0/0:8,0:8:24:0,24,337	0/1:4,9:13:99:363,0,123	0/1:15,33:48:99:1316,0,519	0/1:18,16:34:99:614,0,701	0/0:17,0:17:51:0,51,682	0/0:12,0:12:36:0,36,482	0/1:14,19:33:99:752,0,527
chr11	11033613	chr11_11033613	T	C	94159.3	PASS	AC=194;AF=0.735;AN=264;ANN=C|missense_variant|MODERATE|MD11G1120700|gene:MD11G1120700|transcript|mRNA:MD11G1120700|protein_coding|1/6|c.25A>G|p.Ile9Val|268/1776|25/1104|9/367||;BaseQRankSum=0.498;ClippingRankSum=0;DP=3046;ExcessHet=58.1443;FS=0;InbreedingCoeff=-0.3607;MLEAC=194;MLEAF=0.735;MQ=58.49;MQRankSum=0;QD=30.98;ReadPosRankSum=0.16;SOR=2.291;set=variant	GT:AD:DP:GQ:PGT:PID:PL	0/1:27,41:68:99:.:.:1554,0,945	0/1:3,10:13:93:.:.:411,0,93	1/1:0,19:19:57:1|1:11033578_G_A:814,57,0	0/1:4,9:13:99:.:.:326,0,108	1/1:0,15:15:45:.:.:675,45,0	1/1:0,24:24:72:.:.:1077,72,0	1/1:0,10:10:30:.:.:430,30,0	1/1:0,25:25:75:.:.:1071,75,0	0/1:9,7:16:99:.:.:259,0,318	1/1:0,13:13:39:.:.:585,39,0	0/1:11,13:24:99:.:.:462,0,412	1/1:0,41:41:99:1|1:11033578_G_A:1804,123,0	0/1:11,12:23:99:.:.:406,0,368	0/1:4,6:10:99:.:.:226,0,117	0/1:2,13:15:45:.:.:522,0,45	0/1:4,5:9:99:.:.:176,0,139	1/1:0,7:7:24:.:.:360,24,0	0/1:7,4:11:99:.:.:139,0,269	0/1:10,2:12:54:.:.:54,0,366	0/1:19,7:26:99:.:.:237,0,694	1/1:0,16:16:48:.:.:674,48,0	0/1:8,10:18:99:.:.:326,0,260	1/1:0,8:8:27:.:.:384,27,0	1/1:0,13:13:39:.:.:565,39,0	0/1:10,10:20:99:.:.:324,0,349	0/1:17,14:31:99:.:.:496,0,637	1/1:0,13:13:39:1|1:11033578_G_A:585,39,0	0/1:23,7:30:99:.:.:212,0,783	0/1:8,3:11:94:.:.:94,0,260	1/1:0,23:23:69:.:.:995,69,0	1/1:0,12:12:36:.:.:532,36,0	1/1:0,9:9:27:.:.:392,27,0	1/1:0,14:14:42:.:.:630,42,0	1/1:0,10:10:30:.:.:407,30,0	0/1:6,4:10:99:.:.:150,0,237	1/1:0,14:14:42:.:.:589,42,0	1/1:0,62:62:99:1|1:11033578_G_A:2790,187,0	1/1:0,32:32:96:.:.:1440,96,0	0/1:6,10:16:99:.:.:389,0,222	0/1:8,9:17:99:.:.:347,0,301	1/1:0,48:48:99:.:.:2160,144,0
chr11	11269219	chr11_11269219	T	C	15366.3	PASS	AC=62;AF=0.235;AN=264;ANN=C|intergenic_region|MODIFIER|MD11G1122300-MD11G1122400|gene:MD11G1122300-gene:MD11G1122400|intergenic_region|gene:MD11G1122300-gene:MD11G1122400|||n.11269219T>C||||||;BaseQRankSum=-0.169;ClippingRankSum=0;DP=4819;ExcessHet=45.3707;FS=0;InbreedingCoeff=-0.3087;MLEAC=62;MLEAF=0.235;MQ=57.66;MQRankSum=-1.675;QD=6.79;ReadPosRankSum=-0.439;SOR=0.069;set=variant	GT:AD:DP:GQ:PGT:PID:PL	0/1:99,34:133:99:0|1:11269200_C_T:1108,0,4043	0/0:14,0:14:18:.:.:0,18,270	0/0:28,0:28:39:.:.:0,39,585	0/1:17,2:19:29:.:.:29,0,695	0/1:18,3:21:72:.:.:72,0,746	0/0:40,0:40:75:.:.:0,75,1125	0/1:7,2:9:63:.:.:63,0,288	0/1:22,12:34:99:.:.:395,0,888	0/0:12,0:12:21:.:.:0,21,315	0/0:16,1:17:6:.:.:0,6,672	0/1:14,9:23:99:.:.:336,0,561	0/1:22,2:24:17:.:.:17,0,914	0/0:23,0:23:39:.:.:0,39,585	0/1:16,4:20:99:.:.:111,0,652	0/0:34,0:34:57:.:.:0,57,855	0/0:10,0:10:6:.:.:0,6,90	0/0:16,1:17:6:.:.:0,6,662	0/0:19,0:19:24:.:.:0,24,360	0/1:25,11:36:99:.:.:383,0,1016	0/1:11,6:17:99:.:.:210,0,444	0/1:15,3:18:77:.:.:77,0,621	0/0:27,0:27:42:.:.:0,42,630	0/0:32,0:32:42:.:.:0,42,630	0/0:45,0:45:54:.:.:0,54,810	0/1:33,4:37:55:.:.:55,0,1370	0/1:22,13:35:99:.:.:468,0,868	0/0:21,0:21:63:.:.:0,63,939	0/1:24,13:37:99:.:.:433,0,968	0/0:18,1:19:51:.:.:0,51,794	0/0:18,0:18:54:.:.:0,54,810	0/0:27,0:27:36:.:.:0,36,540	0/0:32,0:32:72:.:.:0,72,1080	0/1:24,10:34:99:.:.:344,0,967	0/1:26,9:35:99:.:.:266,0,1060	0/0:17,0:17:42:.:.:0,42,630	0/1:11,5:16:99:0|1:11269200_C_T:177,0,447	0/0:59,0:59:81:.:.:0,81,1215	0/1:28,12:40:99:0|1:11269183_G_A:400,0,1091	0/1:13,1:14:3:.:.:3,0,528	0/1:16,3:19:74:.:.:74,0,663	0/1:35,15:50:99:0|1:11269183_G_A:511,0,1413
chr11	11269230	chr11_11269230	A	C	29687.3	PASS	AC=65;AF=0.246;AN=264;ANN=C|intergenic_region|MODIFIER|MD11G1122300-MD11G1122400|gene:MD11G1122300-gene:MD11G1122400|intergenic_region|gene:MD11G1122300-gene:MD11G1122400|||n.11269230A>C||||||;BaseQRankSum=0;ClippingRankSum=0;DP=4908;ExcessHet=51.5689;FS=0;InbreedingCoeff=-0.3338;MLEAC=65;MLEAF=0.246;MQ=55.12;MQRankSum=0.849;QD=13.48;ReadPosRankSum=0.658;SOR=0.31;set=variant	GT:AD:DP:GQ:PGT:PID:PL	0/1:94,40:134:99:.:.:1360,0,3762	0/1:3,10:13:56:.:.:382,0,56	0/0:28,0:28:36:.:.:0,36,540	0/1:10,9:19:99:.:.:339,0,386	0/0:23,0:23:30:.:.:0,30,450	0/0:25,0:25:75:.:.:0,75,1121	0/1:6,4:10:99:.:.:146,0,240	0/0:36,0:36:45:.:.:0,45,675	0/1:5,5:10:99:0|1:11269230_A_C:195,0,178	0/0:25,0:25:48:.:.:0,48,720	0/1:15,8:23:99:.:.:245,0,606	0/1:16,10:26:99:.:.:368,0,642	0/0:23,0:23:23:.:.:0,23,907	0/0:24,0:24:33:.:.:0,33,495	0/1:17,10:27:99:.:.:347,0,684	0/0:10,0:10:0:.:.:0,0,358	0/0:23,0:23:27:.:.:0,27,405	0/0:19,0:19:11:.:.:0,11,745	0/1:23,13:36:99:.:.:468,0,918	0/1:13,5:18:99:.:.:163,0,530	0/0:20,0:20:21:.:.:0,21,315	0/1:16,7:23:99:.:.:242,0,651	0/1:8,5:13:99:.:.:174,0,318	0/0:48,0:48:18:.:.:0,18,270	0/0:41,0:41:57:.:.:0,57,855	0/1:28,8:36:99:.:.:243,0,1145	0/0:35,0:35:60:.:.:0,60,900	0/1:18,16:34:99:.:.:594,0,708	0/1:16,4:20:99:.:.:119,0,659	0/1:15,5:20:99:.:.:165,0,615	0/0:27,0:27:30:.:.:0,30,450	0/1:16,10:26:99:.:.:372,0,606	0/1:25,9:34:99:0|1:11269230_A_C:303,0,1023	0/1:24,8:32:99:.:.:260,0,960	0/0:17,0:17:36:.:.:0,36,540	0/0:21,0:21:27:.:.:0,27,405	0/0:59,0:59:60:.:.:0,60,900	0/0:45,0:45:45:.:.:0,45,675	0/0:33,0:33:37:.:.:0,37,1253	0/0:27,0:27:39:.:.:0,39,585	0/1:40,12:52:99:0|1:11269183_G_A:376,0,1636
chr11	11299266	chr11_11299266	C	G	33838.2	PASS	AC=64;AF=0.242;AN=264;ANN=G|synonymous_variant|LOW|MD11G1122600|gene:MD11G1122600|transcript|mRNA:MD11G1122600|protein_coding|2/2|c.828G>C|p.Pro276Pro|828/930|828/930|276/309||,G|downstream_gene_variant|MODIFIER|MD11G1122700|gene:MD11G1122700|transcript|mRNA:MD11G1122700|protein_coding||c.*2693G>C|||||2430|;BaseQRankSum=0;ClippingRankSum=0;DP=3540;ExcessHet=36.3162;FS=0;InbreedingCoeff=-0.2824;ML…	GT:AD:DP:GQ:PL	0/1:33,25:58:99:934,0,1304	0/0:12,0:12:36:0,36,533	0/1:5,9:14:99:363,0,183	0/0:15,0:15:45:0,45,656	0/1:11,4:15:99:135,0,450	0/1:10,10:20:99:390,0,390	0/1:6,5:11:99:192,0,234	0/1:8,15:23:99:596,0,291	0/0:8,0:8:24:0,24,360	0/1:5,11:16:99:447,0,177	0/0:21,0:21:63:0,63,929	0/1:23,10:33:99:351,0,926	0/0:13,0:13:39:0,39,566	0/0:15,0:15:45:0,45,614	0/0:27,0:27:81:0,81,1168	0/0:14,0:14:42:0,42,554	0/1:9,7:16:99:264,0,354	0/0:18,0:18:54:0,54,772	0/0:22,0:22:66:0,66,945	0/0:24,0:24:72:0,72,1050	0/1:4,11:15:99:450,0,132	0/0:10,0:10:30:0,30,449	0/0:18,0:18:54:0,54,756	0/1:12,10:22:99:384,0,471	0/0:33,0:33:99:0,99,1373	0/0:44,0:44:99:0,119,1800	0/1:12,9:21:99:334,0,474	0/0:23,0:23:69:0,69,993	0/0:19,0:19:57:0,57,759	0/1:9,5:14:99:183,0,363	0/1:18,6:24:99:198,0,731	0/1:7,10:17:99:381,0,251	0/1:11,8:19:99:295,0,430	0/1:9,9:18:99:348,0,351	0/0:25,0:25:75:0,75,1065	0/1:5,8:13:99:321,0,186	0/1:26,22:48:99:846,0,999	0/1:14,11:25:99:412,0,533	0/0:38,0:38:99:0,114,1710	0/0:30,0:30:90:0,90,1300	0/1:11,20:31:99:800,0,388
chr11	11719964	chr11_11719964	T	A	16101.3	PASS	AC=58;AF=0.220;AN=264;ANN=A|missense_variant|MODERATE|MD11G1128400|gene:MD11G1128400|transcript|mRNA:MD11G1128400|protein_coding|1/1|c.69A>T|p.Arg23Ser|69/1821|69/1821|23/606||,A|upstream_gene_variant|MODIFIER|MD11G1128500|gene:MD11G1128500|transcript|ncRNA:MD11G1128500|lincRNA||n.-3149T>A|||||3065|;BaseQRankSum=-0.204;ClippingRankSum=0;DP=3327;ExcessHet=28.9969;FS=0;InbreedingCoeff=-0.2507;MLEAC…	GT:AD:DP:GQ:PGT:PID:PL	0/1:55,20:75:99:.:.:609,0,2238	0/0:14,0:14:27:.:.:0,27,405	0/1:11,7:18:99:0|1:11719950_C_A:261,0,441	0/0:12,0:12:21:.:.:0,21,315	0/1:7,7:14:99:0|1:11719950_C_A:273,0,273	0/1:11,4:15:99:0|1:11719950_C_A:135,0,450	0/1:11,4:15:99:0|1:11719950_C_A:135,0,450	0/1:13,7:20:99:0|1:11719950_C_A:255,0,525	0/0:13,0:13:36:.:.:0,36,540	0/1:11,3:14:93:0|1:11719950_C_A:93,0,453	0/0:30,0:30:60:.:.:0,60,900	0/1:6,13:19:99:0|1:11719950_C_A:595,0,207	0/0:17,0:17:21:.:.:0,21,315	0/0:13,0:13:24:.:.:0,24,360	0/0:7,0:7:9:.:.:0,9,135	0/0:23,0:23:24:.:.:0,24,360	0/1:13,5:18:99:.:.:137,0,496	0/0:15,0:15:42:.:.:0,42,630	0/0:12,0:12:21:.:.:0,21,315	0/0:32,0:32:51:.:.:0,51,765	0/1:13,2:15:45:0|1:11719950_C_A:45,0,540	0/0:21,0:21:24:.:.:0,24,360	0/0:23,0:23:36:.:.:0,36,540	0/1:21,12:33:99:0|1:11719950_C_A:441,0,846	0/0:39,0:39:81:.:.:0,81,1215	0/0:33,0:33:39:.:.:0,39,585	0/1:17,5:22:99:0|1:11719950_C_A:159,0,699	0/0:28,0:28:30:.:.:0,30,450	0/0:9,0:9:24:.:.:0,24,360	0/0:14,1:15:0:0|1:11719950_C_A:0,0,585	0/1:5,3:8:99:0|1:11719950_C_A:111,0,201	0/1:5,12:17:99:0|1:11719950_C_A:489,0,174	0/1:16,2:18:36:0|1:11719950_C_A:36,0,666	0/0:17,0:17:5:.:.:0,5,635	0/0:10,0:10:18:.:.:0,18,270	0/1:5,1:6:27:0|1:11719950_C_A:27,0,207	0/1:24,7:31:99:0|1:11719950_C_A:222,0,987	0/1:24,5:29:99:0|1:11719950_C_A:138,0,993	0/0:25,0:25:57:.:.:0,57,855	0/0:21,0:21:21:.:.:0,21,315	0/1:12,4:16:99:0|1:11719950_C_A:129,0,534
chr11	11787418	chr11_11787418	C	A	28360.1	PASS	AC=63;AF=0.239;AN=264;ANN=A|missense_variant|MODERATE|MD11G1129800|gene:MD11G1129800|transcript|mRNA:MD11G1129800|protein_coding|14/27|c.1883C>A|p.Ala628Asp|2110/4280|1883/3594|628/1197||;BaseQRankSum=-0.617;ClippingRankSum=0;DP=3106;ExcessHet=45.8055;FS=0;InbreedingCoeff=-0.3139;MLEAC=63;MLEAF=0.239;MQ=60;MQRankSum=0;QD=16.35;ReadPosRankSum=1.73;SOR=0.532;set=variant	GT:AD:DP:GQ:PGT:PID:PL	0/1:37,40:77:99:0|1:11787386_G_T:1531,0,1376	0/0:12,0:12:33:.:.:0,33,495	0/1:10,9:19:99:.:.:340,0,393	0/0:12,0:12:36:.:.:0,36,479	0/1:10,5:15:99:.:.:158,0,405	0/1:15,18:33:99:.:.:649,0,576	0/1:13,5:18:99:.:.:168,0,502	0/1:16,11:27:99:.:.:391,0,622	0/0:12,0:12:36:.:.:0,36,488	0/1:8,10:18:99:.:.:373,0,274	0/0:19,0:19:57:.:.:0,57,809	0/1:11,8:19:99:.:.:278,0,474	0/0:16,0:16:48:.:.:0,48,710	0/0:13,0:13:39:.:.:0,39,558	0/0:25,0:25:75:.:.:0,75,1107	0/0:9,0:9:27:.:.:0,27,372	0/1:9,7:16:99:.:.:264,0,357	0/0:6,0:6:18:.:.:0,18,266	0/0:16,0:16:48:.:.:0,48,607	0/0:22,0:22:63:.:.:0,63,945	0/1:13,8:21:99:.:.:297,0,507	0/0:16,0:16:48:.:.:0,48,720	0/0:15,0:15:45:.:.:0,45,650	0/1:11,7:18:99:.:.:241,0,446	0/0:16,0:16:48:.:.:0,48,686	0/0:21,0:21:63:.:.:0,63,857	0/1:10,5:15:99:.:.:177,0,405	0/0:31,0:31:47:.:.:0,47,1248	0/0:10,0:10:30:.:.:0,30,409	0/1:7,7:14:99:.:.:265,0,273	0/1:6,9:15:99:.:.:312,0,217	0/1:13,13:26:99:.:.:480,0,485	0/1:9,3:12:87:.:.:87,0,369	0/1:8,9:17:99:.:.:344,0,306	0/0:6,0:6:18:.:.:0,18,248	0/1:7,3:10:99:.:.:102,0,285	0/1:16,24:40:99:.:.:946,0,600	0/1:28,19:47:99:0|1:11787386_G_T:764,0,1132	0/0:25,0:25:38:.:.:0,38,1039	0/0:29,0:29:87:.:.:0,87,1261	0/1:29,19:48:99:1|0:11787416_G_A:711,0,1144
chr11	11835809	chr11_11835809	A	G	31210.7	PASS	AC=64;AF=0.242;AN=264;ANN=G|upstream_gene_variant|MODIFIER|MD11G1130500|gene:MD11G1130500|transcript|mRNA:MD11G1130500|protein_coding||c.-4773A>G|||||4640|,G|intron_variant|MODIFIER|MD11G1130400|gene:MD11G1130400|transcript|mRNA:MD11G1130400|protein_coding|3/3|c.630+37A>G||||||;BaseQRankSum=0.529;ClippingRankSum=0;DP=3027;ExcessHet=35.2353;FS=0;InbreedingCoeff=-0.2816;MLEAC=64;MLEAF=0.242;MQ=60;M…	GT:AD:DP:GQ:PGT:PID:PL	0/1:39,26:65:99:.:.:961,0,1528	0/0:30,0:30:74:.:.:0,74,1230	0/1:7,15:22:99:.:.:578,0,246	0/0:12,0:12:30:.:.:0,30,450	0/1:12,7:19:99:.:.:241,0,463	0/1:8,8:16:99:.:.:309,0,272	0/1:4,9:13:99:.:.:346,0,123	0/1:11,15:26:99:.:.:579,0,400	0/0:9,0:9:10:.:.:0,10,274	0/1:5,9:14:99:.:.:281,0,169	0/0:20,0:20:60:.:.:0,60,831	0/1:19,3:22:69:.:.:69,0,748	0/0:17,0:17:34:.:.:0,34,649	0/0:12,0:12:30:.:.:0,30,450	0/0:17,0:17:51:.:.:0,51,765	0/0:20,0:20:60:.:.:0,60,859	0/1:5,8:13:99:.:.:321,0,183	0/0:6,0:6:1:.:.:0,1,175	0/0:28,0:28:81:.:.:0,81,1147	0/0:26,0:26:72:.:.:0,72,1080	0/1:4,9:13:99:.:.:356,0,126	0/0:14,0:14:39:.:.:0,39,585	0/0:16,0:16:48:.:.:0,48,662	0/1:10,8:18:99:.:.:298,0,393	0/0:28,0:28:81:.:.:0,81,1215	0/0:29,0:29:84:.:.:0,84,1206	0/1:11,6:17:99:.:.:216,0,429	0/0:19,0:19:57:.:.:0,57,831	0/0:11,0:11:33:.:.:0,33,495	0/1:5,8:13:99:.:.:283,0,171	0/1:13,7:20:99:.:.:255,0,470	0/1:5,7:12:99:.:.:266,0,164	0/1:11,17:28:99:.:.:629,0,396	1/1:0,5:5:24:1|1:11835805_C_T:350,24,0	0/0:12,0:12:36:.:.:0,36,507	0/1:12,7:19:99:.:.:211,0,455	0/1:20,47:67:99:.:.:1805,0,676	0/1:18,8:26:99:.:.:247,0,691	0/0:24,0:24:60:.:.:0,60,900	0/0:13,0:13:39:.:.:0,39,548	0/1:18,27:45:99:.:.:1047,0,668
chr11	11905359	chr11_11905359	C	G	16770.6	PASS	AC=56;AF=0.212;AN=264;ANN=G|upstream_gene_variant|MODIFIER|MD11G1131500|gene:MD11G1131500|transcript|ncRNA:MD11G1131500|lincRNA||n.-1017G>C|||||1017|,G|intron_variant|MODIFIER|MD11G1131600|gene:MD11G1131600|transcript|mRNA:MD11G1131600|protein_coding|7/7|c.571-110G>C||||||;BaseQRankSum=0.278;ClippingRankSum=0;DP=3804;ExcessHet=38.606;FS=0;InbreedingCoeff=-0.2814;MLEAC=57;MLEAF=0.216;MQ=60.64;MQRa…	GT:AD:DP:GQ:PGT:PID:PL	0/0:77,0:77:99:.:.:0,120,1800	0/0:31,0:31:93:.:.:0,93,1287	0/0:12,0:12:36:.:.:0,36,526	0/0:16,0:16:2:.:.:0,2,641	0/0:25,0:25:72:.:.:0,72,1080	0/0:25,0:25:66:.:.:0,66,990	0/0:13,0:13:39:.:.:0,39,585	0/0:21,0:21:60:.:.:0,60,900	0/0:10,0:10:27:.:.:0,27,405	0/1:12,5:17:99:0|1:11905359_C_G:171,0,489	0/1:19,7:26:99:0|1:11905359_C_G:237,0,777	0/1:17,11:28:99:.:.:398,0,672	0/0:19,0:19:57:.:.:0,57,831	0/1:13,7:20:99:.:.:252,0,525	0/1:24,9:33:99:0|1:11905359_C_G:306,0,977	0/0:10,0:10:27:.:.:0,27,405	0/0:11,0:11:33:.:.:0,33,495	0/0:20,0:20:60:.:.:0,60,826	0/1:9,6:15:99:0|1:11905359_C_G:225,0,351	0/0:26,0:26:75:.:.:0,75,1098	0/0:9,0:9:18:.:.:0,18,270	0/0:15,0:15:39:.:.:0,39,585	0/0:12,0:12:0:.:.:0,0,458	0/0:40,0:40:99:.:.:0,104,1656	0/1:12,6:18:99:.:.:213,0,515	0/0:37,0:37:99:.:.:0,102,1530	0/0:26,0:26:78:.:.:0,78,1083	0/1:16,3:19:78:0|1:11905359_C_G:78,0,663	0/1:14,3:17:84:0|1:11905359_C_G:84,0,579	0/0:8,0:8:24:.:.:0,24,360	0/0:12,0:12:36:.:.:0,36,540	0/1:18,5:23:99:0|1:11905359_C_G:156,0,741	0/1:11,7:18:99:.:.:261,0,441	0/0:15,0:15:45:.:.:0,45,649	0/1:5,2:7:69:.:.:69,0,201	0/1:13,2:15:45:0|1:11905359_C_G:45,0,540	0/0:55,0:55:99:.:.:0,120,1800	0/0:29,0:29:81:.:.:0,81,1215	0/0:31,0:31:87:.:.:0,87,1305	0/1:7,1:8:21:.:.:21,0,288	0/0:47,0:47:95:.:.:0,95,1951
chr11	11905371	chr11_11905371	T	C	16474.8	PASS	AC=55;AF=0.208;AN=264;ANN=C|upstream_gene_variant|MODIFIER|MD11G1131500|gene:MD11G1131500|transcript|ncRNA:MD11G1131500|lincRNA||n.-1029A>G|||||1029|,C|intron_variant|MODIFIER|MD11G1131600|gene:MD11G1131600|transcript|mRNA:MD11G1131600|protein_coding|7/7|c.571-122A>G||||||;BaseQRankSum=0.414;ClippingRankSum=0;DP=3632;ExcessHet=38.2638;FS=0;InbreedingCoeff=-0.2799;MLEAC=57;MLEAF=0.216;MQ=60.72;MQR…	GT:AD:DP:GQ:PGT:PID:PL	0/0:66,0:66:99:.:.:0,99,1485	0/0:30,0:30:84:.:.:0,84,1260	0/0:11,0:11:33:.:.:0,33,490	0/0:16,0:16:2:.:.:0,2,600	0/0:24,0:24:72:.:.:0,72,1043	0/0:22,0:22:57:.:.:0,57,855	0/0:13,0:13:39:.:.:0,39,566	0/0:21,0:21:63:.:.:0,63,930	0/0:9,0:9:27:.:.:0,27,328	0/1:12,4:16:99:0|1:11905359_C_G:171,0,489	0/1:19,7:26:99:0|1:11905359_C_G:237,0,769	0/1:17,10:27:99:.:.:356,0,675	0/0:19,0:19:57:.:.:0,57,794	0/1:13,7:20:99:.:.:247,0,525	0/1:22,9:31:99:0|1:11905359_C_G:312,0,893	0/0:9,0:9:27:.:.:0,27,394	0/0:8,0:8:24:.:.:0,24,360	0/0:20,0:20:14:.:.:0,14,778	0/1:8,6:14:99:0|1:11905359_C_G:228,0,318	0/0:25,0:25:75:.:.:0,75,1051	0/0:6,0:6:0:.:.:0,0,202	0/0:13,0:13:39:.:.:0,39,554	0/0:12,0:12:0:.:.:0,0,440	0/0:39,0:39:99:.:.:0,108,1620	0/1:8,6:14:99:.:.:228,0,305	0/0:35,0:35:99:.:.:0,99,1458	0/0:25,0:25:63:.:.:0,63,945	0/1:16,3:19:78:0|1:11905359_C_G:78,0,663	0/1:14,3:17:84:0|1:11905359_C_G:84,0,579	0/0:8,0:8:24:.:.:0,24,352	0/0:11,0:11:33:.:.:0,33,489	0/1:18,5:23:99:0|1:11905359_C_G:156,0,741	0/1:11,7:18:99:.:.:261,0,441	0/0:15,0:15:42:.:.:0,42,630	0/1:5,2:7:66:.:.:66,0,246	0/1:13,2:15:45:0|1:11905359_C_G:45,0,540	0/0:53,0:53:99:.:.:0,120,1800	0/0:27,0:27:60:.:.:0,60,900	0/0:29,0:29:78:.:.:0,78,1170	0/0:10,0:10:0:.:.:0,0,213	0/0:40,0:40:75:.:.:0,75,1713
chr11	11905385	chr11_11905385	T	C	17477	PASS	AC=59;AF=0.223;AN=264;ANN=C|upstream_gene_variant|MODIFIER|MD11G1131500|gene:MD11G1131500|transcript|ncRNA:MD11G1131500|lincRNA||n.-1043A>G|||||1043|,C|intron_variant|MODIFIER|MD11G1131600|gene:MD11G1131600|transcript|mRNA:MD11G1131600|protein_coding|7/7|c.571-136A>G||||||;BaseQRankSum=0.048;ClippingRankSum=0;DP=3516;ExcessHet=44.1188;FS=0;InbreedingCoeff=-0.301;MLEAC=60;MLEAF=0.227;MQ=60.23;MQRa…	GT:AD:DP:GQ:PGT:PID:PL	0/0:66,0:66:99:.:.:0,99,1485	0/1:19,8:27:99:.:.:279,0,774	0/0:11,0:11:33:.:.:0,33,490	0/0:16,0:16:45:.:.:0,45,675	0/1:15,8:23:99:.:.:291,0,603	0/1:12,6:18:99:0|1:11905355_G_A:208,0,483	0/1:11,2:13:48:.:.:48,0,453	0/1:8,7:15:99:.:.:266,0,315	0/1:5,4:9:99:.:.:151,0,163	0/0:20,0:20:57:.:.:0,57,855	0/0:28,0:28:60:.:.:0,60,990	0/0:29,0:29:63:.:.:0,63,945	0/1:17,4:21:87:.:.:87,0,702	0/0:19,0:19:57:.:.:0,57,800	0/0:35,0:35:93:.:.:0,93,1395	0/0:8,0:8:0:.:.:0,0,275	0/0:8,0:8:0:.:.:0,0,275	0/1:9,5:14:99:.:.:162,0,366	0/0:14,0:14:39:.:.:0,39,585	0/1:12,10:22:99:.:.:367,0,471	0/0:5,0:5:15:.:.:0,15,215	0/0:13,0:13:39:0|1:11905385_T_C:0,39,585	0/0:12,0:12:33:.:.:0,33,495	0/1:8,9:17:99:.:.:311,0,307	0/0:12,0:12:33:.:.:0,33,495	0/1:26,5:31:99:.:.:131,0,1071	0/1:12,9:21:99:.:.:339,0,442	0/0:20,0:20:57:.:.:0,57,855	0/0:16,0:16:42:.:.:0,42,630	0/0:8,0:8:0:.:.:0,0,275	0/1:3,7:10:99:.:.:285,0,105	0/0:21,0:21:54:.:.:0,54,810	0/0:17,0:17:51:.:.:0,51,751	0/1:5,6:11:99:0|1:11905385_T_C:237,0,192	0/0:8,0:8:21:.:.:0,21,315	0/0:15,0:15:27:.:.:0,27,405	0/1:28,22:50:99:.:.:810,0,1061	0/1:12,4:16:99:0|1:11905385_T_C:129,0,529	0/1:19,8:27:99:.:.:275,0,753	0/0:9,0:9:27:.:.:0,27,369	0/1:25,12:37:99:.:.:429,0,1007
chr11	11905941	chr11_11905941	C	T	21557.3	PASS	AC=68;AF=0.258;AN=264;ANN=T|upstream_gene_variant|MODIFIER|MD11G1131500|gene:MD11G1131500|transcript|ncRNA:MD11G1131500|lincRNA||n.-1599G>A|||||1599|,T|intron_variant|MODIFIER|MD11G1131600|gene:MD11G1131600|transcript|mRNA:MD11G1131600|protein_coding|7/7|c.570+612G>A||||||;BaseQRankSum=-0.073;ClippingRankSum=0;DP=2347;ExcessHet=35.5334;FS=0;InbreedingCoeff=-0.2829;MLEAC=69;MLEAF=0.261;MQ=60;MQRan…	GT:AD:DP:GQ:PGT:PID:PL	0/0:39,0:39:99:.:.:0,101,1638	0/1:10,12:22:99:.:.:474,0,376	0/1:6,3:9:99:.:.:108,0,243	0/1:15,2:17:31:.:.:31,0,616	0/0:7,0:7:0:.:.:0,0,225	0/1:9,11:20:99:.:.:432,0,317	0/0:10,0:10:0:.:.:0,0,266	0/1:4,4:8:99:.:.:148,0,153	0/1:8,3:11:99:.:.:102,0,300	0/0:26,0:26:72:.:.:0,72,1080	0/0:10,0:10:30:.:.:0,30,395	0/0:28,0:28:84:.:.:0,84,1159	0/1:3,13:16:87:.:.:527,0,87	0/0:8,0:8:24:.:.:0,24,314	0/0:12,0:12:36:.:.:0,36,503	0/1:12,8:20:99:.:.:290,0,477	0/1:8,3:11:99:.:.:102,0,305	0/1:4,4:8:99:.:.:156,0,148	0/0:5,0:5:15:.:.:0,15,225	0/1:11,14:25:99:.:.:545,0,398	0/1:10,10:20:99:.:.:382,0,378	0/1:6,3:9:99:.:.:102,0,186	0/0:7,0:7:21:.:.:0,21,287	0/1:11,12:23:99:.:.:408,0,391	0/0:20,0:20:44:.:.:0,44,803	0/1:3,10:13:88:.:.:403,0,88	0/1:2,9:11:57:.:.:360,0,57	0/0:13,0:13:39:.:.:0,39,537	0/0:6,0:6:18:.:.:0,18,227	0/1:6,8:14:99:.:.:296,0,220	0/1:8,4:12:99:.:.:126,0,316	0/0:11,0:11:33:.:.:0,33,495	0/0:9,0:9:27:.:.:0,27,403	1/1:0,7:7:21:1|1:11905941_C_T:315,21,0	0/0:9,0:9:27:.:.:0,27,340	0/0:9,0:9:27:.:.:0,27,360	0/1:22,13:35:99:.:.:421,0,875	0/1:12,23:35:99:.:.:880,0,432	0/1:16,10:26:99:.:.:335,0,624	0/0:20,0:20:14:.:.:0,14,782	0/1:11,12:23:99:.:.:411,0,413
chr11	11948253	chr11_11948253	G	C	18631.2	PASS	AC=64;AF=0.242;AN=264;ANN=C|intron_variant|MODIFIER|MD11G1132000|gene:MD11G1132000|transcript|mRNA:MD11G1132000|protein_coding|5/5|c.*694+1699C>G||||||;BaseQRankSum=0.902;ClippingRankSum=0;DP=4741;ExcessHet=52.3067;FS=0;InbreedingCoeff=-0.3353;MLEAC=66;MLEAF=0.25;MQ=54.04;MQRankSum=-2.722;QD=8.98;ReadPosRankSum=0.208;SOR=0.136;set=variant	GT:AD:DP:GQ:PGT:PID:PL	0/1:40,28:68:99:0|1:11948236_G_GCAA:1055,0,1595	0/1:18,15:33:99:0|1:11948236_G_GCAA:576,0,711	0/0:41,0:41:99:.:.:0,114,1710	0/1:9,5:14:99:0|1:11948236_G_GCAA:157,0,363	0/0:23,0:23:53:.:.:0,53,963	0/0:28,0:28:84:.:.:0,84,1208	0/0:30,0:30:56:.:.:0,56,1262	0/0:30,0:30:21:.:.:0,21,1153	0/0:14,1:15:0:0|1:11948236_G_GCAA:0,0,585	0/0:29,0:29:84:.:.:0,84,1260	0/1:28,3:31:42:0|1:11948236_G_GCAA:42,0,1164	0/0:42,0:42:99:.:.:0,99,1485	0/1:10,3:13:96:0|1:11948236_G_GCAA:96,0,411	0/1:10,7:17:99:0|1:11948236_G_GCAA:264,0,373	0/1:32,17:49:99:0|1:11948236_G_GCAA:618,0,1266	0/1:4,5:9:99:0|1:11948236_G_GCAA:198,0,153	0/0:19,0:19:54:.:.:0,54,810	0/1:18,4:22:99:0|1:11948236_G_GCAA:114,0,744	0/1:15,6:21:99:0|1:11948236_G_GCAA:207,0,612	0/1:24,8:32:99:0|1:11948236_G_GCAA:264,0,984	0/0:26,0:26:78:.:.:0,78,1003	0/1:12,6:18:99:0|1:11948236_G_GCAA:216,0,486	0/0:28,2:30:0:0|1:11948236_G_GCAA:0,0,1153	0/0:21,0:21:47:.:.:0,47,847	0/1:31,6:37:99:0|1:11948236_G_GCAA:159,0,1280	0/1:17,17:34:99:0|1:11948236_G_GCAA:641,0,663	0/0:30,0:30:75:.:.:0,75,1125	0/1:37,4:41:57:0|1:11948236_G_GCAA:57,0,1528	0/0:5,0:5:15:0|1:11948236_G_GCAA:0,15,225	0/0:24,0:24:72:.:.:0,72,1027	0/0:27,0:27:81:.:.:0,81,1166	0/0:40,0:40:94:.:.:0,94,1678	0/0:25,0:25:75:.:.:0,75,1071	0/0:15,0:15:45:.:.:0,45,627	0/1:18,4:22:99:0|1:11948236_G_GCAA:114,0,744	0/0:26,0:26:78:.:.:0,78,1073	0/0:56,0:56:99:.:.:0,120,1800	0/0:62,0:62:82:.:.:0,82,2366	0/1:46,6:52:99:0|1:11948236_G_GCAA:102,0,1913	0/1:20,4:24:99:0|1:11948236_G_GCAA:108,0,828	0/0:38,0:38:99:.:.:0,114,1628
chr11	11948260	chr11_11948260	T	G	11281.3	PASS	AC=62;AF=0.235;AN=264;ANN=G|intron_variant|MODIFIER|MD11G1132000|gene:MD11G1132000|transcript|mRNA:MD11G1132000|protein_coding|5/5|c.*694+1692A>C||||||;BaseQRankSum=0.927;ClippingRankSum=0;DP=4715;ExcessHet=48.9105;FS=0;InbreedingCoeff=-0.3208;MLEAC=63;MLEAF=0.239;MQ=59.95;MQRankSum=1.1;QD=5.02;ReadPosRankSum=-0.128;SOR=0.035;set=variant	GT:AD:DP:GQ:PL	0/1:60,7:67:99:113,0,2498	0/0:39,0:39:99:0,117,1616	0/1:32,3:35:30:30,0,1317	0/0:27,0:27:81:0,81,1077	0/1:15,3:18:81:81,0,621	0/1:21,2:23:21:21,0,865	0/0:30,0:30:48:0,48,1203	0/1:9,7:16:99:267,0,357	0/0:23,0:23:66:0,66,990	0/0:29,0:29:42:0,42,1192	0/0:27,2:29:0:0,0,1157	0/1:22,9:31:99:312,0,897	0/0:15,0:15:39:0,39,585	0/0:36,0:36:96:0,96,1440	0/0:44,3:47:6:0,6,1818	0/0:12,0:12:19:0,19,411	0/0:19,0:19:54:0,54,810	0/0:28,0:28:22:0,22,1025	0/0:22,0:22:66:0,66,944	0/0:43,0:43:99:0,116,1772	0/1:18,2:20:30:30,0,750	0/0:33,0:33:90:0,90,1350	0/0:34,0:34:93:0,93,1395	0/0:21,0:21:17:0,17,786	0/1:29,6:35:99:165,0,1200	0/0:48,0:48:99:0,120,1800	0/1:15,3:18:81:81,0,621	0/1:36,6:42:99:128,0,1480	0/0:5,0:5:15:0,15,225	0/0:24,0:24:69:0,69,1035	0/0:27,0:27:35:0,35,1078	0/0:26,1:27:36:0,36,1125	0/1:19,3:22:69:69,0,789	0/0:14,1:15:0:0,0,585	0/1:20,2:22:24:24,0,834	0/1:19,6:25:99:195,0,765	0/1:43,10:53:99:271,0,1775	0/1:36,9:45:99:270,0,1485	0/0:57,0:57:99:0,120,1800	0/1:19,2:21:27:27,0,792	0/1:32,3:35:30:30,0,1335
chr11	12153610	chr11_12153610	C	G	15096.6	PASS	AC=67;AF=0.254;AN=264;ANN=G|synonymous_variant|LOW|MD11G1132800|gene:MD11G1132800|transcript|mRNA:MD11G1132800|protein_coding|1/1|c.318C>G|p.Gly106Gly|341/371|318/327|106/108||,G|upstream_gene_variant|MODIFIER|MD11G1132900|gene:MD11G1132900|transcript|mRNA:MD11G1132900|protein_coding||c.-4344C>G|||||4330|;BaseQRankSum=0;ClippingRankSum=0;DP=4415;ExcessHet=53.8577;FS=0;InbreedingCoeff=-0.3464;MLEA…	GT:AD:DP:GQ:PL	0/1:45,17:62:99:570,0,1520	0/1:17,6:23:99:188,0,639	0/0:18,0:18:54:0,54,777	0/1:14,3:17:84:84,0,450	0/0:16,0:16:48:0,48,680	0/0:41,0:41:99:0,107,1745	0/0:11,0:11:33:0,33,447	0/0:37,0:37:99:0,111,1662	0/1:15,3:18:81:81,0,531	0/0:14,0:14:42:0,42,614	0/1:19,11:30:99:405,0,583	0/0:31,0:31:93:0,93,1297	0/1:7,6:13:99:231,0,257	0/0:16,0:16:0:0,0,522	0/1:30,7:37:99:204,0,1044	0/1:9,5:14:99:180,0,306	0/0:17,0:17:51:0,51,741	0/1:13,7:20:99:233,0,522	0/1:18,5:23:99:156,0,679	0/1:23,7:30:99:215,0,899	0/0:18,0:18:54:0,54,724	0/1:29,10:39:99:329,0,1074	0/1:12,2:14:48:48,0,473	0/0:34,0:34:99:0,102,1458	0/1:31,4:35:75:75,0,1114	0/1:37,11:48:99:347,0,1315	0/0:23,0:23:69:0,69,985	0/1:20,6:26:99:192,0,698	0/1:10,7:17:99:261,0,309	0/0:15,0:15:45:0,45,581	0/0:15,0:15:45:0,45,620	0/0:35,0:35:99:0,105,1556	0/0:30,0:30:90:0,90,1313	0/0:16,0:16:48:0,48,706	0/1:7,2:9:63:63,0,269	0/0:17,0:17:51:0,51,727	0/0:31,0:31:90:0,90,1290	0/0:47,0:47:99:0,120,1800	0/1:17,6:23:99:201,0,625	0/1:18,6:24:99:198,0,590	0/0:51,0:51:99:0,120,1800
chr11	12153672	chr11_12153672	C	A	21710.2	PASS	AC=69;AF=0.261;AN=264;ANN=A|upstream_gene_variant|MODIFIER|MD11G1132900|gene:MD11G1132900|transcript|mRNA:MD11G1132900|protein_coding||c.-4282C>A|||||4268|,A|downstream_gene_variant|MODIFIER|MD11G1132800|gene:MD11G1132800|transcript|mRNA:MD11G1132800|protein_coding||c.*53C>A|||||32|,A|intergenic_region|MODIFIER|MD11G1132800-five_prime_UTR:MD11G1132900.0|gene:MD11G1132800-five_prime_UTR:MD11G11329…	GT:AD:DP:GQ:PGT:PID:PL	0/1:74,31:105:99:0|1:12153672_C_A:1079,0,3014	0/1:15,4:19:99:0|1:12153672_C_A:123,0,618	0/0:38,0:38:99:.:.:0,114,1639	0/1:19,8:27:99:0|1:12153672_C_A:279,0,774	0/0:30,0:30:69:.:.:0,69,1035	0/0:32,0:32:45:.:.:0,45,675	0/0:21,0:21:17:.:.:0,17,866	0/0:35,0:35:60:.:.:0,60,1502	0/1:26,5:31:99:0|1:12153672_C_A:132,0,1077	0/0:24,0:24:72:.:.:0,72,1044	0/1:46,9:55:99:0|1:12153672_C_A:239,0,1904	0/0:36,0:36:99:.:.:0,108,1589	0/1:21,7:28:99:0|1:12153672_C_A:231,0,861	0/1:19,6:25:99:0|1:12153672_C_A:195,0,780	0/1:28,12:40:99:0|1:12153672_C_A:420,0,1114	0/0:37,2:39:27:0|1:12153672_C_A:0,27,1575	0/0:18,0:18:18:.:.:0,18,270	0/1:21,9:30:99:0|1:12153672_C_A:315,0,855	0/1:33,9:42:99:0|1:12153672_C_A:279,0,1359	0/1:47,15:62:99:0|1:12153672_C_A:488,0,1928	0/0:21,0:21:30:.:.:0,30,450	0/1:26,8:34:99:0|1:12153672_C_A:258,0,1068	0/1:19,6:25:99:0|1:12153672_C_A:195,0,780	0/0:31,0:31:51:.:.:0,51,765	0/1:41,8:49:99:0|1:12153672_C_A:213,0,1698	0/1:58,12:70:99:0|1:12153672_C_A:329,0,2396	0/0:21,0:21:63:.:.:0,63,878	0/1:49,4:53:20:0|1:12153672_C_A:20,0,2045	0/1:33,5:38:99:0|1:12153672_C_A:111,0,1371	0/0:26,0:26:78:.:.:0,78,1137	0/0:29,0:29:78:.:.:0,78,1170	0/0:35,0:35:99:.:.:0,105,1549	0/0:37,0:37:99:.:.:0,111,1631	0/0:24,0:24:72:.:.:0,72,1076	0/1:31,6:37:99:0|1:12153672_C_A:159,0,1284	0/0:25,0:25:75:.:.:0,75,1083	0/0:51,0:51:99:.:.:0,120,1800	0/0:70,0:70:99:.:.:0,120,1800	0/1:35,8:43:99:0|1:12153672_C_A:231,0,1446	0/1:35,6:41:99:0|1:12153672_C_A:147,0,1452	0/0:54,0:54:93:.:.:0,93,1395
chr11	12153674	chr11_12153674	A	G	21710.2	PASS	AC=69;AF=0.261;AN=264;ANN=G|upstream_gene_variant|MODIFIER|MD11G1132900|gene:MD11G1132900|transcript|mRNA:MD11G1132900|protein_coding||c.-4280A>G|||||4266|,G|downstream_gene_variant|MODIFIER|MD11G1132800|gene:MD11G1132800|transcript|mRNA:MD11G1132800|protein_coding||c.*55A>G|||||34|,G|intergenic_region|MODIFIER|MD11G1132800-five_prime_UTR:MD11G1132900.0|gene:MD11G1132800-five_prime_UTR:MD11G11329…	GT:AD:DP:GQ:PGT:PID:PL	0/1:74,31:105:99:0|1:12153672_C_A:1079,0,3014	0/1:15,4:19:99:0|1:12153672_C_A:123,0,618	0/0:38,0:38:99:.:.:0,114,1639	0/1:19,8:27:99:0|1:12153672_C_A:279,0,774	0/0:30,0:30:69:.:.:0,69,1035	0/0:32,0:32:45:.:.:0,45,675	0/0:21,0:21:17:.:.:0,17,866	0/0:35,0:35:60:.:.:0,60,1498	0/1:26,5:31:99:0|1:12153672_C_A:132,0,1077	0/0:24,0:24:72:.:.:0,72,1044	0/1:46,9:55:99:0|1:12153672_C_A:239,0,1904	0/0:36,0:36:99:.:.:0,108,1589	0/1:21,7:28:99:0|1:12153672_C_A:231,0,861	0/1:19,6:25:99:0|1:12153672_C_A:195,0,780	0/1:28,12:40:99:0|1:12153672_C_A:420,0,1114	0/0:37,2:39:27:0|1:12153672_C_A:0,27,1575	0/0:18,0:18:18:.:.:0,18,270	0/1:21,9:30:99:0|1:12153672_C_A:315,0,855	0/1:33,9:42:99:0|1:12153672_C_A:279,0,1359	0/1:47,15:62:99:0|1:12153672_C_A:488,0,1928	0/0:21,0:21:30:.:.:0,30,450	0/1:26,8:34:99:0|1:12153672_C_A:258,0,1068	0/1:19,6:25:99:0|1:12153672_C_A:195,0,780	0/0:31,0:31:51:.:.:0,51,765	0/1:41,8:49:99:0|1:12153672_C_A:213,0,1698	0/1:58,12:70:99:0|1:12153672_C_A:329,0,2396	0/0:21,0:21:63:.:.:0,63,878	0/1:49,4:53:20:0|1:12153672_C_A:20,0,2045	0/1:33,5:38:99:0|1:12153672_C_A:111,0,1371	0/0:26,0:26:78:.:.:0,78,1137	0/0:29,0:29:78:.:.:0,78,1170	0/0:35,0:35:99:.:.:0,105,1549	0/0:37,0:37:99:.:.:0,111,1631	0/0:24,0:24:72:.:.:0,72,1076	0/1:31,6:37:99:0|1:12153672_C_A:159,0,1284	0/0:25,0:25:75:.:.:0,75,1083	0/0:51,0:51:99:.:.:0,120,1800	0/0:70,0:70:99:.:.:0,120,1800	0/1:35,8:43:99:0|1:12153672_C_A:231,0,1446	0/1:35,6:41:99:0|1:12153672_C_A:147,0,1452	0/0:54,0:54:93:.:.:0,93,1395
chr11	12223824	chr11_12223824	C	T	99252.1	PASS	AC=200;AF=0.758;AN=264;ANN=T|upstream_gene_variant|MODIFIER|MD11G1133300|gene:MD11G1133300|transcript|mRNA:MD11G1133300|protein_coding||c.-2607C>T|||||2385|,T|intergenic_region|MODIFIER|MD11G1133200-five_prime_UTR:MD11G1133300.0|gene:MD11G1133200-five_prime_UTR:MD11G1133300.0|intergenic_region|gene:MD11G1133200-five_prime_UTR:MD11G1133300.0|||n.12223824C>T||||||;BaseQRankSum=-0.387;ClippingRankSu…	GT:AD:DP:GQ:PGT:PID:PL	0/1:22,22:44:99:.:.:858,0,858	1/1:0,34:34:99:1|1:12223824_C_T:1530,102,0	0/1:6,12:18:99:.:.:486,0,216	1/1:0,20:20:63:1|1:12223824_C_T:945,63,0	0/1:8,10:18:99:.:.:396,0,306	0/1:5,6:11:99:.:.:237,0,192	0/1:5,5:10:99:.:.:195,0,195	0/1:9,13:22:99:.:.:510,0,339	1/1:0,6:6:18:1|1:12223824_C_T:270,18,0	0/1:9,12:21:99:.:.:477,0,342	1/1:0,22:22:66:1|1:12223824_C_T:990,66,0	0/1:9,15:24:99:.:.:603,0,333	1/1:0,13:13:39:1|1:12223824_C_T:585,39,0	1/1:0,13:13:39:1|1:12223824_C_T:585,39,0	1/1:0,17:17:51:1|1:12223824_C_T:765,51,0	1/1:0,11:11:33:1|1:12223824_C_T:495,33,0	0/1:5,8:13:99:.:.:321,0,186	1/1:0,9:9:27:1|1:12223824_C_T:405,27,0	1/1:0,13:13:39:1|1:12223824_C_T:585,39,0	1/1:0,29:29:87:1|1:12223824_C_T:1305,87,0	0/1:2,10:12:54:.:.:396,0,54	1/1:0,15:15:45:1|1:12223824_C_T:675,45,0	1/1:0,13:13:39:1|1:12223824_C_T:585,39,0	0/1:16,20:36:99:.:.:792,0,612	1/1:0,26:26:78:1|1:12223824_C_T:1170,78,0	1/1:0,24:24:72:1|1:12223824_C_T:1080,72,0	0/1:5,3:8:99:.:.:111,0,201	1/1:0,33:33:99:1|1:12223824_C_T:1485,99,0	1/1:0,14:14:42:1|1:12223824_C_T:630,42,0	0/1:9,8:17:99:.:.:309,0,354	0/1:9,10:19:99:.:.:393,0,348	0/1:15,7:22:99:.:.:249,0,609	0/1:21,9:30:99:.:.:315,0,855	0/1:7,5:12:99:.:.:189,0,279	1/1:0,8:8:24:1|1:12223824_C_T:360,24,0	0/1:4,3:7:99:.:.:110,0,159	0/1:24,31:55:99:.:.:1229,0,914	0/1:20,17:37:99:.:.:628,0,789	1/1:0,22:22:66:1|1:12223824_C_T:990,66,0	1/1:0,6:6:18:1|1:12223824_C_T:270,18,0	0/1:14,20:34:99:.:.:798,0,528
chr11	12223828	chr11_12223828	G	T	29976.5	PASS	AC=64;AF=0.242;AN=264;ANN=T|upstream_gene_variant|MODIFIER|MD11G1133300|gene:MD11G1133300|transcript|mRNA:MD11G1133300|protein_coding||c.-2603G>T|||||2381|,T|intergenic_region|MODIFIER|MD11G1133200-five_prime_UTR:MD11G1133300.0|gene:MD11G1133200-five_prime_UTR:MD11G1133300.0|intergenic_region|gene:MD11G1133200-five_prime_UTR:MD11G1133300.0|||n.12223828G>T||||||;BaseQRankSum=0.729;ClippingRankSum=…	GT:AD:DP:GQ:PGT:PID:PL	0/1:22,22:44:99:.:.:858,0,858	0/0:34,0:34:99:.:.:0,102,1529	0/1:12,6:18:99:.:.:216,0,486	0/0:21,0:21:63:.:.:0,63,900	0/1:10,8:18:99:.:.:306,0,396	0/1:6,5:11:99:.:.:192,0,237	0/1:5,5:10:99:.:.:195,0,195	0/1:13,9:22:99:.:.:339,0,510	0/0:6,0:6:18:.:.:0,18,262	0/1:12,9:21:99:.:.:342,0,477	0/0:22,0:22:66:.:.:0,66,954	0/1:15,9:24:99:.:.:333,0,603	0/0:13,0:13:39:.:.:0,39,555	0/0:13,0:13:39:.:.:0,39,566	0/0:18,0:18:54:.:.:0,54,743	0/0:11,0:11:33:.:.:0,33,470	0/1:8,5:13:99:.:.:186,0,321	0/0:9,0:9:27:.:.:0,27,345	0/0:13,0:13:39:.:.:0,39,572	0/0:29,0:29:87:.:.:0,87,1265	0/1:10,2:12:54:.:.:54,0,396	0/0:15,0:15:45:.:.:0,45,631	0/0:13,0:13:39:.:.:0,39,566	0/1:20,16:36:99:.:.:612,0,792	0/0:26,0:26:78:.:.:0,78,1134	0/0:25,0:25:29:.:.:0,29,1023	0/1:3,5:8:99:.:.:201,0,111	0/0:33,0:33:99:.:.:0,99,1430	0/0:14,0:14:42:.:.:0,42,628	0/1:8,9:17:99:.:.:354,0,309	0/1:10,9:19:99:.:.:348,0,393	0/1:7,15:22:99:.:.:609,0,249	0/1:9,21:30:99:.:.:855,0,315	0/1:5,7:12:99:.:.:279,0,189	0/0:8,0:8:24:.:.:0,24,337	0/1:3,4:7:99:.:.:159,0,110	0/1:31,24:55:99:.:.:914,0,1229	0/1:17,20:37:99:.:.:789,0,628	0/0:22,0:22:66:.:.:0,66,946	0/0:6,0:6:18:.:.:0,18,261	0/1:20,14:34:99:.:.:528,0,798
chr11	12226887	chr11_12226887	C	A	89418.6	PASS	AC=201;AF=0.761;AN=264;ANN=A|synonymous_variant|LOW|MD11G1133300|gene:MD11G1133300|transcript|mRNA:MD11G1133300|protein_coding|2/10|c.309C>A|p.Thr103Thr|531/2691|309/1941|103/646||;BaseQRankSum=-0.976;ClippingRankSum=0;DP=3037;ExcessHet=33.7779;FS=0;InbreedingCoeff=-0.2779;MLEAC=202;MLEAF=0.765;MQ=55.08;MQRankSum=-0.203;QD=29.76;ReadPosRankSum=-0.088;SOR=2.571;set=variant	GT:AD:DP:GQ:PGT:PID:PL	0/1:30,28:58:99:.:.:963,0,1166	1/1:0,15:15:48:1|1:12226887_C_A:645,48,0	0/1:6,8:14:99:.:.:280,0,228	1/1:0,11:11:33:.:.:454,33,0	0/1:12,10:22:99:.:.:358,0,437	0/1:4,3:7:79:.:.:79,0,159	0/1:5,4:9:93:.:.:93,0,195	0/1:5,11:16:99:.:.:312,0,178	1/1:0,8:8:24:.:.:340,24,0	0/1:10,12:22:99:.:.:452,0,354	1/1:0,14:14:42:.:.:531,42,0	0/1:16,6:22:99:.:.:167,0,611	1/1:0,15:15:45:.:.:587,45,0	1/1:0,14:14:41:.:.:549,41,0	1/1:0,23:23:69:.:.:969,69,0	1/1:0,10:10:30:.:.:358,30,0	1/1:0,6:6:18:1|1:12226887_C_A:270,18,0	1/1:0,7:7:21:.:.:245,21,0	1/1:0,16:16:48:.:.:594,48,0	1/1:0,10:10:30:.:.:355,30,0	0/1:13,6:19:99:.:.:178,0,514	1/1:1,23:24:62:.:.:917,62,0	1/1:0,10:10:30:.:.:430,30,0	0/1:14,7:21:99:.:.:242,0,566	1/1:0,24:24:72:.:.:1050,72,0	1/1:0,35:35:99:.:.:1438,105,0	0/1:3,5:8:99:.:.:184,0,108	1/1:0,21:21:63:.:.:835,63,0	1/1:0,13:13:39:.:.:542,39,0	0/1:7,10:17:99:.:.:378,0,243	0/1:8,5:13:99:.:.:166,0,321	0/1:9,5:14:99:.:.:161,0,362	0/1:6,7:13:99:.:.:241,0,228	0/1:4,9:13:99:.:.:327,0,141	1/1:0,8:8:24:1|1:12226887_C_A:360,24,0	0/1:3,2:5:75:.:.:75,0,117	0/1:17,23:40:99:.:.:831,0,635	0/1:14,21:35:99:.:.:738,0,489	1/1:0,23:23:68:.:.:901,68,0	1/1:0,22:22:65:.:.:877,65,0	0/1:11,15:26:99:.:.:499,0,400
chr11	12362807	chr11_12362807	G	C	27418.7	PASS	AC=71;AF=0.269;AN=264;ANN=C|5_prime_UTR_variant|MODIFIER|MD11G1134500|gene:MD11G1134500|transcript|mRNA:MD11G1134500|protein_coding|2/2|c.-324G>C|||||324|,C|intragenic_variant|MODIFIER|five_prime_UTR:MD11G1134500.2|five_prime_UTR:MD11G1134500.2|gene_variant|five_prime_UTR:MD11G1134500.2|||n.12362807G>C||||||;BaseQRankSum=0;ClippingRankSum=0;DP=2955;ExcessHet=48.4721;FS=0;InbreedingCoeff=-0.3371;M…	GT:AD:DP:GQ:PGT:PID:PL	0/1:38,29:67:99:.:.:1103,0,1472	0/1:10,8:18:99:.:.:306,0,396	0/0:9,0:9:27:.:.:0,27,403	0/0:5,0:5:0:.:.:0,0,137	0/0:9,0:9:27:.:.:0,27,393	0/0:33,0:33:99:.:.:0,99,1392	0/0:16,0:16:48:.:.:0,48,709	0/0:16,0:16:48:.:.:0,48,704	0/0:8,0:8:0:.:.:0,0,275	0/0:11,0:11:33:.:.:0,33,485	0/1:20,7:27:99:.:.:230,0,815	0/0:16,0:16:48:.:.:0,48,706	0/1:7,10:17:99:.:.:399,0,257	0/1:7,6:13:99:.:.:231,0,276	0/1:4,11:15:99:.:.:438,0,127	0/1:12,3:15:90:.:.:90,0,488	0/0:19,0:19:57:.:.:0,57,855	0/1:3,6:9:95:.:.:235,0,95	0/1:3,6:9:99:.:.:243,0,108	0/1:14,10:24:99:.:.:378,0,558	0/0:16,0:16:48:.:.:0,48,715	0/1:6,7:13:99:.:.:276,0,231	0/1:7,5:12:99:.:.:189,0,272	0/0:11,0:11:33:.:.:0,33,474	0/1:14,14:28:99:.:.:542,0,532	0/1:11,12:23:99:.:.:471,0,408	0/0:9,0:9:27:.:.:0,27,405	0/1:8,12:20:99:.:.:480,0,297	0/1:5,5:10:99:.:.:192,0,195	0/0:24,0:24:72:.:.:0,72,1027	0/0:13,0:13:39:.:.:0,39,562	0/0:16,0:16:48:.:.:0,48,691	0/0:15,0:15:45:.:.:0,45,644	0/0:22,0:22:66:.:.:0,66,962	0/1:8,5:13:99:.:.:186,0,318	0/0:10,0:10:30:.:.:0,30,450	0/0:34,0:34:99:.:.:0,102,1520	0/0:27,0:27:81:.:.:0,81,1159	0/1:15,10:25:99:.:.:375,0,593	0/1:7,4:11:99:.:.:147,0,282	0/0:28,0:28:84:.:.:0,84,1230
chr11	12650668	chr11_12650668	T	C	32568.4	PASS	AC=70;AF=0.265;AN=264;ANN=C|5_prime_UTR_variant|MODIFIER|MD11G1137100|gene:MD11G1137100|transcript|mRNA:MD11G1137100|protein_coding|1/2|c.-970T>C|||||970|,C|upstream_gene_variant|MODIFIER|MD11G1137200|gene:MD11G1137200|transcript|mRNA:MD11G1137200|protein_coding||c.-2445T>C|||||2229|,C|intragenic_variant|MODIFIER|five_prime_UTR:MD11G1137100.0|five_prime_UTR:MD11G1137100.0|gene_variant|five_prime_…	GT:AD:DP:GQ:PGT:PID:PL	0/0:56,0:56:99:.:.:0,120,1800	0/1:16,15:31:99:.:.:567,0,592	0/1:4,13:17:99:.:.:517,0,129	0/0:25,0:25:29:.:.:0,29,1031	0/1:7,14:21:99:.:.:520,0,252	1/1:0,13:13:39:.:.:577,39,0	0/1:2,4:6:72:.:.:159,0,72	0/1:5,15:20:99:.:.:600,0,165	0/1:7,7:14:99:.:.:238,0,233	0/0:17,0:17:51:.:.:0,51,669	0/0:35,0:35:99:.:.:0,105,1533	0/0:25,0:25:75:.:.:0,75,1070	0/1:7,5:12:99:.:.:172,0,279	0/0:15,0:15:45:.:.:0,45,568	0/0:30,0:30:90:.:.:0,90,1248	0/1:6,8:14:99:.:.:270,0,222	0/1:9,10:19:99:.:.:390,0,345	0/1:6,11:17:99:.:.:402,0,211	0/0:20,0:20:14:.:.:0,14,824	1/1:0,19:19:57:.:.:809,57,0	0/0:14,0:14:42:.:.:0,42,627	0/1:9,10:19:99:.:.:386,0,346	0/0:17,0:17:51:.:.:0,51,740	0/1:6,8:14:99:.:.:315,0,228	0/0:17,0:17:51:.:.:0,51,702	0/1:14,13:27:99:.:.:504,0,549	0/1:5,7:12:99:0|1:12650668_T_C:271,0,189	0/0:33,0:33:99:.:.:0,99,1413	0/1:4,7:11:99:.:.:247,0,147	0/1:7,11:18:99:.:.:400,0,261	0/1:7,17:24:99:.:.:693,0,243	0/0:22,0:22:66:.:.:0,66,936	0/0:15,0:15:45:.:.:0,45,605	0/1:4,6:10:99:.:.:237,0,150	0/0:15,0:15:45:.:.:0,45,649	0/0:11,0:11:33:.:.:0,33,447	0/0:9,0:9:0:.:.:0,0,324	0/1:8,18:26:99:.:.:714,0,282	0/1:17,16:33:99:.:.:621,0,649	0/0:20,0:20:60:.:.:0,60,836	0/1:6,10:16:99:0|1:12650668_T_C:402,0,222
chr11	12650672	chr11_12650672	T	G	12833.1	PASS	AC=57;AF=0.216;AN=264;ANN=G|5_prime_UTR_variant|MODIFIER|MD11G1137100|gene:MD11G1137100|transcript|mRNA:MD11G1137100|protein_coding|1/2|c.-966T>G|||||966|,G|upstream_gene_variant|MODIFIER|MD11G1137200|gene:MD11G1137200|transcript|mRNA:MD11G1137200|protein_coding||c.-2441T>G|||||2225|,G|intragenic_variant|MODIFIER|five_prime_UTR:MD11G1137100.0|five_prime_UTR:MD11G1137100.0|gene_variant|five_prime_…	GT:AD:DP:GQ:PGT:PID:PL	0/1:44,12:56:99:.:.:368,0,1789	0/0:31,0:31:93:.:.:0,93,1351	0/1:13,4:17:99:.:.:129,0,534	0/0:25,0:25:75:.:.:0,75,1095	0/1:19,2:21:27:.:.:27,0,789	0/0:14,0:14:0:.:.:0,0,549	0/1:4,2:6:72:.:.:72,0,162	0/1:15,5:20:99:.:.:162,0,615	0/0:14,0:14:42:.:.:0,42,532	0/1:11,6:17:99:.:.:175,0,437	0/0:35,0:35:99:.:.:0,105,1533	0/1:19,6:25:99:.:.:195,0,733	0/0:12,0:12:36:.:.:0,36,510	0/0:15,0:15:45:.:.:0,45,568	0/0:30,0:30:90:.:.:0,90,1248	0/0:14,0:14:42:.:.:0,42,579	0/1:13,6:19:99:.:.:210,0,528	0/0:17,0:17:51:.:.:0,51,667	0/0:20,0:20:60:.:.:0,60,878	0/0:33,0:33:99:.:.:0,99,1451	0/1:10,4:14:99:.:.:138,0,408	0/0:19,0:19:57:.:.:0,57,829	0/0:17,0:17:51:.:.:0,51,740	0/1:8,6:14:99:.:.:221,0,318	0/0:17,0:17:51:.:.:0,51,702	0/0:27,0:27:81:.:.:0,81,1172	0/1:7,5:12:99:1|0:12650668_T_C:189,0,279	0/0:33,0:33:99:.:.:0,99,1413	0/0:11,0:11:33:.:.:0,33,463	0/1:11,7:18:99:.:.:244,0,441	0/1:17,7:24:99:.:.:240,0,693	0/1:16,5:21:99:.:.:162,0,642	0/1:11,4:15:99:.:.:132,0,438	0/1:6,4:10:99:.:.:150,0,240	0/0:15,0:15:45:.:.:0,45,649	0/1:9,2:11:57:.:.:57,0,369	0/1:1,8:9:18:.:.:333,0,18	0/1:18,8:26:99:.:.:275,0,732	0/0:33,0:33:99:.:.:0,99,1424	0/0:20,0:20:60:.:.:0,60,836	0/1:10,6:16:99:1|0:12650668_T_C:222,0,402
chr11	12650692	chr11_12650692	A	G	80091	PASS	AC=140;AF=0.530;AN=264;ANN=G|5_prime_UTR_variant|MODIFIER|MD11G1137100|gene:MD11G1137100|transcript|mRNA:MD11G1137100|protein_coding|1/2|c.-946A>G|||||946|,G|upstream_gene_variant|MODIFIER|MD11G1137200|gene:MD11G1137200|transcript|mRNA:MD11G1137200|protein_coding||c.-2421A>G|||||2205|,G|intragenic_variant|MODIFIER|five_prime_UTR:MD11G1137100.0|five_prime_UTR:MD11G1137100.0|gene_variant|five_prime…	GT:AD:DP:GQ:PL	0/1:12,44:56:99:1770,0,368	0/1:15,16:31:99:623,0,573	0/0:17,0:17:51:0,51,706	1/1:1,24:25:30:996,30,0	0/1:16,5:21:99:162,0,598	0/0:14,0:14:42:0,42,628	0/0:6,0:6:18:0,18,245	0/0:21,0:21:63:0,63,919	0/1:7,7:14:99:232,0,255	0/1:6,11:17:99:437,0,178	1/1:0,35:35:99:1572,105,0	0/1:6,19:25:99:765,0,195	0/1:5,7:12:99:266,0,189	1/1:0,15:15:45:613,45,0	1/1:0,30:30:90:1280,90,0	0/1:8,6:14:99:203,0,310	0/1:16,3:19:78:78,0,636	0/1:11,6:17:99:219,0,398	1/1:0,20:20:60:889,60,0	0/1:19,14:33:99:527,0,737	0/1:4,10:14:99:408,0,138	0/1:10,9:19:99:348,0,393	1/1:0,17:17:51:762,51,0	0/0:14,0:14:42:0,42,599	1/1:0,17:17:51:757,51,0	0/1:13,14:27:99:545,0,495	0/0:13,0:13:39:0,39,563	1/1:0,33:33:99:1482,99,0	0/1:7,4:11:99:147,0,279	0/0:17,0:17:51:0,51,720	0/0:24,0:24:72:0,72,1046	0/1:5,16:21:99:640,0,162	0/1:4,11:15:99:410,0,135	0/0:10,0:10:30:0,30,405	1/1:0,15:15:45:675,45,0	0/1:2,9:11:57:372,0,57	0/0:9,0:9:27:0,27,383	0/0:26,0:26:78:0,78,1145	0/1:16,17:33:99:652,0,621	1/1:0,20:20:60:867,60,0	0/0:16,0:16:48:0,48,720
chr11	12701541	chr11_12701541	C	T	32562.4	PASS	AC=72;AF=0.273;AN=264;ANN=T|missense_variant|MODERATE|MD11G1137600|gene:MD11G1137600|transcript|mRNA:MD11G1137600|protein_coding|13/21|c.1264G>A|p.Glu422Lys|1543/2761|1264/2214|422/737||;BaseQRankSum=0.126;ClippingRankSum=0;DP=3474;ExcessHet=48.4721;FS=0;InbreedingCoeff=-0.3369;MLEAC=72;MLEAF=0.273;MQ=60;MQRankSum=0;QD=18.33;ReadPosRankSum=0;SOR=2.198;set=variant	GT:AD:DP:GQ:PGT:PID:PL	0/1:36,28:64:99:.:.:1067,0,1406	0/1:13,16:29:99:.:.:633,0,498	0/0:24,0:24:72:.:.:0,72,1053	0/1:7,4:11:99:.:.:147,0,270	0/0:33,0:33:99:.:.:0,99,1417	0/0:24,0:24:72:.:.:0,72,1053	0/0:14,0:14:42:.:.:0,42,622	0/0:16,0:16:48:.:.:0,48,709	0/1:10,14:24:99:.:.:551,0,378	0/0:29,0:29:87:.:.:0,87,1235	0/1:10,16:26:99:.:.:630,0,369	0/0:29,0:29:87:.:.:0,87,1262	0/1:4,6:10:99:.:.:240,0,147	0/1:8,9:17:99:.:.:351,0,302	0/1:4,10:14:99:.:.:395,0,135	0/1:11,8:19:99:.:.:300,0,418	0/0:17,0:17:51:.:.:0,51,736	1/1:0,11:11:33:1|1:12701541_C_T:495,33,0	0/1:11,2:13:51:.:.:51,0,449	0/1:10,6:16:99:.:.:219,0,399	0/0:17,0:17:51:.:.:0,51,727	0/1:5,10:15:99:.:.:405,0,167	0/0:8,0:8:24:.:.:0,24,337	0/0:35,0:35:99:.:.:0,105,1552	0/1:19,13:32:99:.:.:474,0,755	0/1:11,12:23:99:.:.:468,0,408	0/0:18,0:18:54:.:.:0,54,792	0/1:19,16:35:99:.:.:580,0,747	0/1:9,5:14:99:.:.:183,0,363	0/0:20,0:20:60:.:.:0,60,898	0/0:23,0:23:69:.:.:0,69,981	0/0:18,0:18:54:.:.:0,54,778	0/0:15,0:15:45:.:.:0,45,653	0/0:21,0:21:63:.:.:0,63,934	0/1:5,8:13:99:.:.:309,0,186	0/0:20,0:20:60:.:.:0,60,868	0/0:50,0:50:99:.:.:0,120,1800	0/0:40,0:40:99:.:.:0,120,1793	0/1:9,21:30:99:.:.:843,0,315	0/1:6,9:15:99:.:.:360,0,225	0/0:29,0:29:87:.:.:0,87,1289
chr11	12701587	chr11_12701587	C	G	31286.9	PASS	AC=63;AF=0.239;AN=264;ANN=G|synonymous_variant|LOW|MD11G1137600|gene:MD11G1137600|transcript|mRNA:MD11G1137600|protein_coding|13/21|c.1218G>C|p.Gly406Gly|1497/2761|1218/2214|406/737||;BaseQRankSum=-0.309;ClippingRankSum=0;DP=3512;ExcessHet=33.7779;FS=0;InbreedingCoeff=-0.2718;MLEAC=63;MLEAF=0.239;MQ=60;MQRankSum=0;QD=18.16;ReadPosRankSum=0;SOR=0.979;set=variant	GT:AD:DP:GQ:PGT:PID:PL	0/1:28,36:64:99:.:.:1366,0,1030	0/0:29,0:29:87:.:.:0,87,1236	0/1:13,11:24:99:.:.:411,0,513	0/0:11,0:11:33:.:.:0,33,481	0/1:18,15:33:99:.:.:541,0,662	0/1:9,15:24:99:.:.:575,0,321	0/1:8,6:14:99:.:.:216,0,318	0/1:9,7:16:99:.:.:259,0,357	0/0:24,0:24:72:.:.:0,72,1001	0/1:13,16:29:99:.:.:603,0,494	0/0:28,0:28:84:.:.:0,84,1228	0/1:15,14:29:99:.:.:475,0,588	0/0:10,0:10:30:.:.:0,30,415	0/0:18,0:18:54:.:.:0,54,742	0/0:14,0:14:42:.:.:0,42,564	0/0:19,0:19:57:.:.:0,57,804	0/1:9,8:17:99:.:.:297,0,337	0/0:13,0:13:39:.:.:0,39,522	0/0:13,0:13:39:.:.:0,39,543	0/0:16,0:16:48:.:.:0,48,699	0/1:9,8:17:99:.:.:287,0,346	0/0:15,0:15:45:.:.:0,45,617	0/0:8,0:8:24:.:.:0,24,329	0/1:12,23:35:99:.:.:907,0,423	0/0:33,0:33:68:.:.:0,68,1402	0/0:23,0:23:69:.:.:0,69,964	0/1:11,7:18:99:.:.:244,0,441	0/0:34,0:34:99:.:.:0,102,1471	0/0:14,0:14:42:.:.:0,42,586	0/1:14,6:20:99:.:.:210,0,562	0/1:17,6:23:99:.:.:149,0,693	0/1:14,4:18:99:.:.:118,0,559	0/1:10,5:15:99:.:.:163,0,398	0/1:14,7:21:99:.:.:214,0,554	0/0:13,0:13:39:.:.:0,39,558	0/1:7,13:20:99:.:.:512,0,255	0/1:32,18:50:99:.:.:628,0,1224	0/1:21,19:40:99:.:.:721,0,811	0/0:30,0:30:90:.:.:0,90,1284	0/0:15,0:15:45:.:.:0,45,653	0/1:10,19:29:99:.:.:732,0,363
chr11	12701617	chr11_12701617	C	T	31764.9	PASS	AC=63;AF=0.239;AN=264;ANN=T|synonymous_variant|LOW|MD11G1137600|gene:MD11G1137600|transcript|mRNA:MD11G1137600|protein_coding|13/21|c.1188G>A|p.Glu396Glu|1467/2761|1188/2214|396/737||;BaseQRankSum=-0.187;ClippingRankSum=0;DP=3539;ExcessHet=33.7779;FS=0;InbreedingCoeff=-0.2718;MLEAC=63;MLEAF=0.239;MQ=59.99;MQRankSum=0;QD=18.32;ReadPosRankSum=0;SOR=0.737;set=variant	GT:AD:DP:GQ:PGT:PID:PL	0/1:28,36:64:99:.:.:1427,0,1024	0/0:29,0:29:87:.:.:0,87,1236	0/1:13,11:24:99:.:.:362,0,514	0/0:11,0:11:33:.:.:0,33,457	0/1:19,15:34:99:.:.:553,0,637	0/1:9,15:24:99:.:.:561,0,322	0/1:8,6:14:99:.:.:228,0,318	0/1:9,7:16:99:.:.:267,0,357	0/0:24,0:24:72:.:.:0,72,1030	0/1:13,17:30:99:.:.:606,0,469	0/0:28,0:28:81:.:.:0,81,1215	0/1:15,14:29:99:.:.:543,0,563	0/0:10,0:10:30:.:.:0,30,415	0/0:18,0:18:54:.:.:0,54,759	0/0:14,0:14:42:.:.:0,42,528	0/0:19,0:19:57:.:.:0,57,789	0/1:9,8:17:99:.:.:309,0,332	0/0:13,0:13:39:.:.:0,39,522	0/0:13,0:13:39:.:.:0,39,543	0/0:17,0:17:51:.:.:0,51,698	0/1:9,8:17:99:.:.:309,0,347	0/0:15,0:15:45:.:.:0,45,617	0/0:8,0:8:24:.:.:0,24,329	0/1:13,23:36:99:.:.:902,0,433	0/0:35,0:35:60:.:.:0,60,1406	0/0:23,0:23:69:.:.:0,69,993	0/1:11,7:18:99:.:.:254,0,424	0/0:34,0:34:99:.:.:0,102,1471	0/0:14,0:14:42:.:.:0,42,586	0/1:15,6:21:99:.:.:207,0,595	0/1:17,6:23:99:.:.:201,0,678	0/1:14,4:18:99:.:.:123,0,569	0/1:10,5:15:99:.:.:180,0,405	0/1:14,7:21:99:.:.:252,0,564	0/0:13,0:13:39:.:.:0,39,558	0/1:7,13:20:99:.:.:503,0,255	0/1:33,19:52:99:.:.:610,0,1216	0/1:21,19:40:99:.:.:728,0,807	0/0:30,0:30:90:.:.:0,90,1284	0/0:15,0:15:45:.:.:0,45,653	0/1:10,19:29:99:.:.:753,0,363
chr11	12701868	chr11_12701868	A	G	19515.7	PASS	AC=62;AF=0.235;AN=264;ANN=G|missense_variant|MODERATE|MD11G1137600|gene:MD11G1137600|transcript|mRNA:MD11G1137600|protein_coding|12/21|c.1048T>C|p.Ser350Pro|1327/2761|1048/2214|350/737||;BaseQRankSum=0.728;ClippingRankSum=0;DP=2178;ExcessHet=25.6189;FS=0;InbreedingCoeff=-0.2339;MLEAC=63;MLEAF=0.239;MQ=60;MQRankSum=0;QD=18.97;ReadPosRankSum=0.062;SOR=0.695;set=variant	GT:AD:DP:GQ:PGT:PID:PL	0/1:22,22:44:99:.:.:841,0,858	0/0:20,0:20:60:.:.:0,60,889	0/1:8,11:19:99:.:.:438,0,303	0/0:5,0:5:12:.:.:0,12,180	0/1:6,11:17:99:.:.:433,0,219	0/1:5,8:13:99:.:.:321,0,186	0/1:4,4:8:99:.:.:156,0,156	0/1:6,4:10:99:.:.:150,0,240	0/0:17,0:17:45:.:.:0,45,675	0/1:10,14:24:99:.:.:548,0,450	0/0:25,0:25:66:.:.:0,66,990	0/1:14,11:25:99:.:.:420,0,555	0/0:8,0:8:24:.:.:0,24,333	0/0:7,0:7:18:.:.:0,18,270	0/0:5,0:5:12:.:.:0,12,180	0/0:13,0:13:23:.:.:0,23,503	0/1:7,7:14:99:.:.:261,0,273	0/0:9,0:9:27:.:.:0,27,369	0/0:7,0:7:18:.:.:0,18,270	0/0:9,0:9:24:.:.:0,24,360	0/1:4,3:7:99:.:.:114,0,159	0/0:14,0:14:30:.:.:0,30,450	0/0:7,0:7:18:.:.:0,18,270	0/1:8,14:22:99:.:.:564,0,294	0/0:28,0:28:47:.:.:0,47,1059	0/0:14,0:14:36:.:.:0,36,540	0/1:10,7:17:99:.:.:264,0,399	0/0:26,0:26:75:.:.:0,75,1125	0/0:12,0:12:33:.:.:0,33,495	0/1:10,2:12:54:.:.:54,0,414	0/1:7,3:10:99:.:.:105,0,259	0/0:12,0:12:0:.:.:0,0,335	0/1:10,4:14:99:.:.:138,0,408	0/1:9,6:15:99:.:.:225,0,360	0/0:9,0:9:27:.:.:0,27,379	0/1:5,10:15:99:.:.:405,0,180	0/1:18,12:30:99:.:.:436,0,720	0/1:14,16:30:99:.:.:599,0,540	0/0:18,0:18:54:.:.:0,54,799	0/0:13,0:13:39:.:.:0,39,549	0/1:8,13:21:99:.:.:522,0,297
chr11	12775820	chr11_12775820	G	C	15524.2	PASS	AC=60;AF=0.227;AN=264;ANN=C|synonymous_variant|LOW|MD11G1138800|gene:MD11G1138800|transcript|mRNA:MD11G1138800|protein_coding|4/4|c.2385C>G|p.Pro795Pro|2468/3157|2385/2799|795/932||,C|upstream_gene_variant|MODIFIER|MD11G1138700|gene:MD11G1138700|transcript|mRNA:MD11G1138700|protein_coding||c.-1331C>G|||||1331|;BaseQRankSum=0;ClippingRankSum=0;DP=2474;ExcessHet=44.5277;FS=0;InbreedingCoeff=-0.3068…	GT:AD:DP:GQ:PL	0/1:37,13:50:99:435,0,1410	0/0:22,0:22:66:0,66,959	0/1:7,5:12:99:177,0,264	0/0:18,0:18:54:0,54,739	0/1:7,2:9:63:63,0,288	0/1:13,7:20:99:255,0,507	0/1:3,6:9:99:240,0,108	0/1:18,9:27:99:320,0,717	0/0:13,0:13:39:0,39,522	0/1:15,7:22:99:249,0,601	0/0:15,0:15:45:0,45,630	0/1:12,7:19:99:240,0,480	0/0:12,0:12:36:0,36,502	0/0:14,0:14:42:0,42,608	0/0:12,0:12:36:0,36,439	0/0:14,0:14:42:0,42,611	0/1:2,5:7:69:201,0,69	0/0:7,0:7:21:0,21,283	0/0:9,0:9:0:0,0,306	0/0:17,0:17:51:0,51,726	0/1:2,7:9:60:288,0,60	0/0:11,0:11:33:0,33,482	0/0:6,0:6:18:0,18,270	0/1:6,5:11:99:170,0,237	0/0:21,0:21:63:0,63,857	0/0:21,0:21:63:0,63,900	0/1:3,8:11:99:324,0,102	0/0:34,0:34:99:0,102,1362	0/0:14,0:14:42:0,42,522	0/1:7,2:9:63:63,0,247	0/0:16,0:16:2:0,2,622	0/1:12,7:19:99:258,0,480	0/1:5,8:13:99:318,0,186	0/1:5,2:7:69:69,0,204	0/0:14,0:14:42:0,42,597	0/1:2,6:8:66:246,0,66	0/1:34,15:49:99:492,0,1356	0/1:23,10:33:99:347,0,896	0/0:22,0:22:20:0,20,911	0/0:6,0:6:18:0,18,224	0/1:15,7:22:99:242,0,597
chr11	12775922	chr11_12775922	G	A	28885.7	PASS	AC=67;AF=0.254;AN=264;ANN=A|synonymous_variant|LOW|MD11G1138800|gene:MD11G1138800|transcript|mRNA:MD11G1138800|protein_coding|4/4|c.2283C>T|p.Cys761Cys|2366/3157|2283/2799|761/932||,A|upstream_gene_variant|MODIFIER|MD11G1138700|gene:MD11G1138700|transcript|mRNA:MD11G1138700|protein_coding||c.-1433C>T|||||1433|;BaseQRankSum=0;ClippingRankSum=0;DP=3119;ExcessHet=52.5919;FS=0;InbreedingCoeff=-0.3396…	GT:AD:DP:GQ:PL	0/0:72,0:72:99:0,120,1800	0/1:14,11:25:99:407,0,555	0/1:3,19:22:69:789,0,69	0/0:10,0:10:30:0,30,429	0/1:5,6:11:99:234,0,192	0/1:10,6:16:99:222,0,402	0/1:7,13:20:99:525,0,255	0/1:12,12:24:99:453,0,468	0/1:7,13:20:99:522,0,255	0/0:25,0:25:75:0,75,1073	0/0:28,0:28:84:0,84,1137	0/0:18,0:18:54:0,54,718	0/1:3,7:10:99:285,0,105	0/0:18,0:18:54:0,54,732	0/0:16,0:16:48:0,48,637	0/1:2,5:7:69:196,0,69	0/1:1,8:9:18:333,0,18	0/1:4,6:10:99:227,0,150	0/0:16,0:16:48:0,48,664	0/1:11,12:23:99:468,0,423	0/0:15,0:15:45:0,45,637	0/1:14,6:20:99:207,0,557	0/0:18,0:18:54:0,54,765	0/1:11,11:22:99:416,0,429	0/0:25,0:25:75:0,75,1098	0/1:13,15:28:99:591,0,488	0/1:5,9:14:99:360,0,175	0/0:19,0:19:57:0,57,801	0/1:11,8:19:99:295,0,435	0/1:14,8:22:99:294,0,541	0/1:10,9:19:99:345,0,385	0/0:16,0:16:48:0,48,631	0/0:22,0:22:66:0,66,937	0/1:11,8:19:99:303,0,438	0/0:21,0:21:63:0,63,873	0/0:9,0:9:27:0,27,405	0/1:21,28:49:99:1106,0,794	0/1:13,12:25:99:462,0,507	0/1:6,12:18:99:473,0,216	0/0:17,0:17:51:0,51,660	0/1:9,3:12:99:99,0,366
chr11	12775961	chr11_12775961	G	A	28978.2	PASS	AC=64;AF=0.242;AN=264;ANN=A|synonymous_variant|LOW|MD11G1138800|gene:MD11G1138800|transcript|mRNA:MD11G1138800|protein_coding|4/4|c.2244C>T|p.Asn748Asn|2327/3157|2244/2799|748/932||,A|upstream_gene_variant|MODIFIER|MD11G1138700|gene:MD11G1138700|transcript|mRNA:MD11G1138700|protein_coding||c.-1472C>T|||||1472|;BaseQRankSum=-0.139;ClippingRankSum=0;DP=3116;ExcessHet=47.4386;FS=0;InbreedingCoeff=-0…	GT:AD:DP:GQ:PGT:PID:PL	0/0:72,0:72:99:.:.:0,120,1800	0/0:25,0:25:75:.:.:0,75,1070	0/0:22,0:22:66:.:.:0,66,903	0/1:4,6:10:99:.:.:240,0,153	0/0:11,0:11:33:.:.:0,33,463	0/0:16,0:16:48:.:.:0,48,681	0/0:20,0:20:60:.:.:0,60,871	0/0:24,0:24:72:.:.:0,72,996	0/0:20,0:20:60:.:.:0,60,871	0/1:12,13:25:99:.:.:475,0,452	0/1:12,16:28:99:.:.:636,0,457	0/1:3,15:18:75:.:.:608,0,75	0/0:10,0:10:30:.:.:0,30,384	0/1:5,13:18:99:.:.:513,0,175	0/1:11,5:16:99:.:.:177,0,447	0/0:7,0:7:21:.:.:0,21,248	0/0:9,0:9:27:.:.:0,27,368	0/0:10,0:10:30:.:.:0,30,395	0/1:14,2:16:42:.:.:42,0,562	0/0:23,0:23:69:.:.:0,69,959	0/1:10,5:15:99:.:.:172,0,405	0/0:20,0:20:60:.:.:0,60,811	0/1:7,11:18:99:.:.:434,0,266	0/0:22,0:22:66:.:.:0,66,966	0/1:9,16:25:99:.:.:633,0,330	0/0:28,0:28:84:.:.:0,84,1148	0/0:14,0:14:42:.:.:0,42,571	0/1:9,9:18:99:.:.:343,0,354	0/0:19,0:19:57:.:.:0,57,756	0/0:22,0:22:66:.:.:0,66,908	0/0:19,0:19:57:.:.:0,57,796	0/1:3,13:16:84:.:.:524,0,84	0/1:15,7:22:99:.:.:242,0,612	0/0:19,0:19:57:.:.:0,57,820	0/1:12,9:21:99:.:.:302,0,465	0/1:5,4:9:99:.:.:153,0,202	0/0:49,0:49:99:.:.:0,120,1800	0/0:25,0:25:75:.:.:0,75,1014	0/0:18,0:18:54:.:.:0,54,738	0/1:5,11:16:99:.:.:439,0,172	0/0:12,0:12:36:.:.:0,36,508
chr11	12789642	chr11_12789642	T	C	17447.9	PASS	AC=59;AF=0.223;AN=264;ANN=C|intergenic_region|MODIFIER|MD11G1138800-three_prime_UTR:MD11G1138900.0|gene:MD11G1138800-three_prime_UTR:MD11G1138900.0|intergenic_region|gene:MD11G1138800-three_prime_UTR:MD11G1138900.0|||n.12789642T>C||||||;BaseQRankSum=0.265;ClippingRankSum=0;DP=7663;ExcessHet=45.2582;FS=0;InbreedingCoeff=-0.3059;MLEAC=60;MLEAF=0.227;MQ=58.02;MQRankSum=1.74;QD=6.19;ReadPosRankSum=-0…	GT:AD:DP:GQ:PGT:PID:PL	0/0:199,0:199:99:.:.:0,120,1800	0/1:27,4:31:83:.:.:83,0,1122	0/1:25,5:30:99:.:.:132,0,1077	0/0:21,1:22:27:.:.:0,27,990	0/0:52,0:52:30:.:.:0,30,450	0/1:35,4:39:60:.:.:60,0,1500	0/1:29,3:32:4:.:.:4,0,1209	0/0:56,0:56:51:.:.:0,51,765	0/0:35,0:35:45:.:.:0,45,675	0/0:61,0:61:36:.:.:0,36,540	0/1:36,13:49:99:0|1:12789572_C_T:422,0,1682	0/1:39,8:47:99:.:.:218,0,1788	0/1:21,2:23:18:.:.:18,0,902	0/1:20,2:22:24:.:.:24,0,834	0/0:40,0:40:15:.:.:0,15,225	0/1:14,10:24:99:.:.:378,0,558	0/1:31,3:34:33:.:.:33,0,1293	0/1:24,7:31:99:0|1:12789642_T_C:222,0,987	0/1:20,2:22:9:.:.:9,0,995	0/1:37,4:41:57:.:.:57,0,1542	0/0:29,0:29:33:.:.:0,33,495	0/1:34,12:46:99:.:.:401,0,1392	0/0:34,2:36:18:.:.:0,18,1440	0/1:24,4:28:96:0|1:12789572_C_T:96,0,996	0/0:88,0:88:99:.:.:0,102,1530	0/1:80,15:95:99:.:.:389,0,3314	0/1:14,7:21:99:0|1:12789590_A_G:420,0,555	0/0:61,0:61:21:.:.:0,21,315	0/1:19,5:24:99:.:.:153,0,783	0/0:29,2:31:3:.:.:0,3,1215	0/1:17,4:21:99:.:.:114,0,744	0/1:53,10:63:99:0|1:12789590_A_G:294,0,2408	0/0:39,2:41:36:.:.:0,36,1710	0/0:31,0:31:93:.:.:0,93,1395	0/0:31,0:31:93:.:.:0,93,1395	0/1:18,6:24:99:0|1:12789572_C_T:180,0,864	0/0:116,0:116:99:.:.:0,108,1620	0/0:155,0:155:0:.:.:0,0,5563	0/1:34,7:41:99:.:.:192,0,1407	0/1:51,4:55:50:.:.:50,0,2210	0/0:120,0:120:54:.:.:0,54,810
chr11	12789679	chr11_12789679	C	A	22218.5	PASS	AC=58;AF=0.220;AN=264;ANN=A|intergenic_region|MODIFIER|MD11G1138800-three_prime_UTR:MD11G1138900.0|gene:MD11G1138800-three_prime_UTR:MD11G1138900.0|intergenic_region|gene:MD11G1138800-three_prime_UTR:MD11G1138900.0|||n.12789679C>A||||||;BaseQRankSum=0.223;ClippingRankSum=0;DP=10071;ExcessHet=42.5992;FS=0;InbreedingCoeff=-0.2962;MLEAC=59;MLEAF=0.223;MQ=58.62;MQRankSum=1.67;QD=5.79;ReadPosRankSum=0…	GT:AD:DP:GQ:PGT:PID:PL	0/0:219,0:219:99:.:.:0,120,1800	0/1:40,4:44:48:.:.:48,0,1657	0/0:39,0:39:99:.:.:0,117,1755	0/0:37,0:37:65:.:.:0,65,1035	0/0:60,0:60:99:.:.:0,114,1710	0/0:51,0:51:99:.:.:0,120,1800	0/0:31,0:31:93:.:.:0,93,1360	0/0:75,0:75:99:.:.:0,120,1800	0/0:28,0:28:84:.:.:0,84,1260	0/0:77,0:77:78:.:.:0,78,2961	0/1:47,19:66:99:0|1:12789572_C_T:656,0,1916	0/1:66,14:80:99:.:.:389,0,2692	0/0:35,0:35:99:.:.:0,105,1473	0/0:22,0:22:66:.:.:0,66,987	0/0:42,0:42:64:.:.:0,64,1602	0/1:19,12:31:99:.:.:443,0,758	0/1:38,6:44:99:0|1:12789679_C_A:138,0,1578	0/1:31,10:41:99:0|1:12789642_T_C:327,0,1272	0/1:33,3:36:23:0|1:12789679_C_A:23,0,1377	0/1:40,7:47:99:.:.:146,0,1658	0/0:42,0:42:47:.:.:0,47,1644	0/1:39,19:58:99:.:.:629,0,1617	0/0:40,2:42:40:.:.:0,40,1713	0/1:27,12:39:99:0|1:12789572_C_T:419,0,1098	0/0:102,0:102:99:.:.:0,120,1800	0/1:88,15:103:99:.:.:357,0,3645	0/1:23,7:30:99:0|1:12789590_A_G:225,0,910	0/0:72,0:72:99:.:.:0,120,1800	0/1:19,2:21:27:.:.:27,0,792	0/1:29,5:34:99:0|1:12789679_C_A:120,0,1245	0/1:26,8:34:99:.:.:258,0,1068	0/1:76,16:92:99:0|1:12789590_A_G:405,0,3143	0/0:49,2:51:64:.:.:0,64,2115	0/0:43,0:43:99:.:.:0,103,1710	0/1:36,4:40:60:0|1:12789679_C_A:60,0,1500	0/1:21,6:27:99:0|1:12789572_C_T:172,0,864	0/0:153,0:153:99:.:.:0,120,1800	0/0:189,0:189:0:.:.:0,0,6719	0/1:39,13:52:99:.:.:428,0,1598	0/0:60,3:63:64:.:.:0,64,2658	0/0:133,0:133:99:.:.:0,120,1800
chr11	12789947	chr11_12789947	G	A	26841.8	PASS	AC=61;AF=0.231;AN=264;ANN=A|intergenic_region|MODIFIER|MD11G1138800-three_prime_UTR:MD11G1138900.0|gene:MD11G1138800-three_prime_UTR:MD11G1138900.0|intergenic_region|gene:MD11G1138800-three_prime_UTR:MD11G1138900.0|||n.12789947G>A||||||;BaseQRankSum=0.091;ClippingRankSum=0;DP=11235;ExcessHet=49.6466;FS=0;InbreedingCoeff=-0.32;MLEAC=63;MLEAF=0.239;MQ=41.21;MQRankSum=-1.492;QD=6.67;ReadPosRankSum=-…	GT:AD:DP:GQ:PGT:PID:PL	0/1:117,48:165:99:0|1:12789782_A_T:1590,0,4755	0/0:56,0:56:99:.:.:0,120,1800	0/0:91,0:91:45:.:.:0,45,3652	0/0:48,0:48:99:.:.:0,102,1530	0/1:58,8:66:99:0|1:12789861_A_G:159,0,2410	0/0:70,0:70:99:.:.:0,120,1800	0/0:39,0:39:81:.:.:0,81,1215	0/1:67,15:82:99:.:.:403,0,2763	0/1:33,10:43:99:.:.:315,0,1354	0/1:75,9:84:99:.:.:142,0,3116	0/0:109,0:109:99:.:.:0,120,1800	0/0:107,0:107:99:.:.:0,120,1800	0/0:52,0:52:99:.:.:0,111,1800	0/1:35,8:43:99:.:.:221,0,1444	0/0:48,0:48:99:.:.:0,120,1800	0/0:50,0:50:99:.:.:0,117,1755	0/1:48,8:56:99:.:.:190,0,1982	0/1:33,12:45:99:.:.:402,0,1345	0/1:18,7:25:99:.:.:230,0,675	0/0:85,0:85:99:.:.:0,120,1800	0/1:28,6:34:99:.:.:168,0,1095	0/0:79,0:79:99:.:.:0,100,1800	0/0:54,0:54:99:.:.:0,117,1800	0/1:45,7:52:99:.:.:126,0,1867	0/1:54,20:74:99:.:.:657,0,2205	0/0:149,0:149:99:.:.:0,120,1800	0/1:14,10:24:99:0|1:12789782_A_T:378,0,558	0/0:85,0:85:99:.:.:0,120,1800	0/0:46,0:46:99:.:.:0,105,1575	0/1:37,6:43:99:.:.:139,0,1525	0/0:72,0:72:99:.:.:0,120,1800	0/0:126,0:126:0:.:.:0,0,4599	0/0:62,0:62:99:.:.:0,120,1800	0/1:34,19:53:99:.:.:624,0,1356	0/1:20,5:25:99:.:.:149,0,822	0/0:49,0:49:56:.:.:0,56,2029	0/1:50,18:68:99:0|1:12789782_A_T:547,0,2035	0/1:163,22:185:99:.:.:425,0,6752	0/1:47,8:55:99:.:.:193,0,1949	0/1:64,17:81:99:.:.:517,0,2615	0/0:147,0:147:99:.:.:0,120,1800
chr11	12888471	chr11_12888471	C	T	60044.5	PASS	AC=137;AF=0.519;AN=264;ANN=T|downstream_gene_variant|MODIFIER|MD11G1139200|gene:MD11G1139200|transcript|ncRNA:MD11G1139200|lincRNA||n.*2846C>T|||||2723|,T|intron_variant|MODIFIER|MD11G1139300|gene:MD11G1139300|transcript|mRNA:MD11G1139300|protein_coding|5/6|c.535-108G>A||||||;BaseQRankSum=-0.277;ClippingRankSum=0;DP=3250;ExcessHet=3.8824;FS=0;InbreedingCoeff=-0.0248;MLEAC=138;MLEAF=0.523;MQ=60;MQ…	GT:AD:DP:GQ:PL	0/1:33,23:56:99:825,0,1310	0/1:2,15:17:39:621,0,39	0/0:20,0:20:60:0,60,834	1/1:0,7:7:21:292,21,0	0/0:18,0:18:54:0,54,777	0/0:20,0:20:14:0,14,791	0/0:19,0:19:57:0,57,804	0/0:30,0:30:81:0,81,1215	0/1:8,5:13:99:186,0,301	0/1:8,4:12:99:135,0,306	1/1:0,28:28:84:1240,84,0	0/1:4,11:15:99:447,0,135	0/1:7,1:8:21:21,0,288	1/1:0,6:6:18:267,18,0	1/1:0,27:27:81:1135,81,0	0/1:6,5:11:99:189,0,224	0/1:8,3:11:99:99,0,327	0/1:12,10:22:99:358,0,474	1/1:0,14:14:42:612,42,0	0/1:13,4:17:99:126,0,493	0/1:7,6:13:99:223,0,241	0/1:10,6:16:99:222,0,399	1/1:0,19:19:57:830,57,0	0/0:29,0:29:75:0,75,1125	1/1:0,32:32:96:1424,96,0	0/1:14,16:30:99:623,0,501	0/0:22,0:22:66:0,66,956	1/1:0,22:22:66:952,66,0	0/1:2,6:8:59:243,0,59	0/0:28,0:28:81:0,81,1215	0/0:29,0:29:84:0,84,1260	0/1:7,14:21:99:521,0,250	0/1:6,10:16:99:359,0,215	0/0:28,0:28:81:0,81,1215	0/1:2,18:20:30:697,0,30	0/1:4,6:10:99:220,0,147	0/0:36,0:36:99:0,108,1583	0/0:38,0:38:99:0,101,1621	0/1:11,12:23:99:451,0,419	1/1:0,27:27:81:1190,81,0	0/0:39,0:39:99:0,114,1696
chr11	12888522	chr11_12888522	C	T	71780.7	PASS	AC=137;AF=0.519;AN=264;ANN=T|downstream_gene_variant|MODIFIER|MD11G1139200|gene:MD11G1139200|transcript|ncRNA:MD11G1139200|lincRNA||n.*2897C>T|||||2774|,T|intron_variant|MODIFIER|MD11G1139300|gene:MD11G1139300|transcript|mRNA:MD11G1139300|protein_coding|5/6|c.535-159G>A||||||;BaseQRankSum=-0.332;ClippingRankSum=0;DP=3730;ExcessHet=2.918;FS=0;InbreedingCoeff=-0.0051;MLEAC=138;MLEAF=0.523;MQ=60;MQR…	GT:AD:DP:GQ:PGT:PID:PL	0/1:37,18:55:99:.:.:617,0,1448	0/1:9,16:25:99:.:.:625,0,327	0/0:22,0:22:63:.:.:0,63,935	1/1:0,12:12:36:1|1:12888517_G_A:540,36,0	0/0:21,0:21:63:.:.:0,63,926	0/0:24,0:24:26:.:.:0,26,989	0/0:24,0:24:60:.:.:0,60,900	0/0:25,0:25:60:.:.:0,60,900	0/1:9,6:15:99:.:.:208,0,357	0/1:9,5:14:99:.:.:180,0,360	1/1:0,26:26:78:1|1:12888517_G_A:1170,78,0	0/1:7,14:21:99:.:.:557,0,239	0/1:9,2:11:57:.:.:57,0,365	1/1:0,6:6:18:1|1:12888517_G_A:270,18,0	1/1:0,29:29:90:1|1:12888517_G_A:1350,90,0	0/1:4,8:12:99:.:.:321,0,136	0/0:10,0:10:0:.:.:0,0,366	0/1:17,9:26:99:.:.:308,0,654	1/1:0,17:17:51:1|1:12888517_G_A:765,51,0	0/1:15,2:17:39:.:.:39,0,604	0/1:6,6:12:99:.:.:199,0,231	0/1:8,5:13:99:.:.:186,0,321	1/1:0,24:24:72:1|1:12888517_G_A:1076,72,0	0/0:22,0:22:60:.:.:0,60,900	1/1:0,35:35:99:1|1:12888517_G_A:1575,105,0	0/1:23,17:40:99:.:.:630,0,888	0/0:22,0:22:29:.:.:0,29,915	1/1:0,18:18:57:1|1:12888517_G_A:803,57,0	0/1:2,6:8:66:.:.:246,0,66	0/0:23,0:23:60:.:.:0,60,900	0/0:31,0:31:72:.:.:0,72,1080	0/1:8,9:17:99:.:.:321,0,309	0/1:9,10:19:99:.:.:393,0,345	0/0:26,0:26:78:.:.:0,78,1149	0/1:2,17:19:22:.:.:610,0,22	0/1:6,5:11:99:.:.:175,0,237	0/0:61,0:61:99:.:.:0,120,1800	0/0:51,0:51:99:.:.:0,120,1800	0/1:11,14:25:99:.:.:493,0,417	1/1:0,29:29:90:1|1:12888517_G_A:1315,90,0	0/0:35,0:35:99:.:.:0,102,1530
chr11	12942621	chr11_12942621	G	A	65914.4	PASS	AC=137;AF=0.519;AN=264;ANN=A|intergenic_region|MODIFIER|MD11G1139800-three_prime_UTR:MD11G1139900.0|gene:MD11G1139800-three_prime_UTR:MD11G1139900.0|intergenic_region|gene:MD11G1139800-three_prime_UTR:MD11G1139900.0|||n.12942621G>A||||||;BaseQRankSum=0;ClippingRankSum=0;DP=3453;ExcessHet=1.9134;FS=0;InbreedingCoeff=0.0225;MLEAC=139;MLEAF=0.527;MQ=60.6;MQRankSum=0;QD=27.32;ReadPosRankSum=0;SOR=0.5…	GT:AD:DP:GQ:PGT:PID:PL	0/1:21,54:75:99:.:.:2064,0,711	0/1:14,18:32:99:0|1:12942621_G_A:710,0,525	0/0:16,0:16:48:.:.:0,48,579	1/1:0,8:8:24:.:.:360,24,0	0/0:21,0:21:63:.:.:0,63,874	0/1:10,11:21:99:.:.:382,0,379	0/0:6,0:6:18:.:.:0,18,231	0/0:23,0:23:69:.:.:0,69,854	0/1:4,6:10:99:.:.:232,0,147	0/1:12,9:21:99:0|1:12942621_G_A:334,0,436	1/1:0,31:31:93:.:.:1389,93,0	0/1:15,6:21:99:.:.:207,0,609	0/1:3,9:12:99:.:.:369,0,99	1/1:0,14:14:42:1|1:12942621_G_A:630,42,0	1/1:0,17:17:51:1|1:12942621_G_A:765,51,0	0/1:4,10:14:99:.:.:361,0,130	0/0:10,0:10:30:.:.:0,30,374	0/1:7,9:16:99:0|1:12942621_G_A:354,0,259	1/1:0,9:9:27:1|1:12942621_G_A:405,27,0	0/1:9,5:14:99:.:.:183,0,355	0/1:5,4:9:99:0|1:12942621_G_A:153,0,185	0/1:4,14:18:99:0|1:12942621_G_A:568,0,126	1/1:0,30:30:90:1|1:12942621_G_A:1350,90,0	0/0:23,0:23:69:.:.:0,69,992	1/1:0,18:18:54:.:.:799,54,0	0/1:8,13:21:99:.:.:522,0,250	0/0:27,0:27:81:.:.:0,81,1168	1/1:0,30:30:90:1|1:12942621_G_A:1350,90,0	0/1:4,3:7:99:.:.:114,0,159	0/0:14,0:14:42:.:.:0,42,579	0/0:18,0:18:54:.:.:0,54,797	0/1:17,10:27:99:.:.:369,0,684	0/1:11,7:18:99:.:.:258,0,388	0/0:14,0:14:42:.:.:0,42,534	1/1:0,11:11:33:1|1:12942621_G_A:495,33,0	0/1:11,2:13:51:.:.:51,0,453	0/0:50,0:50:99:.:.:0,120,1800	0/0:29,0:29:87:.:.:0,87,1199	0/1:10,15:25:99:.:.:578,0,375	1/1:0,17:17:51:1|1:12942621_G_A:765,51,0	0/0:20,0:20:14:.:.:0,14,824
chr11	12942651	chr11_12942651	T	G	61499.2	PASS	AC=126;AF=0.477;AN=264;ANN=G|intergenic_region|MODIFIER|MD11G1139800-three_prime_UTR:MD11G1139900.0|gene:MD11G1139800-three_prime_UTR:MD11G1139900.0|intergenic_region|gene:MD11G1139800-three_prime_UTR:MD11G1139900.0|||n.12942651T>G||||||;BaseQRankSum=0;ClippingRankSum=0;DP=3401;ExcessHet=2.1394;FS=0;InbreedingCoeff=0.0212;MLEAC=128;MLEAF=0.485;MQ=59.96;MQRankSum=0;QD=26.7;ReadPosRankSum=0;SOR=1.8…	GT:AD:DP:GQ:PGT:PID:PL	0/1:52,21:73:99:0|1:12942651_T_G:725,0,2120	0/1:18,14:32:99:0|1:12942621_G_A:534,0,710	1/1:0,15:15:45:1|1:12942632_G_C:675,45,0	0/0:8,0:8:24:.:.:0,24,360	1/1:0,21:21:63:1|1:12942632_G_C:945,63,0	0/1:11,10:21:99:.:.:372,0,410	1/1:0,6:6:18:1|1:12942632_G_C:270,18,0	1/1:0,23:23:69:1|1:12942632_G_C:1035,69,0	0/1:6,4:10:99:.:.:147,0,222	0/1:9,11:20:99:0|1:12942621_G_A:435,0,345	0/0:32,0:32:80:.:.:0,80,1384	0/1:6,15:21:99:0|1:12942651_T_G:612,0,207	0/1:9,3:12:99:.:.:99,0,369	0/0:14,0:14:42:.:.:0,42,571	0/0:17,0:17:51:.:.:0,51,741	0/1:9,4:13:99:0|1:12942651_T_G:101,0,367	1/1:0,10:10:30:1|1:12942632_G_C:450,30,0	0/1:9,7:16:99:0|1:12942621_G_A:254,0,357	0/0:9,0:9:27:.:.:0,27,365	0/1:5,9:14:99:.:.:363,0,183	0/1:4,5:9:99:0|1:12942621_G_A:198,0,153	0/1:14,4:18:99:0|1:12942621_G_A:126,0,576	0/0:30,0:30:90:.:.:0,90,1255	1/1:0,23:23:69:1|1:12942632_G_C:1035,69,0	0/0:19,0:19:57:.:.:0,57,769	0/1:13,8:21:99:.:.:289,0,522	1/1:0,27:27:81:1|1:12942632_G_C:1215,81,0	0/0:30,0:30:90:.:.:0,90,1222	0/1:3,4:7:99:.:.:159,0,114	1/1:0,14:14:42:1|1:12942632_G_C:630,42,0	1/1:0,18:18:54:1|1:12942632_G_C:810,54,0	0/1:10,17:27:99:0|1:12942651_T_G:684,0,369	0/1:7,11:18:99:0|1:12942651_T_G:441,0,261	1/1:0,14:14:42:1|1:12942632_G_C:630,42,0	0/0:11,0:11:33:.:.:0,33,453	0/1:2,11:13:51:0|1:12942651_T_G:456,0,51	1/1:0,50:50:99:1|1:12942632_G_C:2250,151,0	1/1:0,29:29:87:1|1:12942632_G_C:1305,87,0	0/1:15,10:25:99:.:.:372,0,581	0/0:17,0:17:51:.:.:0,51,745	1/1:0,19:19:57:1|1:12942632_G_C:855,57,0
chr11	12942658	chr11_12942658	C	T	28035.4	PASS	AC=62;AF=0.235;AN=264;ANN=T|intergenic_region|MODIFIER|MD11G1139800-three_prime_UTR:MD11G1139900.0|gene:MD11G1139800-three_prime_UTR:MD11G1139900.0|intergenic_region|gene:MD11G1139800-three_prime_UTR:MD11G1139900.0|||n.12942658C>T||||||;BaseQRankSum=0;ClippingRankSum=0;DP=3344;ExcessHet=45.3707;FS=0;InbreedingCoeff=-0.3108;MLEAC=62;MLEAF=0.235;MQ=59.95;MQRankSum=0;QD=19.31;ReadPosRankSum=0;SOR=1.…	GT:AD:DP:GQ:PGT:PID:PL	0/1:52,21:73:99:0|1:12942651_T_G:725,0,2120	0/0:32,0:32:96:.:.:0,96,1396	0/1:8,7:15:99:.:.:257,0,293	0/0:8,0:8:24:.:.:0,24,360	0/1:13,8:21:99:.:.:297,0,509	0/0:21,0:21:63:.:.:0,63,788	0/1:4,2:6:72:.:.:72,0,154	0/1:8,15:23:99:.:.:583,0,291	0/0:10,0:10:30:.:.:0,30,428	0/1:9,11:20:99:0|1:12942621_G_A:435,0,345	0/0:32,0:32:96:.:.:0,96,1407	0/1:6,15:21:99:0|1:12942651_T_G:612,0,207	0/0:12,0:12:36:.:.:0,36,516	0/0:14,0:14:42:.:.:0,42,571	0/0:17,0:17:51:.:.:0,51,741	0/1:9,4:13:99:0|1:12942651_T_G:101,0,367	0/1:2,8:10:60:0|1:12942632_G_C:330,0,60	0/0:16,0:16:48:.:.:0,48,624	0/0:9,0:9:27:.:.:0,27,365	0/0:14,0:14:42:.:.:0,42,614	0/1:4,5:9:99:0|1:12942621_G_A:198,0,153	0/0:18,0:18:54:.:.:0,54,778	0/0:30,0:30:90:.:.:0,90,1255	0/1:13,10:23:99:.:.:351,0,513	0/0:19,0:19:57:.:.:0,57,769	0/0:22,0:22:20:.:.:0,20,888	0/1:12,15:27:99:.:.:580,0,447	0/0:30,0:30:90:.:.:0,90,1222	0/0:7,0:7:21:.:.:0,21,304	0/1:6,8:14:99:.:.:315,0,228	0/1:9,9:18:99:.:.:351,0,351	0/1:10,17:27:99:0|1:12942651_T_G:684,0,369	0/1:7,11:18:99:0|1:12942651_T_G:441,0,261	0/1:5,9:14:99:.:.:363,0,180	0/0:11,0:11:33:.:.:0,33,453	0/1:2,11:13:51:0|1:12942651_T_G:456,0,51	0/1:21,29:50:99:.:.:1143,0,744	0/1:18,11:29:99:0|1:12942632_G_C:402,0,663	0/0:25,0:25:75:.:.:0,75,1063	0/0:17,0:17:51:.:.:0,51,745	0/1:9,10:19:99:0|1:12942632_G_C:390,0,348
chr11	12942692	chr11_12942692	G	A	27422.4	PASS	AC=62;AF=0.235;AN=264;ANN=A|intergenic_region|MODIFIER|MD11G1139800-three_prime_UTR:MD11G1139900.0|gene:MD11G1139800-three_prime_UTR:MD11G1139900.0|intergenic_region|gene:MD11G1139800-three_prime_UTR:MD11G1139900.0|||n.12942692G>A||||||;BaseQRankSum=0;ClippingRankSum=0;DP=3312;ExcessHet=45.3707;FS=0;InbreedingCoeff=-0.3108;MLEAC=62;MLEAF=0.235;MQ=59.95;MQRankSum=0;QD=18.93;ReadPosRankSum=0;SOR=2.…	GT:AD:DP:GQ:PGT:PID:PL	0/1:52,21:73:99:.:.:639,0,2077	0/0:32,0:32:96:.:.:0,96,1403	0/1:8,7:15:99:.:.:262,0,280	0/0:8,0:8:24:.:.:0,24,347	0/1:13,8:21:99:.:.:280,0,519	0/0:21,0:21:63:.:.:0,63,897	0/1:4,2:6:72:.:.:72,0,162	0/1:8,15:23:99:.:.:564,0,291	0/0:10,0:10:30:.:.:0,30,411	0/1:9,11:20:99:0|1:12942621_G_A:407,0,342	0/0:32,0:32:96:.:.:0,96,1408	0/1:6,15:21:99:.:.:597,0,207	0/0:12,0:12:36:.:.:0,36,535	0/0:14,0:14:42:.:.:0,42,546	0/0:17,0:17:51:.:.:0,51,726	0/1:10,3:13:93:.:.:93,0,408	0/1:2,8:10:60:0|1:12942632_G_C:330,0,60	0/0:16,0:16:48:.:.:0,48,640	0/0:9,0:9:27:.:.:0,27,383	0/0:14,0:14:42:.:.:0,42,604	0/1:4,5:9:99:0|1:12942621_G_A:163,0,153	0/0:18,0:18:54:.:.:0,54,795	0/0:27,0:27:81:.:.:0,81,1191	0/1:13,10:23:99:.:.:311,0,517	0/0:19,0:19:57:.:.:0,57,824	0/0:22,0:22:20:.:.:0,20,911	0/1:12,15:27:99:.:.:594,0,452	0/0:30,0:30:90:.:.:0,90,1322	0/0:7,0:7:21:.:.:0,21,301	0/1:6,8:14:99:.:.:318,0,228	0/1:9,9:18:99:.:.:338,0,348	0/1:10,17:27:99:.:.:662,0,366	0/1:7,11:18:99:.:.:438,0,261	0/1:5,9:14:99:.:.:363,0,175	0/0:11,0:11:33:.:.:0,33,471	0/1:2,11:13:51:.:.:453,0,51	0/1:21,29:50:99:.:.:1145,0,794	0/1:18,11:29:99:0|1:12942632_G_C:369,0,710	0/0:25,0:25:75:.:.:0,75,1121	0/0:17,0:17:51:.:.:0,51,746	0/1:9,10:19:99:0|1:12942632_G_C:393,0,348
[truncated: 6,151 more rows]
[truncated: 91 more columns]
