# Supplementary material for: High-density genetic linkage-map construction of hawthorn and QTL mapping for important fruit traits
Source: PLoS One. 2020 Feb 11;15(2):e0229020. doi: 10.1371/journal.pone.0229020 (PMC7012432; doi:10.1371/journal.pone.0229020)
Supplement: S3 Table — (XLSX) [file pone.0229020.s005.xlsx]

## Sheet: female
Marker	position(bp)	linkage group	position(cM)	R1	R100	R101	R102	R103	R104	R105	R106	R107	R108	R109	R110	R111	R112	R113	R114	R115	R116	R117	R118	R119	R120	R121	R122	R123	R124	R125	R126	R127	R128	R129	R130	R131	R132	R133	R134	R135	R136	R137	R138	R139	R14	R140	R141	R142	R143
chr15_35131741	35131741	1	0	ll	lm	lm	lm	lm	ll	lm	lm	lm	ll	lm	lm	ll	ll	lm	lm	ll	ll	ll	ll	lm	ll	lm	lm	lm	ll	ll	ll	ll	lm	lm	ll	lm	lm	lm	lm	ll	lm	lm	ll	ll	lm	ll	ll	lm	ll
chr4_263481	263481	1	11.3401	ll	lm	lm	lm	lm	lm	lm	lm	ll	ll	lm	lm	ll	lm	lm	lm	ll	lm	ll	lm	ll	lm	lm	lm	lm	ll	ll	lm	ll	lm	lm	ll	lm	lm	lm	lm	ll	lm	ll	ll	ll	lm	ll	ll	lm	ll
chr15_52712974	52712974	1	16.0663	ll	lm	lm	lm	lm	lm	lm	lm	ll	ll	lm	lm	ll	lm	lm	lm	ll	lm	ll	lm	ll	lm	lm	lm	lm	ll	ll	lm	ll	lm	lm	ll	lm	lm	lm	lm	ll	lm	ll	ll	ll	lm	ll	ll	lm	ll
chr15_52721251	52721251	1	19.6632	ll	lm	lm	lm	lm	lm	lm	lm	ll	ll	lm	lm	ll	lm	lm	lm	ll	lm	ll	lm	ll	lm	lm	lm	lm	ll	ll	lm	ll	lm	lm	ll	lm	lm	lm	lm	ll	lm	ll	ll	ll	lm	ll	ll	lm	ll
chr15_52714280	52714280	1	24.3895	lm	ll	ll	ll	ll	ll	ll	ll	lm	lm	ll	ll	lm	ll	ll	ll	lm	ll	lm	ll	lm	ll	ll	ll	ll	lm	lm	ll	lm	ll	ll	lm	ll	ll	ll	ll	lm	ll	lm	lm	lm	ll	lm	lm	ll	lm
chr6_920568	920568	1	28.5261	ll	lm	lm	lm	lm	lm	lm	lm	ll	ll	lm	lm	ll	lm	lm	lm	ll	--	ll	lm	ll	lm	lm	lm	lm	ll	ll	--	ll	lm	lm	ll	lm	lm	lm	lm	ll	lm	ll	ll	ll	lm	ll	ll	lm	ll
chr15_52731957	52731957	1	33.4617	lm	ll	ll	ll	ll	ll	ll	ll	lm	lm	ll	ll	lm	ll	ll	ll	lm	--	lm	ll	lm	ll	ll	ll	ll	lm	lm	lm	lm	ll	ll	lm	ll	ll	ll	ll	lm	ll	lm	lm	lm	ll	lm	lm	ll	lm
chr15_52714502	52714502	1	38.8376	ll	lm	lm	lm	lm	lm	lm	lm	--	ll	lm	lm	ll	lm	lm	lm	ll	ll	ll	lm	ll	lm	lm	lm	lm	ll	ll	ll	ll	lm	lm	ll	lm	lm	lm	lm	ll	lm	ll	ll	ll	lm	ll	ll	lm	ll
chr15_52713946	52713946	1	41.9368	ll	lm	lm	lm	lm	lm	lm	lm	ll	ll	lm	lm	ll	lm	lm	lm	ll	lm	ll	lm	ll	lm	lm	lm	lm	ll	ll	lm	ll	lm	lm	ll	lm	lm	lm	lm	ll	lm	ll	ll	ll	lm	ll	ll	lm	ll
chr15_52717819	52717819	1	43.8722	ll	lm	lm	lm	lm	lm	lm	lm	ll	ll	lm	lm	ll	lm	lm	lm	ll	lm	ll	lm	ll	lm	lm	lm	lm	ll	ll	--	ll	lm	lm	ll	lm	lm	lm	lm	ll	lm	ll	ll	ll	lm	ll	ll	lm	ll
chr15_53901873	53901873	1	46.5097	ll	lm	lm	lm	lm	lm	lm	lm	ll	ll	lm	lm	ll	lm	lm	lm	ll	ll	ll	lm	ll	lm	lm	lm	lm	ll	ll	lm	ll	lm	lm	ll	lm	lm	lm	lm	ll	lm	ll	ll	ll	lm	ll	ll	lm	ll
chr15_54856227	54856227	1	48.5802	lm	ll	ll	ll	ll	ll	ll	ll	lm	lm	ll	ll	lm	ll	ll	ll	lm	lm	lm	ll	lm	ll	ll	ll	ll	lm	lm	ll	lm	ll	ll	lm	ll	ll	ll	ll	lm	ll	lm	lm	lm	ll	lm	lm	ll	lm
chr15_54037876	54037876	1	49.1515	hk	hk	hh	hk	hh	hh	hk	hk	kk	hk	hh	hk	kk	hh	hh	hk	kk	kk	hk	hk	hk	hh	hk	hk	hh	kk	hk	hh	kk	hh	hk	hk	hk	hk	hk	hk	kk	hk	kk	hk	hk	hh	hk	kk	hh	hk
chr15_54037877	54037877	1	49.1515	hk	hk	hh	hk	hh	hh	hk	hk	kk	hk	hh	hk	kk	hh	hh	hk	kk	kk	hk	hk	hk	hh	hk	hk	hh	kk	hk	hh	kk	hh	hk	hk	hk	hk	hk	hk	kk	hk	kk	hk	hk	hh	hk	kk	hh	hk
chr15_53900322	53900322	1	49.9275	lm	ll	ll	ll	ll	ll	ll	ll	lm	lm	ll	ll	lm	ll	ll	ll	lm	lm	lm	ll	lm	ll	ll	ll	ll	lm	lm	--	lm	ll	ll	lm	ll	ll	ll	ll	lm	ll	lm	lm	lm	ll	lm	lm	ll	lm
chr15_53546361	53546361	1	50.5069	hh	kk	hk	kk	hk	hk	kk	kk	--	hh	hk	kk	hk	hk	hk	kk	hk	hk	hh	kk	hh	hk	kk	kk	hk	hk	hh	hh	hk	hk	kk	hh	kk	kk	kk	kk	hk	kk	hk	hh	hh	hk	hh	hk	hk	hh
chr15_53376598	53376598	1	51.1947	hk	hk	hh	hk	hh	hh	hk	hk	--	hk	hh	hk	kk	hh	hh	hk	kk	kk	hk	hk	hk	hh	hk	hk	hh	kk	hk	hk	kk	hh	hk	hk	hk	hk	hk	hk	kk	hk	kk	hk	hk	hh	hk	kk	hh	hk
chr15_53395948	53395948	1	51.4964	ll	lm	lm	lm	lm	lm	lm	lm	--	ll	lm	lm	ll	lm	lm	lm	ll	ll	ll	lm	ll	lm	lm	lm	lm	ll	ll	ll	ll	lm	lm	ll	lm	lm	lm	lm	ll	lm	ll	ll	ll	lm	ll	ll	lm	ll
chr15_53014246	53014246	1	52.3347	hk	hk	kk	hk	kk	kk	hk	hk	hh	hk	kk	hk	hh	kk	kk	hk	hh	hh	hk	hk	hk	kk	hk	hk	kk	hh	hk	kk	hh	kk	hk	hk	hk	hk	hk	hk	hh	hk	hh	hk	hk	kk	hk	hh	kk	hk
chr15_52759635	52759635	1	52.9039	ll	lm	lm	lm	lm	lm	lm	lm	ll	ll	lm	lm	ll	lm	lm	lm	ll	ll	ll	lm	ll	lm	lm	lm	lm	ll	ll	lm	ll	lm	lm	ll	lm	lm	lm	lm	ll	lm	ll	ll	ll	lm	ll	ll	lm	ll
chr15_52806638	52806638	1	53.3387	kk	hh	hk	hh	hk	hk	hh	hh	hk	kk	hk	hk	hk	hk	hk	hh	hk	hk	kk	hh	kk	hk	hh	hh	hk	hk	kk	hk	hk	hk	hh	kk	hh	hh	hh	hh	hk	hh	hk	kk	kk	hk	kk	hk	hk	kk
chr15_52406390	52406390	1	53.9429	hh	kk	hk	kk	hk	hk	kk	kk	hk	hh	hk	hk	hk	hk	hk	kk	hk	hk	hh	kk	hh	hk	kk	kk	hk	hk	hh	hk	hk	hk	kk	hh	kk	kk	kk	kk	hk	kk	hk	hh	hh	hk	hh	hk	hk	hh
chr15_50695095	50695095	1	55.733	ll	lm	lm	lm	lm	lm	lm	lm	ll	ll	lm	lm	ll	lm	lm	lm	ll	ll	ll	lm	ll	lm	lm	lm	lm	ll	ll	lm	ll	lm	lm	ll	lm	lm	lm	lm	ll	lm	ll	ll	ll	lm	ll	ll	lm	ll
chr15_50081455	50081455	1	56.6843	ll	lm	lm	lm	lm	lm	lm	lm	lm	ll	lm	lm	ll	ll	lm	lm	ll	ll	ll	lm	ll	ll	lm	lm	lm	ll	ll	ll	ll	lm	lm	ll	lm	lm	lm	lm	ll	lm	ll	ll	ll	lm	ll	ll	lm	ll
chr15_49621880	49621880	1	57.0908	ll	lm	lm	lm	lm	lm	lm	lm	lm	ll	lm	lm	ll	ll	lm	lm	ll	ll	ll	lm	ll	ll	lm	lm	lm	ll	ll	ll	ll	lm	lm	ll	lm	lm	lm	lm	ll	lm	ll	ll	ll	lm	ll	ll	lm	ll
chr15_50019786	50019786	1	57.2083	kk	hh	hk	hh	hk	hk	hh	hh	hh	kk	hk	hk	hk	kk	hk	hh	hk	hk	kk	hh	kk	kk	hh	hh	hk	hk	kk	kk	hk	hk	hh	kk	hh	hh	hh	hh	hk	hh	hk	kk	kk	hk	kk	hk	hk	kk
chr15_50088420	50088420	1	57.5285	lm	ll	ll	ll	ll	ll	ll	ll	ll	lm	ll	ll	lm	lm	ll	ll	lm	lm	lm	ll	lm	lm	ll	ll	ll	lm	lm	lm	lm	ll	ll	lm	ll	ll	ll	ll	lm	ll	lm	lm	lm	ll	lm	lm	ll	lm
chr15_13744207	13744207	1	59.8609	ll	lm	lm	lm	lm	lm	lm	lm	lm	ll	lm	lm	ll	ll	lm	lm	ll	ll	ll	lm	ll	ll	lm	lm	lm	ll	ll	ll	ll	lm	lm	ll	lm	lm	lm	lm	ll	lm	ll	ll	ll	lm	ll	ll	lm	ll
chr14_7525689	7525689	1	62.8025	ll	lm	lm	lm	lm	lm	lm	lm	lm	ll	lm	lm	ll	ll	lm	lm	ll	ll	ll	lm	ll	ll	lm	lm	lm	ll	ll	ll	ll	lm	lm	ll	lm	lm	lm	lm	ll	lm	ll	ll	ll	lm	ll	ll	lm	ll
chr3_6954959	6954959	1	65.7534	hh	kk	hk	kk	hk	--	kk	kk	kk	hh	hk	hk	hk	hh	hk	kk	hk	hk	hh	kk	hh	hh	kk	kk	hk	hk	hh	hh	hk	hk	kk	hh	kk	kk	kk	kk	hk	kk	hk	hh	hh	hk	hh	hk	hk	hh
chr15_47169326	47169326	1	67.8218	ll	lm	lm	lm	lm	lm	lm	lm	lm	ll	lm	lm	ll	ll	lm	lm	ll	ll	ll	lm	ll	ll	lm	lm	lm	ll	ll	ll	ll	lm	lm	ll	lm	lm	lm	lm	ll	lm	ll	ll	ll	lm	ll	ll	lm	ll
chr15_47077188	47077188	1	69.1246	lm	ll	ll	ll	ll	ll	ll	ll	ll	lm	ll	ll	lm	lm	ll	ll	lm	lm	lm	ll	lm	lm	ll	ll	ll	lm	lm	lm	lm	ll	ll	lm	ll	ll	ll	ll	lm	ll	lm	lm	lm	ll	lm	lm	ll	lm
chr15_47130008	47130008	1	69.53	lm	ll	ll	ll	ll	ll	ll	ll	ll	lm	ll	ll	lm	lm	ll	ll	lm	lm	lm	ll	lm	lm	ll	ll	ll	lm	lm	lm	lm	ll	ll	lm	ll	ll	ll	ll	lm	ll	lm	lm	lm	ll	lm	lm	ll	lm
chr14_26782454	26782454	1	70.4814	ll	lm	lm	lm	lm	lm	lm	lm	lm	ll	lm	lm	ll	ll	lm	lm	ll	ll	ll	lm	ll	ll	lm	lm	lm	ll	ll	ll	ll	lm	lm	ll	lm	lm	lm	lm	ll	lm	ll	ll	ll	lm	ll	ll	lm	ll
chr2_7638712	7638712	1	71.0996	ll	lm	lm	lm	lm	lm	lm	lm	lm	ll	lm	lm	ll	ll	lm	lm	ll	ll	ll	lm	ll	ll	lm	lm	lm	ll	ll	ll	ll	lm	lm	ll	lm	lm	lm	lm	ll	lm	ll	ll	ll	lm	ll	ll	lm	ll
chr15_44221985	44221985	1	71.8028	hk	hk	hh	hk	hh	hh	hk	hk	hk	hk	hh	hh	kk	hk	hh	hk	kk	kk	hk	hk	hk	hk	hk	hk	hh	kk	hk	hk	kk	hh	hk	hk	hk	hk	hk	hk	kk	hk	kk	hk	hk	hh	hk	kk	hh	hk
chr15_31706480	31706480	1	72.6166	hk	hk	hh	hk	hh	hh	hk	hk	hk	hk	hh	hh	kk	hk	hk	kk	kk	kk	hh	kk	hk	hk	hk	hk	hh	kk	hk	hk	kk	hh	hk	hk	kk	hk	kk	hk	hk	kk	hk	hk	hk	hk	hk	kk	hh	hk
chr15_28103142	28103142	1	72.9059	hk	hk	hh	hk	hh	hh	hk	hk	hk	hk	hh	hh	kk	hk	hk	kk	kk	kk	hh	kk	hk	hk	hk	hk	hh	kk	hk	hk	kk	hh	hk	hk	kk	hk	kk	hk	hk	kk	hk	hk	hk	hk	hk	kk	hh	hk
chr15_30717725	30717725	1	73.1942	hk	hk	hh	hk	hk	hh	hk	hk	hk	hk	hh	hh	kk	hh	hk	kk	kk	hk	hh	kk	hk	hk	kk	hk	hh	kk	hh	hk	kk	hh	hk	hk	kk	hk	kk	hk	hk	kk	hk	hk	hk	hk	hk	kk	hh	hk
chr15_31145287	31145287	1	73.7051	hk	hk	hh	hk	hk	hh	hk	hk	hk	hk	hh	hh	kk	hh	hk	kk	kk	hk	hh	kk	hk	hk	kk	hk	hh	kk	hh	hk	kk	hh	hk	hk	kk	hk	kk	hk	hk	kk	hk	hk	hk	hk	hk	kk	hh	hk
chr15_31145314	31145314	1	73.7051	hk	hk	kk	hk	--	kk	hk	hk	hk	hk	kk	kk	hh	--	hk	hh	hh	hh	kk	hh	hk	hk	hh	hk	kk	hh	hk	hk	hh	kk	hk	hk	hh	hk	hh	hk	hk	hh	hk	hk	hk	hk	hk	hh	kk	hk
chr15_28087880	28087880	1	74.1842	ll	lm	lm	lm	lm	lm	lm	lm	lm	ll	lm	lm	ll	ll	lm	lm	ll	ll	ll	lm	ll	ll	lm	lm	lm	ll	ll	ll	ll	lm	lm	ll	lm	lm	lm	lm	ll	lm	ll	ll	ll	lm	ll	ll	lm	ll
chr4_22510978	22510978	1	77.5706	ll	lm	lm	lm	lm	ll	lm	lm	lm	ll	lm	lm	ll	ll	lm	lm	ll	ll	ll	ll	lm	ll	lm	lm	lm	ll	ll	ll	ll	lm	lm	ll	lm	lm	lm	lm	ll	lm	lm	ll	ll	lm	ll	ll	lm	ll
chr16_25285897	25285897	1	81.8094	lm	ll	ll	ll	ll	lm	ll	ll	ll	lm	ll	ll	lm	lm	ll	ll	lm	lm	lm	lm	ll	lm	ll	ll	ll	lm	lm	lm	lm	ll	ll	lm	ll	ll	ll	ll	lm	ll	ll	lm	lm	ll	lm	lm	ll	lm
chr4_21367608	21367608	1	85.4063	ll	lm	lm	lm	lm	ll	lm	lm	lm	ll	lm	lm	ll	ll	lm	lm	ll	ll	ll	ll	lm	ll	lm	lm	lm	ll	ll	ll	ll	lm	lm	ll	lm	lm	lm	lm	ll	lm	lm	ll	ll	lm	ll	ll	lm	ll
chr4_21367610	21367610	1	85.4063	ll	lm	lm	lm	lm	ll	lm	lm	lm	ll	lm	lm	ll	ll	lm	lm	ll	ll	ll	ll	lm	ll	lm	lm	lm	ll	ll	ll	ll	lm	lm	ll	lm	lm	lm	lm	ll	lm	lm	ll	ll	lm	ll	ll	lm	ll
chr4_21367920	21367920	1	87.6133	ll	lm	lm	lm	lm	ll	lm	lm	lm	ll	lm	lm	ll	ll	lm	lm	ll	ll	ll	ll	lm	ll	lm	lm	lm	ll	ll	ll	ll	lm	lm	ll	lm	lm	lm	lm	ll	lm	lm	ll	ll	lm	ll	ll	lm	ll
chr4_21367899	21367899	1	87.6133	ll	lm	lm	lm	lm	ll	lm	lm	lm	ll	lm	lm	ll	ll	lm	lm	ll	ll	ll	ll	lm	ll	lm	lm	lm	ll	ll	ll	ll	lm	lm	ll	lm	lm	lm	lm	ll	lm	lm	ll	ll	lm	ll	ll	lm	ll
chr4_24219779	24219779	1	88.7703	hk	hk	kk	hk	kk	hk	hk	hk	hk	hk	kk	kk	hh	hk	kk	hk	hh	hh	hk	hh	kk	hk	hk	hk	kk	hh	hk	hk	hh	kk	hk	hk	hk	hk	hk	hk	hh	hk	hk	hk	hk	kk	hk	hh	kk	hk
chr4_23627774	23627774	1	88.8558	hk	hk	hh	hk	hh	hk	hk	hk	hk	hk	hh	hh	kk	hk	hh	hk	kk	kk	hk	kk	hh	hk	hk	hk	hh	kk	hk	hk	kk	hh	hk	hk	hk	hk	hk	hk	kk	hk	hk	hk	hk	hh	hk	kk	hh	hk
chr4_26430378	26430378	1	89.3259	hk	hk	hh	hk	hk	hh	hk	hk	hk	hk	hh	hh	kk	hh	hk	kk	kk	hk	hh	kk	hk	hk	kk	hk	hh	kk	hh	hk	kk	hh	hk	hk	kk	hk	kk	hk	hk	kk	hk	hk	hk	hk	hk	kk	hh	hk
chr4_28532506	28532506	1	91.1368	hh	kk	hk	kk	hh	hk	kk	kk	kk	hh	hk	kk	hk	hk	hh	hk	hk	kk	hk	hk	hh	hh	hk	kk	hk	hk	hk	hh	hk	hk	kk	hh	hk	kk	hk	kk	kk	hk	kk	hh	--	hh	hh	hk	hk	hh
chr4_28683688	28683688	1	91.8537	hh	kk	hk	kk	hh	hk	kk	kk	kk	hh	hk	kk	hk	hk	hh	hk	hk	kk	hk	hk	hh	hh	hk	kk	hk	hk	hk	hh	hk	hk	kk	hh	hk	kk	hk	kk	kk	hk	kk	hh	--	hh	hh	hk	hk	hh
chr13_15149613	15149613	1	93.7606	ll	lm	lm	lm	ll	lm	lm	lm	lm	ll	lm	lm	ll	lm	ll	ll	ll	lm	lm	ll	ll	ll	ll	lm	lm	ll	lm	ll	ll	lm	lm	ll	ll	lm	ll	lm	lm	ll	lm	ll	--	ll	ll	ll	lm	ll
chr13_15149606	15149606	1	93.7606	ll	lm	lm	lm	ll	lm	lm	lm	lm	ll	lm	lm	ll	lm	ll	ll	ll	lm	lm	ll	ll	ll	ll	lm	lm	ll	lm	ll	ll	lm	lm	ll	ll	lm	ll	lm	lm	ll	lm	ll	--	ll	ll	ll	lm	ll
chr4_28813617	28813617	1	97.8972	ll	lm	lm	lm	ll	lm	lm	lm	lm	ll	lm	lm	ll	lm	ll	ll	ll	lm	lm	ll	ll	ll	ll	lm	lm	ll	lm	ll	ll	lm	lm	ll	ll	lm	ll	lm	lm	ll	lm	ll	--	ll	ll	ll	lm	ll
chr7_11478747	11478747	1	100.996	ll	lm	lm	lm	ll	lm	lm	lm	lm	ll	lm	lm	ll	lm	ll	ll	ll	lm	lm	ll	ll	ll	ll	lm	lm	ll	lm	ll	ll	lm	lm	ll	ll	lm	ll	lm	lm	ll	lm	ll	--	ll	ll	ll	lm	ll
chr7_11478753	11478753	1	100.996	ll	lm	lm	lm	ll	lm	lm	lm	lm	ll	lm	lm	ll	lm	ll	ll	ll	lm	lm	ll	ll	ll	ll	lm	lm	ll	lm	ll	ll	lm	lm	ll	ll	lm	ll	lm	lm	ll	lm	ll	--	ll	ll	ll	lm	ll
chr7_11478769	11478769	1	100.996	ll	lm	lm	lm	ll	lm	lm	lm	lm	ll	lm	lm	ll	lm	ll	ll	ll	lm	lm	ll	ll	ll	ll	lm	lm	ll	lm	ll	ll	lm	lm	ll	ll	lm	ll	lm	lm	ll	lm	ll	--	ll	ll	ll	lm	ll
chr7_11478772	11478772	1	100.996	ll	lm	lm	lm	ll	lm	lm	lm	lm	ll	lm	lm	ll	lm	ll	ll	ll	lm	lm	ll	ll	ll	ll	lm	lm	ll	lm	ll	ll	lm	lm	ll	ll	lm	ll	lm	lm	ll	lm	ll	--	ll	ll	ll	lm	ll
chr4_29916444	29916444	1	103.066	hk	hk	kk	hk	hk	kk	hk	kk	hk	hk	kk	hk	hh	kk	hk	hh	hh	hk	kk	hh	hk	hk	hh	hk	kk	hh	kk	hk	hk	hk	hk	hk	hk	hk	hh	hk	hk	hh	hk	hk	hk	hk	hk	hh	kk	hk
chr4_29916417	29916417	1	103.368	hk	hk	hh	hk	hk	hh	hk	hh	hk	hk	hh	hk	kk	hh	hk	kk	kk	hk	hh	kk	hk	hk	kk	hk	hh	kk	hh	hk	hk	hk	hk	hk	hk	hk	kk	hk	hk	kk	hk	hk	hk	hk	hk	kk	hh	hk
chr4_29971756	29971756	1	103.879	lm	ll	ll	ll	lm	ll	ll	ll	ll	lm	ll	ll	lm	ll	lm	lm	lm	ll	ll	lm	lm	lm	lm	ll	ll	lm	ll	lm	lm	ll	ll	lm	lm	ll	lm	ll	ll	lm	ll	lm	lm	lm	lm	lm	ll	lm
chr4_30104120	30104120	1	104.078	lm	ll	ll	ll	lm	ll	ll	ll	ll	lm	ll	ll	lm	ll	lm	lm	lm	ll	ll	lm	lm	lm	lm	ll	ll	lm	ll	lm	lm	ll	ll	lm	lm	ll	lm	ll	ll	lm	ll	lm	lm	lm	lm	lm	ll	lm
chr4_30138384	30138384	1	104.278	lm	ll	ll	ll	lm	ll	ll	ll	ll	lm	ll	ll	lm	ll	lm	lm	lm	ll	ll	lm	lm	lm	lm	ll	ll	lm	ll	lm	lm	ll	ll	lm	lm	ll	lm	ll	ll	lm	ll	lm	lm	lm	lm	lm	ll	lm
chr4_30138388	30138388	1	104.278	lm	ll	ll	ll	lm	ll	ll	ll	ll	lm	ll	ll	lm	ll	lm	lm	lm	ll	ll	lm	lm	lm	lm	ll	ll	lm	ll	lm	lm	ll	ll	lm	lm	ll	lm	ll	ll	lm	ll	lm	--	lm	lm	lm	ll	lm
chr8_30668726	30668726	1	104.683	lm	ll	ll	ll	lm	ll	ll	ll	ll	lm	ll	ll	lm	ll	lm	lm	lm	ll	ll	lm	lm	lm	lm	ll	ll	lm	ll	lm	lm	ll	ll	lm	lm	ll	lm	ll	ll	lm	ll	lm	--	lm	lm	lm	ll	lm
chr4_30104323	30104323	1	105.301	ll	lm	lm	lm	ll	lm	lm	lm	lm	ll	lm	lm	ll	lm	ll	ll	ll	lm	lm	ll	ll	ll	ll	lm	lm	ll	lm	ll	ll	lm	lm	ll	ll	lm	ll	lm	lm	ll	lm	ll	--	ll	ll	ll	lm	ll
chr4_30104337	30104337	1	105.4	ll	lm	lm	lm	ll	lm	lm	lm	lm	ll	lm	lm	ll	lm	ll	ll	ll	lm	lm	ll	ll	ll	ll	lm	lm	ll	lm	ll	ll	lm	lm	ll	ll	lm	ll	lm	lm	ll	lm	ll	--	ll	ll	ll	lm	ll
chr4_30138149	30138149	1	105.911	ll	lm	lm	lm	ll	lm	lm	lm	lm	ll	lm	lm	ll	lm	ll	ll	ll	lm	lm	ll	ll	ll	ll	lm	lm	ll	lm	ll	ll	lm	lm	ll	ll	lm	ll	lm	lm	ll	lm	ll	ll	ll	ll	ll	lm	ll
chr4_30138329	30138329	1	106.01	ll	lm	lm	lm	ll	lm	lm	lm	lm	ll	lm	lm	ll	lm	ll	ll	ll	lm	lm	ll	ll	ll	ll	lm	lm	ll	lm	ll	ll	lm	lm	ll	ll	lm	ll	lm	lm	ll	lm	ll	ll	ll	ll	ll	lm	ll
chr4_31086581	31086581	1	107.194	ll	lm	lm	lm	ll	lm	lm	lm	lm	ll	lm	lm	ll	lm	ll	ll	ll	lm	lm	ll	ll	ll	ll	lm	lm	ll	lm	ll	ll	lm	lm	ll	ll	lm	ll	lm	lm	ll	lm	ll	ll	ll	ll	ll	lm	ll
chr4_31217554	31217554	1	108.26	ll	lm	lm	lm	ll	lm	lm	lm	lm	ll	lm	lm	ll	lm	ll	ll	ll	lm	lm	ll	ll	ll	ll	lm	lm	ll	lm	ll	ll	lm	lm	ll	ll	lm	ll	lm	lm	ll	lm	ll	ll	ll	ll	ll	lm	ll
chr4_31418985	31418985	1	108.666	ll	lm	lm	lm	ll	lm	lm	lm	lm	ll	lm	lm	ll	lm	ll	ll	ll	lm	lm	ll	ll	ll	ll	lm	lm	ll	lm	ll	ll	lm	lm	ll	ll	lm	ll	lm	lm	ll	lm	ll	ll	ll	ll	ll	lm	ll
chr4_31780804	31780804	1	108.967	ll	lm	lm	lm	ll	lm	lm	lm	lm	ll	lm	lm	ll	lm	ll	ll	ll	lm	lm	ll	ll	ll	ll	lm	lm	ll	lm	ll	ll	lm	lm	ll	ll	lm	ll	lm	lm	ll	lm	ll	ll	ll	ll	ll	lm	ll
chr4_31780867	31780867	1	108.967	ll	lm	lm	lm	ll	lm	lm	lm	lm	ll	lm	lm	ll	lm	ll	ll	ll	lm	lm	ll	ll	ll	ll	lm	lm	ll	lm	ll	ll	lm	lm	ll	ll	lm	ll	lm	lm	ll	lm	ll	ll	ll	ll	ll	lm	ll
chr4_31865606	31865606	1	109.695	ll	lm	lm	lm	ll	lm	lm	lm	lm	ll	lm	lm	ll	lm	ll	ll	ll	lm	lm	ll	ll	ll	ll	lm	lm	ll	lm	ll	ll	lm	lm	ll	ll	lm	ll	lm	lm	ll	lm	ll	ll	ll	ll	ll	lm	ll
chr4_32034407	32034407	1	110.742	hk	hk	kk	hk	hk	kk	hk	kk	hk	hk	kk	hk	hh	kk	hk	hh	hh	kk	kk	hh	hk	hk	hh	hk	kk	hh	kk	hk	hk	hk	kk	hk	hk	hk	hh	hk	hk	hh	hk	hk	hk	hk	hh	hk	kk	hk
chr4_31865480	31865480	1	112.271	ll	lm	lm	lm	ll	lm	lm	lm	lm	ll	lm	lm	ll	lm	ll	ll	ll	lm	lm	ll	ll	ll	ll	lm	lm	ll	lm	ll	ll	lm	lm	ll	ll	lm	ll	lm	lm	ll	lm	ll	ll	ll	ll	ll	lm	ll
chr4_31780784	31780784	1	113.574	lm	ll	ll	ll	lm	ll	ll	ll	ll	lm	ll	ll	lm	ll	lm	lm	lm	ll	ll	lm	lm	lm	lm	ll	ll	lm	ll	lm	lm	ll	ll	lm	lm	ll	lm	ll	ll	lm	ll	lm	lm	lm	lm	lm	ll	lm
chr4_31483735	31483735	1	114.026	hk	hk	hh	hk	hk	hh	hk	hh	hk	hk	hh	hk	kk	hh	hk	kk	kk	hh	hh	kk	hk	hk	kk	hk	hh	kk	hh	hk	hk	hk	--	hk	hk	hk	kk	hk	hk	kk	hk	hk	hk	hk	kk	hk	hh	hk
chr4_31166145	31166145	1	114.496	lm	ll	ll	ll	lm	ll	ll	ll	ll	lm	ll	ll	lm	ll	lm	lm	lm	ll	ll	lm	lm	lm	lm	ll	ll	lm	ll	lm	lm	ll	ll	lm	lm	ll	lm	ll	ll	lm	ll	lm	lm	lm	lm	lm	ll	lm
chr4_30702033	30702033	1	116.046	lm	ll	ll	ll	lm	ll	ll	ll	ll	lm	ll	ll	lm	ll	lm	lm	lm	ll	ll	lm	lm	lm	lm	ll	ll	lm	ll	lm	lm	ll	ll	lm	lm	ll	lm	ll	ll	lm	ll	lm	lm	lm	lm	lm	ll	lm
chr4_30558443	30558443	1	116.557	lm	ll	ll	ll	lm	ll	ll	ll	ll	lm	ll	ll	lm	ll	lm	lm	lm	ll	ll	lm	lm	lm	lm	ll	ll	lm	ll	lm	lm	ll	ll	lm	lm	ll	lm	ll	ll	lm	ll	lm	lm	lm	lm	lm	ll	lm
chr4_30702021	30702021	1	116.96	kk	hh	hk	hh	kk	hk	hh	hk	hh	kk	hk	hh	hk	hk	kk	hk	hk	hh	hk	hk	kk	kk	hk	hh	hk	hk	hk	kk	kk	hh	hh	kk	kk	hh	hk	hh	hh	hk	hh	kk	kk	kk	kk	kk	hk	kk
chr4_30702043	30702043	1	116.96	kk	hh	hk	hh	kk	hk	hh	hk	hh	kk	hk	hh	hk	hk	kk	hk	hk	hh	hk	hk	kk	kk	hk	hh	hk	hk	hk	kk	kk	hh	hh	kk	kk	hh	hk	hh	hh	hk	hh	kk	kk	kk	kk	kk	hk	kk
chr7_6990708	6990708	1	120.056	lm	ll	ll	ll	lm	ll	ll	ll	ll	lm	ll	ll	lm	ll	lm	lm	lm	ll	ll	lm	lm	lm	lm	ll	ll	lm	ll	lm	lm	ll	ll	lm	lm	ll	lm	ll	ll	lm	ll	lm	lm	lm	lm	lm	ll	lm
chr6_33372618	33372618	1	132.222	lm	ll	ll	ll	ll	ll	ll	ll	ll	lm	ll	ll	lm	lm	ll	ll	lm	lm	lm	ll	lm	lm	ll	ll	ll	lm	lm	lm	lm	ll	ll	lm	ll	ll	ll	ll	lm	ll	lm	lm	lm	ll	lm	lm	ll	lm
chr13_34486628	34486628	1	140.659	lm	ll	ll	ll	ll	ll	ll	ll	ll	lm	ll	ll	lm	lm	ll	ll	lm	lm	lm	ll	lm	lm	ll	ll	ll	lm	lm	lm	lm	ll	ll	lm	ll	ll	ll	ll	lm	ll	lm	lm	lm	ll	lm	lm	ll	lm
chr12_6088501	6088501	1	146.906	lm	ll	ll	ll	ll	lm	ll	ll	ll	lm	ll	ll	lm	lm	ll	ll	lm	lm	lm	ll	lm	lm	ll	ll	ll	lm	lm	lm	lm	ll	ll	lm	ll	ll	ll	ll	lm	ll	lm	lm	lm	ll	lm	lm	ll	lm
chr12_6088510	6088510	1	146.906	lm	ll	ll	ll	ll	lm	ll	ll	ll	lm	ll	ll	lm	lm	ll	ll	lm	lm	lm	ll	lm	lm	ll	ll	ll	lm	lm	lm	lm	ll	ll	lm	ll	ll	ll	ll	lm	ll	lm	lm	lm	ll	lm	lm	ll	lm
chr12_6088502	6088502	1	146.906	lm	ll	ll	ll	ll	lm	ll	ll	ll	lm	ll	ll	lm	lm	ll	ll	lm	lm	lm	ll	lm	lm	ll	ll	ll	lm	lm	lm	lm	ll	ll	lm	ll	ll	ll	ll	lm	ll	lm	lm	lm	ll	lm	lm	ll	lm
chr9_1732450	1732450	2	0	lm	lm	ll	ll	lm	lm	ll	lm	ll	lm	lm	lm	lm	ll	ll	lm	ll	ll	ll	lm	lm	lm	ll	ll	lm	ll	ll	ll	lm	ll	ll	lm	lm	ll	lm	ll	lm	lm	lm	ll	lm	lm	lm	ll	lm	lm
chr9_1732454	1732454	2	11.0256	lm	lm	ll	ll	lm	lm	ll	lm	ll	lm	lm	lm	lm	ll	ll	lm	ll	ll	ll	lm	lm	lm	ll	ll	lm	ll	ll	ll	lm	ll	ll	lm	lm	ll	lm	ll	lm	lm	lm	ll	lm	lm	lm	ll	lm	lm
chr9_1732505	1732505	2	15.0383	lm	lm	ll	ll	lm	lm	ll	lm	ll	lm	lm	lm	lm	ll	ll	lm	ll	ll	ll	lm	lm	lm	ll	ll	lm	ll	ll	ll	lm	ll	ll	lm	ll	ll	lm	ll	lm	lm	lm	ll	lm	lm	lm	ll	lm	lm
chr9_1732462	1732462	2	15.0383	lm	lm	ll	ll	lm	lm	ll	lm	ll	lm	lm	lm	lm	ll	ll	lm	ll	ll	ll	lm	lm	lm	ll	ll	lm	ll	ll	ll	lm	ll	ll	lm	--	ll	lm	ll	lm	lm	lm	ll	lm	lm	lm	ll	lm	lm
chr9_1732518	1732518	2	15.0639	lm	lm	ll	ll	lm	lm	ll	lm	ll	lm	lm	lm	lm	ll	ll	lm	ll	ll	ll	lm	lm	lm	ll	ll	lm	ll	ll	ll	lm	ll	ll	lm	ll	ll	lm	ll	lm	lm	lm	ll	lm	lm	lm	ll	lm	lm
chr9_1732475	1732475	2	15.1294	lm	lm	ll	ll	lm	lm	ll	lm	ll	lm	lm	lm	--	ll	ll	lm	ll	ll	ll	lm	lm	lm	ll	ll	lm	ll	ll	ll	lm	ll	ll	lm	ll	ll	lm	ll	lm	lm	lm	ll	lm	lm	lm	ll	lm	lm
chr9_1732541	1732541	2	15.2812	lm	lm	ll	ll	lm	lm	ll	lm	ll	lm	lm	lm	--	ll	ll	lm	ll	ll	ll	lm	lm	lm	ll	ll	lm	ll	ll	ll	lm	ll	ll	lm	ll	ll	lm	ll	lm	lm	lm	ll	lm	lm	lm	ll	lm	lm
chr9_1732540	1732540	2	15.3745	lm	lm	ll	ll	lm	lm	ll	lm	ll	lm	lm	lm	--	ll	ll	lm	ll	ll	ll	lm	lm	lm	ll	ll	lm	ll	ll	ll	lm	ll	ll	lm	ll	ll	lm	ll	lm	lm	lm	ll	lm	lm	lm	ll	lm	lm
chr1_16842846	16842846	2	15.8583	lm	lm	ll	ll	lm	lm	ll	lm	ll	lm	lm	lm	lm	ll	ll	lm	ll	ll	ll	lm	lm	lm	ll	ll	lm	ll	ll	ll	lm	ll	ll	lm	lm	ll	lm	ll	lm	lm	lm	ll	lm	--	lm	ll	lm	lm
chr1_16842872	16842872	2	23.2978	lm	lm	ll	ll	lm	lm	ll	lm	ll	lm	lm	lm	lm	ll	ll	lm	ll	ll	ll	lm	lm	lm	ll	ll	lm	ll	ll	ll	lm	ll	ll	lm	lm	ll	lm	ll	lm	lm	lm	ll	lm	ll	lm	ll	lm	lm
chr17_1476310	1476310	2	23.9039	lm	lm	ll	ll	lm	lm	ll	lm	ll	lm	lm	lm	lm	ll	ll	lm	ll	ll	ll	lm	lm	lm	ll	ll	lm	ll	ll	ll	lm	ll	ll	lm	lm	ll	lm	ll	lm	lm	lm	ll	lm	--	lm	ll	lm	lm
chr5_27982920	27982920	2	24.2234	lm	lm	ll	ll	lm	lm	ll	lm	ll	lm	lm	lm	lm	ll	ll	lm	ll	ll	ll	lm	lm	lm	ll	ll	lm	ll	ll	ll	lm	ll	ll	lm	lm	ll	lm	ll	lm	lm	lm	ll	lm	--	lm	ll	lm	lm
chr17_662157	662157	2	24.3027	ll	ll	lm	lm	ll	ll	lm	ll	lm	ll	ll	ll	ll	lm	lm	ll	lm	lm	lm	ll	ll	ll	lm	lm	ll	lm	lm	lm	ll	lm	lm	ll	ll	lm	ll	lm	ll	ll	ll	lm	ll	--	ll	lm	ll	ll
chr17_662123	662123	2	24.3027	ll	ll	lm	lm	ll	ll	lm	ll	lm	ll	ll	ll	ll	lm	lm	ll	lm	lm	lm	ll	ll	ll	lm	lm	ll	lm	lm	lm	ll	lm	lm	ll	ll	lm	ll	lm	ll	ll	ll	lm	ll	--	ll	lm	ll	ll
chr16_17736149	17736149	2	24.3464	ll	ll	lm	lm	ll	ll	lm	ll	lm	ll	ll	ll	ll	lm	lm	ll	lm	lm	lm	ll	ll	ll	lm	lm	ll	lm	lm	lm	ll	lm	lm	ll	ll	lm	ll	lm	ll	ll	ll	lm	ll	ll	ll	lm	ll	ll
chr16_25285940	25285940	2	24.4205	ll	ll	lm	lm	ll	ll	lm	ll	lm	ll	ll	ll	ll	lm	lm	ll	lm	lm	lm	ll	ll	ll	lm	lm	ll	lm	lm	lm	ll	lm	lm	ll	ll	lm	ll	lm	ll	ll	ll	lm	ll	ll	ll	lm	ll	ll
chr17_1089395	1089395	2	24.4593	ll	ll	lm	lm	ll	ll	lm	ll	lm	ll	ll	ll	ll	lm	lm	ll	lm	lm	lm	ll	ll	ll	lm	lm	ll	lm	lm	lm	ll	lm	lm	ll	ll	lm	ll	lm	ll	ll	ll	lm	ll	ll	ll	lm	ll	ll
chr17_662101	662101	2	24.4849	lm	lm	ll	ll	lm	lm	ll	lm	ll	lm	lm	lm	lm	ll	ll	lm	ll	ll	ll	lm	lm	lm	ll	ll	lm	ll	ll	ll	lm	ll	ll	lm	lm	ll	lm	ll	lm	lm	lm	ll	lm	lm	lm	ll	lm	lm
chr17_662112	662112	2	24.4849	lm	lm	ll	ll	lm	lm	ll	lm	ll	lm	lm	lm	lm	ll	ll	lm	ll	ll	ll	lm	lm	lm	ll	ll	lm	ll	ll	ll	lm	ll	ll	lm	lm	ll	lm	ll	lm	lm	lm	ll	lm	lm	lm	ll	lm	lm
chr17_662160	662160	2	24.4849	lm	lm	ll	ll	lm	lm	ll	lm	ll	lm	lm	lm	lm	ll	ll	lm	ll	ll	ll	lm	lm	lm	ll	ll	lm	ll	ll	ll	lm	ll	ll	lm	lm	ll	lm	ll	lm	lm	lm	ll	lm	lm	lm	ll	lm	lm
chr17_662100	662100	2	24.4849	lm	lm	ll	ll	lm	lm	ll	lm	ll	lm	lm	lm	lm	ll	ll	lm	ll	ll	ll	lm	lm	lm	ll	ll	lm	ll	ll	ll	lm	ll	ll	lm	lm	ll	lm	ll	lm	lm	lm	ll	lm	lm	lm	ll	lm	lm
chr17_1183369	1183369	2	24.5105	ll	ll	lm	lm	ll	ll	lm	ll	lm	ll	ll	ll	ll	lm	lm	ll	lm	lm	lm	ll	ll	ll	lm	lm	ll	lm	lm	lm	ll	lm	lm	ll	ll	lm	ll	lm	ll	ll	ll	lm	ll	ll	ll	lm	ll	ll
chr17_1206835	1206835	2	24.5492	ll	ll	lm	lm	ll	ll	lm	ll	lm	ll	ll	ll	ll	lm	lm	ll	lm	lm	lm	ll	ll	ll	lm	lm	ll	lm	lm	lm	ll	lm	lm	ll	ll	lm	ll	lm	ll	ll	ll	lm	ll	ll	ll	lm	ll	ll
chr17_1206866	1206866	2	24.5492	ll	ll	lm	lm	ll	ll	lm	ll	lm	ll	ll	ll	ll	lm	lm	ll	lm	lm	lm	ll	ll	ll	lm	lm	ll	lm	lm	lm	ll	lm	lm	ll	ll	lm	ll	lm	ll	ll	ll	lm	ll	ll	ll	lm	ll	ll
chr17_1196179	1196179	2	24.5894	hk	hh	hk	hk	hh	hh	kk	hh	hk	hk	hh	hh	hk	kk	kk	hh	kk	kk	hk	hh	hk	hk	hk	hk	hk	kk	kk	kk	hk	kk	kk	hh	hh	hk	hh	kk	hh	hh	hk	kk	hh	hk	hk	hk	hh	hk
chr17_1885214	1885214	2	24.7361	ll	ll	lm	lm	ll	ll	lm	ll	lm	ll	ll	ll	ll	lm	lm	ll	lm	lm	lm	ll	ll	ll	lm	lm	ll	lm	lm	lm	ll	lm	lm	ll	ll	lm	ll	lm	ll	ll	ll	lm	ll	ll	ll	lm	ll	ll
chr17_2214195	2214195	2	24.8436	ll	ll	lm	lm	ll	ll	lm	ll	lm	ll	ll	ll	lm	lm	lm	ll	lm	lm	lm	ll	ll	ll	lm	lm	ll	lm	lm	lm	ll	lm	lm	ll	lm	lm	ll	lm	ll	ll	ll	lm	--	ll	ll	lm	ll	ll
chr17_2214163	2214163	2	24.8436	ll	ll	lm	lm	ll	ll	lm	ll	lm	ll	ll	ll	lm	lm	lm	ll	lm	lm	lm	ll	ll	ll	lm	lm	ll	lm	lm	lm	ll	lm	lm	ll	lm	lm	ll	lm	ll	ll	ll	lm	--	ll	ll	lm	ll	ll
chr17_2328728	2328728	2	24.9782	hh	hk	kk	kk	hk	hk	hk	hk	kk	hh	hk	hk	hk	hk	kk	hk	hk	hk	hk	hk	hh	hh	kk	kk	hh	hk	hk	hk	hh	hk	hk	hk	kk	hk	hk	hk	hk	hk	hh	hk	hk	hh	hh	kk	hk	hh
chr9_6366928	6366928	2	33.1126	ll	ll	lm	lm	ll	ll	lm	ll	lm	ll	ll	ll	lm	lm	lm	ll	lm	lm	lm	ll	ll	ll	lm	lm	ll	lm	lm	lm	ll	lm	lm	ll	lm	lm	ll	lm	ll	ll	ll	lm	lm	ll	ll	lm	ll	ll
chr9_6366934	6366934	2	33.1126	ll	ll	lm	lm	ll	ll	lm	ll	lm	ll	ll	ll	lm	lm	lm	ll	lm	lm	lm	ll	ll	ll	lm	lm	ll	lm	lm	lm	ll	lm	lm	ll	lm	lm	ll	lm	ll	ll	ll	lm	lm	ll	ll	lm	ll	ll
chr17_2821041	2821041	2	33.1781	kk	hk	hh	hh	hk	hk	hk	hk	hh	kk	hk	hk	hk	hk	hh	hk	hk	hk	hk	hk	kk	kk	hh	hh	kk	hk	hk	hk	kk	hk	hk	hk	hh	hk	hk	hk	hk	hk	kk	hk	--	kk	kk	hh	hk	kk
chr17_2821106	2821106	2	33.1781	hh	hk	kk	kk	hk	hk	hk	hk	kk	hh	hk	hk	hk	hk	kk	hk	hk	hk	hk	hk	hh	hh	kk	kk	hh	hk	hk	hk	hh	hk	hk	hk	kk	hk	hk	hk	hk	hk	hh	hk	hk	hh	hh	kk	hk	hh
chr17_2730105	2730105	2	33.2301	ll	ll	lm	lm	ll	ll	lm	ll	lm	ll	ll	ll	lm	lm	lm	ll	lm	lm	lm	ll	ll	ll	lm	lm	ll	lm	lm	lm	ll	lm	lm	ll	lm	lm	ll	lm	ll	ll	ll	lm	lm	ll	ll	lm	ll	ll
chr17_2730111	2730111	2	33.2301	ll	ll	lm	lm	ll	ll	lm	ll	lm	ll	ll	ll	lm	lm	lm	ll	lm	lm	lm	ll	ll	ll	lm	lm	ll	lm	lm	lm	ll	lm	lm	ll	lm	lm	ll	lm	ll	ll	ll	lm	lm	ll	ll	lm	ll	ll
chr17_2967059	2967059	2	33.2821	lm	lm	ll	ll	lm	lm	ll	lm	ll	lm	lm	lm	ll	ll	ll	lm	ll	ll	ll	lm	lm	lm	ll	ll	lm	ll	ll	ll	lm	ll	ll	lm	ll	ll	lm	ll	lm	lm	lm	ll	ll	lm	lm	ll	lm	lm
chr17_3232246	3232246	2	33.3917	hh	hk	kk	kk	hk	hk	hk	hk	kk	hh	hk	hk	hk	hk	--	hk	hk	hk	--	hk	hh	hh	kk	kk	hh	hk	hk	hk	hh	hk	hk	hk	kk	hk	hk	hk	hk	hk	hh	hk	--	hh	hh	kk	hk	hh
chr17_3144791	3144791	2	33.4807	ll	ll	lm	lm	ll	ll	lm	ll	lm	ll	ll	ll	lm	lm	lm	ll	lm	lm	lm	ll	ll	ll	lm	lm	ll	lm	lm	lm	ll	lm	lm	ll	lm	lm	ll	lm	ll	ll	ll	lm	--	ll	ll	lm	ll	ll
chr17_3537948	3537948	2	33.5882	lm	lm	ll	ll	lm	lm	ll	lm	ll	lm	lm	lm	ll	ll	ll	lm	ll	ll	ll	lm	lm	lm	ll	ll	lm	ll	ll	ll	lm	ll	ll	lm	ll	ll	lm	ll	lm	lm	lm	ll	lm	lm	lm	ll	lm	lm
chr17_4117326	4117326	2	33.6538	lm	lm	ll	ll	lm	lm	ll	lm	ll	lm	lm	lm	ll	ll	ll	lm	ll	ll	ll	lm	lm	lm	ll	--	lm	ll	ll	ll	lm	ll	ll	lm	ll	ll	lm	ll	lm	lm	lm	ll	lm	lm	lm	ll	lm	lm
chr17_4117348	4117348	2	33.6538	lm	lm	ll	ll	lm	lm	ll	lm	ll	lm	lm	lm	ll	ll	ll	lm	ll	ll	ll	lm	lm	lm	ll	--	lm	ll	ll	ll	lm	ll	ll	lm	ll	ll	lm	ll	lm	lm	lm	ll	lm	lm	lm	ll	lm	lm
chr17_4117370	4117370	2	33.6538	lm	lm	ll	ll	lm	lm	ll	lm	ll	lm	lm	lm	ll	ll	ll	lm	ll	ll	ll	lm	lm	lm	ll	--	lm	ll	ll	ll	lm	ll	ll	lm	ll	ll	lm	ll	lm	lm	lm	ll	lm	lm	lm	ll	lm	lm
chr17_4117611	4117611	2	33.6665	lm	lm	ll	ll	lm	lm	ll	lm	ll	lm	lm	lm	ll	ll	ll	lm	ll	ll	ll	lm	lm	lm	ll	--	lm	ll	ll	ll	lm	ll	ll	lm	ll	ll	lm	ll	lm	lm	lm	ll	lm	lm	lm	ll	lm	lm
chr17_4190369	4190369	2	33.7221	lm	lm	ll	ll	lm	lm	ll	lm	ll	lm	lm	lm	ll	ll	ll	lm	ll	ll	ll	lm	lm	lm	ll	lm	lm	ll	ll	ll	lm	ll	ll	lm	ll	ll	--	ll	lm	lm	lm	ll	lm	lm	lm	ll	lm	lm
chr17_4190397	4190397	2	33.7362	lm	lm	ll	ll	lm	lm	ll	lm	ll	lm	lm	lm	ll	ll	ll	lm	ll	ll	ll	lm	lm	lm	ll	lm	lm	ll	ll	ll	lm	ll	ll	lm	ll	ll	--	ll	lm	lm	lm	ll	lm	lm	lm	ll	lm	lm
chr17_4199520	4199520	2	33.8383	lm	lm	ll	ll	lm	lm	ll	lm	ll	lm	lm	lm	ll	ll	ll	lm	ll	ll	ll	lm	lm	lm	ll	lm	lm	ll	ll	ll	lm	ll	ll	lm	ll	ll	ll	ll	lm	lm	lm	ll	lm	lm	lm	ll	lm	lm
chr17_4174171	4174171	2	33.9458	lm	lm	ll	ll	lm	lm	ll	lm	ll	lm	lm	lm	ll	ll	ll	lm	ll	ll	ll	lm	lm	lm	ll	lm	lm	ll	ll	ll	lm	ll	ll	lm	ll	ll	--	ll	lm	lm	lm	ll	lm	lm	lm	ll	lm	lm
chr17_4441875	4441875	2	33.9978	lm	lm	ll	ll	lm	lm	ll	lm	ll	lm	lm	lm	ll	ll	ll	lm	ll	ll	ll	lm	lm	lm	ll	lm	lm	ll	ll	ll	lm	ll	ll	lm	ll	ll	lm	ll	lm	lm	lm	ll	lm	lm	lm	ll	lm	lm
chr17_4441787	4441787	2	44.0198	hk	hk	hh	hh	hk	hk	hk	hk	hh	kk	hk	hk	hk	hk	hh	hk	hk	hk	hk	hk	hk	kk	hk	hk	kk	hk	hk	hk	kk	hk	hk	hk	hh	hk	--	hk	hk	hk	kk	hk	hk	kk	kk	hh	hk	kk
chr17_4234103	4234103	2	44.0818	ll	ll	lm	lm	ll	ll	lm	ll	lm	ll	ll	ll	lm	lm	lm	ll	lm	lm	lm	ll	ll	ll	lm	ll	ll	lm	lm	lm	ll	lm	lm	ll	lm	lm	ll	lm	ll	ll	ll	lm	ll	ll	ll	lm	ll	ll
chr17_4782841	4782841	2	44.2038	kk	kk	hk	hk	kk	kk	hh	kk	hk	hk	kk	kk	hh	hh	hk	kk	hh	hh	hh	kk	kk	hk	hh	kk	hk	hh	hh	hh	hk	hh	hh	kk	hk	hh	kk	hh	kk	kk	hk	hh	kk	hk	hk	hk	kk	hk
chr17_5507013	5507013	2	44.4024	lm	lm	ll	lm	lm	lm	ll	lm	lm	lm	lm	lm	ll	ll	ll	lm	ll	lm	ll	lm	ll	lm	ll	lm	ll	ll	ll	ll	lm	lm	ll	lm	ll	ll	ll	ll	lm	lm	lm	ll	--	lm	lm	ll	lm	ll
chr17_5506982	5506982	2	44.4411	lm	lm	ll	lm	lm	lm	ll	lm	lm	--	lm	lm	ll	ll	ll	lm	ll	lm	ll	lm	ll	lm	ll	lm	ll	ll	ll	ll	lm	lm	ll	lm	ll	ll	ll	ll	lm	lm	lm	ll	ll	lm	lm	ll	lm	ll
chr17_5507212	5507212	2	44.7808	lm	lm	ll	lm	lm	lm	ll	lm	lm	ll	lm	lm	ll	ll	ll	lm	ll	lm	ll	ll	ll	lm	lm	lm	ll	ll	ll	ll	lm	lm	ll	lm	ll	ll	ll	ll	lm	lm	lm	ll	ll	lm	lm	ll	lm	ll
chr17_5388240	5388240	2	45.1014	hk	hk	hh	hk	hk	hk	hk	hk	hh	hk	hk	hk	hk	hk	hh	hk	hk	kk	hk	hk	hh	kk	hk	hk	hk	hk	hk	hk	kk	kk	hk	hk	hh	hk	hh	hk	hk	hk	kk	hk	hk	kk	kk	hh	hk	hk
chr17_5835975	5835975	2	45.2529	lm	lm	ll	lm	lm	lm	ll	lm	ll	lm	lm	lm	ll	ll	ll	lm	ll	lm	ll	lm	ll	lm	ll	lm	--	ll	ll	ll	lm	lm	ll	lm	ll	ll	ll	ll	lm	lm	lm	ll	lm	lm	lm	ll	lm	lm
chr10_24302598	24302598	2	45.9722	ll	ll	lm	lm	ll	ll	lm	ll	lm	ll	ll	ll	lm	lm	lm	ll	lm	lm	lm	ll	ll	ll	lm	lm	ll	lm	lm	lm	ll	lm	lm	ll	lm	lm	ll	lm	ll	ll	ll	lm	ll	ll	ll	lm	ll	ll
chr10_24302619	24302619	2	46.109	ll	ll	lm	lm	ll	ll	lm	ll	lm	ll	ll	ll	lm	lm	lm	ll	lm	lm	lm	ll	ll	ll	lm	lm	ll	lm	lm	lm	ll	lm	lm	ll	lm	lm	ll	lm	ll	ll	ll	lm	ll	ll	ll	lm	ll	ll
chr10_24302613	24302613	2	46.1217	ll	ll	lm	lm	ll	ll	lm	ll	lm	ll	ll	ll	lm	lm	lm	ll	lm	lm	lm	ll	ll	ll	lm	lm	ll	lm	lm	lm	ll	lm	lm	ll	lm	lm	ll	lm	ll	ll	ll	lm	ll	ll	ll	lm	ll	ll
chr10_24302640	24302640	2	46.3044	ll	ll	lm	lm	ll	ll	lm	ll	lm	ll	ll	ll	lm	lm	lm	ll	lm	lm	lm	ll	ll	ll	lm	lm	ll	lm	lm	lm	ll	lm	lm	ll	lm	lm	ll	lm	ll	ll	ll	lm	ll	ll	ll	lm	ll	ll
chr17_4232736	4232736	2	46.9652	lm	lm	ll	ll	lm	lm	ll	lm	ll	lm	lm	lm	ll	ll	ll	lm	ll	ll	ll	lm	--	lm	ll	lm	lm	ll	ll	ll	lm	ll	ll	lm	ll	ll	ll	ll	lm	lm	lm	ll	lm	lm	lm	ll	lm	lm
chr17_5507041	5507041	2	47.449	lm	lm	ll	lm	lm	lm	ll	lm	ll	lm	lm	lm	ll	ll	ll	lm	ll	ll	ll	lm	ll	lm	ll	lm	lm	ll	ll	ll	lm	lm	ll	lm	ll	ll	ll	ll	lm	lm	lm	ll	lm	lm	lm	ll	lm	lm
chr15_48792630	48792630	2	47.8688	lm	lm	ll	lm	lm	lm	ll	lm	ll	lm	lm	lm	ll	ll	ll	lm	ll	ll	ll	lm	ll	lm	ll	lm	lm	ll	ll	ll	lm	ll	ll	lm	ll	ll	ll	ll	lm	lm	lm	ll	lm	lm	lm	ll	lm	lm
chr17_6277960	6277960	2	55.2085	lm	lm	ll	lm	lm	lm	ll	lm	ll	lm	lm	lm	ll	ll	ll	lm	ll	lm	ll	lm	ll	lm	ll	lm	lm	ll	ll	ll	lm	lm	ll	lm	ll	ll	ll	ll	lm	lm	lm	ll	lm	lm	lm	ll	lm	lm
chr17_5835259	5835259	2	55.4398	lm	lm	ll	lm	lm	lm	ll	lm	ll	lm	lm	lm	ll	ll	ll	lm	ll	lm	ll	lm	ll	lm	ll	lm	lm	ll	ll	ll	lm	lm	ll	lm	ll	ll	ll	ll	lm	lm	lm	ll	lm	lm	lm	ll	lm	lm
chr17_7537001	7537001	2	55.649	lm	lm	ll	lm	lm	lm	ll	lm	lm	ll	lm	lm	ll	ll	lm	lm	ll	lm	ll	ll	ll	lm	lm	lm	ll	ll	ll	ll	lm	lm	ll	lm	ll	ll	ll	ll	lm	ll	lm	ll	ll	lm	lm	ll	ll	ll
chr17_8992848	8992848	2	55.7909	lm	lm	ll	lm	lm	lm	ll	lm	lm	ll	lm	lm	ll	ll	lm	lm	ll	lm	ll	ll	ll	lm	lm	lm	ll	ll	ll	ll	lm	lm	ll	lm	ll	ll	ll	ll	lm	ll	lm	ll	ll	lm	lm	ll	ll	ll
chr17_8399651	8399651	2	55.9019	hk	hk	kk	hk	hk	hk	hk	hk	hk	kk	hk	hk	hk	hk	hk	hk	hk	hh	hk	kk	kk	hh	hh	hk	hk	hk	hk	hk	hh	hh	hk	hk	hk	hk	kk	hk	hk	kk	hh	hk	hk	hh	hh	kk	kk	hk
chr17_9621698	9621698	2	55.9982	hh	hh	hk	hh	hh	hh	kk	hh	hh	hk	hh	hh	kk	kk	hh	hh	kk	hk	kk	hk	hk	hk	hk	hh	kk	hk	kk	kk	hk	hk	kk	hh	kk	kk	kk	kk	hh	hk	hk	kk	kk	hk	hk	hk	hk	kk
chr17_9621661	9621661	2	56.0113	kk	kk	hk	kk	kk	kk	hh	kk	kk	hk	kk	kk	hh	hh	kk	kk	hh	hk	hh	hk	hk	hk	hk	kk	hh	hk	hh	hh	hk	hk	hh	kk	hh	hh	hh	hh	kk	hk	hk	hh	hh	hk	hk	hk	hk	hh
chr17_9621624	9621624	2	56.0113	kk	kk	hk	kk	kk	kk	hh	kk	kk	hk	kk	kk	hh	hh	kk	kk	hh	hk	hh	hk	hk	hk	hk	kk	hh	hk	hh	hh	hk	hk	hh	kk	hh	hh	hh	hh	kk	hk	hk	hh	hh	hk	hk	hk	hk	hh
chr17_9561056	9561056	2	56.05	hk	hk	kk	hk	hk	hk	hk	hk	hk	kk	hk	hk	hk	hk	hk	hk	hk	hh	hk	kk	kk	hh	hh	hk	hk	hk	hk	hk	hh	hh	hk	hk	hk	hk	hk	hk	hk	kk	hh	hk	hk	hh	hh	kk	kk	hk
chr17_9561057	9561057	2	56.05	hk	hk	kk	hk	hk	hk	hk	hk	hk	kk	hk	hk	hk	hk	hk	hk	hk	hh	hk	kk	kk	hh	hh	hk	hk	kk	hk	hk	hh	hh	hk	hk	hk	hk	hk	hk	hk	kk	hh	hk	hk	hh	hh	kk	kk	hk
chr17_9621697	9621697	2	56.05	ll	ll	lm	ll	ll	ll	lm	ll	ll	lm	ll	ll	lm	lm	ll	ll	lm	ll	lm	lm	lm	ll	ll	ll	lm	ll	lm	lm	ll	ll	lm	ll	lm	lm	lm	lm	ll	lm	ll	lm	lm	ll	ll	lm	lm	lm
chr17_10065224	10065224	2	56.0704	hk	hk	kk	hk	hk	hk	hk	hk	hk	kk	hk	hk	hk	hk	hk	hk	hk	hh	hk	kk	kk	hh	hh	hk	hk	hk	hk	hk	hh	hh	hk	hk	hk	hk	hk	hk	hk	kk	hh	hk	hk	hh	hh	kk	kk	hk
chr17_12023755	12023755	2	56.117	lm	lm	ll	lm	lm	lm	ll	lm	lm	ll	lm	lm	ll	ll	lm	lm	ll	lm	ll	ll	ll	lm	lm	lm	ll	lm	ll	ll	lm	lm	ll	lm	ll	ll	ll	ll	lm	ll	lm	ll	ll	lm	lm	ll	ll	ll
chr15_1371928	1371928	2	56.1426	ll	ll	lm	ll	ll	ll	lm	ll	ll	lm	ll	ll	lm	lm	ll	ll	lm	ll	lm	lm	lm	ll	ll	ll	lm	ll	lm	lm	ll	ll	lm	ll	lm	lm	lm	lm	ll	lm	ll	lm	lm	ll	ll	lm	lm	lm
chr4_19517383	19517383	2	56.1946	lm	lm	ll	lm	lm	lm	ll	lm	lm	ll	lm	lm	ll	ll	lm	lm	ll	lm	ll	ll	ll	lm	lm	lm	ll	lm	ll	ll	lm	lm	ll	lm	ll	ll	ll	ll	lm	ll	lm	ll	ll	lm	lm	ll	ll	ll
chr4_19517429	19517429	2	56.2202	lm	lm	ll	lm	lm	lm	ll	lm	lm	ll	lm	lm	ll	ll	lm	lm	ll	lm	ll	ll	ll	lm	lm	lm	ll	lm	ll	ll	lm	lm	ll	lm	ll	ll	ll	ll	lm	ll	lm	ll	ll	lm	lm	ll	ll	ll
chr8_5747411	5747411	2	56.3873	lm	lm	ll	lm	lm	lm	ll	lm	lm	ll	ll	lm	ll	ll	lm	lm	ll	lm	ll	ll	ll	lm	lm	lm	ll	lm	ll	ll	lm	lm	ll	ll	ll	ll	ll	ll	lm	ll	lm	ll	ll	lm	lm	ll	ll	lm
chr13_11739577	11739577	2	56.6357	ll	ll	lm	ll	ll	ll	lm	ll	ll	lm	lm	ll	lm	lm	ll	ll	lm	ll	lm	lm	lm	ll	ll	ll	lm	ll	lm	lm	ll	ll	lm	lm	lm	lm	lm	lm	ll	lm	ll	lm	lm	ll	ll	lm	lm	ll
chr17_26119874	26119874	2	66.8344	ll	ll	lm	ll	ll	ll	lm	ll	ll	lm	ll	ll	lm	lm	ll	ll	lm	ll	lm	lm	lm	ll	ll	ll	lm	ll	lm	lm	ll	ll	lm	lm	lm	lm	lm	lm	ll	lm	ll	lm	lm	ll	ll	lm	lm	--
chr17_26119917	26119917	2	66.8471	ll	ll	lm	ll	ll	ll	lm	ll	ll	lm	ll	ll	lm	lm	ll	ll	lm	ll	lm	lm	lm	ll	ll	ll	lm	ll	lm	lm	ll	ll	lm	lm	lm	lm	lm	lm	ll	lm	ll	lm	lm	ll	ll	lm	lm	lm
chr17_24291805	24291805	2	66.8598	lm	lm	ll	lm	lm	lm	ll	lm	lm	ll	lm	lm	ll	ll	lm	lm	ll	lm	ll	ll	ll	lm	lm	lm	ll	lm	ll	ll	lm	lm	ll	ll	ll	ll	ll	ll	lm	ll	lm	ll	ll	lm	lm	ll	ll	ll
chr17_23987112	23987112	2	66.8725	lm	lm	ll	lm	lm	lm	ll	lm	lm	ll	lm	lm	ll	ll	lm	lm	ll	lm	ll	ll	ll	lm	lm	lm	ll	lm	ll	ll	lm	lm	ll	ll	ll	ll	ll	ll	lm	ll	lm	ll	ll	lm	lm	ll	ll	ll
chr17_15917218	15917218	2	66.8981	kk	kk	hh	kk	kk	kk	hh	kk	kk	hk	hk	hk	hh	hh	kk	kk	hh	hk	hh	hk	hk	hk	hk	kk	hh	kk	hh	hh	hk	kk	hk	kk	hh	hh	hh	hh	kk	hk	hk	hh	hh	hk	hk	hk	hk	hh
chr17_15953848	15953848	2	66.9143	lm	lm	ll	lm	lm	lm	ll	lm	lm	ll	lm	lm	ll	ll	lm	lm	ll	lm	ll	ll	ll	lm	lm	lm	ll	lm	ll	ll	lm	lm	ll	lm	ll	ll	ll	ll	lm	ll	lm	ll	ll	lm	lm	ll	ll	ll
chr17_15843548	15843548	2	66.9628	kk	kk	hh	kk	kk	kk	hh	kk	kk	hk	hk	hk	hh	hh	kk	kk	hh	hk	hh	hk	hk	hk	hk	kk	hh	kk	hh	hh	hk	kk	hk	kk	hh	hh	hh	hh	kk	hk	hk	hh	hh	hk	hk	hk	hk	hh
chr17_15843572	15843572	2	66.9904	lm	lm	ll	lm	lm	lm	ll	lm	lm	ll	lm	lm	ll	ll	lm	lm	ll	lm	ll	ll	ll	lm	lm	lm	ll	lm	ll	ll	lm	lm	ll	lm	ll	ll	ll	ll	lm	ll	lm	ll	ll	lm	lm	ll	ll	ll
chr17_15843937	15843937	2	67.0425	ll	ll	lm	ll	ll	ll	lm	ll	ll	lm	ll	ll	lm	lm	ll	ll	lm	ll	lm	lm	lm	ll	ll	ll	lm	ll	lm	lm	ll	ll	lm	ll	lm	lm	lm	lm	ll	lm	ll	lm	lm	ll	ll	lm	lm	lm
chr17_15916979	15916979	2	67.1017	kk	kk	hh	kk	kk	kk	hh	kk	kk	hk	hk	hk	hh	hh	kk	kk	hh	hk	hh	hk	hk	hk	hk	kk	hh	kk	hh	hh	hk	kk	hk	kk	hh	hh	hh	hh	kk	hk	hk	hh	hh	hk	hk	hk	hk	hh
chr17_15211847	15211847	2	67.1212	ll	ll	lm	ll	ll	ll	lm	ll	ll	lm	ll	ll	lm	lm	ll	ll	lm	ll	lm	lm	lm	ll	ll	ll	lm	ll	lm	lm	ll	ll	lm	lm	lm	lm	lm	lm	ll	lm	ll	lm	lm	ll	ll	lm	lm	lm
chr17_21107464	21107464	2	67.1339	lm	lm	ll	lm	lm	lm	ll	lm	lm	ll	lm	lm	ll	ll	lm	lm	ll	lm	ll	ll	ll	lm	lm	lm	ll	lm	ll	ll	lm	lm	ll	--	ll	ll	ll	ll	lm	ll	lm	ll	ll	lm	lm	ll	ll	ll
chr17_15075090	15075090	2	67.1339	lm	lm	ll	lm	lm	lm	ll	lm	lm	ll	lm	lm	ll	ll	lm	lm	ll	lm	ll	ll	ll	lm	lm	lm	ll	lm	ll	ll	lm	lm	ll	lm	ll	ll	ll	ll	lm	ll	lm	ll	ll	lm	lm	ll	ll	ll
chr17_15075080	15075080	2	67.1339	lm	lm	ll	lm	lm	lm	ll	lm	lm	ll	lm	lm	ll	ll	lm	lm	ll	lm	ll	ll	ll	lm	lm	lm	ll	lm	ll	ll	lm	lm	ll	lm	ll	ll	ll	ll	lm	ll	lm	ll	ll	lm	lm	ll	ll	ll
chr17_15110352	15110352	2	67.1339	lm	lm	ll	lm	lm	lm	ll	lm	lm	ll	lm	lm	ll	ll	lm	lm	ll	lm	ll	ll	ll	lm	lm	lm	ll	lm	ll	ll	lm	lm	ll	lm	ll	ll	ll	ll	lm	ll	lm	ll	ll	lm	lm	ll	ll	ll
chr17_15953829	15953829	2	67.1726	ll	ll	lm	ll	ll	ll	lm	ll	ll	lm	ll	ll	lm	lm	ll	ll	lm	ll	lm	lm	lm	ll	ll	ll	lm	ll	lm	lm	ll	ll	lm	ll	lm	lm	lm	lm	ll	lm	ll	lm	lm	ll	ll	lm	lm	lm
chr17_15953800	15953800	2	67.1853	ll	ll	lm	ll	ll	ll	lm	ll	ll	lm	ll	ll	lm	lm	ll	ll	lm	ll	lm	lm	lm	ll	ll	ll	lm	ll	lm	lm	ll	ll	lm	ll	lm	lm	lm	lm	ll	lm	ll	lm	lm	ll	ll	lm	lm	lm
chr10_7196986	7196986	2	67.3371	lm	lm	ll	lm	lm	lm	ll	lm	lm	ll	lm	lm	ll	ll	lm	lm	ll	lm	ll	ll	ll	lm	lm	lm	ll	lm	ll	ll	lm	lm	ll	lm	ll	ll	ll	ll	lm	ll	lm	ll	ll	lm	lm	ll	ll	ll
chr17_16162875	16162875	2	67.5198	lm	lm	ll	lm	lm	lm	ll	lm	lm	ll	lm	lm	ll	ll	lm	lm	ll	lm	ll	ll	ll	lm	lm	lm	ll	lm	ll	ll	lm	lm	ll	lm	ll	ll	ll	ll	lm	ll	lm	ll	ll	lm	lm	ll	ll	ll
chr17_20492208	20492208	2	67.667	lm	lm	ll	lm	lm	lm	ll	lm	lm	ll	lm	lm	ll	ll	lm	lm	ll	lm	ll	ll	ll	lm	lm	lm	ll	lm	ll	ll	lm	lm	ll	lm	ll	ll	ll	ll	lm	ll	lm	ll	ll	lm	lm	ll	ll	ll
chr17_12931130	12931130	2	67.7231	ll	ll	lm	ll	ll	ll	lm	ll	ll	lm	ll	ll	lm	lm	ll	ll	lm	ll	lm	lm	lm	ll	ll	ll	lm	ll	lm	lm	ll	ll	lm	ll	lm	lm	lm	lm	ll	lm	ll	lm	lm	ll	ll	lm	lm	lm
chr17_15907359	15907359	2	67.7618	ll	ll	lm	ll	ll	ll	lm	ll	ll	lm	ll	ll	lm	lm	ll	ll	lm	ll	lm	lm	lm	ll	ll	ll	lm	ll	lm	lm	ll	ll	lm	ll	lm	lm	lm	lm	ll	lm	ll	lm	lm	ll	ll	lm	lm	lm
chr17_15907332	15907332	2	67.7745	ll	ll	lm	ll	ll	ll	lm	ll	ll	lm	ll	ll	lm	lm	ll	ll	lm	ll	lm	lm	lm	ll	ll	ll	lm	ll	lm	lm	ll	ll	lm	ll	lm	lm	lm	lm	ll	lm	ll	lm	lm	ll	ll	lm	lm	lm
chr17_23722329	23722329	2	67.84	lm	lm	ll	lm	lm	lm	ll	lm	lm	ll	lm	lm	ll	ll	lm	lm	ll	lm	ll	ll	ll	lm	lm	lm	ll	lm	ll	ll	lm	lm	ll	lm	ll	ll	ll	ll	lm	ll	lm	ll	ll	lm	lm	ll	ll	ll
chr13_15150321	15150321	2	75.0548	lm	lm	ll	lm	lm	lm	ll	lm	lm	ll	lm	lm	ll	ll	lm	lm	ll	lm	ll	ll	ll	lm	lm	lm	ll	lm	ll	ll	lm	lm	ll	lm	ll	ll	ll	ll	lm	ll	lm	ll	ll	lm	lm	ll	ll	ll
chr13_16368683	16368683	2	75.3743	ll	ll	lm	ll	ll	ll	lm	ll	ll	lm	--	ll	lm	lm	ll	ll	lm	ll	lm	lm	lm	ll	ll	ll	lm	ll	lm	lm	ll	ll	lm	lm	lm	lm	lm	lm	ll	lm	ll	lm	lm	ll	ll	lm	lm	ll
chr17_27288581	27288581	2	75.5729	lm	lm	ll	lm	lm	lm	ll	lm	lm	ll	lm	lm	ll	ll	lm	lm	ll	lm	ll	ll	ll	lm	lm	lm	ll	lm	ll	ll	lm	lm	ll	lm	ll	ll	ll	ll	lm	ll	lm	ll	ll	lm	lm	ll	ll	ll
chr17_27288587	27288587	2	75.5729	lm	lm	ll	lm	lm	lm	ll	lm	lm	ll	lm	lm	ll	ll	lm	lm	ll	lm	ll	ll	ll	lm	lm	lm	ll	lm	ll	ll	lm	lm	ll	lm	ll	ll	ll	ll	lm	ll	lm	ll	ll	lm	lm	ll	ll	ll
chr17_27059233	27059233	2	75.6522	ll	ll	lm	ll	ll	ll	lm	ll	ll	lm	lm	ll	lm	lm	ll	ll	lm	ll	lm	lm	lm	ll	ll	ll	lm	ll	lm	lm	ll	ll	lm	lm	lm	lm	lm	lm	ll	lm	ll	lm	lm	ll	ll	lm	lm	ll
chr17_27162047	27162047	2	75.7042	lm	lm	ll	lm	lm	lm	ll	lm	lm	ll	--	lm	ll	ll	lm	lm	ll	lm	ll	ll	ll	lm	lm	lm	ll	lm	ll	ll	lm	lm	ll	ll	ll	ll	ll	ll	lm	ll	lm	ll	ll	lm	lm	ll	ll	lm
chr17_28222782	28222782	2	75.7835	lm	ll	ll	lm	ll	lm	ll	lm	lm	ll	ll	lm	ll	ll	lm	lm	lm	lm	ll	ll	ll	lm	lm	ll	ll	lm	ll	ll	lm	lm	ll	ll	ll	lm	ll	ll	lm	ll	lm	ll	ll	lm	lm	ll	ll	lm
chr17_28222784	28222784	2	75.7835	lm	ll	ll	lm	ll	lm	ll	lm	lm	ll	ll	lm	ll	ll	lm	lm	lm	lm	ll	ll	ll	lm	lm	ll	ll	lm	ll	ll	lm	lm	ll	ll	ll	lm	ll	ll	lm	ll	lm	ll	ll	lm	lm	ll	ll	lm
chr17_28157228	28157228	2	75.8629	ll	lm	lm	ll	lm	ll	lm	ll	ll	lm	lm	ll	lm	lm	ll	ll	ll	ll	lm	lm	lm	ll	ll	lm	lm	ll	lm	lm	ll	ll	lm	lm	lm	ll	lm	lm	ll	lm	ll	lm	lm	ll	ll	lm	lm	ll
chr3_6954951	6954951	2	76.0539	lm	ll	ll	lm	ll	lm	ll	lm	lm	ll	ll	lm	ll	ll	lm	lm	lm	lm	ll	ll	ll	lm	lm	ll	ll	lm	ll	ll	lm	lm	ll	ll	ll	lm	ll	ll	lm	ll	lm	ll	ll	lm	lm	ll	ll	lm
chr3_6954952	6954952	2	76.0539	lm	ll	ll	lm	ll	lm	ll	lm	lm	ll	ll	lm	ll	ll	lm	lm	lm	lm	ll	ll	ll	lm	lm	ll	ll	lm	ll	ll	lm	lm	ll	ll	ll	lm	ll	ll	lm	ll	lm	ll	ll	lm	lm	ll	ll	lm
chr17_31829041	31829041	2	76.2767	lm	ll	ll	lm	ll	lm	ll	lm	lm	ll	ll	lm	ll	ll	lm	lm	lm	lm	ll	ll	ll	lm	lm	ll	ll	lm	ll	ll	lm	lm	ll	ll	ll	lm	ll	ll	lm	ll	lm	ll	ll	lm	lm	ll	ll	lm
chr17_31867111	31867111	2	76.4135	lm	ll	ll	lm	ll	lm	ll	lm	lm	ll	ll	lm	ll	ll	lm	lm	lm	lm	ll	ll	ll	lm	lm	ll	ll	lm	ll	ll	lm	lm	ll	ll	ll	lm	ll	ll	lm	ll	lm	ll	ll	lm	lm	ll	ll	lm
chr17_29710956	29710956	2	76.439	lm	ll	ll	lm	ll	lm	ll	lm	lm	ll	ll	lm	ll	ll	lm	lm	lm	lm	ll	ll	ll	lm	lm	ll	ll	lm	ll	ll	lm	lm	ll	ll	ll	lm	ll	ll	lm	ll	lm	ll	ll	lm	lm	ll	ll	lm
chr17_29612910	29612910	2	76.439	lm	ll	ll	lm	ll	lm	ll	lm	lm	ll	ll	lm	ll	ll	lm	lm	lm	lm	ll	ll	ll	lm	lm	ll	ll	lm	ll	ll	lm	lm	ll	ll	ll	lm	ll	ll	lm	ll	lm	ll	ll	lm	lm	ll	ll	lm
chr17_29710940	29710940	2	76.4777	lm	ll	ll	lm	ll	lm	ll	lm	lm	ll	ll	lm	ll	ll	lm	lm	lm	lm	ll	ll	ll	lm	lm	ll	ll	lm	ll	ll	lm	lm	ll	ll	ll	lm	ll	ll	lm	ll	lm	ll	ll	lm	lm	ll	ll	lm
chr17_32961477	32961477	2	76.6145	lm	ll	ll	lm	ll	lm	ll	lm	lm	ll	ll	lm	ll	ll	lm	lm	lm	lm	ll	ll	ll	lm	lm	ll	ll	lm	ll	ll	lm	lm	ll	ll	ll	lm	ll	ll	lm	ll	lm	ll	ll	lm	lm	ll	ll	lm
chr17_33198818	33198818	2	76.6665	lm	ll	ll	lm	ll	lm	ll	lm	lm	ll	ll	lm	ll	ll	lm	lm	lm	lm	ll	ll	ll	lm	lm	ll	ll	lm	ll	ll	lm	lm	ll	ll	ll	lm	ll	ll	lm	ll	lm	ll	ll	lm	lm	ll	ll	lm
chr17_33198858	33198858	2	76.6921	ll	lm	lm	ll	lm	ll	lm	ll	ll	lm	lm	ll	lm	lm	ll	ll	ll	ll	lm	lm	lm	ll	ll	lm	lm	ll	lm	lm	ll	ll	lm	lm	lm	ll	lm	lm	ll	lm	ll	lm	lm	ll	ll	lm	lm	ll
chr17_33846145	33846145	2	76.7996	ll	lm	lm	ll	lm	ll	lm	ll	ll	lm	lm	ll	lm	lm	ll	ll	ll	ll	lm	lm	lm	ll	ll	lm	lm	ll	lm	lm	ll	ll	lm	lm	lm	ll	lm	lm	ll	lm	ll	lm	lm	ll	ll	lm	lm	ll
chr17_33786771	33786771	2	84.8652	lm	ll	ll	lm	ll	lm	ll	lm	lm	ll	ll	lm	ll	ll	lm	lm	lm	lm	ll	ll	ll	lm	lm	ll	ll	lm	ll	ll	lm	lm	ll	ll	ll	lm	ll	ll	lm	ll	lm	ll	ll	lm	lm	ll	ll	lm
chr17_33786552	33786552	2	84.8652	lm	ll	ll	lm	ll	lm	ll	lm	lm	ll	ll	lm	ll	ll	lm	lm	lm	lm	ll	ll	ll	lm	lm	ll	ll	lm	ll	ll	lm	lm	ll	ll	ll	lm	ll	ll	lm	ll	lm	ll	ll	lm	lm	ll	ll	lm
chr17_33786366	33786366	2	84.8779	lm	ll	ll	lm	ll	lm	ll	lm	lm	ll	ll	lm	ll	ll	lm	lm	lm	lm	ll	ll	ll	lm	lm	ll	ll	lm	ll	ll	lm	lm	ll	ll	ll	lm	ll	ll	lm	ll	lm	ll	ll	lm	lm	ll	ll	lm
chr17_33846127	33846127	2	84.8918	lm	ll	ll	lm	ll	lm	ll	lm	lm	ll	ll	lm	ll	ll	lm	lm	lm	lm	ll	ll	ll	lm	lm	ll	ll	lm	ll	ll	lm	lm	ll	ll	ll	lm	ll	ll	lm	ll	lm	ll	ll	lm	lm	ll	ll	lm
chr17_33846151	33846151	2	84.9055	lm	ll	ll	lm	ll	lm	ll	lm	lm	ll	ll	lm	ll	ll	lm	lm	lm	lm	ll	ll	ll	lm	lm	ll	ll	lm	ll	ll	lm	lm	ll	ll	ll	lm	ll	ll	lm	ll	lm	ll	ll	lm	lm	ll	ll	lm
chr17_33846163	33846163	2	84.9055	lm	ll	ll	lm	ll	lm	ll	lm	lm	ll	ll	lm	ll	ll	lm	lm	lm	lm	ll	ll	ll	lm	lm	ll	ll	lm	ll	ll	lm	lm	ll	ll	ll	lm	ll	ll	lm	ll	lm	ll	ll	lm	lm	ll	ll	lm
chr17_34074922	34074922	2	85.0357	lm	ll	ll	lm	ll	lm	ll	lm	lm	ll	ll	lm	ll	ll	lm	lm	lm	lm	ll	ll	ll	lm	lm	ll	ll	lm	ll	ll	lm	lm	ll	ll	ll	lm	ll	ll	lm	ll	lm	ll	ll	lm	lm	ll	ll	lm
chr17_34075121	34075121	2	85.0913	ll	lm	lm	ll	lm	ll	lm	ll	ll	lm	lm	ll	lm	lm	ll	ll	ll	ll	lm	lm	lm	ll	ll	lm	lm	ll	lm	lm	ll	ll	lm	lm	lm	ll	lm	lm	ll	lm	ll	lm	lm	ll	ll	lm	lm	ll
chr17_34075136	34075136	2	85.0913	ll	lm	lm	ll	lm	ll	lm	ll	ll	lm	lm	ll	lm	lm	ll	ll	ll	ll	lm	lm	lm	ll	ll	lm	lm	ll	lm	lm	ll	ll	lm	lm	lm	ll	lm	lm	ll	lm	ll	lm	lm	ll	ll	lm	lm	ll
chr17_33941590	33941590	2	85.13	ll	lm	lm	ll	lm	ll	lm	ll	ll	lm	lm	ll	lm	lm	ll	ll	ll	ll	lm	lm	lm	ll	ll	lm	lm	ll	lm	lm	ll	ll	lm	lm	lm	ll	lm	lm	ll	lm	ll	lm	lm	ll	ll	lm	lm	ll
chr17_33755790	33755790	2	85.1955	lm	ll	ll	lm	ll	lm	ll	lm	lm	ll	ll	lm	ll	ll	lm	lm	lm	lm	ll	ll	ll	lm	lm	ll	ll	lm	ll	ll	lm	lm	ll	ll	ll	lm	ll	ll	lm	ll	lm	ll	ll	lm	lm	ll	ll	lm
chr17_33240855	33240855	2	85.3433	kk	hk	hh	kk	hk	kk	hh	kk	kk	hk	hh	hk	hh	hh	kk	kk	hk	hk	hh	hk	hk	hk	hk	hk	hh	kk	hk	hk	hk	kk	hk	hk	hh	hk	hh	hh	kk	hk	hk	hh	hh	hk	hk	hk	hk	hk
chr17_33234162	33234162	2	85.3785	ll	lm	lm	ll	lm	ll	lm	ll	ll	lm	lm	ll	lm	lm	ll	ll	ll	ll	lm	lm	lm	ll	ll	lm	lm	ll	lm	lm	ll	ll	lm	lm	lm	ll	lm	lm	ll	lm	ll	lm	lm	ll	ll	lm	lm	ll
chr17_33161184	33161184	2	85.4172	ll	lm	lm	ll	lm	ll	lm	ll	ll	lm	lm	ll	lm	lm	ll	ll	ll	ll	lm	lm	lm	ll	ll	lm	lm	ll	lm	lm	ll	ll	lm	lm	lm	ll	lm	lm	ll	lm	ll	lm	lm	ll	ll	lm	lm	ll
chr17_32828274	32828274	2	95.4693	ll	lm	lm	ll	lm	ll	lm	ll	ll	lm	lm	ll	lm	lm	ll	ll	ll	ll	lm	lm	lm	ll	ll	lm	lm	ll	lm	lm	ll	ll	lm	lm	lm	ll	lm	lm	ll	lm	ll	lm	lm	ll	ll	lm	lm	ll
chr17_32735554	32735554	2	95.5628	lm	ll	ll	lm	ll	lm	ll	lm	lm	ll	ll	lm	ll	ll	lm	lm	lm	lm	ll	ll	ll	lm	lm	ll	ll	lm	ll	ll	lm	lm	ll	ll	ll	lm	ll	ll	lm	ll	lm	ll	ll	lm	lm	ll	ll	lm
chr17_31867065	31867065	2	95.6703	lm	ll	ll	lm	ll	lm	ll	lm	lm	ll	ll	lm	ll	ll	lm	lm	lm	lm	ll	ll	ll	lm	lm	ll	ll	lm	ll	ll	lm	lm	ll	ll	ll	lm	ll	ll	lm	ll	lm	ll	ll	lm	lm	ll	ll	lm
chr17_31753565	31753565	2	95.683	ll	lm	lm	ll	lm	ll	lm	ll	ll	lm	lm	ll	lm	lm	ll	ll	ll	ll	lm	lm	lm	ll	ll	lm	lm	ll	lm	lm	ll	ll	lm	lm	lm	ll	lm	lm	ll	lm	ll	lm	lm	ll	ll	lm	lm	ll
chr17_32288162	32288162	2	95.6957	ll	lm	lm	ll	lm	ll	lm	ll	ll	lm	lm	ll	lm	lm	ll	ll	ll	ll	lm	lm	lm	ll	ll	lm	lm	ll	lm	lm	ll	ll	lm	lm	lm	ll	lm	lm	ll	lm	ll	lm	lm	ll	ll	lm	lm	ll
chr17_32288074	32288074	2	95.7084	lm	ll	ll	lm	ll	lm	ll	lm	lm	ll	ll	lm	ll	ll	lm	lm	lm	lm	ll	ll	ll	lm	lm	ll	ll	lm	ll	ll	lm	lm	ll	ll	ll	lm	ll	ll	lm	ll	lm	ll	ll	lm	lm	ll	ll	lm
chr17_32287888	32287888	2	95.7368	lm	ll	ll	lm	ll	lm	ll	lm	lm	ll	ll	lm	ll	ll	lm	lm	lm	lm	ll	ll	ll	lm	lm	ll	ll	lm	ll	ll	lm	lm	ll	ll	ll	lm	ll	ll	lm	ll	lm	ll	ll	lm	lm	ll	ll	lm
chr17_28554975	28554975	2	95.8556	lm	ll	ll	lm	ll	lm	ll	lm	lm	ll	ll	lm	ll	ll	lm	lm	lm	lm	ll	ll	ll	lm	lm	ll	ll	lm	ll	ll	lm	lm	ll	ll	ll	lm	ll	ll	lm	ll	lm	ll	ll	lm	lm	ll	ll	lm
chr17_29206420	29206420	2	96.0077	lm	ll	ll	lm	ll	lm	ll	lm	lm	ll	ll	lm	ll	ll	lm	lm	lm	lm	ll	ll	ll	lm	lm	ll	ll	lm	ll	ll	lm	lm	ll	ll	ll	lm	ll	ll	lm	ll	lm	ll	ll	lm	lm	ll	ll	lm
chr17_29177546	29177546	2	96.0809	ll	lm	lm	ll	lm	ll	lm	ll	ll	lm	lm	ll	lm	lm	ll	ll	ll	ll	lm	lm	lm	ll	ll	lm	lm	ll	lm	lm	ll	ll	lm	lm	lm	ll	lm	lm	ll	lm	ll	lm	lm	ll	ll	lm	lm	ll
chr17_28361460	28361460	2	104.139	ll	lm	lm	ll	lm	ll	lm	ll	ll	lm	lm	ll	lm	lm	ll	ll	ll	ll	lm	lm	lm	ll	ll	lm	lm	ll	lm	lm	ll	ll	lm	lm	lm	ll	lm	lm	ll	lm	ll	lm	lm	ll	ll	lm	lm	ll
chr17_29688313	29688313	2	104.205	lm	ll	ll	lm	ll	lm	ll	lm	lm	ll	ll	lm	ll	ll	lm	lm	lm	lm	ll	ll	ll	lm	lm	ll	ll	lm	ll	ll	lm	lm	ll	ll	ll	lm	ll	ll	lm	ll	lm	ll	ll	lm	lm	ll	ll	lm
chr17_30706915	30706915	2	104.284	ll	lm	lm	ll	lm	ll	lm	ll	ll	lm	lm	ll	lm	lm	ll	ll	ll	ll	lm	lm	lm	ll	ll	lm	lm	ll	lm	lm	ll	ll	lm	lm	lm	ll	lm	lm	ll	lm	ll	lm	lm	ll	ll	lm	lm	ll
chr17_29987416	29987416	2	104.336	hk	kk	hk	hk	kk	hk	hk	hk	hk	kk	hk	hh	hk	hk	hk	hk	hh	hh	hk	kk	kk	hh	hh	kk	hk	hk	kk	kk	hh	hk	kk	kk	hk	hh	hk	hk	hk	kk	hh	hk	hk	hh	hh	kk	kk	hh
chr17_30161213	30161213	2	104.336	ll	lm	lm	ll	lm	ll	lm	ll	ll	lm	lm	ll	lm	lm	ll	ll	ll	ll	lm	lm	lm	ll	ll	lm	lm	ll	lm	lm	ll	ll	lm	lm	lm	ll	lm	lm	ll	lm	ll	lm	lm	ll	ll	lm	lm	ll
chr17_29372036	29372036	2	104.349	ll	lm	lm	ll	lm	ll	lm	ll	ll	lm	lm	ll	lm	lm	ll	ll	ll	ll	lm	lm	lm	ll	ll	lm	lm	ll	lm	lm	ll	ll	lm	lm	lm	ll	lm	lm	ll	lm	ll	lm	lm	ll	ll	lm	lm	ll
chr17_28441197	28441197	2	104.374	ll	lm	lm	ll	lm	ll	lm	ll	ll	lm	lm	ll	lm	lm	ll	ll	ll	ll	lm	lm	lm	ll	ll	lm	lm	ll	lm	lm	ll	ll	lm	lm	lm	ll	lm	lm	ll	lm	ll	lm	lm	ll	ll	lm	lm	ll
chr17_29009035	29009035	2	104.387	lm	ll	ll	lm	ll	lm	ll	lm	lm	ll	ll	lm	ll	ll	lm	lm	lm	lm	ll	ll	ll	lm	lm	ll	ll	lm	ll	ll	lm	lm	ll	ll	ll	lm	ll	ll	lm	ll	lm	ll	ll	lm	lm	ll	ll	lm
chr17_28361456	28361456	2	104.509	lm	ll	ll	lm	ll	lm	ll	lm	lm	ll	ll	lm	ll	ll	lm	lm	lm	lm	ll	ll	ll	lm	lm	ll	ll	lm	ll	ll	lm	lm	ll	ll	ll	lm	ll	ll	lm	ll	lm	ll	ll	lm	lm	ll	ll	lm
chr17_32456792	32456792	2	104.676	lm	ll	ll	lm	ll	lm	ll	lm	lm	ll	ll	lm	ll	ll	lm	lm	lm	lm	ll	ll	ll	lm	lm	ll	ll	lm	ll	ll	lm	lm	ll	ll	ll	lm	ll	ll	lm	ll	lm	ll	ll	lm	lm	ll	ll	lm
chr17_31796352	31796352	2	104.907	lm	ll	ll	lm	ll	lm	ll	lm	lm	ll	ll	lm	ll	ll	lm	lm	lm	lm	ll	ll	ll	lm	lm	ll	ll	lm	ll	ll	lm	lm	ll	ll	ll	lm	ll	ll	lm	ll	lm	ll	ll	lm	lm	ll	ll	lm
chr17_31796339	31796339	2	115.015	lm	ll	ll	lm	ll	lm	ll	lm	lm	ll	ll	lm	ll	ll	lm	lm	lm	lm	ll	ll	ll	lm	lm	ll	ll	lm	ll	ll	lm	lm	ll	ll	ll	lm	ll	ll	lm	ll	lm	ll	ll	lm	lm	ll	ll	lm
chr17_31796334	31796334	2	115.015	lm	ll	ll	lm	ll	lm	ll	lm	lm	ll	ll	lm	ll	ll	lm	lm	lm	lm	ll	ll	ll	lm	lm	ll	ll	lm	ll	ll	lm	lm	ll	ll	ll	lm	ll	ll	lm	ll	lm	ll	ll	lm	lm	ll	ll	lm
chr17_28944854	28944854	2	115.094	lm	ll	ll	lm	ll	lm	ll	lm	lm	ll	ll	lm	ll	ll	lm	lm	lm	lm	ll	ll	ll	lm	lm	ll	ll	lm	ll	ll	lm	lm	ll	ll	ll	lm	ll	ll	lm	ll	lm	ll	ll	lm	lm	ll	ll	lm
chr17_30706948	30706948	2	115.231	lm	ll	ll	lm	ll	lm	ll	lm	lm	ll	ll	lm	ll	ll	lm	lm	lm	lm	ll	ll	ll	lm	lm	ll	ll	lm	ll	ll	lm	lm	ll	ll	ll	lm	ll	ll	lm	ll	lm	ll	ll	lm	lm	ll	ll	lm
chr15_13533315	13533315	2	115.629	lm	ll	ll	lm	ll	lm	ll	lm	lm	ll	ll	lm	ll	ll	lm	lm	lm	lm	ll	ll	ll	lm	lm	ll	ll	lm	ll	ll	lm	lm	ll	ll	ll	lm	ll	ll	lm	ll	lm	ll	ll	lm	lm	ll	ll	lm
chr17_9479547	9479547	2	117.376	ll	ll	lm	lm	ll	ll	lm	ll	lm	ll	ll	ll	ll	lm	lm	ll	lm	lm	lm	ll	ll	ll	lm	lm	ll	lm	lm	lm	ll	lm	lm	ll	ll	lm	ll	lm	ll	ll	ll	lm	ll	lm	ll	lm	ll	ll
chr17_9479543	9479543	2	117.376	ll	ll	lm	lm	ll	ll	lm	ll	lm	ll	ll	ll	ll	lm	lm	ll	lm	lm	lm	ll	ll	ll	lm	lm	ll	lm	lm	lm	ll	lm	lm	ll	ll	lm	ll	lm	ll	ll	ll	lm	ll	lm	ll	lm	ll	ll
chr17_9479568	9479568	2	117.388	ll	ll	lm	lm	ll	ll	lm	ll	lm	ll	ll	ll	ll	lm	lm	ll	lm	lm	lm	ll	ll	ll	lm	lm	ll	lm	lm	lm	ll	lm	lm	ll	ll	lm	ll	lm	ll	ll	ll	lm	ll	lm	ll	lm	ll	ll
chr8_9515695	9515695	3	0	lm	lm	lm	lm	lm	ll	ll	ll	lm	ll	lm	lm	lm	lm	ll	ll	lm	lm	ll	ll	lm	ll	lm	ll	lm	lm	ll	lm	lm	ll	ll	ll	lm	ll	ll	ll	lm	lm	ll	ll	lm	ll	lm	lm	ll	lm
chr8_28218848	28218848	3	0	hk	hh	hh	hk	hk	hh	hk	hh	hk	kk	hk	hh	hk	hk	hk	kk	kk	hh	hk	hk	hk	hk	hk	hh	hk	hh	kk	hk	hh	hh	hh	kk	hh	hk	hk	hk	hk	hk	hh	hk	hh	hk	kk	hh	hh	hh
chr9_800279	800279	3	0	lm	lm	lm	lm	lm	ll	ll	ll	lm	ll	lm	lm	lm	lm	ll	ll	lm	lm	ll	ll	lm	ll	lm	ll	lm	lm	ll	lm	lm	ll	ll	ll	lm	ll	ll	ll	lm	lm	ll	ll	lm	ll	lm	lm	ll	lm
chr8_14316851	14316851	3	0	lm	lm	lm	lm	lm	lm	lm	lm	lm	ll	lm	lm	ll	lm	lm	ll	ll	lm	ll	lm	ll	ll	lm	lm	lm	lm	ll	--	lm	lm	lm	ll	lm	lm	ll	lm	lm	ll	lm	ll	--	ll	ll	lm	lm	lm
chr12_25447274	25447274	3	10.5803	ll	ll	ll	ll	ll	ll	ll	ll	ll	lm	ll	ll	lm	ll	ll	lm	lm	ll	lm	ll	lm	lm	ll	ll	ll	ll	lm	--	ll	ll	ll	lm	ll	ll	lm	ll	ll	lm	ll	lm	--	lm	lm	ll	ll	ll
chr12_25447334	25447334	3	10.7992	ll	ll	ll	ll	ll	ll	ll	ll	ll	lm	ll	ll	lm	ll	ll	lm	lm	ll	lm	ll	lm	lm	ll	ll	ll	ll	lm	ll	ll	ll	ll	lm	ll	ll	lm	ll	ll	lm	ll	lm	ll	lm	lm	ll	ll	ll
chr12_25447346	25447346	3	11.0321	ll	ll	ll	ll	ll	ll	ll	ll	ll	lm	ll	ll	lm	ll	ll	lm	lm	ll	lm	ll	lm	lm	ll	ll	ll	ll	lm	ll	ll	ll	ll	lm	ll	ll	lm	ll	ll	lm	ll	lm	ll	lm	lm	ll	ll	ll
chr12_25447357	25447357	3	11.3087	ll	ll	ll	ll	ll	ll	ll	ll	ll	lm	ll	ll	lm	ll	ll	lm	lm	ll	lm	ll	lm	lm	ll	ll	ll	ll	lm	ll	ll	ll	ll	lm	ll	ll	lm	ll	ll	lm	ll	lm	ll	lm	lm	ll	ll	ll
chr17_32657296	32657296	3	12.8176	lm	lm	lm	lm	lm	ll	lm	ll	lm	ll	lm	lm	lm	lm	ll	ll	lm	lm	ll	ll	lm	ll	lm	ll	lm	lm	ll	lm	lm	ll	ll	ll	lm	ll	ll	ll	lm	lm	ll	ll	ll	ll	lm	lm	ll	lm
chr17_32657397	32657397	3	13.0229	lm	lm	lm	lm	lm	ll	lm	ll	lm	ll	lm	lm	lm	lm	ll	ll	lm	lm	ll	ll	lm	ll	lm	ll	lm	lm	ll	lm	lm	ll	ll	ll	lm	ll	ll	ll	lm	lm	ll	ll	ll	ll	lm	lm	ll	lm
chr8_1109314	1109314	3	23.3148	ll	ll	ll	ll	ll	lm	ll	lm	ll	lm	ll	ll	ll	ll	lm	lm	ll	ll	lm	lm	ll	lm	ll	lm	ll	ll	lm	ll	ll	lm	lm	lm	ll	lm	lm	lm	ll	ll	lm	lm	lm	lm	ll	ll	lm	ll
chr8_1109297	1109297	3	23.3318	kk	hk	hk	kk	kk	hh	kk	hh	kk	hk	kk	hk	hk	kk	hh	hk	kk	hk	hh	hk	hk	hh	kk	hh	hk	hk	hk	kk	kk	hk	hh	hk	hk	hk	hh	hk	kk	kk	hh	hh	hh	hh	kk	hk	hh	hk
chr8_951062	951062	3	23.4021	hh	hk	hk	hh	hh	kk	hh	kk	hh	hk	hh	hk	hk	hh	kk	hk	hh	hk	kk	hk	hk	kk	hh	kk	hk	hk	hk	hh	hh	kk	kk	hk	hk	hk	kk	hk	hh	hh	kk	kk	kk	kk	hh	hk	kk	hk
chr8_101566	101566	3	23.5016	ll	ll	ll	ll	ll	lm	ll	lm	ll	lm	ll	ll	ll	ll	lm	lm	ll	ll	lm	lm	ll	lm	ll	--	ll	ll	lm	ll	ll	lm	lm	lm	ll	lm	lm	lm	ll	ll	lm	lm	lm	lm	--	ll	lm	ll
chr8_101644	101644	3	23.5016	ll	ll	ll	ll	ll	lm	ll	lm	ll	lm	ll	ll	ll	ll	lm	lm	ll	ll	lm	lm	ll	lm	ll	ll	ll	ll	lm	ll	ll	lm	lm	lm	ll	lm	lm	lm	ll	ll	lm	lm	lm	lm	lm	ll	lm	ll
chr8_101877	101877	3	23.5115	ll	ll	ll	ll	ll	lm	ll	lm	ll	lm	ll	ll	ll	ll	lm	lm	ll	ll	lm	lm	ll	lm	ll	--	ll	ll	lm	ll	ll	lm	lm	lm	ll	lm	lm	lm	ll	ll	lm	lm	lm	lm	--	ll	lm	ll
chr8_57316	57316	3	23.5414	ll	ll	ll	ll	ll	lm	ll	lm	ll	lm	ll	ll	--	ll	--	lm	ll	ll	lm	lm	ll	lm	ll	ll	ll	ll	lm	ll	ll	lm	ll	lm	ll	--	lm	lm	ll	--	lm	lm	lm	lm	lm	ll	lm	ll
chr8_57309	57309	3	23.5414	ll	ll	ll	ll	ll	lm	ll	lm	ll	lm	ll	ll	--	ll	--	lm	ll	ll	lm	lm	ll	lm	ll	ll	ll	ll	lm	ll	ll	lm	ll	lm	ll	--	lm	lm	ll	--	lm	lm	lm	lm	lm	ll	lm	ll
chr8_64860	64860	3	33.5612	ll	ll	ll	ll	ll	lm	ll	lm	ll	lm	ll	ll	ll	ll	lm	lm	ll	ll	lm	lm	ll	lm	ll	ll	ll	ll	lm	ll	ll	lm	--	lm	ll	lm	lm	lm	ll	ll	lm	lm	lm	lm	lm	ll	lm	ll
chr8_64899	64899	3	33.571	lm	lm	lm	lm	lm	ll	lm	ll	lm	ll	lm	lm	ll	lm	lm	ll	lm	lm	ll	ll	lm	ll	lm	lm	lm	lm	ll	lm	lm	ll	lm	ll	lm	lm	ll	ll	lm	ll	ll	ll	ll	ll	ll	lm	ll	lm
chr8_282409	282409	3	33.5808	lm	lm	lm	lm	lm	ll	lm	ll	lm	ll	lm	lm	ll	lm	lm	ll	lm	lm	ll	ll	lm	ll	lm	lm	lm	lm	ll	lm	lm	ll	lm	ll	lm	lm	ll	ll	lm	ll	ll	ll	ll	ll	ll	lm	ll	lm
chr15_30994947	30994947	3	33.6315	lm	lm	lm	lm	lm	--	lm	ll	lm	ll	lm	lm	ll	lm	lm	ll	lm	lm	ll	ll	lm	ll	lm	lm	lm	lm	ll	lm	lm	ll	lm	ll	lm	lm	ll	lm	lm	ll	ll	ll	ll	ll	ll	lm	ll	lm
chr1_7690653	7690653	3	34.1004	lm	lm	lm	lm	lm	lm	lm	ll	lm	ll	lm	lm	ll	lm	lm	ll	lm	lm	ll	lm	lm	ll	lm	lm	ll	lm	ll	lm	lm	--	lm	ll	lm	lm	ll	lm	lm	ll	ll	ll	--	ll	ll	lm	ll	lm
chr8_3081709	3081709	3	34.4572	lm	lm	lm	lm	lm	lm	lm	ll	lm	ll	lm	lm	ll	lm	lm	ll	lm	lm	ll	lm	lm	ll	lm	lm	ll	lm	ll	lm	lm	ll	lm	ll	lm	lm	ll	lm	lm	ll	--	ll	lm	ll	ll	lm	ll	lm
chr8_3711656	3711656	3	34.6626	lm	lm	lm	lm	lm	lm	lm	ll	lm	ll	lm	lm	ll	lm	lm	ll	lm	lm	ll	lm	lm	ll	lm	lm	ll	lm	ll	lm	lm	ll	lm	ll	lm	lm	ll	lm	lm	ll	lm	ll	lm	ll	ll	lm	ll	lm
chr8_4697927	4697927	3	34.8815	hk	hh	hh	hk	hk	hh	hk	hk	hk	kk	hk	hh	hk	hk	hh	kk	hk	hh	hk	hk	hh	hk	hk	hh	hk	hh	kk	hk	hk	--	hh	kk	hh	hk	hk	hk	hk	hk	hh	hk	--	hk	kk	hh	hk	hh
chr8_4686904	4686904	3	34.8815	kk	hk	hk	kk	kk	hk	kk	hh	kk	hk	kk	hk	hh	kk	hk	hk	hk	hk	hh	kk	hk	hh	kk	hk	hh	hk	hk	kk	kk	hk	hk	hk	hk	kk	hh	kk	kk	hh	hk	hh	--	hh	hk	hk	hh	hk
chr8_4677375	4677375	3	34.9014	ll	ll	ll	ll	ll	ll	ll	lm	ll	lm	ll	ll	lm	ll	ll	lm	--	ll	lm	ll	ll	lm	ll	ll	lm	ll	lm	ll	ll	ll	ll	lm	ll	ll	lm	ll	ll	lm	ll	lm	lm	lm	lm	ll	lm	ll
chr8_5195692	5195692	3	34.9416	ll	ll	ll	ll	ll	ll	ll	ll	ll	lm	ll	ll	lm	ll	ll	lm	lm	ll	lm	ll	lm	lm	ll	ll	lm	ll	lm	ll	ll	ll	ll	lm	ll	ll	lm	ll	ll	lm	ll	lm	lm	lm	lm	ll	ll	ll
chr8_5511237	5511237	3	34.9716	ll	ll	ll	ll	ll	ll	ll	ll	ll	lm	ll	ll	lm	ll	ll	lm	lm	ll	lm	ll	lm	lm	ll	ll	lm	ll	lm	ll	ll	ll	ll	lm	ll	ll	lm	ll	ll	lm	ll	lm	lm	lm	lm	ll	ll	ll
chr8_6594630	6594630	3	35.0773	ll	ll	ll	ll	ll	ll	ll	ll	ll	lm	ll	ll	lm	ll	ll	lm	lm	ll	lm	ll	lm	lm	ll	ll	lm	ll	lm	ll	ll	ll	ll	lm	ll	ll	lm	ll	ll	lm	ll	lm	lm	lm	lm	ll	ll	ll
chr8_6840493	6840493	3	35.0872	ll	ll	ll	ll	ll	ll	ll	ll	ll	lm	ll	ll	lm	ll	ll	lm	lm	ll	lm	ll	lm	lm	ll	ll	lm	ll	lm	ll	ll	ll	ll	lm	ll	ll	lm	ll	ll	lm	ll	lm	lm	lm	lm	ll	ll	ll
chr8_6861584	6861584	3	35.107	ll	ll	ll	ll	ll	ll	ll	ll	ll	lm	ll	ll	lm	ll	ll	lm	lm	ll	lm	ll	lm	lm	ll	ll	lm	ll	lm	ll	ll	ll	ll	lm	ll	ll	lm	ll	ll	lm	ll	lm	lm	lm	lm	ll	ll	ll
chr8_6861594	6861594	3	35.1168	ll	ll	ll	ll	ll	ll	ll	ll	ll	lm	ll	ll	lm	ll	ll	lm	lm	ll	lm	ll	lm	lm	ll	ll	lm	ll	lm	ll	ll	ll	ll	lm	ll	ll	lm	ll	ll	lm	ll	lm	lm	lm	lm	ll	ll	ll
chr8_7434010	7434010	3	35.1467	lm	lm	lm	lm	lm	lm	lm	lm	lm	ll	lm	lm	ll	lm	lm	ll	ll	lm	ll	lm	ll	ll	lm	lm	ll	lm	ll	lm	lm	lm	lm	ll	lm	lm	ll	lm	lm	ll	lm	ll	--	ll	ll	lm	lm	lm
chr8_6752900	6752900	3	35.1814	lm	lm	lm	lm	lm	lm	lm	lm	lm	ll	lm	lm	ll	lm	lm	ll	ll	lm	ll	lm	ll	ll	lm	lm	ll	lm	ll	lm	lm	lm	lm	ll	lm	lm	ll	lm	lm	ll	lm	ll	--	ll	ll	lm	lm	lm
chr8_8290158	8290158	3	45.2168	lm	lm	lm	lm	lm	lm	lm	lm	lm	ll	lm	lm	ll	lm	lm	ll	ll	lm	ll	lm	ll	ll	lm	lm	ll	lm	ll	lm	lm	lm	lm	ll	lm	lm	ll	lm	lm	ll	lm	ll	lm	ll	ll	lm	lm	lm
chr8_8445298	8445298	3	45.2366	ll	ll	ll	ll	ll	ll	ll	ll	ll	lm	ll	ll	lm	ll	ll	lm	lm	ll	lm	ll	lm	lm	ll	ll	ll	ll	lm	ll	ll	ll	ll	lm	ll	ll	lm	ll	ll	lm	ll	lm	ll	lm	lm	ll	ll	ll
chr8_8445272	8445272	3	45.2366	ll	ll	ll	ll	ll	ll	ll	ll	ll	lm	ll	ll	lm	ll	ll	lm	lm	ll	lm	ll	lm	lm	ll	ll	ll	ll	lm	ll	ll	ll	ll	lm	ll	ll	lm	ll	ll	lm	ll	lm	ll	lm	lm	ll	ll	ll
chr8_8445297	8445297	3	45.2564	lm	lm	lm	lm	lm	lm	lm	lm	lm	ll	lm	lm	ll	lm	lm	ll	ll	lm	ll	lm	ll	ll	lm	lm	ll	lm	ll	lm	lm	lm	lm	ll	lm	lm	ll	lm	lm	ll	lm	ll	--	ll	ll	lm	lm	lm
chr8_8720669	8720669	3	45.2762	lm	lm	lm	lm	lm	lm	lm	lm	lm	ll	lm	lm	ll	lm	lm	ll	ll	lm	ll	lm	ll	ll	lm	lm	lm	lm	ll	lm	lm	lm	lm	ll	lm	lm	ll	lm	lm	ll	lm	ll	lm	ll	ll	lm	lm	lm
chr8_9315915	9315915	3	45.296	kk	hk	hk	kk	kk	hk	kk	hk	kk	hk	kk	hk	hh	kk	kk	hk	hk	hk	hh	kk	hh	hh	kk	hk	hh	hk	hk	kk	kk	hk	hk	hk	hk	kk	hh	kk	kk	hh	hk	hh	hk	hh	hk	hk	hk	hk
chr8_9315908	9315908	3	45.296	hh	hk	hk	hh	hh	hk	hh	hk	hh	hk	hh	hk	kk	hh	hh	hk	hk	hk	kk	hh	kk	kk	hh	hk	kk	hk	hk	hh	hh	hk	hk	hk	hk	hh	kk	hh	hh	kk	hk	kk	hk	kk	hk	hk	hk	hk
chr17_13741466	13741466	3	45.3362	lm	lm	lm	lm	lm	lm	lm	lm	lm	ll	lm	lm	ll	lm	lm	ll	ll	lm	ll	lm	ll	ll	lm	lm	ll	lm	ll	lm	lm	lm	lm	ll	lm	lm	ll	lm	lm	ll	lm	ll	lm	ll	ll	lm	lm	lm
chr17_13741299	13741299	3	45.3661	lm	lm	lm	lm	lm	lm	lm	lm	lm	ll	lm	lm	ll	lm	lm	ll	ll	lm	ll	lm	ll	ll	lm	lm	ll	lm	ll	lm	lm	lm	lm	ll	lm	lm	ll	lm	lm	ll	lm	ll	lm	ll	ll	lm	lm	lm
chr8_8513385	8513385	3	45.3859	ll	ll	ll	ll	ll	ll	ll	ll	ll	lm	ll	ll	lm	ll	ll	lm	lm	ll	lm	ll	lm	lm	ll	ll	lm	ll	lm	ll	ll	ll	ll	lm	ll	ll	lm	ll	ll	lm	ll	lm	lm	lm	lm	ll	ll	ll
chr8_8297389	8297389	3	55.4158	ll	ll	ll	ll	ll	ll	ll	ll	ll	lm	ll	ll	lm	ll	ll	lm	lm	ll	lm	ll	lm	lm	ll	ll	lm	ll	lm	ll	ll	ll	ll	lm	ll	ll	lm	ll	ll	lm	ll	lm	lm	lm	lm	ll	ll	ll
chr8_8297569	8297569	3	55.4458	ll	ll	ll	ll	ll	ll	ll	ll	ll	lm	ll	ll	lm	ll	ll	lm	lm	ll	lm	ll	lm	lm	ll	ll	lm	ll	lm	ll	ll	ll	ll	lm	ll	ll	lm	ll	ll	lm	ll	lm	lm	lm	lm	ll	ll	ll
chr8_10464411	10464411	3	55.4965	ll	ll	ll	ll	ll	ll	ll	ll	ll	lm	ll	ll	lm	ll	ll	lm	lm	ll	lm	ll	lm	lm	ll	ll	lm	ll	lm	ll	ll	ll	ll	lm	ll	ll	lm	ll	ll	lm	ll	lm	lm	lm	lm	ll	ll	ll
chr8_11926864	11926864	3	55.5578	ll	ll	ll	ll	ll	ll	ll	ll	ll	lm	ll	ll	lm	ll	ll	lm	lm	ll	lm	ll	lm	lm	ll	ll	--	ll	lm	ll	ll	ll	ll	lm	ll	ll	lm	ll	ll	lm	ll	lm	lm	lm	lm	ll	ll	ll
chr8_10849515	10849515	3	55.6085	ll	ll	ll	ll	ll	ll	ll	ll	ll	lm	ll	ll	lm	ll	ll	lm	lm	ll	lm	ll	lm	lm	ll	ll	lm	ll	lm	ll	ll	ll	ll	lm	ll	ll	lm	ll	ll	lm	ll	lm	lm	lm	lm	ll	ll	ll
chr8_12674402	12674402	3	55.6488	lm	lm	lm	lm	lm	lm	lm	lm	lm	ll	lm	lm	ll	lm	lm	ll	ll	lm	ll	lm	ll	ll	lm	lm	ll	lm	ll	lm	lm	lm	lm	ll	lm	lm	ll	lm	lm	ll	lm	ll	ll	ll	ll	lm	lm	lm
chr8_10839948	10839948	3	55.699	kk	hk	hk	kk	kk	hk	kk	--	kk	hk	kk	hk	hh	kk	hk	hk	hk	hk	hh	kk	hh	hh	kk	hk	hh	hk	hk	kk	kk	hk	hk	hk	hk	kk	hh	kk	kk	hh	hk	hh	hk	hh	hk	hk	hk	hk
chr8_12477993	12477993	3	55.8042	lm	lm	lm	lm	lm	lm	lm	lm	lm	ll	lm	lm	ll	lm	lm	ll	ll	lm	ll	lm	ll	ll	lm	lm	lm	lm	ll	lm	lm	lm	lm	ll	lm	lm	ll	lm	lm	ll	lm	ll	--	ll	ll	lm	lm	lm
chr8_12477973	12477973	3	55.8042	lm	lm	lm	lm	lm	lm	lm	lm	lm	ll	lm	lm	ll	lm	lm	ll	ll	lm	ll	lm	ll	ll	lm	lm	lm	lm	ll	lm	lm	lm	lm	ll	lm	lm	ll	lm	lm	ll	lm	ll	lm	ll	ll	lm	lm	lm
chr11_23085518	23085518	3	66.0513	lm	lm	lm	lm	lm	lm	lm	lm	lm	ll	lm	lm	ll	lm	lm	ll	ll	lm	ll	lm	ll	ll	lm	lm	ll	lm	ll	lm	lm	lm	lm	ll	lm	lm	ll	lm	lm	ll	lm	ll	ll	ll	ll	lm	lm	lm
chr11_23085462	23085462	3	66.1582	lm	lm	lm	lm	lm	lm	lm	lm	lm	ll	lm	lm	ll	lm	lm	ll	ll	lm	ll	lm	ll	ll	lm	lm	ll	lm	ll	lm	lm	lm	lm	ll	lm	lm	ll	lm	lm	ll	lm	ll	ll	ll	ll	lm	lm	lm
chr8_24974327	24974327	3	66.4832	lm	lm	lm	lm	lm	lm	lm	lm	lm	ll	lm	lm	ll	lm	lm	ll	ll	lm	ll	lm	ll	ll	lm	lm	ll	lm	ll	lm	lm	lm	lm	ll	lm	lm	ll	lm	lm	ll	lm	ll	ll	ll	ll	lm	lm	lm
chr12_27951342	27951342	3	66.9521	lm	lm	lm	lm	lm	lm	lm	lm	lm	ll	lm	lm	ll	lm	lm	ll	ll	lm	ll	lm	ll	ll	lm	lm	ll	lm	ll	lm	lm	lm	lm	ll	lm	lm	ll	lm	lm	ll	lm	ll	ll	ll	ll	lm	lm	lm
chr8_25862204	25862204	3	67.5324	ll	ll	ll	ll	ll	ll	ll	ll	ll	lm	ll	ll	lm	ll	ll	lm	lm	ll	lm	ll	lm	lm	ll	ll	ll	ll	lm	ll	ll	ll	ll	lm	ll	ll	lm	ll	ll	lm	ll	lm	ll	lm	lm	ll	ll	ll
chr8_6835949	6835949	3	67.9617	lm	lm	lm	lm	lm	lm	lm	lm	lm	ll	lm	lm	ll	lm	lm	ll	ll	lm	ll	lm	ll	ll	lm	lm	ll	lm	ll	lm	lm	lm	lm	ll	lm	lm	ll	lm	lm	ll	lm	ll	--	ll	ll	lm	lm	lm
chr17_14721873	14721873	3	78.495	lm	lm	lm	lm	lm	lm	lm	lm	lm	ll	lm	lm	ll	lm	lm	ll	ll	lm	ll	lm	ll	ll	lm	lm	lm	lm	ll	lm	lm	lm	lm	ll	lm	lm	ll	lm	lm	ll	lm	ll	lm	ll	ll	lm	lm	lm
chr17_14721833	14721833	3	78.8871	lm	lm	lm	lm	lm	lm	lm	lm	lm	ll	lm	lm	ll	lm	lm	ll	ll	lm	ll	lm	ll	ll	lm	lm	lm	lm	ll	lm	lm	lm	lm	ll	lm	lm	ll	lm	lm	ll	lm	ll	lm	ll	ll	lm	lm	lm
chr8_25862559	25862559	3	80.1392	ll	ll	ll	ll	ll	ll	ll	ll	ll	lm	ll	ll	lm	ll	ll	lm	lm	ll	lm	ll	lm	lm	ll	ll	ll	ll	lm	ll	ll	ll	ll	lm	ll	ll	lm	ll	ll	lm	ll	lm	lm	lm	lm	ll	ll	ll
chr8_25862562	25862562	3	80.159	ll	ll	ll	ll	ll	ll	ll	ll	ll	lm	ll	ll	lm	ll	ll	lm	lm	ll	lm	ll	lm	lm	ll	ll	ll	ll	lm	ll	ll	ll	ll	lm	ll	ll	lm	ll	ll	lm	ll	lm	--	lm	lm	ll	ll	ll
chr8_9459630	9459630	3	80.7154	lm	lm	lm	lm	lm	lm	lm	lm	lm	ll	lm	lm	ll	lm	lm	ll	ll	lm	ll	lm	ll	ll	lm	lm	lm	lm	ll	lm	lm	lm	lm	ll	lm	lm	ll	lm	lm	ll	lm	ll	--	ll	ll	lm	lm	lm
chr8_9512343	9512343	3	91.0228	lm	lm	lm	lm	lm	lm	lm	lm	lm	ll	lm	lm	ll	lm	lm	ll	ll	lm	ll	lm	ll	ll	lm	lm	--	lm	ll	lm	lm	lm	lm	ll	lm	lm	ll	lm	lm	ll	lm	ll	ll	ll	ll	lm	lm	lm
chr8_11945594	11945594	3	91.1521	lm	lm	lm	lm	lm	lm	lm	lm	lm	ll	lm	lm	ll	lm	lm	ll	ll	lm	ll	lm	ll	ll	lm	lm	--	lm	ll	lm	lm	lm	lm	ll	lm	lm	ll	lm	lm	ll	lm	ll	ll	ll	ll	lm	lm	lm
chr8_23849977	23849977	3	91.2198	hk	hh	hh	hk	hk	hh	hk	hh	hk	kk	hk	hh	hk	hk	hk	kk	kk	hh	hk	hk	hk	hk	hk	hh	hk	hh	kk	hk	hh	hh	hh	kk	hh	hk	hk	hk	hk	hk	hh	hk	hk	hk	kk	hh	hh	hh
chr8_19113711	19113711	3	91.2768	lm	lm	lm	lm	lm	lm	lm	lm	lm	ll	lm	lm	ll	lm	lm	ll	ll	lm	ll	lm	ll	ll	lm	lm	--	lm	ll	lm	lm	lm	lm	ll	lm	lm	ll	lm	lm	ll	lm	ll	ll	ll	ll	lm	lm	lm
chr8_23782959	23782959	3	91.3171	ll	ll	ll	ll	ll	ll	ll	ll	ll	lm	ll	ll	lm	ll	ll	lm	lm	ll	lm	ll	lm	lm	ll	ll	lm	ll	lm	ll	ll	ll	ll	lm	ll	ll	lm	ll	ll	lm	ll	lm	lm	lm	lm	ll	ll	ll
chr8_23430892	23430892	3	91.3573	ll	ll	ll	ll	ll	ll	ll	ll	ll	lm	ll	ll	lm	ll	ll	lm	lm	ll	lm	ll	lm	lm	ll	ll	lm	ll	lm	ll	ll	ll	ll	lm	ll	ll	lm	ll	ll	lm	ll	lm	lm	lm	lm	ll	ll	ll
chr8_20766250	20766250	3	91.3573	ll	ll	ll	ll	ll	ll	ll	ll	ll	lm	ll	ll	lm	ll	ll	lm	lm	ll	lm	ll	lm	lm	ll	ll	lm	ll	lm	ll	ll	ll	ll	lm	ll	ll	lm	ll	ll	lm	ll	lm	lm	lm	lm	ll	ll	ll
chr8_23542138	23542138	3	91.3872	ll	ll	ll	ll	ll	ll	ll	ll	ll	lm	ll	ll	lm	ll	ll	lm	lm	ll	lm	ll	lm	lm	ll	ll	lm	ll	lm	ll	ll	ll	ll	lm	ll	ll	lm	ll	ll	lm	ll	lm	--	lm	lm	ll	ll	ll
chr8_24080106	24080106	3	91.4171	ll	ll	ll	ll	ll	ll	ll	ll	ll	lm	ll	ll	lm	ll	ll	lm	lm	ll	lm	ll	lm	lm	ll	ll	lm	ll	lm	ll	ll	ll	ll	lm	ll	ll	lm	ll	ll	lm	ll	lm	lm	lm	lm	ll	ll	ll
chr8_24080060	24080060	3	91.4171	ll	ll	ll	ll	ll	ll	ll	ll	ll	lm	ll	ll	lm	ll	ll	lm	lm	ll	lm	ll	lm	lm	ll	ll	lm	ll	lm	ll	ll	ll	ll	lm	ll	ll	lm	ll	ll	lm	ll	lm	lm	lm	lm	ll	ll	ll
chr8_23960133	23960133	3	91.4678	lm	lm	lm	lm	lm	lm	lm	lm	lm	ll	lm	lm	ll	lm	lm	ll	ll	lm	ll	lm	ll	ll	lm	lm	ll	lm	ll	lm	lm	lm	lm	ll	lm	lm	ll	lm	lm	ll	lm	ll	ll	ll	ll	lm	lm	lm
chr8_25344644	25344644	3	91.5081	lm	lm	lm	lm	lm	lm	lm	lm	lm	ll	lm	lm	ll	lm	lm	ll	ll	lm	ll	lm	ll	ll	lm	lm	ll	lm	ll	lm	lm	lm	lm	ll	lm	lm	ll	lm	lm	ll	lm	ll	ll	ll	ll	lm	lm	lm
chr8_25344655	25344655	3	91.5081	lm	lm	lm	lm	lm	lm	lm	lm	lm	ll	lm	lm	ll	lm	lm	ll	ll	lm	ll	lm	ll	ll	lm	lm	ll	lm	ll	lm	lm	lm	lm	ll	lm	lm	ll	lm	lm	ll	lm	ll	ll	ll	ll	lm	lm	lm
chr8_25344627	25344627	3	91.5081	lm	lm	lm	lm	lm	lm	lm	lm	lm	ll	lm	lm	ll	lm	lm	ll	ll	lm	ll	lm	ll	ll	lm	lm	ll	lm	ll	lm	lm	lm	lm	ll	lm	lm	ll	lm	lm	ll	lm	ll	ll	ll	ll	lm	lm	lm
chr8_26358257	26358257	3	91.5415	lm	lm	lm	lm	lm	lm	lm	lm	lm	ll	lm	lm	ll	lm	lm	ll	ll	lm	ll	lm	ll	ll	lm	lm	ll	lm	ll	lm	lm	lm	lm	ll	lm	lm	ll	lm	lm	ll	lm	ll	ll	ll	ll	lm	lm	lm
chr8_25186161	25186161	3	91.6099	lm	lm	lm	lm	lm	lm	lm	lm	lm	ll	lm	lm	ll	lm	lm	ll	ll	lm	ll	lm	ll	ll	lm	lm	ll	lm	ll	lm	lm	lm	lm	ll	lm	lm	ll	lm	lm	ll	lm	ll	ll	ll	ll	lm	lm	lm
chr8_25344643	25344643	3	91.6713	ll	ll	ll	ll	ll	ll	ll	ll	ll	lm	ll	ll	lm	ll	ll	lm	lm	ll	lm	ll	lm	lm	ll	ll	lm	ll	lm	ll	ll	ll	ll	lm	ll	ll	lm	ll	ll	lm	ll	lm	lm	lm	lm	ll	ll	ll
chr8_25344908	25344908	3	91.6713	ll	ll	ll	ll	ll	ll	ll	ll	ll	lm	ll	ll	lm	ll	ll	lm	lm	ll	lm	ll	lm	lm	ll	ll	lm	ll	lm	ll	ll	ll	ll	lm	ll	ll	lm	ll	ll	lm	ll	lm	lm	lm	lm	ll	ll	ll
chr8_26855826	26855826	3	91.7012	ll	ll	ll	ll	ll	ll	ll	ll	ll	lm	ll	ll	lm	ll	ll	lm	lm	ll	lm	ll	lm	lm	ll	ll	ll	ll	lm	ll	ll	ll	ll	lm	ll	ll	lm	ll	ll	lm	ll	lm	ll	lm	lm	ll	ll	ll
chr8_27772511	27772511	3	91.7519	ll	ll	ll	ll	ll	ll	ll	ll	ll	lm	ll	ll	lm	ll	ll	lm	lm	ll	lm	ll	lm	lm	ll	ll	lm	ll	lm	ll	ll	ll	ll	lm	ll	ll	lm	ll	ll	lm	ll	lm	ll	lm	lm	ll	ll	ll
chr8_27772507	27772507	3	91.7519	ll	ll	ll	ll	ll	ll	ll	ll	ll	lm	ll	ll	lm	ll	ll	lm	lm	ll	lm	ll	lm	lm	ll	ll	lm	ll	lm	ll	ll	ll	ll	lm	ll	ll	lm	ll	ll	lm	ll	lm	ll	lm	lm	ll	ll	ll
chr8_27492539	27492539	3	91.8811	lm	lm	lm	lm	lm	lm	lm	lm	lm	ll	lm	lm	ll	lm	lm	ll	ll	lm	ll	lm	ll	ll	lm	lm	ll	lm	ll	lm	lm	lm	lm	ll	lm	lm	ll	lm	lm	ll	lm	ll	--	ll	ll	lm	lm	lm
chr8_28037979	28037979	3	100.073	lm	lm	lm	lm	lm	lm	lm	lm	lm	ll	lm	lm	ll	lm	lm	ll	ll	lm	ll	lm	ll	ll	lm	lm	ll	lm	ll	lm	lm	lm	lm	ll	lm	lm	ll	lm	lm	ll	lm	ll	lm	ll	ll	lm	lm	lm
chr8_28112695	28112695	3	100.083	lm	lm	lm	lm	lm	lm	lm	lm	lm	ll	lm	lm	ll	lm	lm	ll	ll	lm	ll	lm	ll	ll	lm	lm	ll	lm	ll	lm	lm	lm	lm	ll	lm	lm	ll	lm	lm	ll	lm	ll	lm	ll	ll	lm	lm	lm
chr8_28037973	28037973	3	100.123	ll	ll	ll	ll	ll	ll	ll	ll	ll	lm	ll	ll	lm	ll	ll	lm	lm	ll	lm	ll	lm	lm	ll	ll	lm	ll	lm	ll	ll	ll	ll	lm	ll	ll	lm	ll	ll	lm	ll	lm	ll	lm	lm	ll	ll	ll
chr8_28037970	28037970	3	100.123	ll	ll	ll	ll	ll	ll	ll	ll	ll	lm	ll	ll	lm	ll	ll	lm	lm	ll	lm	ll	lm	lm	ll	ll	lm	ll	lm	ll	ll	ll	ll	lm	ll	ll	lm	ll	ll	lm	ll	lm	ll	lm	lm	ll	ll	ll
chr8_28037883	28037883	3	100.133	ll	ll	ll	ll	ll	ll	ll	ll	ll	lm	ll	ll	lm	ll	ll	lm	lm	ll	lm	ll	lm	lm	ll	ll	lm	ll	lm	ll	ll	ll	ll	lm	ll	ll	lm	ll	ll	lm	ll	lm	ll	lm	lm	ll	ll	ll
chr8_28651053	28651053	3	100.163	lm	lm	lm	lm	lm	lm	lm	lm	lm	ll	lm	lm	ll	lm	lm	ll	ll	lm	ll	lm	ll	ll	lm	lm	ll	lm	ll	lm	lm	lm	lm	ll	lm	lm	ll	lm	lm	ll	lm	ll	lm	ll	ll	lm	lm	lm
chr8_29432515	29432515	3	100.224	ll	ll	ll	ll	ll	ll	ll	ll	ll	lm	ll	ll	lm	ll	ll	lm	lm	ll	lm	ll	lm	lm	ll	ll	lm	ll	lm	ll	ll	ll	ll	lm	ll	ll	lm	ll	ll	lm	ll	lm	ll	lm	lm	ll	ll	ll
chr8_30427594	30427594	3	100.403	lm	lm	lm	lm	lm	lm	lm	lm	lm	ll	lm	lm	ll	lm	lm	ll	ll	lm	ll	lm	ll	ll	lm	lm	lm	lm	ll	lm	lm	lm	lm	ll	lm	lm	ll	lm	lm	ll	lm	ll	ll	ll	ll	lm	lm	lm
chr8_30629618	30629618	3	100.509	lm	lm	lm	lm	lm	lm	lm	lm	lm	ll	lm	lm	ll	lm	lm	ll	ll	lm	ll	lm	ll	ll	lm	lm	lm	lm	ll	lm	lm	lm	lm	ll	lm	lm	ll	lm	lm	ll	lm	ll	ll	ll	ll	lm	lm	lm
chr8_30798535	30798535	3	100.603	lm	lm	lm	lm	lm	lm	lm	lm	lm	ll	lm	lm	ll	lm	lm	ll	ll	lm	ll	lm	ll	ll	lm	lm	lm	lm	ll	lm	lm	lm	lm	ll	lm	lm	ll	lm	lm	ll	lm	ll	ll	ll	ll	lm	lm	lm
chr8_31310962	31310962	3	100.836	lm	lm	lm	lm	lm	lm	lm	lm	lm	ll	lm	lm	ll	lm	lm	ll	ll	lm	ll	lm	ll	ll	lm	lm	lm	lm	ll	lm	lm	lm	lm	ll	lm	lm	ll	lm	lm	ll	lm	ll	ll	ll	ll	lm	lm	lm
chr8_31480274	31480274	3	110.069	ll	ll	ll	ll	ll	ll	ll	ll	ll	lm	ll	ll	lm	ll	ll	lm	lm	ll	lm	ll	lm	lm	ll	ll	ll	ll	lm	ll	ll	ll	ll	lm	ll	ll	lm	ll	ll	lm	ll	lm	lm	lm	lm	ll	ll	ll
chr8_31247414	31247414	3	110.089	ll	ll	ll	ll	ll	ll	ll	ll	ll	lm	ll	ll	lm	ll	ll	lm	lm	ll	lm	ll	lm	lm	ll	ll	ll	ll	lm	ll	ll	ll	ll	lm	ll	ll	lm	ll	ll	lm	ll	lm	lm	lm	lm	ll	ll	ll
chr8_31247344	31247344	3	110.089	ll	ll	ll	ll	ll	ll	ll	ll	ll	lm	ll	ll	lm	ll	ll	lm	lm	ll	lm	ll	lm	lm	ll	ll	ll	ll	lm	ll	ll	ll	ll	lm	ll	ll	lm	ll	ll	lm	ll	lm	lm	lm	lm	ll	ll	ll
chr8_31144098	31144098	3	110.109	ll	ll	ll	ll	ll	ll	ll	ll	ll	lm	ll	ll	lm	ll	ll	lm	lm	ll	lm	ll	lm	lm	ll	ll	ll	ll	lm	ll	ll	ll	ll	lm	ll	ll	lm	ll	ll	lm	ll	lm	lm	lm	lm	ll	ll	ll
chr8_31134333	31134333	3	110.139	ll	ll	ll	ll	ll	ll	ll	ll	ll	lm	ll	ll	lm	ll	ll	lm	lm	ll	lm	ll	lm	lm	ll	ll	ll	ll	lm	ll	ll	ll	ll	lm	ll	ll	lm	ll	ll	lm	ll	lm	lm	lm	lm	ll	ll	ll
chr8_31024532	31024532	3	110.189	ll	ll	ll	ll	ll	ll	ll	ll	ll	lm	ll	ll	lm	ll	ll	lm	lm	ll	lm	ll	lm	lm	ll	ll	ll	ll	lm	ll	ll	ll	ll	lm	ll	ll	lm	ll	ll	lm	ll	lm	lm	lm	lm	ll	ll	ll
chr8_31055649	31055649	3	110.2	ll	ll	ll	ll	ll	ll	ll	ll	ll	lm	ll	ll	lm	ll	ll	lm	lm	ll	lm	ll	lm	lm	ll	ll	ll	ll	lm	ll	ll	ll	ll	lm	ll	ll	lm	ll	ll	lm	ll	lm	lm	lm	lm	ll	ll	ll
chr13_18976773	18976773	3	110.404	lm	lm	lm	lm	lm	lm	lm	lm	lm	ll	lm	lm	ll	lm	lm	ll	ll	lm	ll	lm	ll	ll	lm	lm	lm	lm	ll	lm	lm	lm	lm	ll	lm	lm	ll	lm	lm	ll	lm	ll	ll	ll	ll	lm	lm	lm
chr8_30422583	30422583	3	110.61	lm	lm	lm	lm	lm	lm	lm	lm	lm	ll	lm	lm	ll	lm	lm	ll	ll	lm	ll	lm	ll	ll	lm	lm	lm	lm	ll	lm	lm	lm	lm	ll	lm	lm	ll	lm	lm	ll	lm	ll	lm	ll	ll	lm	lm	lm
chr8_30472045	30472045	3	110.704	lm	lm	lm	lm	lm	lm	lm	lm	lm	ll	lm	lm	ll	lm	lm	ll	ll	lm	ll	lm	ll	ll	lm	lm	lm	lm	ll	lm	lm	lm	lm	ll	lm	lm	ll	lm	lm	ll	lm	ll	lm	ll	ll	lm	lm	lm
chr8_30551558	30551558	3	110.724	hh	hk	hk	hh	hh	hk	hh	hk	hh	hk	hh	hk	kk	hh	hh	hk	hk	hk	kk	hh	kk	kk	hh	hk	--	hk	hk	hh	hk	hk	hk	hk	hk	hh	kk	hh	hh	kk	hk	kk	hk	kk	hk	hk	hk	hk
chr8_30427579	30427579	3	110.744	lm	lm	lm	lm	lm	lm	lm	lm	lm	ll	lm	lm	ll	lm	lm	ll	ll	lm	ll	lm	ll	ll	lm	lm	ll	lm	ll	lm	lm	lm	lm	ll	lm	lm	ll	lm	lm	ll	lm	ll	lm	ll	ll	lm	lm	lm
chr8_30491319	30491319	3	110.805	lm	lm	lm	lm	lm	lm	lm	lm	lm	ll	lm	lm	ll	lm	lm	ll	ll	lm	ll	lm	ll	ll	lm	lm	ll	lm	ll	lm	lm	lm	lm	ll	lm	lm	ll	lm	lm	ll	lm	ll	lm	ll	ll	lm	lm	lm
chr8_30590937	30590937	3	110.912	lm	lm	lm	lm	lm	lm	lm	lm	lm	ll	lm	lm	ll	lm	lm	ll	ll	lm	ll	lm	ll	ll	lm	lm	ll	lm	ll	lm	lm	lm	lm	ll	lm	lm	ll	lm	lm	ll	lm	ll	lm	ll	ll	lm	lm	lm
chr8_28259969	28259969	3	111.204	lm	lm	lm	lm	lm	lm	lm	lm	lm	ll	lm	lm	ll	lm	lm	ll	ll	lm	ll	lm	ll	ll	lm	lm	lm	lm	ll	lm	lm	lm	lm	ll	lm	lm	ll	lm	lm	ll	lm	ll	ll	ll	ll	lm	lm	lm
chr17_22856574	22856574	3	111.653	ll	ll	ll	ll	ll	ll	ll	ll	ll	lm	ll	ll	lm	ll	ll	lm	lm	ll	lm	ll	lm	lm	ll	ll	ll	ll	lm	ll	ll	ll	ll	lm	ll	ll	lm	ll	ll	lm	ll	lm	lm	lm	lm	ll	ll	ll
chr9_2345625	2345625	4	0	ll	lm	ll	lm	ll	ll	lm	ll	lm	ll	ll	ll	lm	ll	ll	lm	ll	ll	ll	lm	lm	ll	ll	lm	lm	ll	ll	ll	ll	lm	ll	ll	ll	ll	ll	ll	lm	ll	lm	lm	ll	lm	ll	ll	ll	ll
chr9_36849869	36849869	4	21.901	ll	lm	ll	ll	ll	ll	ll	ll	ll	ll	lm	ll	ll	ll	lm	lm	lm	lm	ll	ll	lm	ll	lm	--	lm	lm	ll	ll	lm	lm	lm	ll	ll	lm	lm	ll	lm	lm	lm	lm	ll	lm	lm	ll	lm	ll
chr14_24390583	24390583	4	38.3491	ll	lm	ll	ll	ll	ll	ll	ll	ll	ll	lm	ll	ll	ll	lm	lm	lm	lm	ll	lm	lm	ll	ll	lm	lm	lm	ll	ll	lm	lm	lm	ll	ll	lm	ll	ll	lm	lm	lm	lm	--	lm	lm	ll	lm	ll
chr11_12789642	12789642	4	46.9218	ll	lm	ll	ll	ll	ll	ll	ll	ll	ll	lm	ll	ll	ll	lm	lm	lm	lm	ll	ll	lm	ll	lm	lm	lm	lm	ll	ll	lm	lm	lm	ll	ll	lm	ll	ll	lm	lm	lm	lm	lm	lm	lm	ll	lm	ll
chr11_12789679	12789679	4	49.1027	ll	lm	ll	ll	ll	ll	ll	ll	ll	ll	lm	ll	ll	ll	lm	lm	lm	lm	ll	ll	lm	ll	lm	lm	lm	lm	ll	ll	lm	lm	lm	ll	ll	lm	ll	ll	lm	lm	lm	lm	lm	lm	lm	ll	lm	ll
chr11_18760751	18760751	4	55.4251	lm	ll	lm	lm	lm	lm	lm	lm	lm	lm	ll	lm	lm	lm	ll	ll	ll	ll	lm	lm	ll	lm	ll	ll	ll	ll	lm	lm	ll	ll	ll	lm	lm	ll	lm	lm	ll	ll	ll	ll	ll	ll	ll	lm	ll	lm
chr9_35094965	35094965	4	59.7226	lm	ll	lm	lm	lm	lm	lm	lm	lm	lm	ll	lm	lm	lm	ll	ll	ll	ll	lm	lm	ll	lm	ll	ll	ll	ll	lm	lm	ll	ll	ll	lm	lm	ll	lm	lm	ll	ll	ll	ll	ll	ll	ll	lm	ll	lm
chr9_35095176	35095176	4	60.9001	lm	ll	lm	lm	lm	lm	lm	lm	lm	lm	ll	lm	lm	lm	ll	ll	ll	ll	lm	lm	ll	lm	ll	ll	ll	ll	lm	lm	ll	ll	ll	lm	lm	ll	lm	lm	ll	ll	ll	ll	lm	ll	ll	lm	ll	lm
chr9_35134882	35134882	4	62.5053	lm	ll	lm	lm	lm	lm	lm	lm	lm	lm	ll	lm	lm	lm	ll	ll	ll	ll	lm	lm	ll	lm	ll	ll	ll	ll	lm	lm	ll	ll	ll	lm	lm	ll	lm	lm	ll	ll	ll	ll	ll	ll	ll	lm	ll	lm
chr17_32777250	32777250	4	64.2501	lm	ll	lm	lm	lm	lm	lm	lm	lm	lm	ll	lm	lm	lm	ll	ll	ll	ll	lm	--	ll	lm	ll	ll	ll	ll	lm	lm	ll	ll	ll	lm	lm	ll	lm	lm	ll	ll	ll	ll	ll	ll	ll	lm	ll	lm
chr9_34433130	34433130	4	65.8553	lm	ll	lm	lm	lm	lm	lm	lm	lm	lm	ll	lm	lm	lm	ll	ll	ll	ll	lm	ll	ll	lm	lm	ll	ll	ll	lm	lm	ll	ll	ll	lm	lm	ll	lm	lm	ll	ll	ll	ll	ll	ll	ll	lm	ll	lm
chr9_35305068	35305068	4	66.1952	lm	ll	lm	lm	lm	lm	lm	lm	lm	lm	ll	lm	lm	lm	ll	ll	ll	ll	lm	lm	ll	lm	ll	ll	ll	ll	lm	lm	ll	ll	ll	lm	lm	ll	lm	lm	ll	ll	ll	ll	lm	ll	ll	lm	ll	lm
chr9_35305401	35305401	4	66.3067	lm	ll	lm	lm	lm	lm	lm	lm	lm	lm	ll	lm	lm	lm	ll	ll	ll	ll	lm	lm	ll	lm	ll	ll	ll	ll	lm	lm	ll	ll	ll	lm	lm	ll	lm	lm	ll	ll	ll	ll	lm	ll	ll	lm	ll	lm
chr9_35305349	35305349	4	66.3067	lm	ll	lm	lm	lm	lm	lm	lm	lm	lm	ll	lm	lm	lm	ll	ll	ll	ll	lm	lm	ll	lm	ll	ll	ll	ll	lm	lm	ll	ll	ll	lm	lm	ll	lm	lm	ll	ll	ll	ll	lm	ll	ll	lm	ll	lm
chr9_35305345	35305345	4	66.3067	lm	ll	lm	lm	lm	lm	lm	lm	lm	lm	ll	lm	lm	lm	ll	ll	ll	ll	lm	--	ll	lm	ll	ll	ll	ll	lm	lm	ll	ll	ll	lm	lm	ll	lm	lm	ll	ll	ll	ll	ll	ll	ll	lm	ll	lm
chr9_34460948	34460948	4	66.5315	lm	ll	lm	lm	lm	lm	lm	lm	lm	lm	ll	lm	lm	lm	ll	ll	ll	ll	lm	ll	ll	lm	lm	ll	ll	ll	lm	lm	ll	ll	ll	lm	lm	ll	lm	lm	ll	ll	ll	ll	ll	ll	ll	lm	ll	lm
chr9_34414054	34414054	4	67.4763	ll	lm	ll	ll	ll	ll	ll	ll	ll	ll	lm	ll	ll	ll	lm	lm	lm	lm	ll	ll	lm	ll	lm	lm	lm	lm	ll	ll	lm	lm	lm	ll	ll	lm	ll	ll	lm	lm	lm	lm	ll	lm	lm	ll	lm	ll
chr9_33941841	33941841	4	68.2959	ll	lm	ll	ll	ll	ll	ll	ll	ll	ll	lm	ll	ll	ll	lm	lm	lm	lm	ll	ll	lm	ll	lm	lm	lm	lm	ll	ll	lm	lm	lm	ll	ll	lm	ll	ll	lm	lm	lm	lm	ll	lm	lm	ll	lm	ll
chr9_34337412	34337412	4	68.7528	ll	lm	ll	ll	ll	ll	ll	ll	ll	ll	lm	ll	ll	ll	lm	lm	lm	lm	ll	ll	lm	ll	lm	lm	lm	lm	ll	ll	lm	lm	lm	ll	ll	lm	ll	ll	lm	lm	lm	lm	ll	lm	lm	ll	lm	ll
chr9_35206108	35206108	4	69.4495	ll	lm	ll	ll	ll	ll	ll	ll	ll	ll	lm	ll	ll	ll	lm	lm	lm	lm	ll	ll	lm	ll	lm	lm	lm	lm	ll	ll	lm	lm	lm	ll	ll	lm	ll	ll	lm	lm	lm	lm	ll	lm	lm	ll	lm	ll
chr9_35206090	35206090	4	69.4495	ll	lm	ll	ll	ll	ll	ll	ll	ll	ll	lm	ll	ll	ll	lm	lm	lm	lm	ll	ll	lm	ll	lm	lm	lm	lm	ll	ll	lm	lm	lm	ll	ll	lm	ll	ll	lm	lm	lm	lm	ll	lm	lm	ll	lm	ll
chr9_35206125	35206125	4	69.4495	ll	lm	ll	ll	ll	ll	ll	ll	ll	ll	lm	ll	ll	ll	lm	lm	lm	lm	ll	lm	lm	ll	ll	lm	lm	lm	ll	ll	lm	lm	lm	ll	ll	lm	ll	ll	lm	lm	lm	lm	lm	lm	lm	ll	lm	ll
chr9_35305340	35305340	4	70.1462	ll	lm	ll	ll	ll	ll	ll	ll	ll	ll	lm	ll	ll	ll	lm	lm	lm	lm	ll	lm	lm	ll	ll	lm	lm	lm	ll	ll	lm	lm	lm	ll	ll	lm	ll	ll	lm	lm	lm	lm	lm	lm	lm	ll	lm	ll
chr9_34067026	34067026	4	70.371	ll	lm	ll	ll	ll	ll	ll	ll	ll	ll	lm	ll	ll	ll	lm	lm	lm	lm	ll	lm	lm	ll	ll	lm	lm	lm	ll	ll	lm	lm	lm	ll	ll	lm	ll	ll	lm	lm	lm	lm	lm	lm	lm	ll	lm	ll
chr17_9759119	9759119	4	70.5958	ll	lm	ll	ll	ll	ll	ll	ll	ll	ll	lm	ll	ll	ll	lm	lm	lm	lm	ll	ll	lm	ll	lm	lm	lm	lm	ll	ll	lm	lm	lm	ll	ll	lm	ll	ll	lm	lm	lm	lm	ll	lm	lm	ll	lm	ll
chr9_35134891	35134891	4	71.0527	ll	lm	ll	ll	ll	ll	ll	ll	ll	ll	lm	ll	ll	ll	lm	lm	lm	lm	ll	--	lm	ll	lm	lm	lm	lm	ll	ll	lm	lm	lm	ll	ll	lm	ll	ll	lm	lm	lm	lm	lm	lm	lm	ll	lm	ll
chr9_34333109	34333109	4	71.1642	ll	lm	ll	ll	ll	ll	ll	ll	ll	ll	lm	ll	ll	ll	lm	lm	lm	lm	ll	ll	lm	ll	lm	lm	lm	lm	ll	ll	lm	lm	lm	ll	ll	lm	ll	ll	lm	lm	lm	lm	ll	lm	lm	ll	lm	ll
chr9_34333074	34333074	4	71.1642	ll	lm	ll	ll	ll	ll	ll	ll	ll	ll	lm	ll	ll	ll	lm	lm	lm	lm	ll	ll	lm	ll	lm	lm	lm	lm	ll	ll	lm	lm	lm	ll	ll	lm	ll	ll	lm	lm	lm	lm	ll	lm	lm	ll	lm	ll
chr9_36306090	36306090	4	71.8609	ll	lm	ll	ll	ll	ll	ll	ll	ll	ll	lm	ll	ll	ll	lm	lm	lm	lm	ll	lm	lm	ll	lm	lm	lm	lm	ll	ll	lm	lm	lm	ll	ll	lm	ll	ll	lm	lm	lm	lm	lm	lm	lm	ll	lm	ll
chr9_36193489	36193489	4	71.9724	lm	ll	lm	lm	lm	lm	lm	lm	lm	lm	ll	lm	lm	lm	ll	ll	ll	ll	lm	ll	ll	lm	ll	ll	ll	ll	lm	lm	ll	ll	ll	lm	lm	ll	lm	lm	ll	ll	ll	ll	ll	ll	ll	lm	ll	lm
chr9_36306032	36306032	4	71.9724	ll	lm	ll	ll	ll	ll	ll	ll	ll	ll	lm	ll	ll	ll	lm	lm	lm	lm	ll	ll	lm	ll	lm	lm	lm	lm	ll	ll	lm	lm	lm	ll	ll	lm	ll	ll	lm	lm	lm	lm	ll	lm	lm	ll	lm	ll
chr9_36306086	36306086	4	72.0839	lm	ll	lm	lm	lm	lm	lm	lm	lm	lm	ll	lm	lm	lm	ll	ll	ll	ll	lm	lm	ll	lm	ll	ll	ll	ll	lm	lm	ll	ll	ll	lm	lm	ll	lm	lm	ll	ll	ll	ll	lm	ll	ll	lm	ll	lm
chr9_36306064	36306064	4	72.0839	lm	ll	lm	lm	lm	lm	lm	lm	lm	lm	ll	lm	lm	lm	ll	ll	ll	ll	lm	--	ll	lm	ll	ll	ll	ll	lm	lm	ll	ll	ll	lm	lm	ll	lm	lm	ll	ll	ll	ll	ll	ll	ll	lm	ll	lm
chr9_37101899	37101899	4	72.4238	lm	ll	lm	lm	lm	lm	lm	lm	lm	lm	ll	lm	lm	lm	ll	ll	ll	ll	lm	lm	ll	lm	ll	ll	ll	ll	lm	lm	ll	ll	ll	lm	lm	ll	lm	lm	ll	ll	ll	ll	lm	ll	ll	lm	ll	lm
chr9_36760158	36760158	4	72.7649	ll	lm	ll	ll	ll	ll	ll	ll	ll	ll	lm	ll	ll	ll	lm	lm	lm	lm	ll	ll	lm	ll	lm	lm	lm	lm	ll	ll	lm	lm	lm	ll	ll	lm	ll	ll	lm	lm	lm	lm	ll	lm	lm	ll	lm	ll
chr7_20478360	20478360	4	74.5111	lm	ll	lm	lm	lm	lm	lm	lm	lm	lm	ll	lm	lm	lm	ll	ll	ll	ll	lm	ll	ll	lm	ll	ll	ll	ll	lm	lm	ll	ll	ll	lm	lm	ll	lm	lm	ll	ll	ll	ll	ll	ll	ll	lm	ll	lm
chr11_27271260	27271260	4	77.4834	lm	ll	lm	lm	lm	lm	lm	lm	lm	lm	ll	lm	lm	lm	ll	ll	ll	ll	lm	ll	ll	lm	ll	ll	ll	ll	lm	lm	ll	ll	ll	lm	lm	ll	lm	lm	ll	ll	ll	ll	ll	ll	ll	lm	ll	lm
chr8_25043868	25043868	4	79.6643	lm	ll	lm	lm	lm	lm	lm	lm	lm	lm	ll	lm	lm	lm	ll	ll	ll	ll	lm	lm	ll	lm	ll	ll	ll	ll	lm	lm	ll	ll	ll	lm	lm	ll	lm	lm	ll	ll	ll	ll	ll	ll	ll	lm	ll	lm
chr8_25043880	25043880	4	79.6643	lm	ll	lm	lm	lm	lm	lm	lm	lm	lm	ll	lm	lm	lm	ll	ll	ll	ll	lm	ll	ll	lm	--	ll	ll	ll	lm	lm	ll	ll	ll	lm	lm	ll	lm	lm	ll	ll	ll	ll	ll	ll	ll	lm	ll	lm
chr8_25043864	25043864	4	79.6643	lm	ll	lm	lm	lm	lm	lm	lm	lm	lm	ll	lm	lm	lm	ll	ll	ll	ll	lm	ll	ll	lm	--	ll	ll	ll	lm	lm	ll	ll	ll	lm	lm	ll	lm	lm	ll	ll	ll	ll	ll	ll	ll	lm	ll	lm
chr8_25043822	25043822	4	79.6643	lm	ll	lm	lm	lm	lm	lm	lm	lm	lm	ll	lm	lm	lm	ll	ll	ll	ll	lm	lm	ll	lm	ll	ll	ll	ll	lm	lm	ll	ll	ll	lm	lm	ll	lm	lm	ll	ll	ll	ll	ll	ll	ll	lm	ll	lm
chr8_25043890	25043890	4	80.866	lm	ll	lm	lm	lm	lm	lm	lm	lm	lm	ll	lm	lm	lm	ll	ll	ll	ll	lm	lm	ll	lm	ll	ll	ll	ll	lm	lm	ll	ll	ll	lm	lm	ll	lm	lm	ll	ll	ll	ll	ll	ll	ll	lm	ll	lm
chr9_35094883	35094883	4	88.6589	lm	ll	lm	lm	lm	lm	lm	lm	lm	lm	ll	lm	lm	lm	ll	ll	ll	ll	lm	lm	ll	lm	ll	ll	ll	ll	lm	lm	ll	ll	ll	lm	lm	ll	lm	lm	ll	ll	ll	ll	ll	ll	ll	lm	ll	lm
chr3_7189911	7189911	4	96.7865	lm	ll	lm	lm	lm	lm	lm	lm	lm	lm	ll	lm	lm	lm	ll	ll	ll	ll	lm	lm	ll	lm	ll	ll	ll	ll	lm	lm	ll	ll	ll	lm	lm	ll	lm	lm	ll	ll	ll	ll	ll	ll	ll	lm	ll	lm
chr9_11005107	11005107	4	99.2735	lm	ll	lm	lm	lm	lm	lm	lm	lm	lm	ll	lm	lm	lm	ll	ll	ll	ll	lm	ll	ll	lm	lm	ll	ll	ll	lm	lm	ll	ll	ll	lm	lm	ll	lm	lm	ll	ll	ll	ll	lm	ll	ll	lm	ll	lm
chr9_10826788	10826788	4	101.197	lm	ll	lm	lm	lm	lm	lm	lm	lm	lm	ll	lm	lm	lm	ll	ll	ll	ll	lm	ll	ll	lm	lm	ll	ll	ll	lm	lm	ll	ll	ll	lm	lm	ll	lm	lm	ll	ll	ll	ll	ll	ll	ll	lm	ll	lm
chr9_10826823	10826823	4	101.197	lm	ll	lm	lm	lm	lm	lm	lm	lm	lm	ll	lm	lm	lm	ll	ll	ll	ll	lm	lm	ll	lm	ll	ll	ll	ll	lm	lm	ll	ll	ll	lm	lm	ll	ll	lm	ll	ll	ll	ll	lm	ll	ll	lm	ll	lm
chr17_13621698	13621698	4	102.25	lm	ll	lm	lm	lm	lm	lm	lm	lm	lm	ll	lm	lm	lm	ll	ll	ll	ll	lm	lm	ll	lm	ll	ll	ll	ll	lm	lm	ll	ll	ll	lm	lm	ll	lm	lm	ll	ll	ll	ll	lm	ll	ll	lm	ll	lm
chr17_13621634	13621634	4	102.707	lm	ll	lm	lm	lm	lm	lm	lm	lm	lm	ll	lm	lm	lm	ll	ll	ll	ll	lm	ll	ll	lm	lm	ll	ll	ll	lm	lm	ll	ll	ll	lm	lm	ll	lm	lm	ll	ll	ll	ll	ll	ll	ll	lm	ll	lm
chr17_13621637	13621637	4	102.707	lm	ll	lm	lm	lm	lm	lm	lm	lm	lm	ll	lm	lm	lm	ll	ll	ll	ll	lm	ll	ll	lm	lm	ll	ll	ll	lm	lm	ll	ll	ll	lm	lm	ll	lm	lm	ll	ll	ll	ll	ll	ll	ll	lm	ll	lm
chr17_13621642	13621642	4	102.707	lm	ll	lm	lm	lm	lm	lm	lm	lm	lm	ll	lm	lm	lm	ll	ll	ll	ll	lm	lm	ll	lm	ll	ll	ll	ll	lm	lm	ll	ll	ll	lm	lm	ll	lm	lm	ll	ll	ll	ll	ll	ll	ll	lm	ll	lm
chr17_13621670	13621670	4	102.707	lm	ll	lm	lm	lm	lm	lm	lm	lm	lm	ll	lm	lm	lm	ll	ll	ll	ll	lm	lm	ll	lm	ll	ll	ll	ll	lm	lm	ll	ll	ll	lm	lm	ll	lm	lm	ll	ll	ll	ll	ll	ll	ll	lm	ll	lm
chr9_11832023	11832023	4	102.931	lm	ll	lm	lm	lm	lm	lm	lm	lm	lm	ll	lm	lm	lm	ll	ll	ll	ll	lm	ll	ll	lm	lm	ll	ll	ll	lm	lm	ll	ll	ll	lm	lm	ll	lm	lm	ll	ll	ll	ll	ll	ll	ll	lm	ll	lm
chr9_13779551	13779551	4	103.098	lm	ll	lm	lm	lm	lm	lm	lm	lm	lm	ll	lm	lm	lm	ll	ll	ll	ll	lm	ll	ll	lm	lm	ll	ll	ll	lm	lm	ll	ll	ll	lm	lm	ll	lm	lm	ll	ll	ll	ll	ll	ll	ll	lm	ll	lm
chr9_13566649	13566649	4	103.267	lm	ll	lm	lm	lm	lm	lm	lm	lm	lm	ll	lm	lm	lm	ll	ll	ll	ll	lm	lm	ll	lm	ll	ll	ll	ll	lm	lm	ll	ll	ll	lm	lm	ll	ll	lm	ll	ll	ll	ll	lm	ll	ll	lm	ll	lm
chr9_15245802	15245802	4	103.724	lm	ll	lm	lm	lm	lm	lm	lm	lm	lm	ll	lm	lm	lm	ll	ll	ll	ll	lm	ll	ll	lm	lm	ll	ll	ll	lm	lm	ll	ll	ll	lm	lm	ll	lm	lm	ll	ll	ll	ll	ll	ll	ll	lm	ll	lm
chr9_14886800	14886800	4	105.192	lm	ll	lm	lm	lm	lm	lm	lm	lm	lm	ll	lm	lm	lm	ll	ll	ll	ll	lm	lm	ll	lm	ll	ll	ll	ll	lm	lm	ll	ll	ll	lm	lm	ll	lm	lm	ll	ll	ll	ll	lm	ll	ll	lm	ll	lm
chr12_3436061	3436061	4	110.069	ll	lm	ll	ll	ll	ll	ll	ll	ll	ll	lm	ll	ll	ll	lm	lm	lm	lm	ll	ll	lm	ll	lm	--	lm	lm	ll	ll	lm	lm	lm	ll	ll	lm	lm	ll	lm	lm	lm	lm	ll	lm	lm	ll	lm	ll
chr15_46178918	46178918	4	114.319	ll	lm	ll	ll	ll	ll	ll	ll	ll	ll	lm	ll	ll	ll	lm	lm	lm	lm	ll	ll	lm	ll	lm	--	lm	lm	ll	ll	lm	lm	lm	ll	ll	lm	lm	ll	lm	lm	lm	lm	ll	lm	lm	ll	lm	ll
chr9_12264205	12264205	4	115.02	ll	lm	ll	ll	ll	ll	ll	ll	ll	ll	lm	ll	ll	ll	lm	lm	lm	lm	ll	lm	lm	ll	ll	lm	lm	lm	ll	ll	lm	lm	lm	ll	ll	lm	ll	ll	lm	lm	lm	lm	lm	lm	lm	ll	lm	ll
chr9_14886717	14886717	4	115.717	ll	lm	ll	ll	ll	ll	ll	ll	ll	ll	lm	ll	ll	ll	lm	lm	lm	lm	ll	ll	lm	ll	lm	lm	lm	lm	ll	ll	lm	lm	lm	ll	ll	lm	ll	ll	lm	lm	lm	lm	ll	lm	lm	ll	lm	ll
chr9_19668640	19668640	4	116.789	ll	lm	ll	ll	ll	ll	ll	ll	ll	ll	lm	ll	ll	ll	lm	lm	lm	lm	ll	lm	lm	ll	ll	lm	lm	lm	ll	ll	lm	lm	lm	ll	ll	lm	ll	ll	lm	lm	lm	lm	lm	lm	lm	ll	lm	ll
chr15_45867335	45867335	4	117.365	ll	lm	ll	ll	ll	ll	ll	ll	ll	ll	lm	ll	ll	ll	lm	lm	lm	lm	ll	ll	lm	ll	lm	lm	lm	lm	ll	ll	lm	lm	lm	ll	ll	lm	ll	ll	lm	lm	lm	lm	--	lm	lm	ll	lm	ll
chr9_21184701	21184701	4	117.59	ll	lm	ll	ll	ll	ll	ll	ll	ll	ll	lm	ll	ll	ll	lm	lm	lm	lm	ll	ll	lm	ll	lm	lm	lm	lm	ll	ll	lm	lm	lm	ll	ll	lm	ll	ll	lm	lm	lm	lm	lm	lm	lm	ll	lm	ll
chr9_31561217	31561217	4	117.59	ll	lm	ll	ll	ll	ll	ll	ll	ll	ll	lm	ll	ll	ll	lm	lm	lm	lm	ll	ll	lm	ll	lm	lm	lm	lm	ll	ll	lm	lm	lm	ll	ll	lm	ll	ll	lm	lm	lm	lm	ll	lm	lm	ll	lm	ll
chr9_21184703	21184703	4	117.59	ll	lm	ll	ll	ll	ll	ll	ll	ll	ll	lm	ll	ll	ll	lm	lm	lm	lm	ll	ll	lm	ll	lm	ll	lm	lm	ll	ll	lm	lm	lm	ll	ll	lm	lm	ll	lm	lm	lm	lm	ll	lm	lm	ll	lm	ll
chr9_28173798	28173798	4	117.93	ll	lm	ll	ll	ll	ll	ll	ll	ll	ll	lm	ll	ll	ll	lm	lm	lm	lm	ll	ll	lm	ll	lm	lm	lm	lm	ll	ll	lm	lm	lm	ll	ll	lm	ll	ll	lm	lm	lm	lm	lm	lm	lm	ll	lm	ll
chr9_20154902	20154902	4	118.387	ll	lm	ll	ll	ll	ll	ll	ll	ll	ll	lm	ll	ll	ll	lm	lm	lm	lm	ll	ll	lm	ll	lm	lm	lm	lm	ll	ll	lm	lm	lm	ll	ll	lm	ll	ll	lm	lm	lm	lm	--	lm	lm	ll	lm	ll
chr9_31721316	31721316	4	118.611	ll	lm	ll	ll	ll	ll	ll	ll	ll	ll	lm	ll	ll	ll	lm	lm	lm	lm	ll	ll	lm	ll	lm	lm	lm	lm	ll	ll	lm	lm	lm	ll	ll	lm	ll	ll	lm	lm	lm	lm	lm	lm	lm	ll	lm	ll
chr9_18335630	18335630	4	119.068	ll	lm	ll	ll	ll	ll	ll	ll	ll	ll	lm	ll	ll	ll	lm	lm	lm	lm	ll	ll	lm	ll	lm	lm	lm	lm	ll	ll	lm	lm	lm	ll	ll	lm	ll	ll	lm	lm	lm	lm	lm	lm	lm	ll	lm	ll
chr9_18335649	18335649	4	119.068	ll	lm	ll	ll	ll	ll	ll	ll	ll	ll	lm	ll	ll	ll	lm	lm	lm	lm	ll	ll	lm	ll	lm	lm	lm	lm	ll	ll	lm	lm	lm	ll	ll	lm	ll	ll	lm	lm	lm	lm	lm	lm	lm	ll	lm	ll
chr9_29482294	29482294	4	119.525	ll	lm	ll	ll	ll	ll	ll	ll	ll	ll	lm	ll	ll	ll	lm	lm	lm	lm	ll	ll	lm	ll	lm	ll	lm	lm	ll	ll	lm	lm	lm	ll	ll	lm	lm	ll	lm	lm	lm	lm	ll	lm	lm	ll	lm	ll
chr9_29482298	29482298	4	119.637	ll	lm	ll	ll	ll	ll	ll	ll	ll	ll	lm	ll	ll	ll	lm	lm	lm	lm	ll	ll	lm	ll	lm	lm	lm	lm	ll	ll	lm	lm	lm	ll	ll	lm	ll	ll	lm	lm	lm	lm	lm	lm	lm	ll	lm	ll
chr9_29359023	29359023	4	120.212	lm	ll	lm	lm	lm	lm	lm	lm	lm	lm	ll	lm	lm	lm	ll	ll	ll	ll	lm	lm	ll	lm	ll	--	ll	ll	lm	lm	ll	ll	ll	lm	lm	ll	ll	lm	ll	ll	ll	ll	lm	ll	ll	lm	ll	lm
chr9_32628940	32628940	4	120.669	hk	hk	hh	hh	hk	hk	hh	hh	hh	hk	kk	hk	hh	hk	hk	kk	kk	kk	hh	hh	kk	hh	hk	hk	hk	hk	hh	hh	hk	kk	kk	hk	hk	kk	kk	hk	kk	kk	kk	hk	hk	kk	hk	hk	hk	hk
chr9_32628946	32628946	4	120.669	hk	hk	hh	hh	hk	hk	hh	hh	hh	hk	kk	hk	hh	hk	hk	kk	kk	kk	hh	hh	kk	hh	hk	hk	hk	hk	hh	hh	hk	kk	kk	hk	hk	kk	kk	hk	kk	kk	kk	hk	hk	kk	hk	hk	hk	hk
chr9_32629023	32629023	4	120.78	hk	hk	hh	hh	hk	hk	hh	hh	hh	hk	kk	hk	hh	hk	hk	kk	kk	kk	hh	hh	kk	hh	hk	hk	hk	hk	hh	hh	hk	kk	kk	hk	hk	kk	kk	hk	kk	kk	kk	hk	hk	kk	hk	hk	hk	hk
chr9_20119535	20119535	4	121.599	lm	ll	lm	lm	lm	lm	lm	lm	lm	lm	ll	lm	lm	lm	ll	ll	ll	ll	lm	lm	ll	lm	ll	--	ll	ll	lm	lm	ll	ll	ll	lm	lm	ll	ll	lm	ll	ll	ll	ll	lm	ll	ll	lm	ll	lm
chr9_29834082	29834082	4	122.056	lm	ll	lm	lm	lm	lm	lm	lm	lm	lm	ll	lm	lm	lm	ll	ll	ll	ll	lm	lm	ll	lm	ll	ll	ll	ll	lm	lm	ll	ll	ll	lm	lm	ll	lm	lm	ll	ll	ll	ll	ll	ll	ll	lm	ll	lm
chr9_21327150	21327150	4	122.056	lm	ll	lm	lm	lm	lm	lm	lm	lm	lm	ll	lm	lm	lm	ll	ll	ll	ll	lm	lm	ll	lm	ll	ll	ll	ll	lm	lm	ll	ll	ll	lm	lm	ll	lm	lm	ll	ll	ll	ll	ll	ll	ll	lm	ll	lm
chr9_21327192	21327192	4	122.056	lm	ll	lm	lm	lm	lm	lm	lm	lm	lm	ll	lm	lm	lm	ll	ll	ll	ll	lm	lm	ll	lm	ll	--	ll	ll	lm	lm	ll	ll	ll	lm	lm	ll	ll	lm	ll	ll	ll	ll	lm	ll	ll	lm	ll	lm
chr9_20228545	20228545	4	122.753	ll	lm	ll	ll	ll	ll	ll	ll	ll	ll	lm	ll	ll	ll	lm	lm	lm	lm	ll	ll	lm	ll	lm	lm	lm	lm	ll	ll	lm	lm	lm	ll	ll	lm	ll	ll	lm	lm	lm	lm	lm	lm	lm	ll	lm	ll
chr9_27708821	27708821	4	123.329	ll	lm	ll	ll	ll	ll	ll	ll	ll	ll	lm	ll	ll	ll	lm	lm	lm	lm	ll	ll	lm	ll	lm	lm	lm	lm	ll	ll	lm	lm	lm	ll	ll	lm	ll	ll	lm	lm	lm	lm	--	lm	lm	ll	lm	ll
chr9_18900766	18900766	4	123.44	ll	lm	ll	ll	ll	ll	ll	ll	ll	ll	lm	ll	ll	ll	lm	lm	lm	lm	ll	ll	lm	ll	lm	ll	lm	lm	ll	ll	lm	lm	lm	ll	ll	lm	lm	ll	lm	lm	lm	lm	ll	lm	lm	ll	lm	ll
chr9_18078831	18078831	4	123.552	ll	lm	ll	ll	ll	ll	ll	ll	ll	ll	lm	ll	ll	ll	lm	lm	lm	lm	ll	ll	lm	ll	lm	ll	lm	lm	ll	ll	lm	lm	lm	ll	ll	lm	lm	ll	lm	lm	lm	lm	ll	lm	lm	ll	lm	ll
chr9_18877832	18877832	4	123.777	ll	lm	ll	ll	ll	ll	ll	ll	ll	ll	lm	ll	ll	ll	lm	lm	lm	lm	ll	lm	lm	ll	ll	lm	lm	lm	ll	ll	lm	lm	lm	ll	ll	lm	ll	ll	lm	lm	lm	lm	lm	lm	lm	ll	lm	ll
chr9_18877903	18877903	4	123.889	ll	lm	ll	ll	ll	ll	ll	ll	ll	ll	lm	ll	ll	ll	lm	lm	lm	lm	ll	ll	lm	ll	lm	ll	lm	lm	ll	ll	lm	lm	lm	ll	ll	lm	lm	ll	lm	lm	lm	lm	ll	lm	lm	ll	lm	ll
chr9_17731205	17731205	4	124.229	hh	kk	hk	hk	hh	hh	hk	hk	hk	hh	hk	hh	hk	hh	kk	hk	hk	hk	hk	hk	hk	hk	kk	hh	kk	kk	hk	hk	kk	hk	hk	hh	hh	hk	hk	hh	hk	hk	hk	kk	hh	hk	kk	hh	kk	hh
chr9_17731143	17731143	4	124.454	lm	ll	lm	lm	lm	lm	lm	lm	lm	lm	ll	lm	lm	lm	ll	ll	ll	ll	lm	lm	ll	lm	ll	ll	ll	ll	lm	lm	ll	ll	ll	lm	lm	ll	lm	lm	ll	ll	ll	ll	ll	ll	ll	lm	ll	lm
chr9_18900803	18900803	4	124.679	lm	ll	lm	lm	lm	lm	lm	lm	lm	lm	ll	lm	lm	lm	ll	ll	ll	ll	lm	lm	ll	lm	ll	--	ll	ll	lm	lm	ll	ll	ll	lm	lm	ll	ll	lm	ll	ll	ll	ll	lm	ll	ll	lm	ll	lm
chr9_17820474	17820474	4	124.791	lm	ll	lm	lm	lm	lm	lm	lm	lm	lm	ll	lm	lm	lm	ll	ll	ll	ll	lm	lm	ll	lm	ll	ll	ll	ll	lm	lm	ll	ll	ll	lm	lm	ll	lm	lm	ll	ll	ll	ll	ll	ll	ll	lm	ll	lm
chr9_16476680	16476680	4	125.131	lm	ll	lm	lm	lm	lm	lm	lm	lm	lm	ll	lm	lm	lm	ll	ll	ll	ll	lm	lm	ll	lm	ll	--	ll	ll	lm	lm	ll	ll	ll	lm	lm	ll	ll	lm	ll	ll	ll	ll	lm	ll	ll	lm	ll	lm
chr9_25594324	25594324	4	125.588	lm	ll	lm	lm	lm	lm	lm	lm	lm	lm	ll	lm	lm	lm	ll	ll	ll	ll	lm	lm	ll	lm	ll	ll	ll	ll	lm	lm	ll	ll	ll	lm	lm	ll	lm	lm	ll	ll	ll	ll	ll	ll	ll	lm	ll	lm
chr9_25594264	25594264	4	125.588	lm	ll	lm	lm	lm	lm	lm	lm	lm	lm	ll	lm	lm	lm	ll	ll	ll	ll	lm	lm	ll	lm	ll	ll	ll	ll	lm	lm	ll	ll	ll	lm	lm	ll	lm	lm	ll	ll	ll	ll	ll	ll	ll	lm	ll	lm
chr9_25594233	25594233	4	125.588	lm	ll	lm	lm	lm	lm	lm	lm	lm	lm	ll	lm	lm	lm	ll	ll	ll	ll	lm	lm	ll	lm	ll	ll	ll	ll	lm	lm	ll	ll	ll	lm	lm	ll	lm	lm	ll	ll	ll	ll	ll	ll	ll	lm	ll	lm
chr9_20566379	20566379	4	125.813	lm	ll	lm	lm	lm	lm	lm	lm	lm	lm	ll	lm	lm	lm	ll	ll	ll	ll	lm	ll	ll	lm	lm	ll	ll	ll	lm	lm	ll	ll	ll	lm	lm	ll	lm	lm	ll	ll	ll	ll	ll	ll	ll	lm	ll	lm
chr2_33330101	33330101	4	126.885	lm	ll	lm	lm	lm	lm	lm	lm	lm	lm	ll	lm	lm	lm	ll	ll	ll	ll	lm	ll	ll	lm	lm	ll	ll	ll	lm	lm	ll	ll	ll	lm	lm	ll	lm	lm	ll	ll	ll	ll	ll	ll	ll	lm	ll	lm
chr9_18335868	18335868	4	127.957	lm	ll	lm	lm	lm	lm	lm	lm	lm	lm	ll	lm	lm	lm	ll	ll	ll	ll	lm	ll	ll	lm	lm	ll	ll	ll	lm	lm	ll	ll	ll	lm	lm	ll	lm	lm	ll	ll	ll	ll	ll	ll	ll	lm	ll	lm
chr11_3962309	3962309	4	128.777	lm	ll	lm	lm	lm	lm	lm	lm	lm	lm	ll	lm	lm	lm	ll	ll	ll	ll	lm	lm	ll	lm	ll	lm	ll	ll	lm	lm	ll	ll	ll	lm	lm	ll	ll	lm	ll	ll	ll	ll	lm	ll	ll	lm	ll	lm
chr9_15378197	15378197	4	129.234	lm	ll	lm	lm	lm	lm	lm	lm	lm	lm	ll	lm	lm	lm	ll	ll	ll	ll	lm	lm	ll	lm	ll	lm	ll	ll	lm	lm	ll	ll	ll	lm	lm	ll	ll	lm	ll	ll	ll	ll	lm	ll	ll	lm	ll	lm
chr9_16183880	16183880	4	129.691	lm	ll	lm	lm	lm	lm	lm	lm	lm	lm	ll	lm	lm	lm	ll	ll	ll	ll	lm	lm	ll	lm	ll	ll	ll	ll	lm	lm	ll	ll	ll	lm	lm	ll	lm	lm	ll	ll	ll	ll	lm	ll	ll	lm	ll	lm
chr9_16152924	16152924	4	129.915	ll	lm	ll	ll	ll	ll	ll	ll	ll	ll	lm	ll	ll	ll	lm	lm	lm	lm	ll	ll	lm	ll	lm	lm	lm	lm	ll	ll	lm	lm	lm	ll	ll	lm	ll	ll	lm	lm	lm	lm	--	lm	lm	ll	lm	ll
chr9_16152932	16152932	4	130.255	lm	ll	lm	lm	lm	lm	lm	lm	lm	lm	ll	lm	lm	lm	ll	ll	ll	ll	lm	lm	ll	lm	ll	ll	ll	ll	lm	lm	ll	ll	ll	lm	lm	ll	lm	lm	ll	ll	ll	ll	lm	ll	ll	lm	ll	lm
chr9_11318789	11318789	4	130.595	lm	ll	lm	lm	lm	lm	lm	lm	lm	lm	ll	lm	lm	lm	ll	ll	ll	ll	lm	lm	ll	lm	ll	ll	ll	ll	lm	lm	ll	ll	ll	lm	lm	ll	lm	lm	ll	ll	ll	ll	--	ll	ll	lm	ll	lm
chr9_11260108	11260108	4	130.935	lm	ll	lm	lm	lm	lm	lm	lm	lm	lm	ll	lm	lm	lm	ll	ll	ll	ll	lm	ll	ll	lm	lm	ll	ll	ll	lm	lm	ll	ll	ll	lm	lm	ll	lm	lm	ll	ll	ll	ll	ll	ll	ll	lm	ll	lm
chr9_11658315	11658315	4	131.16	lm	ll	lm	lm	lm	lm	lm	lm	lm	lm	ll	lm	lm	lm	ll	ll	ll	ll	lm	lm	ll	lm	ll	ll	ll	ll	lm	lm	ll	ll	ll	lm	lm	ll	ll	lm	ll	ll	ll	ll	lm	ll	ll	lm	ll	lm
chr9_12179255	12179255	4	131.5	lm	ll	lm	lm	lm	lm	lm	lm	lm	lm	ll	lm	lm	lm	ll	ll	ll	ll	lm	lm	ll	lm	ll	ll	ll	ll	lm	lm	ll	ll	ll	lm	lm	ll	lm	lm	ll	ll	ll	ll	ll	ll	ll	lm	ll	lm
chr9_12892238	12892238	4	131.725	lm	ll	lm	lm	lm	lm	lm	lm	lm	lm	ll	lm	lm	lm	ll	ll	ll	ll	lm	lm	ll	lm	ll	ll	ll	ll	lm	lm	ll	ll	ll	lm	lm	ll	lm	lm	ll	ll	ll	ll	ll	ll	ll	lm	ll	lm
chr10_21660711	21660711	4	132.545	ll	lm	ll	ll	ll	ll	ll	ll	ll	ll	lm	ll	ll	ll	lm	lm	lm	lm	ll	ll	lm	ll	lm	lm	lm	lm	ll	ll	lm	lm	lm	ll	ll	lm	ll	ll	lm	lm	lm	lm	ll	lm	lm	ll	lm	ll
chr9_13954448	13954448	4	133.121	ll	lm	ll	ll	ll	ll	ll	ll	ll	ll	lm	ll	ll	ll	lm	lm	lm	lm	ll	lm	lm	ll	ll	lm	lm	lm	ll	ll	lm	lm	lm	ll	ll	lm	ll	ll	lm	lm	lm	lm	lm	lm	lm	ll	lm	ll
chr9_14196253	14196253	4	133.346	ll	lm	ll	ll	ll	ll	ll	ll	ll	ll	lm	ll	ll	ll	lm	lm	lm	lm	ll	lm	lm	ll	ll	lm	lm	lm	ll	ll	lm	lm	lm	ll	ll	lm	ll	ll	lm	lm	lm	lm	lm	lm	lm	ll	lm	ll
chr9_12685072	12685072	4	133.803	ll	lm	ll	ll	ll	ll	ll	ll	ll	ll	lm	ll	ll	ll	lm	lm	lm	lm	ll	ll	lm	ll	lm	lm	lm	lm	ll	ll	lm	lm	lm	ll	ll	lm	ll	ll	lm	lm	lm	lm	ll	lm	lm	ll	lm	ll
chr9_14518245	14518245	4	134.028	ll	lm	ll	ll	ll	ll	ll	ll	ll	ll	lm	ll	ll	ll	lm	lm	lm	lm	ll	ll	lm	ll	lm	lm	lm	lm	ll	ll	lm	lm	lm	ll	ll	lm	ll	ll	lm	lm	lm	lm	ll	lm	lm	ll	lm	ll
chr9_14518215	14518215	4	134.028	ll	lm	ll	ll	ll	ll	ll	ll	ll	ll	lm	ll	ll	ll	lm	lm	lm	lm	ll	lm	lm	ll	ll	lm	lm	lm	ll	ll	lm	lm	lm	ll	ll	lm	ll	ll	lm	lm	lm	lm	lm	lm	lm	ll	lm	ll
chr9_13510516	13510516	4	134.253	ll	lm	ll	ll	ll	ll	ll	ll	ll	ll	lm	ll	ll	ll	lm	lm	lm	lm	ll	lm	lm	ll	ll	lm	lm	lm	ll	ll	lm	lm	lm	ll	ll	lm	ll	ll	lm	lm	lm	lm	lm	lm	lm	ll	lm	ll
chr9_13537393	13537393	4	134.364	ll	lm	ll	ll	ll	ll	ll	ll	ll	ll	lm	ll	ll	ll	lm	lm	lm	lm	ll	lm	lm	ll	--	lm	lm	lm	ll	ll	lm	lm	lm	ll	ll	lm	ll	ll	lm	lm	lm	lm	lm	lm	lm	ll	lm	ll
chr9_12020521	12020521	4	134.364	ll	lm	ll	ll	ll	ll	ll	ll	ll	ll	lm	ll	ll	ll	lm	lm	lm	lm	ll	ll	lm	ll	lm	lm	lm	lm	ll	ll	lm	lm	lm	ll	ll	lm	lm	ll	lm	lm	lm	lm	ll	lm	lm	ll	lm	ll
chr9_14517952	14517952	4	134.364	ll	lm	ll	ll	ll	ll	ll	ll	ll	ll	lm	ll	ll	ll	lm	lm	lm	lm	ll	lm	lm	ll	ll	lm	lm	lm	ll	ll	lm	lm	lm	ll	ll	lm	ll	ll	lm	lm	lm	lm	lm	lm	lm	ll	lm	ll
chr9_12685025	12685025	4	134.589	lm	ll	lm	lm	lm	lm	lm	lm	lm	lm	ll	lm	lm	lm	ll	ll	ll	ll	lm	ll	ll	lm	lm	ll	ll	ll	lm	lm	ll	ll	ll	lm	lm	ll	lm	lm	ll	ll	ll	ll	ll	ll	ll	lm	ll	lm
chr9_13626243	13626243	4	135.046	lm	ll	lm	lm	lm	lm	lm	lm	lm	lm	ll	lm	lm	lm	ll	ll	ll	ll	lm	ll	ll	lm	lm	ll	ll	ll	lm	lm	ll	ll	ll	lm	lm	ll	lm	lm	ll	ll	ll	ll	ll	ll	ll	lm	ll	lm
chr9_13626271	13626271	4	135.409	lm	ll	lm	lm	lm	lm	lm	lm	lm	lm	ll	lm	lm	lm	ll	ll	ll	ll	lm	ll	ll	lm	lm	ll	ll	ll	lm	lm	ll	ll	ll	lm	lm	ll	lm	lm	ll	ll	ll	ll	ll	ll	ll	lm	ll	lm
chr12_3436662	3436662	4	137.876	lm	ll	lm	lm	lm	lm	lm	lm	lm	lm	ll	lm	lm	lm	ll	ll	ll	ll	lm	lm	ll	lm	ll	ll	ll	ll	lm	lm	ll	ll	ll	lm	lm	ll	lm	lm	ll	ll	ll	ll	ll	ll	ll	lm	ll	lm
chr9_9344524	9344524	4	139.621	ll	lm	ll	ll	ll	ll	ll	ll	ll	ll	lm	ll	ll	ll	lm	lm	lm	lm	ll	ll	lm	ll	lm	lm	lm	lm	ll	ll	lm	lm	lm	ll	ll	lm	ll	ll	lm	lm	lm	lm	lm	lm	lm	ll	lm	ll
chr9_9307614	9307614	4	140.196	ll	lm	ll	ll	ll	ll	ll	ll	ll	ll	lm	ll	ll	ll	lm	lm	lm	lm	ll	lm	lm	ll	ll	lm	lm	lm	ll	ll	lm	lm	lm	ll	ll	lm	ll	ll	lm	lm	lm	lm	lm	lm	lm	ll	lm	ll
chr9_9329313	9329313	4	140.893	ll	lm	ll	ll	ll	ll	ll	ll	ll	ll	lm	ll	ll	ll	lm	lm	lm	lm	ll	lm	lm	ll	ll	lm	lm	lm	ll	ll	lm	lm	lm	ll	ll	lm	ll	ll	lm	lm	lm	lm	lm	lm	lm	ll	lm	ll
chr9_7819392	7819392	4	141.35	ll	lm	ll	ll	ll	ll	ll	ll	ll	ll	lm	ll	ll	ll	lm	lm	lm	lm	ll	ll	lm	ll	lm	lm	lm	lm	ll	ll	lm	lm	lm	ll	ll	lm	ll	ll	lm	lm	lm	lm	lm	lm	lm	ll	lm	ll
chr9_8638665	8638665	4	141.575	ll	lm	ll	ll	ll	ll	ll	ll	ll	ll	lm	ll	ll	ll	lm	lm	lm	lm	ll	lm	lm	ll	ll	lm	lm	lm	ll	ll	lm	lm	lm	ll	ll	lm	ll	ll	lm	lm	lm	lm	lm	lm	lm	ll	lm	ll
chr9_7990726	7990726	4	143.18	lm	ll	lm	lm	lm	lm	lm	lm	lm	lm	ll	lm	lm	lm	ll	ll	ll	ll	lm	lm	ll	lm	ll	ll	ll	ll	lm	lm	ll	ll	ll	lm	lm	ll	lm	lm	ll	ll	ll	ll	lm	ll	ll	lm	ll	lm
chr9_7990737	7990737	4	143.756	lm	ll	lm	lm	lm	lm	lm	lm	lm	lm	ll	lm	lm	lm	ll	ll	ll	ll	lm	lm	ll	lm	ll	ll	ll	ll	lm	lm	ll	ll	ll	lm	lm	ll	--	lm	ll	ll	ll	ll	lm	ll	ll	lm	ll	lm
chr9_7990765	7990765	4	144.452	lm	ll	lm	lm	lm	lm	lm	lm	lm	lm	ll	lm	lm	lm	ll	ll	ll	ll	lm	lm	ll	lm	ll	ll	ll	ll	lm	lm	ll	ll	ll	lm	lm	ll	ll	lm	ll	ll	ll	ll	lm	ll	ll	lm	ll	lm
chr9_8217872	8217872	4	145.524	lm	ll	lm	lm	lm	lm	lm	lm	lm	lm	ll	lm	lm	lm	ll	ll	ll	ll	lm	lm	ll	lm	ll	ll	ll	ll	lm	lm	ll	ll	ll	lm	lm	ll	ll	lm	ll	ll	ll	ll	lm	ll	ll	lm	ll	lm
chr9_8492670	8492670	4	145.749	hk	hk	hk	hh	hk	hk	hh	hk	hh	hk	kk	hk	hh	hk	kk	kk	hk	kk	hk	hk	kk	hh	hh	kk	kk	hk	hk	hk	hk	hk	hk	hh	hk	kk	hk	hk	kk	hk	kk	kk	kk	hk	hk	hk	kk	hk
chr9_4803043	4803043	4	146.206	ll	lm	ll	ll	ll	ll	ll	ll	ll	ll	lm	ll	ll	ll	lm	lm	lm	lm	ll	lm	lm	ll	ll	lm	lm	lm	ll	ll	lm	lm	lm	ll	ll	lm	ll	ll	lm	lm	lm	lm	lm	lm	lm	ll	lm	ll
chr9_7640147	7640147	4	146.903	hh	kk	hh	hk	hh	hk	hk	hh	hk	hh	hk	hh	hk	hh	hk	hk	kk	hk	hh	hk	kk	hk	hk	hk	hk	kk	hh	hh	kk	kk	kk	hk	hh	hk	hh	hh	hk	kk	kk	hk	hh	kk	kk	hh	hk	hh
chr9_7461442	7461442	4	147.36	lm	ll	lm	lm	lm	lm	lm	lm	lm	lm	ll	lm	lm	lm	ll	ll	ll	ll	lm	ll	ll	lm	lm	ll	ll	ll	lm	lm	ll	ll	ll	lm	lm	ll	lm	lm	ll	ll	ll	ll	ll	ll	ll	lm	ll	lm
chr9_7461686	7461686	4	147.584	lm	ll	lm	lm	lm	lm	lm	lm	lm	lm	ll	lm	lm	lm	ll	ll	ll	ll	lm	ll	ll	lm	lm	ll	ll	ll	lm	lm	ll	ll	ll	lm	lm	ll	lm	lm	ll	ll	ll	ll	ll	ll	ll	lm	ll	lm
chr9_7469678	7469678	4	148.041	ll	lm	ll	ll	ll	ll	ll	ll	ll	ll	lm	ll	ll	ll	lm	lm	lm	lm	ll	lm	lm	ll	ll	lm	lm	lm	ll	ll	lm	lm	lm	ll	ll	lm	ll	ll	lm	lm	lm	lm	lm	lm	lm	ll	lm	ll
chr9_7123768	7123768	4	148.738	ll	lm	ll	ll	ll	ll	ll	ll	ll	ll	lm	ll	ll	ll	lm	lm	lm	lm	ll	lm	lm	ll	ll	lm	lm	lm	ll	ll	lm	lm	lm	ll	ll	ll	ll	ll	lm	lm	lm	lm	ll	lm	lm	ll	lm	ll
chr9_6788511	6788511	4	149.314	ll	lm	ll	ll	ll	ll	ll	ll	ll	ll	lm	ll	ll	ll	lm	lm	lm	lm	ll	lm	lm	ll	ll	lm	lm	lm	ll	ll	lm	lm	lm	ll	ll	ll	ll	ll	lm	lm	lm	lm	ll	lm	lm	ll	lm	ll
chr9_6895463	6895463	4	149.539	ll	lm	ll	ll	ll	ll	ll	ll	ll	ll	lm	ll	ll	ll	lm	lm	lm	lm	ll	lm	lm	ll	ll	lm	lm	lm	ll	ll	lm	lm	lm	ll	ll	ll	ll	ll	lm	lm	lm	lm	ll	lm	lm	ll	lm	ll
chr9_5799974	5799974	4	150.114	ll	lm	ll	ll	ll	ll	ll	ll	ll	ll	lm	ll	ll	ll	lm	lm	lm	lm	ll	lm	lm	ll	ll	lm	lm	lm	ll	ll	lm	lm	lm	ll	ll	ll	ll	ll	lm	lm	lm	lm	ll	lm	lm	ll	lm	ll
chr9_5412136	5412136	4	150.934	lm	ll	lm	lm	lm	lm	lm	lm	lm	lm	ll	lm	lm	lm	ll	ll	ll	ll	lm	ll	ll	lm	lm	ll	ll	ll	lm	lm	ll	ll	ll	lm	lm	lm	lm	lm	ll	ll	ll	ll	lm	ll	ll	lm	ll	lm
chr9_5497738	5497738	4	151.51	ll	lm	ll	ll	ll	ll	ll	ll	ll	ll	lm	ll	ll	ll	lm	lm	lm	lm	ll	lm	lm	ll	ll	lm	lm	lm	ll	ll	lm	lm	lm	ll	ll	ll	ll	ll	lm	lm	lm	lm	ll	lm	lm	ll	lm	ll
chr9_5604601	5604601	4	151.967	lm	ll	lm	lm	lm	lm	lm	lm	lm	lm	ll	lm	lm	lm	ll	ll	ll	ll	lm	ll	ll	lm	lm	ll	ll	ll	lm	lm	ll	ll	ll	lm	lm	lm	lm	lm	ll	ll	ll	ll	lm	ll	ll	lm	ll	lm
chr9_5157566	5157566	4	152.911	lm	ll	lm	lm	lm	lm	lm	lm	lm	lm	ll	lm	lm	lm	ll	ll	ll	ll	lm	ll	ll	lm	lm	ll	ll	ll	lm	lm	ll	ll	ll	lm	lm	lm	lm	lm	ll	ll	ll	ll	lm	ll	ll	lm	ll	lm
chr9_5346491	5346491	4	153.493	kk	hh	kk	hk	kk	hk	hk	kk	hk	kk	hk	kk	hk	kk	hk	hk	--	hk	kk	hk	hh	hk	hk	hk	hk	hh	kk	kk	hh	hh	hh	hk	hk	kk	kk	kk	hk	hh	hh	hk	kk	hh	hh	kk	hk	hk
chr9_4668903	4668903	4	153.932	ll	lm	ll	ll	ll	ll	lm	ll	ll	ll	ll	ll	ll	ll	lm	lm	ll	ll	ll	lm	lm	ll	ll	lm	lm	lm	ll	ll	lm	lm	lm	ll	ll	ll	ll	ll	lm	lm	lm	lm	ll	lm	lm	ll	lm	ll
chr9_4668934	4668934	4	153.932	ll	lm	ll	ll	ll	ll	lm	ll	ll	ll	ll	ll	ll	ll	lm	lm	ll	ll	ll	lm	lm	ll	ll	lm	lm	lm	ll	ll	lm	lm	lm	ll	ll	ll	ll	ll	lm	lm	lm	lm	ll	lm	lm	ll	lm	ll
chr9_4393247	4393247	4	154.375	hk	hk	hk	kk	hk	kk	hk	hk	kk	hk	hk	hk	kk	hk	hh	hh	kk	hk	hk	hh	hk	kk	kk	hh	hh	hk	hk	hk	hk	hk	hk	kk	kk	hk	hk	hk	hh	hk	hk	hh	hk	hk	hk	hk	hk	kk
chr9_3742311	3742311	4	155.593	lm	ll	lm	ll	lm	lm	ll	lm	ll	lm	lm	lm	ll	lm	lm	ll	lm	lm	lm	ll	ll	lm	lm	ll	ll	lm	lm	lm	lm	ll	lm	lm	lm	lm	lm	lm	ll	lm	ll	ll	lm	ll	lm	lm	lm	lm
chr9_3823105	3823105	4	156.667	lm	ll	lm	ll	lm	lm	ll	lm	ll	lm	lm	lm	ll	lm	lm	ll	lm	lm	lm	ll	ll	lm	lm	ll	ll	lm	lm	lm	lm	ll	lm	lm	lm	lm	lm	lm	ll	lm	ll	ll	lm	ll	lm	lm	lm	lm
chr9_3610173	3610173	4	157.871	lm	ll	lm	ll	lm	lm	ll	lm	ll	lm	lm	lm	ll	lm	lm	ll	lm	lm	lm	ll	ll	lm	lm	ll	ll	lm	lm	lm	lm	ll	lm	lm	lm	lm	lm	lm	ll	lm	ll	ll	lm	ll	lm	lm	lm	lm
chr9_3609942	3609942	4	158.328	lm	ll	lm	ll	lm	lm	ll	lm	ll	lm	lm	lm	ll	lm	lm	ll	lm	lm	lm	ll	ll	lm	lm	ll	ll	lm	lm	lm	lm	ll	lm	lm	lm	lm	lm	lm	ll	lm	ll	ll	lm	ll	lm	lm	lm	lm
chr9_2643719	2643719	4	159.797	lm	ll	lm	ll	lm	lm	ll	lm	ll	lm	lm	lm	ll	lm	lm	ll	lm	lm	lm	ll	ll	lm	lm	ll	ll	lm	lm	lm	lm	ll	lm	lm	lm	lm	lm	lm	ll	lm	ll	ll	lm	ll	lm	lm	lm	lm
chr9_1972293	1972293	4	160.372	lm	ll	lm	lm	lm	lm	ll	lm	lm	lm	lm	lm	lm	lm	--	ll	lm	lm	lm	ll	ll	lm	lm	ll	ll	ll	lm	lm	lm	ll	ll	lm	lm	lm	lm	lm	ll	ll	ll	ll	lm	ll	ll	lm	lm	lm
chr9_1802877	1802877	4	160.712	lm	ll	lm	lm	lm	lm	ll	lm	lm	lm	lm	lm	ll	lm	--	ll	lm	lm	lm	ll	ll	lm	lm	ll	ll	--	lm	lm	lm	ll	ll	lm	lm	lm	lm	lm	ll	ll	ll	ll	lm	ll	ll	lm	lm	lm
chr9_1748762	1748762	4	160.937	lm	ll	lm	ll	lm	lm	ll	lm	ll	lm	lm	lm	ll	lm	lm	ll	lm	lm	lm	ll	ll	lm	lm	ll	ll	lm	lm	lm	lm	ll	lm	lm	lm	lm	lm	lm	ll	lm	ll	ll	lm	ll	ll	lm	lm	lm
chr9_1748828	1748828	4	160.937	lm	ll	lm	--	lm	lm	ll	lm	--	lm	lm	lm	ll	lm	lm	ll	lm	lm	lm	ll	ll	lm	lm	ll	ll	lm	lm	lm	lm	ll	lm	lm	lm	lm	lm	lm	ll	--	ll	ll	lm	ll	ll	lm	lm	lm
chr9_1732523	1732523	4	161.162	lm	ll	lm	lm	lm	lm	ll	lm	lm	lm	lm	lm	ll	lm	lm	ll	lm	lm	lm	ll	ll	lm	lm	ll	ll	lm	lm	lm	lm	ll	--	lm	lm	lm	lm	lm	ll	ll	ll	ll	lm	ll	ll	lm	lm	lm
chr9_740570	740570	4	161.619	lm	ll	lm	ll	lm	lm	ll	lm	ll	lm	lm	lm	ll	lm	lm	ll	lm	lm	lm	ll	ll	lm	lm	ll	ll	lm	lm	lm	lm	ll	lm	lm	lm	lm	lm	lm	ll	lm	ll	ll	lm	ll	lm	lm	lm	lm
chr9_579938	579938	4	162.194	ll	lm	ll	lm	ll	ll	lm	ll	lm	ll	ll	ll	lm	ll	ll	lm	ll	ll	ll	lm	lm	ll	ll	lm	lm	ll	ll	ll	ll	lm	ll	ll	ll	ll	ll	ll	lm	ll	lm	lm	ll	lm	ll	ll	ll	ll
chr9_426637	426637	4	162.77	ll	lm	ll	lm	ll	ll	lm	ll	lm	ll	ll	ll	lm	ll	ll	lm	ll	ll	ll	lm	lm	ll	ll	lm	lm	ll	ll	ll	ll	lm	ll	ll	ll	ll	ll	ll	lm	ll	lm	lm	ll	lm	ll	ll	ll	ll
chr9_387076	387076	4	163.076	ll	lm	ll	lm	ll	ll	lm	ll	lm	ll	ll	ll	lm	ll	ll	lm	ll	ll	ll	lm	lm	ll	ll	lm	lm	ll	ll	ll	ll	lm	ll	ll	ll	ll	ll	ll	lm	ll	lm	lm	ll	lm	ll	ll	ll	ll
chr9_436521	436521	4	163.221	lm	ll	lm	ll	lm	lm	ll	lm	ll	lm	lm	lm	ll	lm	lm	ll	lm	lm	lm	ll	ll	lm	lm	ll	ll	lm	lm	lm	lm	ll	lm	lm	lm	lm	lm	lm	ll	lm	ll	ll	lm	ll	lm	lm	lm	lm
chr9_278054	278054	4	163.561	lm	ll	lm	ll	lm	lm	ll	lm	ll	lm	lm	lm	ll	lm	lm	ll	lm	lm	lm	ll	ll	lm	lm	ll	ll	lm	lm	lm	lm	ll	lm	lm	lm	lm	lm	lm	ll	lm	ll	ll	lm	ll	lm	lm	lm	lm
chr9_384567	384567	4	163.786	ll	lm	ll	lm	ll	ll	lm	ll	lm	ll	ll	ll	lm	ll	ll	lm	ll	ll	ll	lm	lm	ll	ll	lm	lm	ll	ll	ll	ll	lm	ll	ll	ll	ll	ll	ll	lm	ll	lm	lm	ll	lm	ll	ll	ll	ll
chr9_457476	457476	4	163.786	ll	lm	ll	lm	ll	ll	lm	ll	lm	ll	ll	ll	lm	ll	ll	lm	ll	ll	ll	lm	lm	ll	ll	lm	lm	ll	ll	ll	ll	lm	ll	ll	ll	ll	ll	ll	lm	ll	lm	lm	ll	lm	ll	ll	ll	ll
chr9_561880	561880	4	164.01	ll	lm	ll	lm	ll	ll	lm	ll	lm	ll	ll	ll	lm	ll	ll	lm	ll	ll	ll	lm	lm	ll	ll	lm	lm	ll	ll	ll	ll	lm	ll	ll	ll	ll	ll	ll	lm	ll	lm	lm	ll	lm	ll	ll	ll	ll
chr9_1062358	1062358	4	164.237	hk	hh	kk	hh	kk	hk	hh	kk	hh	kk	kk	kk	hh	kk	kk	hk	hk	kk	kk	hk	hh	hk	hk	hk	hk	hk	kk	kk	hk	hh	hk	hk	hk	kk	kk	kk	hk	hk	hh	hk	kk	hh	hk	kk	kk	hk
chr9_1066798	1066798	4	164.578	ll	lm	ll	lm	ll	ll	lm	ll	lm	ll	ll	ll	lm	ll	ll	lm	ll	ll	ll	lm	lm	ll	ll	lm	lm	ll	ll	ll	ll	lm	ll	ll	ll	ll	ll	ll	lm	ll	lm	lm	ll	lm	ll	ll	ll	ll
chr9_639295	639295	4	164.803	lm	ll	lm	ll	lm	lm	ll	lm	ll	lm	lm	lm	ll	lm	lm	ll	lm	lm	lm	ll	ll	lm	lm	ll	ll	lm	lm	lm	lm	ll	lm	lm	lm	lm	lm	lm	ll	lm	ll	ll	lm	ll	lm	lm	lm	lm
chr9_1341758	1341758	4	164.915	ll	lm	ll	lm	ll	ll	lm	ll	lm	ll	ll	ll	lm	ll	ll	lm	ll	ll	ll	lm	lm	ll	ll	lm	lm	ll	ll	ll	ll	lm	ll	ll	ll	ll	ll	ll	lm	ll	lm	lm	ll	lm	lm	ll	ll	ll
chr9_1341751	1341751	4	164.915	ll	lm	ll	lm	ll	ll	lm	ll	lm	ll	ll	ll	lm	ll	ll	lm	ll	ll	ll	lm	lm	ll	ll	lm	lm	ll	ll	ll	ll	lm	ll	ll	ll	ll	ll	ll	lm	ll	lm	lm	ll	lm	lm	ll	ll	ll
chr9_1748797	1748797	4	165.026	ll	lm	ll	lm	ll	ll	lm	ll	lm	ll	ll	ll	lm	ll	ll	lm	ll	ll	ll	lm	lm	ll	ll	lm	lm	ll	ll	ll	ll	lm	ll	ll	ll	ll	ll	ll	lm	ll	lm	lm	ll	lm	lm	ll	ll	ll
chr9_1792662	1792662	4	165.026	lm	ll	lm	ll	lm	lm	ll	lm	ll	lm	lm	lm	ll	lm	lm	ll	lm	lm	lm	ll	ll	lm	lm	ll	ll	lm	lm	lm	lm	ll	lm	lm	lm	lm	lm	lm	ll	lm	ll	ll	lm	ll	ll	lm	lm	lm
chr9_1792654	1792654	4	165.026	lm	ll	lm	ll	lm	lm	ll	lm	ll	lm	lm	lm	ll	lm	lm	ll	lm	lm	lm	ll	ll	lm	lm	ll	ll	lm	lm	lm	lm	ll	lm	lm	lm	lm	lm	lm	ll	lm	ll	ll	lm	ll	ll	lm	lm	lm
chr9_1802947	1802947	4	165.026	ll	lm	ll	lm	ll	ll	lm	ll	lm	ll	ll	ll	lm	ll	ll	lm	ll	ll	ll	lm	lm	ll	ll	lm	lm	ll	ll	ll	ll	lm	ll	ll	ll	ll	ll	ll	lm	ll	lm	lm	ll	lm	lm	ll	ll	ll
chr9_1792671	1792671	4	165.026	ll	lm	ll	lm	ll	ll	lm	ll	lm	ll	ll	ll	lm	ll	ll	lm	ll	ll	ll	lm	lm	ll	ll	lm	lm	ll	ll	ll	ll	lm	ll	ll	ll	ll	ll	ll	lm	ll	lm	lm	ll	lm	lm	ll	ll	ll
chr9_1853710	1853710	4	165.129	--	kk	hh	kk	hh	hk	kk	hh	kk	hh	hh	hh	kk	hh	hh	hk	hk	hh	hh	hk	kk	hk	hk	hk	hk	hk	hh	hh	hk	kk	hk	hk	hk	hh	hh	hh	hk	hk	kk	hk	hh	kk	kk	hh	hh	hk
chr9_1984067	1984067	4	165.256	ll	lm	ll	ll	ll	ll	lm	ll	ll	ll	ll	ll	ll	ll	lm	lm	ll	ll	ll	lm	lm	ll	ll	lm	lm	lm	ll	ll	ll	lm	lm	ll	ll	ll	ll	ll	lm	lm	lm	lm	ll	lm	lm	ll	ll	ll
chr9_1972306	1972306	4	165.256	ll	lm	ll	ll	ll	ll	lm	ll	ll	ll	ll	ll	ll	ll	lm	lm	ll	ll	ll	lm	lm	ll	ll	lm	lm	lm	ll	ll	ll	lm	lm	ll	ll	ll	ll	ll	lm	lm	lm	lm	ll	lm	lm	ll	ll	ll
chr9_3130822	3130822	4	165.832	ll	lm	ll	lm	ll	ll	lm	ll	lm	ll	ll	ll	lm	ll	ll	lm	ll	ll	ll	lm	lm	ll	ll	lm	lm	ll	ll	ll	ll	lm	ll	ll	ll	ll	ll	ll	lm	ll	lm	lm	ll	lm	ll	ll	ll	ll
chr9_3130880	3130880	4	166.057	hk	kk	hh	kk	hh	hk	kk	hh	kk	hh	hh	hh	hk	hh	hh	hk	hk	hh	hh	hk	kk	hk	hk	hk	hk	hk	hh	hh	hk	kk	hk	hk	hk	hh	hh	hh	hk	hk	kk	hk	hh	kk	hk	hk	hh	hk
chr9_3136949	3136949	4	166.518	kk	hk	hk	hk	hk	kk	hk	hk	hk	hk	hk	hk	hh	hk	hk	hh	kk	hk	hk	hh	hk	kk	kk	hh	hh	kk	hk	hk	kk	hk	kk	kk	kk	hk	hk	hk	hh	kk	hk	hh	hk	hk	kk	kk	hk	kk
chr9_3701808	3701808	4	167.95	ll	lm	ll	lm	ll	ll	lm	ll	lm	ll	ll	ll	lm	ll	ll	lm	ll	ll	ll	lm	lm	ll	ll	lm	lm	ll	ll	ll	ll	lm	ll	ll	ll	ll	ll	ll	lm	ll	lm	lm	ll	lm	ll	ll	ll	ll
chr9_3778006	3778006	4	171.493	lm	ll	lm	ll	lm	lm	ll	lm	ll	lm	lm	lm	ll	lm	lm	ll	lm	lm	lm	ll	ll	lm	lm	ll	ll	lm	lm	lm	lm	ll	lm	lm	lm	lm	lm	lm	ll	lm	ll	ll	lm	ll	lm	lm	lm	lm
chr9_7735323	7735323	4	176.954	lm	ll	lm	lm	lm	lm	lm	lm	lm	lm	ll	lm	lm	lm	ll	ll	ll	ll	lm	lm	ll	lm	ll	ll	ll	ll	lm	lm	ll	ll	ll	lm	lm	ll	ll	lm	ll	ll	ll	ll	lm	ll	ll	lm	ll	lm
chr9_7636348	7636348	4	183.111	lm	ll	lm	lm	lm	lm	lm	lm	lm	lm	ll	lm	lm	lm	ll	ll	ll	ll	lm	lm	ll	lm	ll	ll	ll	ll	lm	lm	ll	ll	ll	lm	lm	ll	ll	lm	ll	ll	ll	ll	lm	ll	ll	lm	ll	lm
chr9_11149809	11149809	4	184.999	lm	ll	lm	lm	lm	lm	lm	lm	lm	lm	ll	lm	lm	lm	ll	ll	ll	ll	lm	lm	ll	lm	ll	ll	ll	ll	lm	lm	ll	ll	ll	lm	lm	ll	ll	lm	ll	ll	ll	ll	lm	ll	ll	lm	ll	lm
chr9_11149904	11149904	4	186.604	lm	ll	lm	lm	lm	lm	lm	lm	lm	lm	ll	lm	lm	lm	ll	ll	ll	ll	lm	lm	ll	lm	ll	ll	ll	ll	lm	lm	ll	ll	ll	lm	lm	ll	ll	lm	ll	ll	ll	ll	lm	ll	ll	lm	ll	lm
chr9_11149848	11149848	4	186.604	lm	ll	lm	lm	lm	lm	lm	lm	lm	lm	ll	lm	lm	lm	ll	ll	ll	ll	lm	lm	ll	lm	ll	--	ll	ll	lm	lm	ll	ll	ll	lm	lm	ll	ll	lm	ll	ll	ll	ll	lm	ll	ll	lm	ll	lm
chr9_11149805	11149805	4	186.944	lm	ll	lm	lm	lm	lm	lm	lm	lm	lm	ll	lm	lm	lm	ll	ll	ll	ll	lm	lm	ll	lm	ll	ll	ll	ll	lm	lm	ll	ll	ll	lm	lm	ll	ll	lm	ll	ll	ll	ll	lm	ll	ll	lm	ll	lm
chr9_8170623	8170623	4	194.111	lm	ll	lm	lm	lm	lm	lm	lm	lm	lm	ll	lm	lm	lm	ll	ll	ll	ll	lm	lm	ll	lm	ll	ll	ll	ll	lm	lm	ll	ll	ll	lm	lm	ll	ll	lm	ll	ll	ll	ll	lm	ll	ll	lm	ll	lm
chr9_13961987	13961987	5	0	ll	ll	ll	lm	lm	ll	ll	ll	lm	ll	lm	ll	lm	ll	lm	ll	lm	ll	ll	ll	ll	lm	lm	ll	lm	ll	lm	lm	ll	lm	ll	lm	ll	lm	lm	lm	ll	lm	ll	ll	ll	lm	lm	ll	lm	lm
chr13_14368302	14368302	5	4.26124	hk	hk	hk	kk	kk	hk	hk	hh	kk	hh	hk	hh	hk	hh	hk	hk	hk	hk	hh	hk	hh	hk	kk	hh	hk	hk	hk	kk	hh	kk	hh	hk	hh	kk	hk	kk	hh	kk	hh	hk	hk	hk	kk	hh	hk	kk
chr13_14368321	14368321	5	4.26124	hk	hk	hk	kk	kk	hk	hk	hh	kk	hh	hk	hh	hk	hh	hk	hk	hk	hk	hh	hk	hh	hk	kk	hh	hk	hk	hk	kk	hh	kk	hh	hk	hh	kk	hk	kk	hh	kk	hh	hk	kk	hk	kk	hh	hk	kk
chr13_35736249	35736249	5	7.91589	ll	ll	ll	lm	lm	ll	ll	ll	lm	ll	lm	ll	lm	ll	lm	ll	lm	ll	ll	ll	ll	lm	lm	ll	lm	ll	lm	lm	ll	lm	ll	lm	ll	lm	lm	lm	ll	lm	ll	ll	ll	lm	lm	ll	lm	lm
chr13_12875585	12875585	5	12.7478	ll	ll	ll	lm	lm	ll	ll	ll	lm	ll	lm	ll	lm	ll	lm	ll	lm	ll	ll	ll	ll	lm	lm	ll	lm	ll	lm	lm	ll	lm	ll	lm	ll	lm	lm	lm	ll	lm	ll	ll	ll	lm	lm	ll	lm	lm
chr5_26723666	26723666	5	27.3509	ll	ll	ll	lm	ll	ll	ll	ll	lm	ll	lm	ll	lm	ll	lm	ll	ll	ll	ll	ll	ll	lm	lm	ll	lm	ll	lm	lm	ll	lm	lm	lm	ll	lm	lm	lm	ll	lm	ll	ll	lm	lm	lm	ll	lm	lm
chr13_8673451	8673451	5	43.7254	ll	ll	ll	lm	ll	ll	ll	ll	lm	ll	lm	ll	lm	ll	lm	ll	ll	ll	ll	ll	ll	lm	lm	ll	lm	ll	lm	lm	ll	lm	lm	lm	ll	lm	lm	lm	ll	lm	ll	ll	lm	lm	lm	ll	lm	lm
chr14_9555771	9555771	5	57.0991	lm	lm	lm	ll	ll	lm	lm	lm	ll	lm	ll	lm	ll	lm	ll	lm	ll	lm	lm	lm	lm	ll	ll	lm	ll	lm	ll	ll	lm	ll	lm	ll	lm	ll	ll	ll	lm	ll	lm	lm	ll	ll	ll	lm	ll	ll
chr13_23416561	23416561	5	61.6024	lm	lm	lm	ll	ll	lm	lm	lm	ll	lm	ll	lm	ll	lm	ll	lm	ll	lm	lm	lm	lm	ll	ll	lm	ll	lm	ll	ll	lm	ll	lm	ll	lm	ll	ll	ll	lm	ll	lm	lm	ll	ll	ll	lm	ll	ll
chr13_22907179	22907179	5	62.3555	lm	lm	lm	ll	ll	lm	lm	lm	ll	lm	ll	lm	ll	lm	ll	lm	ll	lm	lm	lm	lm	ll	ll	lm	ll	lm	ll	ll	lm	ll	lm	ll	lm	ll	ll	ll	lm	ll	lm	lm	ll	ll	ll	lm	ll	ll
chr13_22937233	22937233	5	63.1086	ll	ll	ll	lm	lm	ll	ll	ll	lm	ll	lm	ll	lm	ll	lm	ll	lm	ll	ll	ll	ll	lm	lm	ll	lm	ll	lm	lm	ll	lm	ll	lm	ll	lm	lm	lm	ll	lm	ll	ll	lm	lm	lm	ll	lm	lm
chr13_27205174	27205174	5	64.1208	ll	ll	ll	lm	lm	ll	ll	ll	lm	ll	lm	ll	lm	ll	lm	ll	lm	ll	ll	ll	ll	lm	lm	ll	lm	ll	lm	lm	ll	lm	ll	lm	ll	lm	lm	lm	ll	lm	ll	ll	lm	lm	lm	ll	lm	lm
chr13_39601245	39601245	5	65.6643	lm	lm	lm	ll	ll	lm	lm	lm	ll	lm	ll	lm	ll	lm	ll	lm	ll	lm	lm	lm	lm	ll	ll	lm	ll	lm	ll	ll	lm	ll	lm	ll	lm	ll	ll	ll	lm	ll	lm	lm	ll	ll	ll	lm	ll	ll
chr13_25729974	25729974	5	67.7575	ll	ll	ll	lm	lm	ll	ll	ll	lm	ll	lm	ll	lm	ll	lm	ll	lm	ll	ll	ll	ll	lm	lm	ll	lm	ll	lm	lm	ll	lm	ll	lm	ll	lm	lm	lm	ll	lm	ll	ll	lm	lm	lm	ll	lm	lm
chr13_26368762	26368762	5	69.5734	lm	lm	lm	ll	ll	lm	lm	lm	ll	lm	ll	lm	ll	lm	ll	lm	ll	lm	lm	lm	lm	ll	ll	lm	ll	lm	ll	ll	lm	ll	lm	ll	lm	ll	ll	ll	lm	ll	lm	lm	ll	ll	ll	lm	ll	ll
chr13_22878505	22878505	5	70.3986	lm	lm	lm	ll	ll	lm	lm	lm	ll	lm	ll	lm	ll	lm	ll	lm	ll	lm	lm	lm	lm	ll	ll	lm	ll	lm	ll	ll	lm	ll	lm	ll	lm	ll	ll	ll	lm	ll	lm	lm	ll	ll	ll	lm	ll	ll
chr9_10906242	10906242	5	72.4137	lm	lm	lm	ll	ll	lm	lm	lm	ll	lm	ll	lm	ll	lm	ll	lm	ll	lm	lm	lm	lm	ll	ll	lm	ll	lm	ll	ll	lm	ll	lm	ll	lm	ll	ll	ll	lm	ll	lm	lm	ll	ll	ll	lm	ll	ll
chr13_22442532	22442532	5	75.3685	ll	ll	ll	lm	ll	ll	ll	ll	lm	ll	lm	ll	lm	ll	lm	ll	--	ll	ll	ll	ll	lm	lm	ll	lm	ll	lm	lm	ll	lm	ll	lm	ll	lm	lm	lm	ll	lm	ll	ll	lm	lm	lm	ll	lm	lm
chr13_22125492	22125492	5	76.9147	ll	ll	ll	lm	ll	ll	ll	ll	lm	ll	lm	ll	lm	ll	lm	ll	--	ll	ll	ll	ll	lm	lm	ll	lm	ll	lm	lm	ll	lm	ll	lm	ll	lm	lm	lm	ll	lm	ll	ll	lm	lm	lm	ll	lm	lm
chr13_22141818	22141818	5	78.193	lm	lm	lm	ll	ll	lm	lm	lm	ll	lm	ll	lm	ll	lm	ll	lm	ll	lm	lm	lm	lm	ll	ll	lm	ll	lm	ll	ll	lm	ll	lm	ll	lm	ll	ll	ll	lm	ll	lm	lm	ll	ll	ll	lm	ll	ll
chr13_15868829	15868829	5	79.2052	ll	ll	ll	lm	ll	ll	ll	ll	lm	ll	lm	ll	lm	ll	lm	ll	lm	ll	ll	ll	ll	lm	lm	ll	lm	ll	lm	lm	ll	lm	ll	lm	ll	lm	lm	lm	ll	lm	ll	ll	lm	lm	lm	ll	lm	lm
chr13_14962954	14962954	5	79.9583	ll	ll	ll	lm	--	ll	ll	ll	lm	ll	lm	ll	lm	ll	lm	ll	lm	ll	ll	ll	ll	lm	lm	ll	lm	ll	lm	lm	ll	lm	ll	lm	ll	lm	lm	lm	ll	lm	ll	ll	lm	lm	lm	ll	lm	lm
chr13_14962965	14962965	5	80.8417	kk	kk	kk	hk	hk	kk	kk	hk	hk	hk	hh	hk	hh	hk	hh	kk	hh	kk	hk	kk	hk	hh	hk	hk	hh	kk	hh	hk	hk	hk	hk	hh	hk	hk	hh	hk	hk	hk	hk	kk	kk	hh	hk	hk	hh	hk
chr13_15868890	15868890	5	81.2151	lm	lm	lm	ll	ll	lm	lm	lm	ll	lm	ll	lm	ll	lm	ll	lm	ll	lm	lm	lm	lm	ll	ll	lm	ll	lm	ll	ll	lm	ll	lm	ll	lm	ll	ll	ll	lm	ll	lm	lm	lm	ll	ll	lm	ll	ll
chr11_26379807	26379807	5	81.4622	lm	lm	lm	ll	ll	lm	lm	lm	ll	lm	ll	lm	ll	lm	ll	lm	ll	lm	lm	lm	lm	ll	ll	lm	ll	lm	ll	ll	lm	ll	lm	ll	lm	ll	ll	ll	lm	ll	lm	lm	lm	ll	ll	lm	ll	ll
chr13_16806297	16806297	5	81.7092	kk	kk	kk	hk	hk	kk	kk	hk	hk	hk	hh	hk	hh	hk	hh	kk	hh	kk	hk	kk	hk	hh	hk	hk	hh	kk	hh	hk	hk	hk	hk	hh	hk	hk	hh	hk	hk	hk	hk	kk	--	hh	hk	hk	hh	hk
chr13_17677522	17677522	5	82.7215	lm	lm	lm	ll	--	lm	lm	lm	ll	lm	ll	lm	ll	lm	ll	lm	ll	lm	lm	lm	lm	ll	ll	lm	ll	lm	ll	ll	lm	ll	lm	ll	lm	ll	ll	ll	lm	ll	lm	lm	ll	ll	ll	lm	ll	ll
chr13_19817034	19817034	5	83.4746	ll	ll	ll	lm	--	ll	ll	ll	lm	ll	lm	ll	lm	ll	lm	ll	lm	ll	ll	ll	ll	lm	lm	ll	lm	ll	lm	lm	ll	lm	ll	lm	ll	lm	lm	lm	ll	lm	ll	ll	lm	lm	lm	ll	lm	lm
chr3_14489613	14489613	5	84.4868	lm	lm	lm	ll	--	lm	lm	lm	ll	lm	ll	lm	ll	lm	ll	lm	ll	lm	lm	lm	lm	ll	ll	lm	ll	lm	ll	ll	lm	ll	lm	ll	lm	ll	ll	ll	lm	ll	lm	lm	ll	ll	ll	lm	ll	ll
chr13_19026479	19026479	5	85.499	ll	ll	ll	lm	--	ll	ll	ll	lm	ll	lm	ll	lm	ll	lm	ll	lm	ll	ll	ll	ll	lm	lm	ll	lm	ll	lm	lm	ll	lm	ll	lm	ll	lm	lm	lm	ll	lm	ll	ll	lm	lm	lm	ll	lm	lm
chr13_19076800	19076800	5	85.9971	lm	lm	lm	ll	ll	lm	lm	lm	ll	lm	ll	lm	ll	lm	ll	lm	ll	lm	lm	lm	lm	ll	ll	lm	ll	lm	ll	ll	lm	ll	lm	ll	lm	ll	ll	ll	lm	ll	lm	lm	lm	ll	ll	lm	ll	ll
chr13_20015599	20015599	5	86.7514	lm	lm	lm	ll	ll	lm	lm	lm	ll	lm	ll	lm	ll	lm	ll	lm	ll	lm	lm	lm	lm	ll	ll	lm	ll	lm	ll	ll	lm	ll	lm	ll	lm	ll	ll	ll	lm	ll	lm	lm	lm	ll	ll	lm	ll	ll
chr13_14368546	14368546	5	88.2963	lm	lm	lm	ll	ll	lm	lm	lm	ll	lm	ll	lm	ll	lm	ll	lm	ll	lm	lm	lm	lm	ll	ll	lm	ll	lm	ll	ll	lm	ll	lm	ll	lm	ll	ll	ll	lm	ll	lm	lm	ll	ll	ll	lm	ll	ll
chr13_12984269	12984269	5	90.3894	ll	ll	ll	lm	lm	ll	ll	ll	lm	ll	lm	ll	lm	ll	lm	ll	lm	ll	ll	ll	ll	lm	lm	ll	lm	ll	lm	lm	ll	lm	ll	lm	ll	lm	lm	lm	ll	lm	ll	ll	lm	lm	lm	ll	lm	lm
chr16_12663848	12663848	5	91.6651	ll	ll	ll	lm	lm	ll	ll	ll	lm	ll	lm	ll	lm	ll	lm	ll	lm	ll	ll	ll	ll	lm	lm	ll	lm	ll	lm	lm	ll	lm	ll	lm	ll	lm	lm	lm	ll	lm	ll	ll	lm	lm	lm	ll	lm	lm
chr13_12586662	12586662	5	92.9407	lm	lm	lm	ll	ll	lm	lm	lm	ll	lm	ll	lm	ll	lm	ll	lm	ll	lm	lm	lm	lm	ll	ll	lm	ll	lm	ll	ll	lm	ll	lm	ll	lm	ll	ll	ll	lm	ll	lm	lm	ll	ll	ll	lm	ll	ll
chr13_12198627	12198627	5	93.4388	lm	lm	lm	ll	ll	lm	lm	lm	ll	lm	ll	lm	ll	lm	ll	lm	ll	lm	lm	lm	lm	ll	ll	lm	ll	lm	ll	ll	lm	ll	lm	ll	lm	ll	ll	ll	lm	ll	lm	lm	ll	ll	ll	lm	ll	ll
chr13_12198404	12198404	5	93.4388	lm	lm	lm	ll	ll	lm	lm	lm	ll	lm	ll	lm	ll	lm	ll	lm	ll	lm	lm	lm	lm	ll	ll	lm	ll	lm	ll	ll	lm	ll	lm	ll	lm	ll	ll	ll	lm	ll	lm	lm	ll	ll	ll	lm	ll	ll
chr13_12198411	12198411	5	93.4388	hk	hk	hk	kk	kk	hk	hk	hh	kk	hh	hk	hh	hk	hh	hk	hk	hk	hk	hh	hk	hh	hk	kk	hh	hk	hk	hk	kk	hh	kk	hh	hk	hh	kk	hk	kk	hh	kk	hh	hk	hk	hk	kk	hh	hk	kk
chr13_11873022	11873022	5	94.1945	kk	kk	kk	hk	hk	kk	kk	hk	hk	hk	hh	hk	hh	hk	hh	kk	hh	kk	hk	kk	hk	hh	hk	hk	hh	kk	hh	hk	hk	hk	hk	hh	hk	hk	hh	hk	hk	hk	hk	kk	hk	hh	hk	hk	hh	hk
chr13_11873097	11873097	5	94.1945	kk	kk	kk	hk	hk	kk	kk	hk	hk	hk	hh	hk	hh	hk	hh	kk	hh	kk	hk	kk	hk	hh	hk	hk	hh	kk	hh	hk	hk	hk	hk	hh	hk	hk	hh	hk	hk	hk	hk	kk	hk	hh	hk	hk	hh	hk
chr13_11790453	11790453	5	94.2067	ll	ll	ll	lm	lm	ll	ll	ll	lm	ll	lm	ll	lm	ll	lm	ll	lm	ll	ll	ll	ll	lm	lm	ll	lm	ll	lm	lm	ll	lm	ll	lm	ll	lm	lm	lm	ll	lm	ll	ll	lm	lm	lm	ll	lm	lm
chr13_10678011	10678011	5	95.4824	ll	ll	ll	lm	lm	ll	ll	ll	lm	ll	lm	ll	lm	ll	lm	ll	lm	ll	ll	ll	ll	lm	lm	ll	lm	ll	lm	lm	ll	lm	ll	lm	ll	lm	lm	lm	ll	lm	ll	ll	lm	lm	lm	ll	lm	lm
chr13_10959262	10959262	5	96.2355	ll	ll	ll	lm	ll	ll	ll	ll	lm	ll	lm	ll	lm	ll	lm	ll	ll	ll	ll	ll	ll	lm	lm	ll	lm	ll	lm	lm	ll	lm	ll	lm	ll	lm	lm	lm	ll	lm	ll	ll	lm	lm	lm	ll	lm	lm
chr13_10959257	10959257	5	96.9027	kk	kk	kk	hk	hk	kk	kk	hk	hk	hk	hh	hk	hh	hk	hh	kk	hh	kk	hk	kk	hk	hh	hk	hk	hh	kk	hh	hk	hk	hk	hk	hh	hk	hk	hh	hk	hk	hk	hk	kk	hk	hh	hk	hk	hh	hk
chr13_10954529	10954529	5	97.6853	lm	lm	lm	ll	lm	lm	lm	lm	ll	lm	ll	lm	ll	lm	ll	lm	lm	lm	lm	lm	lm	ll	ll	lm	ll	lm	ll	ll	lm	ll	lm	ll	lm	ll	ll	ll	lm	ll	lm	lm	ll	ll	ll	lm	ll	ll
chr13_9893036	9893036	5	98.4384	lm	lm	lm	ll	lm	lm	lm	lm	ll	lm	ll	lm	ll	lm	ll	lm	lm	lm	lm	lm	lm	ll	ll	lm	ll	lm	ll	ll	lm	ll	lm	ll	lm	ll	ll	ll	lm	ll	lm	lm	ll	ll	ll	lm	ll	ll
chr13_9882926	9882926	5	98.7242	kk	kk	kk	hk	kk	kk	kk	hk	hh	hk	hh	hk	hh	hk	hh	kk	hk	kk	hk	kk	hk	hk	hk	hk	hh	kk	hk	hk	hk	hk	kk	hh	kk	hk	hh	hk	hk	hk	hk	kk	hk	hh	hk	hk	hh	hk
chr13_10476211	10476211	5	99.6738	hk	hk	hk	kk	hk	hk	hk	hh	hk	hh	hk	hh	hk	hh	hk	hk	hh	hk	hh	hk	hh	kk	kk	hh	hk	hk	kk	kk	hh	kk	hk	hk	hk	kk	hk	kk	hh	kk	hh	hk	kk	hk	kk	hh	hk	kk
chr13_10475963	10475963	5	100.377	lm	lm	lm	ll	lm	lm	lm	lm	ll	lm	ll	lm	ll	lm	ll	lm	lm	lm	lm	lm	lm	ll	ll	lm	ll	lm	ll	ll	lm	ll	lm	ll	lm	ll	ll	ll	lm	ll	lm	lm	ll	ll	ll	lm	ll	ll
chr13_10475953	10475953	5	100.624	lm	lm	lm	ll	lm	lm	lm	lm	ll	lm	ll	lm	ll	lm	ll	lm	lm	lm	lm	lm	lm	ll	ll	lm	ll	lm	ll	ll	lm	ll	lm	ll	lm	ll	ll	ll	lm	ll	lm	lm	ll	ll	ll	lm	ll	ll
chr13_9952555	9952555	5	101.377	kk	kk	kk	hk	kk	kk	kk	hk	hh	hk	hh	hk	hh	hk	hh	kk	hk	kk	hk	kk	hk	hk	hk	hk	hh	kk	hk	hk	hk	hk	kk	hh	kk	hk	hh	hk	hk	hk	hk	kk	hk	hh	hk	hk	hh	hk
chr13_9123429	9123429	5	102.38	hk	hk	hk	hh	hk	hk	hk	kk	hk	kk	hk	kk	hk	kk	hk	hk	kk	hk	kk	hk	kk	hh	hh	kk	hk	hk	hh	hh	kk	hh	hk	hk	hk	hh	hk	hh	kk	hh	kk	hk	hh	hk	hh	kk	hk	hh
chr13_9123438	9123438	5	102.38	hk	hk	hk	hh	hk	hk	hk	kk	hk	kk	hk	kk	hk	kk	hk	hk	kk	hk	kk	hk	kk	hh	hh	kk	hk	hk	hh	hh	kk	hh	hk	hk	hk	hh	hk	hh	kk	hh	kk	hk	hh	hk	hh	kk	hk	hh
chr13_9123401	9123401	5	102.43	hk	hk	hk	hh	hk	hk	hk	kk	hk	kk	hk	kk	hk	kk	hk	hk	kk	hk	kk	hk	kk	hh	hh	kk	hk	hk	hh	hh	kk	hh	hk	hk	hk	hh	hk	hh	kk	hh	kk	hk	hh	hk	hh	kk	hk	hh
chr13_9123469	9123469	5	102.43	hk	hk	hk	hh	hk	hk	hk	kk	hk	kk	hk	kk	hk	kk	hk	hk	kk	hk	kk	hk	kk	hh	hh	kk	hk	hk	hh	hh	kk	hh	hk	hk	hk	hh	hk	hh	kk	hh	kk	hk	hh	hk	hh	kk	hk	hh
chr13_9123449	9123449	5	102.678	hk	hk	hk	kk	hk	hk	hk	hh	hk	hh	hk	hh	hk	hh	hk	hk	hh	hk	hh	hk	hh	kk	kk	hh	hk	hk	kk	kk	hh	kk	hk	hk	hk	kk	hk	kk	hh	kk	hh	hk	kk	hk	kk	hh	hk	kk
chr13_9711913	9711913	5	104.498	lm	lm	lm	ll	lm	lm	lm	lm	ll	lm	ll	lm	ll	lm	ll	lm	lm	lm	lm	lm	lm	ll	ll	lm	ll	lm	ll	ll	lm	ll	lm	ll	lm	ll	ll	ll	lm	ll	lm	lm	ll	ll	ll	lm	ll	ll
chr13_9083102	9083102	5	106.774	hh	hh	hh	hk	hh	hh	hh	hk	kk	hk	kk	hk	kk	hk	kk	hh	hk	hh	hk	hh	hk	hk	hk	hk	kk	hh	hk	hk	hk	hk	hh	kk	hh	hk	kk	hk	hk	hk	hk	hh	hk	kk	hk	hk	kk	hk
chr13_9083380	9083380	5	107.178	ll	ll	ll	lm	ll	ll	ll	ll	lm	ll	lm	ll	lm	ll	lm	ll	ll	ll	ll	ll	ll	lm	lm	ll	lm	ll	lm	lm	ll	lm	ll	lm	ll	lm	lm	lm	ll	lm	ll	ll	lm	lm	lm	ll	lm	lm
chr13_7917374	7917374	5	109.555	lm	lm	lm	ll	lm	lm	lm	lm	ll	lm	ll	lm	ll	lm	ll	lm	lm	lm	lm	lm	lm	ll	ll	lm	ll	lm	ll	ll	lm	ll	ll	ll	lm	ll	ll	ll	lm	ll	lm	lm	ll	ll	ll	lm	ll	ll
chr13_8001218	8001218	5	111.648	lm	lm	lm	ll	lm	lm	lm	lm	ll	lm	ll	lm	ll	lm	ll	lm	lm	lm	lm	lm	lm	ll	ll	lm	ll	lm	ll	ll	lm	ll	lm	ll	lm	ll	ll	ll	lm	ll	lm	lm	ll	ll	ll	lm	ll	ll
chr13_8534983	8534983	5	112.404	hk	hk	hk	hh	hk	hk	hk	kk	hk	kk	hk	kk	hk	kk	hk	hk	kk	hk	kk	hk	hk	hh	hh	kk	hk	hk	hh	hh	kk	hh	hk	hk	hk	hh	hk	hh	kk	hh	kk	hk	hh	hk	hh	kk	hk	hh
chr13_8144388	8144388	5	112.899	lm	lm	lm	ll	lm	lm	lm	lm	ll	lm	ll	lm	ll	lm	ll	lm	lm	lm	lm	lm	lm	ll	ll	lm	ll	lm	ll	ll	lm	ll	--	ll	lm	ll	ll	ll	lm	ll	lm	lm	ll	ll	ll	lm	ll	ll
chr13_8144417	8144417	5	112.899	lm	lm	lm	ll	lm	lm	lm	lm	ll	lm	ll	lm	ll	lm	ll	lm	lm	lm	lm	lm	lm	ll	ll	lm	ll	lm	ll	ll	lm	ll	--	ll	lm	ll	ll	ll	lm	ll	lm	lm	ll	ll	ll	lm	ll	ll
chr13_7225413	7225413	5	114.445	lm	lm	lm	ll	lm	lm	lm	lm	ll	lm	ll	lm	ll	lm	ll	lm	lm	lm	lm	lm	lm	ll	ll	lm	ll	lm	ll	ll	lm	ll	ll	ll	lm	ll	ll	ll	lm	ll	lm	lm	ll	ll	ll	lm	ll	ll
chr13_7232565	7232565	5	115.957	kk	kk	kk	hk	kk	kk	kk	hk	hh	hk	hh	hk	hh	hk	hh	kk	hk	hk	hk	kk	kk	hk	hk	hk	hh	kk	hk	hk	hk	hk	hk	hh	kk	hk	hh	hk	hk	hk	hk	hk	hk	hh	hk	hk	hh	hk
chr13_6662069	6662069	5	117.74	ll	ll	ll	lm	ll	ll	ll	ll	lm	ll	lm	ll	lm	ll	lm	ll	ll	ll	ll	ll	ll	lm	lm	ll	lm	ll	lm	lm	ll	lm	lm	lm	ll	lm	lm	lm	ll	lm	ll	ll	lm	lm	lm	ll	lm	lm
chr13_6747173	6747173	5	119.015	kk	kk	kk	hk	kk	kk	kk	hk	hh	hk	hh	hk	hh	hk	hh	kk	hk	hk	hk	kk	kk	hk	hk	hk	hh	kk	hk	hk	hk	hk	hk	hh	kk	hk	hk	hk	hk	hk	hk	hk	hk	hh	hk	hk	hh	hk
chr13_6977139	6977139	5	119.262	ll	ll	ll	lm	ll	ll	ll	ll	lm	ll	lm	ll	lm	ll	lm	ll	ll	ll	ll	ll	ll	lm	lm	ll	lm	ll	lm	lm	ll	lm	lm	lm	ll	lm	ll	lm	ll	lm	ll	ll	lm	lm	lm	ll	lm	lm
chr13_7026008	7026008	5	119.262	ll	ll	ll	lm	ll	ll	ll	ll	lm	ll	lm	ll	lm	ll	lm	ll	ll	ll	ll	ll	ll	lm	lm	ll	lm	ll	lm	lm	ll	lm	lm	lm	ll	lm	lm	lm	ll	lm	ll	ll	lm	lm	lm	ll	lm	lm
chr13_6387487	6387487	5	120.806	ll	ll	ll	lm	ll	ll	ll	ll	lm	ll	lm	ll	lm	ll	lm	ll	ll	ll	ll	ll	ll	lm	lm	ll	lm	ll	lm	lm	ll	lm	lm	lm	ll	lm	ll	lm	ll	lm	ll	ll	lm	lm	lm	ll	lm	lm
chr13_6234550	6234550	5	128.583	lm	lm	lm	ll	lm	lm	lm	lm	ll	lm	ll	lm	ll	lm	ll	lm	lm	lm	lm	lm	lm	ll	ll	lm	ll	lm	ll	ll	lm	ll	lm	ll	lm	ll	ll	ll	lm	ll	lm	lm	ll	ll	ll	lm	ll	ll
chr13_4067923	4067923	5	141.892	lm	lm	lm	ll	lm	lm	lm	lm	ll	lm	ll	lm	ll	lm	ll	lm	lm	lm	lm	lm	lm	ll	ll	lm	ll	lm	ll	ll	lm	ll	ll	ll	lm	ll	lm	ll	lm	ll	lm	lm	ll	ll	ll	lm	ll	ll
chr13_2545977	2545977	5	155.314	lm	lm	lm	ll	lm	lm	lm	lm	ll	lm	lm	lm	ll	lm	ll	lm	lm	lm	lm	lm	lm	ll	ll	lm	ll	lm	ll	ll	ll	lm	ll	ll	lm	ll	lm	ll	lm	ll	lm	lm	ll	ll	ll	lm	ll	ll
chr13_2004255	2004255	5	164.57	hk	kk	kk	hk	kk	kk	hk	hk	hh	hk	hk	kk	hk	kk	hh	hk	hk	hk	hk	hk	kk	hk	hk	hk	hh	hk	hk	hk	hk	kk	hk	hh	kk	hh	hk	hk	hk	hk	hk	hk	hh	hh	hk	hk	hh	hk
chr13_1302263	1302263	5	168.01	lm	lm	lm	ll	lm	lm	lm	lm	ll	lm	ll	lm	ll	lm	ll	lm	lm	lm	lm	lm	lm	ll	ll	lm	ll	lm	ll	ll	lm	ll	ll	ll	lm	ll	lm	ll	lm	ll	lm	lm	ll	ll	ll	lm	ll	ll
chr13_1273209	1273209	5	169.828	ll	ll	ll	lm	ll	ll	ll	ll	lm	ll	lm	ll	lm	ll	lm	ll	ll	ll	ll	ll	ll	lm	lm	ll	lm	ll	lm	lm	lm	ll	lm	lm	ll	lm	ll	lm	ll	lm	ll	ll	lm	lm	lm	ll	lm	lm
chr13_1187521	1187521	5	170.075	ll	ll	ll	lm	ll	ll	ll	ll	lm	ll	lm	ll	lm	ll	lm	ll	ll	ll	ll	ll	ll	lm	lm	ll	lm	ll	lm	lm	lm	ll	lm	lm	ll	lm	ll	lm	ll	lm	ll	ll	lm	lm	lm	ll	lm	lm
chr13_356316	356316	5	171.35	ll	ll	ll	lm	ll	ll	ll	ll	lm	ll	lm	ll	lm	ll	lm	ll	ll	ll	ll	ll	ll	lm	lm	ll	lm	ll	lm	lm	lm	ll	lm	lm	ll	lm	ll	lm	ll	lm	ll	ll	lm	lm	lm	ll	lm	lm
chr13_126787	126787	5	171.604	hh	hk	hk	kk	hk	hk	hh	hh	hk	hh	hk	hk	kk	hk	hk	hh	hh	hh	hh	hh	hk	kk	kk	hh	hk	hh	kk	kk	kk	hk	kk	hk	hk	hk	hh	kk	hh	kk	hh	hh	--	hk	kk	hh	hk	kk
chr13_2133923	2133923	5	174.849	lm	lm	lm	ll	lm	lm	lm	lm	ll	lm	ll	lm	ll	lm	ll	lm	lm	lm	lm	lm	lm	ll	ll	lm	ll	lm	ll	ll	lm	ll	ll	ll	lm	ll	lm	ll	lm	ll	lm	lm	ll	ll	ll	lm	ll	ll
chr13_1825615	1825615	5	176.013	hh	hk	hk	kk	hk	hk	hk	hh	hk	hh	hk	hk	kk	hh	hk	hk	hh	hh	hh	hk	hk	kk	kk	hh	hk	hh	kk	kk	hh	kk	kk	hk	hk	hk	hh	kk	hh	kk	hh	hh	kk	hk	kk	hh	hk	kk
chr13_2832409	2832409	5	177.384	hk	hh	hh	hk	hh	hh	hk	hk	kk	hk	hk	hh	hk	hh	kk	hk	hk	hk	hk	hk	hh	hk	hk	hk	kk	hk	hk	hk	hk	hh	hk	kk	hh	kk	hk	hk	hk	hk	hk	hk	kk	kk	hk	hk	kk	hk
chr13_2832408	2832408	5	177.632	hk	kk	kk	hk	kk	kk	hk	hk	hh	hk	hk	kk	hk	kk	hh	hk	hk	hk	hk	hk	kk	hk	hk	hk	hh	hk	hk	hk	hk	kk	hk	hh	kk	hh	hk	hk	hk	hk	hk	hk	hh	hh	hk	hk	hh	hk
chr13_2782455	2782455	5	178.703	lm	lm	lm	ll	lm	lm	lm	lm	ll	lm	lm	lm	ll	lm	ll	lm	lm	lm	lm	lm	lm	ll	ll	lm	ll	lm	ll	ll	ll	lm	ll	ll	lm	ll	lm	ll	lm	ll	lm	lm	ll	ll	ll	lm	ll	ll
chr13_3347809	3347809	5	182.261	lm	lm	lm	ll	lm	lm	lm	lm	ll	lm	ll	lm	ll	lm	ll	lm	lm	lm	lm	lm	lm	ll	ll	lm	ll	lm	ll	ll	lm	ll	ll	ll	lm	ll	lm	ll	lm	ll	lm	lm	ll	ll	ll	lm	ll	ll
chr13_3347811	3347811	5	182.261	lm	lm	lm	ll	lm	lm	lm	lm	ll	lm	ll	lm	ll	lm	ll	lm	lm	lm	lm	lm	lm	ll	ll	lm	ll	lm	ll	ll	lm	ll	ll	ll	lm	ll	lm	ll	lm	ll	lm	lm	ll	ll	ll	lm	ll	ll
chr13_4067129	4067129	5	186.127	lm	lm	lm	ll	lm	lm	lm	lm	ll	lm	ll	lm	ll	lm	ll	lm	lm	lm	lm	lm	lm	ll	ll	lm	ll	lm	ll	ll	lm	ll	ll	ll	lm	ll	lm	ll	lm	ll	lm	lm	ll	ll	ll	lm	ll	ll
chr13_3977502	3977502	5	188.22	lm	lm	lm	ll	lm	lm	lm	lm	ll	lm	ll	lm	ll	lm	ll	lm	lm	lm	lm	lm	lm	ll	ll	lm	ll	lm	ll	ll	lm	ll	ll	ll	lm	ll	lm	ll	lm	ll	lm	lm	ll	ll	ll	lm	ll	ll
chr13_4468601	4468601	5	189.495	lm	lm	lm	ll	lm	lm	lm	lm	ll	lm	ll	lm	ll	lm	ll	lm	lm	lm	lm	lm	lm	ll	ll	lm	ll	lm	ll	ll	lm	ll	ll	ll	lm	ll	lm	ll	lm	ll	lm	lm	ll	ll	ll	lm	ll	ll
chr13_4397841	4397841	5	190.508	lm	lm	lm	ll	lm	lm	lm	lm	ll	lm	ll	lm	ll	lm	ll	lm	lm	lm	lm	lm	lm	ll	ll	lm	ll	lm	ll	ll	lm	ll	ll	ll	lm	ll	lm	ll	lm	ll	lm	lm	ll	ll	ll	lm	ll	ll
chr13_4457924	4457924	5	190.755	lm	lm	lm	ll	lm	lm	lm	lm	ll	lm	ll	lm	ll	lm	ll	lm	lm	lm	lm	lm	lm	ll	ll	lm	ll	lm	ll	ll	lm	ll	ll	ll	lm	ll	lm	ll	lm	ll	lm	lm	ll	ll	ll	lm	ll	ll
chr13_4871814	4871814	5	191.508	ll	ll	ll	lm	ll	ll	ll	ll	lm	ll	lm	ll	lm	ll	lm	ll	ll	ll	ll	ll	ll	lm	lm	ll	lm	ll	lm	lm	ll	lm	lm	lm	ll	lm	ll	lm	ll	lm	ll	ll	lm	lm	lm	ll	lm	lm
chr13_4928102	4928102	5	193.051	ll	ll	ll	lm	ll	ll	ll	ll	lm	ll	lm	ll	lm	ll	lm	ll	ll	ll	ll	ll	ll	lm	lm	ll	lm	ll	lm	lm	ll	lm	lm	lm	ll	lm	ll	lm	ll	lm	ll	ll	lm	lm	lm	ll	lm	lm
chr13_5425808	5425808	5	195.714	lm	lm	lm	ll	lm	lm	lm	lm	ll	lm	ll	lm	ll	lm	ll	lm	lm	lm	lm	lm	lm	ll	ll	lm	ll	lm	ll	ll	lm	ll	ll	ll	lm	ll	lm	ll	lm	ll	lm	lm	ll	ll	ll	lm	ll	ll
chr13_5547105	5547105	5	197.257	lm	lm	lm	ll	lm	lm	lm	lm	ll	lm	ll	lm	ll	lm	ll	lm	lm	lm	lm	lm	lm	ll	ll	lm	ll	lm	ll	ll	lm	ll	ll	ll	lm	ll	lm	ll	lm	ll	lm	lm	ll	ll	ll	lm	ll	ll
chr13_5939186	5939186	5	198.269	ll	ll	ll	lm	ll	ll	ll	ll	lm	ll	lm	ll	lm	ll	lm	ll	ll	ll	ll	ll	ll	lm	lm	ll	lm	ll	lm	lm	ll	lm	lm	lm	ll	lm	ll	lm	ll	lm	ll	ll	lm	lm	lm	ll	lm	lm
chr13_6112962	6112962	5	199.681	ll	ll	ll	lm	ll	ll	ll	ll	lm	ll	lm	ll	lm	ll	lm	ll	ll	ll	ll	ll	ll	lm	lm	ll	lm	ll	lm	lm	ll	lm	lm	lm	ll	lm	lm	lm	ll	lm	ll	ll	lm	lm	lm	ll	lm	lm
chr17_22848676	22848676	5	204.345	ll	ll	ll	lm	ll	ll	ll	ll	lm	ll	lm	ll	lm	ll	lm	ll	ll	ll	ll	ll	ll	lm	lm	ll	lm	ll	lm	lm	ll	lm	lm	lm	ll	lm	lm	lm	ll	lm	ll	ll	lm	lm	lm	ll	lm	lm
chr15_11404576	11404576	5	217.767	ll	ll	ll	lm	ll	ll	ll	ll	lm	ll	lm	ll	lm	ll	lm	ll	ll	ll	ll	ll	ll	lm	lm	ll	lm	ll	lm	lm	ll	lm	lm	lm	ll	lm	lm	lm	ll	lm	ll	ll	lm	lm	lm	ll	lm	lm
chr2_29807966	29807966	6	0	lm	lm	lm	lm	lm	lm	ll	lm	ll	ll	lm	lm	lm	ll	ll	ll	lm	ll	lm	ll	lm	ll	lm	lm	lm	ll	lm	lm	lm	ll	lm	ll	lm	ll	ll	lm	ll	lm	ll	ll	ll	lm	ll	ll	lm	ll
chr2_29807975	29807975	6	0.154249	lm	lm	lm	lm	lm	lm	ll	lm	ll	ll	lm	lm	lm	ll	ll	ll	lm	ll	lm	ll	lm	ll	lm	lm	lm	ll	lm	lm	lm	ll	lm	ll	lm	ll	ll	lm	ll	lm	ll	ll	ll	lm	ll	ll	lm	ll
chr2_29807952	29807952	6	0.154249	lm	lm	lm	lm	lm	lm	ll	lm	ll	ll	lm	lm	lm	ll	ll	ll	lm	ll	lm	ll	lm	ll	lm	lm	lm	ll	lm	lm	lm	ll	lm	ll	lm	ll	ll	lm	ll	lm	ll	ll	ll	lm	ll	ll	lm	ll
chr2_29807974	29807974	6	0.154249	lm	lm	lm	lm	lm	lm	ll	lm	ll	ll	lm	lm	lm	ll	ll	ll	lm	ll	lm	ll	lm	ll	lm	lm	lm	ll	lm	lm	lm	ll	lm	ll	lm	ll	ll	lm	ll	lm	ll	ll	ll	lm	ll	ll	lm	ll
chr2_29807992	29807992	6	0.154249	lm	lm	lm	lm	lm	lm	ll	lm	ll	ll	lm	lm	lm	ll	ll	ll	lm	ll	lm	ll	lm	ll	lm	lm	lm	ll	lm	lm	lm	ll	lm	ll	lm	ll	ll	lm	ll	lm	ll	ll	ll	lm	ll	ll	lm	ll
chr2_29807947	29807947	6	0.154249	lm	lm	lm	lm	lm	lm	ll	lm	ll	ll	lm	lm	lm	ll	ll	ll	lm	ll	lm	ll	lm	ll	lm	lm	lm	ll	lm	lm	lm	ll	lm	ll	lm	ll	ll	lm	ll	lm	ll	ll	ll	lm	ll	ll	lm	ll
chr2_29807937	29807937	6	0.308498	lm	lm	lm	lm	lm	lm	ll	lm	ll	ll	lm	lm	lm	ll	ll	ll	lm	ll	lm	ll	lm	ll	lm	lm	lm	ll	lm	lm	lm	ll	lm	ll	lm	ll	ll	lm	ll	lm	ll	ll	ll	lm	ll	ll	lm	ll
chr16_22541900	22541900	6	12.5451	lm	lm	lm	lm	lm	lm	ll	lm	ll	ll	lm	lm	lm	ll	ll	ll	lm	ll	lm	ll	lm	ll	lm	lm	lm	ll	lm	lm	lm	ll	lm	ll	lm	ll	ll	lm	ll	lm	ll	ll	ll	lm	ll	ll	lm	ll
chr16_22541899	22541899	6	14.0278	lm	lm	lm	lm	lm	lm	ll	lm	ll	ll	lm	lm	lm	ll	ll	ll	lm	ll	lm	ll	lm	ll	lm	lm	lm	ll	lm	lm	lm	ll	lm	ll	lm	ll	ll	lm	ll	lm	ll	ll	ll	lm	ll	ll	lm	ll
chr16_22541923	22541923	6	14.8242	lm	lm	lm	lm	lm	lm	ll	lm	ll	ll	lm	lm	lm	ll	ll	ll	lm	ll	lm	ll	lm	ll	lm	lm	lm	ll	lm	lm	lm	ll	lm	ll	lm	ll	ll	lm	ll	lm	ll	ll	ll	lm	ll	ll	lm	ll
chr7_3780947	3780947	6	17.2442	ll	ll	ll	ll	ll	ll	lm	ll	lm	lm	ll	ll	ll	lm	lm	lm	ll	lm	ll	lm	ll	lm	ll	ll	ll	lm	ll	ll	ll	lm	ll	lm	ll	lm	lm	ll	lm	ll	lm	lm	lm	ll	lm	lm	ll	lm
chr7_3780930	3780930	6	18.7305	ll	ll	ll	ll	ll	ll	lm	ll	lm	lm	ll	ll	ll	lm	lm	lm	ll	lm	ll	lm	ll	lm	ll	ll	ll	lm	ll	ll	ll	lm	ll	lm	ll	lm	lm	ll	lm	ll	lm	lm	lm	ll	lm	lm	ll	lm
chr7_3780946	3780946	6	18.7305	ll	ll	ll	ll	ll	ll	lm	ll	lm	lm	ll	ll	ll	lm	lm	lm	ll	lm	ll	lm	ll	lm	ll	ll	ll	lm	ll	ll	ll	lm	ll	lm	ll	lm	lm	ll	lm	ll	lm	lm	lm	ll	lm	lm	ll	lm
chr7_3780942	3780942	6	18.7305	ll	ll	ll	ll	ll	ll	lm	ll	lm	lm	ll	ll	ll	lm	lm	lm	ll	lm	ll	lm	ll	lm	ll	ll	ll	lm	ll	ll	ll	lm	ll	lm	ll	lm	lm	ll	lm	ll	lm	lm	lm	ll	lm	lm	ll	lm
chr7_3433639	3433639	6	21.5488	lm	lm	lm	lm	lm	lm	ll	lm	ll	ll	lm	lm	lm	ll	ll	ll	lm	ll	lm	ll	lm	ll	lm	lm	lm	ll	lm	lm	lm	ll	lm	ll	lm	ll	ll	lm	ll	lm	ll	ll	ll	lm	ll	ll	lm	ll
chr7_3433707	3433707	6	21.7039	lm	lm	lm	lm	lm	lm	ll	lm	ll	ll	lm	lm	lm	ll	ll	ll	lm	ll	lm	ll	lm	ll	lm	lm	lm	ll	lm	lm	lm	ll	lm	ll	lm	ll	ll	lm	ll	lm	ll	ll	ll	lm	ll	ll	lm	ll
chr7_3433690	3433690	6	21.7039	lm	lm	lm	lm	lm	lm	ll	lm	ll	ll	lm	lm	lm	ll	ll	ll	lm	ll	lm	ll	lm	ll	lm	lm	lm	ll	lm	lm	lm	ll	lm	ll	lm	ll	ll	lm	ll	lm	ll	ll	ll	lm	ll	ll	lm	ll
chr7_3420409	3420409	6	22.0156	ll	ll	ll	ll	ll	ll	lm	ll	lm	lm	ll	ll	ll	lm	lm	lm	ll	lm	ll	lm	ll	lm	ll	ll	ll	lm	ll	ll	ll	lm	ll	lm	ll	lm	lm	ll	lm	ll	lm	lm	lm	ll	lm	lm	ll	lm
chr7_3420355	3420355	6	22.0156	ll	ll	ll	ll	ll	ll	lm	ll	lm	lm	ll	ll	ll	lm	lm	lm	ll	lm	ll	lm	ll	lm	ll	ll	ll	lm	ll	ll	ll	lm	ll	lm	ll	lm	lm	ll	lm	ll	lm	lm	lm	ll	lm	lm	ll	lm
chr7_3420384	3420384	6	22.0156	ll	ll	ll	ll	ll	ll	lm	ll	lm	lm	ll	ll	ll	lm	lm	lm	ll	lm	ll	lm	ll	lm	ll	ll	ll	lm	ll	ll	ll	lm	ll	lm	ll	lm	lm	ll	lm	ll	lm	lm	lm	ll	lm	lm	ll	lm
chr7_3420383	3420383	6	22.0156	ll	ll	ll	ll	ll	ll	lm	ll	lm	lm	ll	ll	ll	lm	lm	lm	ll	lm	ll	lm	ll	lm	ll	ll	ll	lm	ll	ll	ll	lm	ll	lm	ll	lm	lm	ll	lm	ll	lm	lm	lm	ll	lm	lm	ll	lm
chr7_3420415	3420415	6	22.0156	ll	lm	ll	ll	ll	ll	lm	ll	lm	lm	ll	ll	ll	lm	lm	lm	ll	lm	ll	lm	ll	lm	ll	ll	ll	lm	ll	ll	ll	lm	ll	lm	ll	lm	lm	ll	lm	ll	lm	lm	lm	ll	lm	lm	ll	lm
chr7_3420346	3420346	6	22.3265	ll	ll	ll	ll	ll	ll	lm	ll	lm	lm	ll	ll	ll	lm	lm	lm	ll	lm	ll	lm	ll	lm	ll	ll	ll	lm	ll	ll	ll	lm	ll	lm	ll	lm	lm	ll	lm	ll	lm	lm	lm	ll	lm	lm	ll	lm
chr7_3061992	3061992	6	22.9584	lm	lm	lm	lm	lm	lm	ll	lm	ll	ll	lm	lm	lm	ll	ll	ll	lm	ll	lm	ll	lm	ll	lm	lm	lm	ll	lm	lm	lm	ll	lm	ll	lm	ll	ll	lm	ll	lm	ll	ll	ll	lm	ll	ll	lm	ll
chr7_3030680	3030680	6	23.2693	ll	--	ll	ll	ll	ll	lm	ll	lm	lm	ll	ll	ll	lm	lm	lm	ll	lm	ll	lm	ll	lm	ll	ll	ll	lm	ll	ll	ll	lm	ll	lm	ll	lm	lm	ll	lm	ll	lm	lm	lm	ll	lm	lm	ll	lm
chr7_2484668	2484668	6	23.7394	lm	ll	lm	lm	lm	lm	ll	lm	ll	ll	lm	lm	lm	ll	ll	ll	lm	ll	lm	ll	lm	ll	lm	lm	lm	ll	lm	lm	lm	ll	lm	ll	lm	ll	ll	lm	ll	lm	ll	ll	ll	lm	ll	ll	lm	ll
chr7_2484662	2484662	6	23.7394	lm	ll	lm	lm	lm	lm	ll	lm	ll	ll	lm	lm	lm	ll	ll	ll	lm	ll	lm	ll	lm	ll	lm	lm	lm	ll	lm	lm	lm	ll	lm	ll	lm	ll	ll	lm	ll	lm	ll	ll	ll	lm	ll	ll	lm	ll
chr7_2484707	2484707	6	23.8937	lm	ll	lm	lm	lm	lm	ll	lm	ll	ll	lm	lm	lm	ll	ll	ll	lm	ll	lm	ll	lm	ll	lm	lm	lm	ll	lm	lm	lm	ll	lm	ll	lm	ll	ll	lm	ll	lm	ll	ll	ll	lm	ll	ll	lm	ll
chr7_2514883	2514883	6	24.2046	ll	lm	ll	ll	ll	ll	lm	ll	lm	lm	ll	ll	ll	lm	lm	lm	ll	lm	ll	lm	ll	lm	ll	ll	ll	lm	ll	ll	ll	lm	ll	lm	ll	lm	lm	ll	lm	ll	lm	lm	lm	ll	lm	lm	ll	lm
chr7_2484687	2484687	6	24.5155	ll	lm	ll	ll	ll	ll	lm	ll	lm	lm	ll	ll	ll	lm	lm	lm	ll	lm	ll	lm	ll	lm	ll	ll	ll	lm	ll	ll	ll	lm	ll	lm	ll	lm	lm	ll	lm	ll	lm	lm	lm	ll	lm	lm	ll	lm
chr7_2254551	2254551	6	24.8265	ll	lm	ll	ll	ll	ll	lm	ll	lm	lm	ll	ll	ll	lm	lm	lm	ll	lm	ll	lm	ll	lm	ll	--	ll	lm	ll	ll	ll	lm	ll	lm	ll	lm	lm	ll	lm	ll	lm	lm	lm	ll	lm	lm	ll	lm
chr7_2048464	2048464	6	25.2966	ll	lm	ll	ll	ll	ll	lm	ll	lm	lm	ll	ll	ll	lm	lm	lm	ll	lm	ll	lm	ll	lm	ll	lm	ll	lm	ll	ll	ll	lm	ll	lm	ll	lm	lm	ll	lm	ll	lm	lm	lm	ll	lm	lm	ll	lm
chr7_1752188	1752188	6	25.7667	ll	lm	ll	ll	ll	ll	lm	ll	lm	lm	ll	ll	ll	lm	lm	lm	ll	lm	ll	lm	ll	lm	ll	ll	ll	lm	ll	ll	ll	lm	ll	lm	ll	lm	lm	ll	lm	ll	lm	lm	lm	ll	lm	lm	ll	lm
chr7_1028307	1028307	6	26.2368	ll	lm	ll	ll	ll	ll	lm	ll	lm	lm	ll	ll	ll	lm	lm	lm	lm	lm	ll	lm	ll	lm	ll	--	ll	lm	ll	ll	ll	lm	ll	lm	ll	lm	lm	ll	lm	ll	lm	lm	lm	ll	lm	lm	ll	lm
chr7_1028389	1028389	6	26.5477	lm	ll	lm	lm	lm	lm	ll	lm	ll	ll	lm	lm	lm	ll	ll	ll	ll	ll	lm	ll	lm	ll	lm	ll	lm	ll	lm	lm	lm	ll	lm	ll	lm	ll	ll	lm	ll	lm	ll	ll	ll	lm	ll	ll	lm	ll
chr7_823170	823170	6	27.0026	hh	kk	hk	hk	hh	hk	hk	hk	hk	hk	hk	hk	hh	hk	hk	hk	hk	kk	hk	hk	hk	hk	hk	hk	hk	hk	hh	hh	hk	hk	hh	kk	hk	kk	hk	hh	hk	hh	kk	kk	hk	hk	hk	kk	hh	kk
chr7_1587833	1587833	6	29.2045	lm	ll	lm	lm	lm	lm	ll	lm	ll	ll	lm	lm	lm	ll	ll	ll	lm	ll	lm	ll	lm	ll	lm	lm	lm	ll	lm	lm	lm	ll	lm	ll	lm	ll	ll	lm	ll	lm	ll	ll	ll	lm	ll	ll	lm	ll
chr7_1587876	1587876	6	29.6746	lm	ll	lm	lm	lm	lm	ll	lm	ll	ll	lm	lm	lm	ll	ll	ll	lm	ll	lm	ll	lm	ll	lm	lm	lm	ll	lm	lm	lm	ll	lm	ll	lm	ll	ll	lm	ll	lm	ll	ll	ll	lm	ll	ll	lm	ll
chr7_1726115	1726115	6	30.2625	kk	hh	hk	hk	kk	hk	hk	hk	hk	hk	hk	hk	kk	hk	hk	hk	--	hh	hk	hk	hk	hk	hk	hk	hk	hk	kk	kk	hk	hk	kk	hh	hk	hh	hk	kk	hk	kk	hh	hh	hk	hk	hk	hh	kk	hh
chr7_1796519	1796519	6	30.6178	lm	ll	lm	lm	lm	lm	ll	lm	ll	ll	lm	lm	lm	ll	ll	ll	lm	ll	lm	ll	lm	ll	lm	lm	lm	ll	lm	lm	lm	ll	lm	ll	lm	ll	ll	lm	ll	lm	ll	ll	ll	lm	ll	ll	lm	ll
chr7_1751874	1751874	6	31.4141	lm	ll	lm	lm	lm	lm	ll	lm	ll	ll	lm	lm	lm	ll	ll	ll	lm	ll	lm	ll	lm	ll	lm	lm	lm	ll	lm	lm	lm	ll	lm	ll	lm	ll	ll	lm	ll	lm	ll	ll	ll	lm	ll	ll	lm	ll
chr7_1751894	1751894	6	31.5684	kk	hh	hk	hk	kk	hk	hk	hk	hk	hk	hk	hk	kk	hk	hk	hk	kk	hh	hk	hk	hk	hk	hk	hk	hk	hk	kk	kk	hk	hk	kk	hh	hk	hh	hk	kk	hk	kk	hh	hh	hk	hk	hk	hh	kk	hh
chr7_1588530	1588530	6	31.7226	hk	hk	hh	hh	hk	hh	kk	hh	kk	kk	hh	hh	hk	kk	kk	kk	hk	hk	hh	kk	hh	kk	hh	hh	hh	kk	hk	hk	hh	kk	hk	hk	hh	hk	kk	hk	kk	hk	hk	hk	kk	hh	kk	hk	hk	hk
chr7_1752167	1752167	6	31.8769	ll	lm	ll	ll	ll	ll	lm	ll	lm	lm	ll	ll	ll	lm	lm	lm	ll	lm	ll	lm	ll	lm	ll	ll	ll	lm	ll	ll	ll	lm	ll	lm	ll	lm	lm	ll	lm	ll	lm	lm	lm	ll	lm	lm	ll	lm
chr7_3081608	3081608	6	33.9074	ll	ll	ll	ll	ll	ll	lm	ll	lm	lm	ll	ll	ll	lm	lm	lm	ll	lm	ll	lm	ll	lm	ll	ll	ll	lm	ll	ll	ll	lm	ll	lm	ll	lm	lm	ll	lm	ll	lm	lm	lm	ll	lm	lm	ll	lm
chr7_3546434	3546434	6	34.8079	ll	ll	ll	ll	ll	ll	lm	ll	lm	lm	ll	ll	ll	lm	lm	lm	ll	lm	ll	lm	ll	lm	ll	ll	ll	lm	ll	ll	ll	lm	ll	lm	ll	lm	lm	ll	lm	ll	lm	lm	lm	ll	lm	lm	ll	lm
chr2_33436143	33436143	6	35.34	kk	hh	hk	hk	kk	hk	hk	hk	hk	hk	hk	hk	kk	hk	hk	hk	kk	hh	hk	hk	hk	hk	hk	hk	hk	hk	kk	kk	hk	hk	kk	hh	hk	hh	hk	kk	hk	kk	hh	hh	hk	hk	hk	hh	kk	hh
chr7_4188346	4188346	6	35.8117	lm	lm	lm	lm	lm	lm	ll	lm	ll	ll	lm	lm	lm	ll	ll	ll	lm	ll	lm	ll	lm	ll	lm	lm	lm	ll	lm	lm	lm	ll	lm	ll	lm	ll	ll	lm	ll	lm	ll	ll	ll	lm	ll	ll	lm	ll
chr7_4751354	4751354	6	37.659	hk	hk	hh	hh	hk	hh	kk	hh	kk	kk	hh	hh	hk	kk	kk	kk	hk	hk	hh	kk	hh	kk	hh	hh	hh	kk	hk	hk	hh	kk	hk	hk	hh	hk	kk	hk	kk	hk	hk	hk	kk	hh	kk	hk	hk	hk
chr7_4751255	4751255	6	37.9723	ll	lm	ll	ll	ll	ll	lm	ll	lm	lm	ll	ll	ll	lm	lm	lm	ll	lm	ll	lm	ll	lm	ll	ll	ll	lm	ll	ll	ll	lm	ll	lm	ll	lm	lm	ll	lm	ll	lm	lm	lm	ll	lm	lm	ll	lm
chr7_4928103	4928103	6	38.9358	lm	ll	lm	lm	lm	lm	ll	lm	ll	ll	lm	lm	lm	ll	ll	ll	--	ll	lm	ll	lm	ll	lm	lm	lm	ll	lm	lm	lm	ll	lm	ll	lm	ll	ll	lm	ll	lm	ll	ll	ll	lm	ll	ll	lm	ll
chr7_5323657	5323657	6	40.0695	ll	lm	ll	ll	ll	ll	lm	ll	lm	lm	ll	ll	ll	lm	lm	lm	lm	lm	ll	lm	ll	lm	ll	ll	ll	lm	ll	ll	ll	lm	ll	lm	ll	lm	lm	ll	lm	ll	lm	lm	lm	ll	lm	lm	ll	lm
chr7_5383865	5383865	6	41.0338	ll	lm	ll	ll	ll	ll	lm	ll	lm	lm	ll	ll	ll	lm	lm	lm	lm	lm	ll	lm	ll	lm	ll	lm	ll	lm	ll	ll	ll	lm	ll	lm	ll	lm	lm	ll	lm	ll	lm	lm	lm	ll	lm	lm	ll	lm
chr7_5383820	5383820	6	41.6665	hk	hk	kk	kk	hk	kk	hh	hk	hh	hh	kk	kk	hk	hh	hh	hh	hh	hk	kk	hk	kk	hh	kk	hh	kk	hh	hk	hk	kk	hh	hk	hk	kk	hk	hh	hk	hk	hk	hk	hk	hh	kk	hh	hk	hk	hk
chr2_31205971	31205971	6	42.1367	lm	ll	lm	lm	lm	lm	ll	ll	ll	ll	lm	lm	lm	ll	ll	ll	ll	ll	lm	ll	lm	ll	lm	ll	lm	ll	lm	lm	lm	ll	lm	ll	lm	ll	ll	lm	--	lm	ll	ll	ll	lm	ll	ll	lm	ll
chr7_5696318	5696318	6	42.933	ll	lm	ll	ll	ll	ll	lm	lm	lm	lm	ll	ll	ll	lm	lm	lm	lm	lm	ll	lm	ll	lm	ll	lm	ll	lm	ll	ll	ll	lm	ll	lm	ll	lm	lm	ll	--	ll	lm	lm	lm	ll	lm	lm	ll	lm
chr7_5885267	5885267	6	43.7285	kk	hh	hk	hk	kk	hk	hk	hh	hk	hk	hk	hk	kk	hk	hk	hk	hk	hh	hk	--	hk	hk	hk	hk	hk	hk	kk	kk	hk	hk	kk	hh	hk	hh	hk	kk	kk	kk	hh	hh	hk	hk	hk	hh	kk	hh
chr7_7229744	7229744	6	45.036	lm	ll	lm	lm	lm	lm	ll	ll	lm	ll	lm	ll	lm	ll	ll	ll	ll	ll	lm	lm	ll	lm	lm	ll	lm	ll	lm	lm	lm	ll	lm	lm	lm	--	ll	lm	lm	lm	ll	ll	ll	lm	ll	ll	lm	lm
chr7_6878673	6878673	6	45.9996	lm	ll	lm	lm	lm	lm	ll	ll	lm	ll	lm	ll	lm	ll	ll	ll	ll	ll	lm	lm	ll	lm	lm	ll	lm	ll	lm	lm	lm	ll	lm	lm	lm	ll	ll	lm	lm	lm	ll	ll	ll	lm	ll	ll	lm	lm
chr7_7180115	7180115	6	46.9631	ll	lm	ll	ll	ll	ll	lm	lm	ll	lm	ll	lm	ll	lm	lm	lm	lm	lm	ll	ll	lm	ll	ll	lm	ll	lm	ll	ll	ll	lm	ll	ll	ll	ll	lm	ll	ll	ll	lm	lm	lm	ll	lm	lm	ll	ll
chr7_7243112	7243112	6	47.64	ll	lm	ll	ll	ll	ll	lm	lm	ll	lm	ll	--	ll	lm	lm	lm	lm	lm	ll	ll	lm	ll	ll	lm	ll	lm	ll	ll	ll	lm	ll	ll	ll	lm	lm	ll	ll	ll	lm	lm	lm	ll	lm	lm	ll	lm
chr7_9173439	9173439	6	49.2523	lm	ll	lm	lm	lm	lm	ll	ll	lm	ll	lm	ll	lm	ll	ll	ll	ll	ll	lm	lm	ll	lm	lm	ll	lm	ll	lm	lm	lm	ll	lm	lm	lm	lm	ll	lm	lm	lm	ll	ll	ll	lm	ll	ll	lm	lm
chr15_12654391	12654391	6	50.559	lm	ll	lm	lm	lm	lm	ll	ll	lm	ll	lm	ll	lm	ll	ll	ll	ll	ll	lm	lm	ll	lm	lm	ll	lm	ll	lm	lm	lm	ll	lm	lm	lm	lm	ll	lm	lm	lm	ll	ll	ll	lm	ll	ll	lm	lm
chr7_11814528	11814528	6	50.7132	lm	ll	lm	lm	lm	lm	ll	ll	lm	ll	lm	ll	lm	ll	ll	ll	ll	ll	lm	lm	ll	lm	lm	ll	lm	ll	lm	lm	lm	ll	lm	lm	lm	lm	ll	lm	lm	lm	ll	ll	ll	lm	ll	ll	lm	lm
chr7_12761102	12761102	6	51.1833	lm	ll	lm	lm	lm	lm	ll	ll	lm	ll	lm	ll	lm	ll	ll	ll	ll	ll	lm	lm	ll	lm	lm	ll	lm	ll	lm	lm	lm	ll	lm	lm	lm	lm	lm	lm	lm	lm	ll	ll	ll	lm	ll	ll	lm	lm
chr7_15690944	15690944	6	51.4943	lm	ll	lm	lm	lm	lm	ll	ll	lm	ll	lm	ll	lm	ll	ll	ll	ll	ll	lm	lm	ll	lm	lm	ll	lm	ll	lm	lm	lm	ll	lm	lm	lm	lm	lm	lm	lm	lm	ll	ll	ll	lm	ll	ll	lm	lm
chr7_19668912	19668912	6	52.1278	lm	ll	ll	lm	lm	lm	ll	ll	lm	ll	lm	ll	lm	ll	ll	ll	ll	ll	lm	lm	ll	lm	ll	ll	lm	ll	lm	lm	lm	ll	lm	lm	lm	lm	ll	lm	lm	ll	ll	ll	ll	lm	ll	ll	lm	ll
chr7_25355174	25355174	6	53.6132	lm	ll	ll	lm	lm	lm	ll	ll	lm	ll	lm	ll	lm	ll	ll	ll	ll	ll	lm	lm	ll	lm	ll	ll	lm	ll	lm	lm	lm	ll	lm	lm	lm	lm	ll	lm	lm	ll	ll	ll	ll	lm	ll	ll	lm	ll
chr7_24458845	24458845	6	54.2459	lm	ll	lm	lm	lm	lm	ll	ll	lm	ll	lm	ll	lm	ll	ll	ll	ll	ll	lm	lm	ll	lm	lm	ll	lm	ll	lm	lm	lm	ll	lm	lm	lm	lm	--	lm	lm	lm	ll	ll	ll	lm	ll	ll	lm	lm
chr7_24459114	24459114	6	54.4001	lm	ll	lm	lm	lm	lm	ll	ll	lm	ll	lm	ll	lm	ll	ll	ll	ll	ll	lm	lm	ll	lm	lm	ll	lm	ll	lm	lm	lm	ll	lm	lm	lm	lm	--	lm	lm	lm	ll	ll	ll	lm	ll	ll	lm	lm
chr7_24040047	24040047	6	54.8702	ll	lm	ll	ll	ll	ll	lm	lm	ll	lm	ll	lm	ll	lm	lm	lm	lm	lm	ll	ll	lm	ll	ll	lm	ll	lm	ll	ll	ll	lm	ll	ll	ll	ll	--	ll	ll	ll	lm	lm	lm	ll	lm	lm	ll	ll
chr7_24458909	24458909	6	55.0245	ll	lm	ll	ll	ll	ll	lm	lm	ll	lm	ll	lm	ll	lm	lm	lm	lm	lm	ll	ll	lm	ll	ll	lm	ll	lm	ll	ll	ll	lm	ll	ll	ll	ll	lm	ll	ll	ll	lm	lm	lm	ll	lm	lm	ll	ll
chr7_24458888	24458888	6	55.0245	ll	lm	lm	ll	ll	ll	lm	lm	ll	lm	ll	lm	ll	lm	lm	lm	lm	lm	ll	ll	lm	ll	lm	lm	ll	lm	ll	ll	ll	lm	ll	ll	ll	ll	lm	ll	ll	lm	lm	lm	lm	ll	lm	lm	ll	lm
chr7_25349866	25349866	6	55.3354	ll	lm	ll	ll	ll	ll	lm	lm	ll	lm	ll	lm	ll	lm	lm	lm	lm	lm	ll	ll	lm	ll	ll	lm	ll	lm	ll	ll	ll	lm	ll	ll	ll	ll	lm	ll	ll	ll	lm	lm	lm	ll	lm	lm	ll	ll
chr7_24735178	24735178	6	55.3354	ll	lm	ll	ll	ll	ll	lm	lm	ll	lm	ll	lm	ll	lm	lm	lm	lm	lm	ll	ll	lm	ll	ll	lm	ll	lm	ll	ll	ll	lm	ll	ll	ll	ll	--	ll	ll	ll	lm	lm	lm	ll	lm	lm	ll	ll
chr7_25146171	25146171	6	55.6463	lm	ll	lm	lm	lm	lm	ll	ll	lm	ll	lm	ll	lm	ll	ll	ll	ll	ll	lm	lm	ll	lm	lm	ll	lm	ll	lm	lm	lm	ll	lm	lm	lm	lm	ll	lm	lm	lm	ll	ll	ll	lm	ll	ll	lm	lm
chr7_25146170	25146170	6	55.6463	lm	ll	lm	lm	lm	lm	ll	ll	lm	ll	lm	ll	lm	ll	ll	ll	ll	ll	lm	lm	ll	lm	lm	ll	lm	ll	lm	lm	lm	ll	lm	lm	lm	lm	--	lm	lm	lm	ll	ll	ll	lm	ll	ll	lm	lm
chr7_25146420	25146420	6	55.9573	lm	ll	ll	lm	lm	lm	ll	ll	lm	ll	lm	ll	lm	ll	ll	ll	ll	ll	lm	lm	ll	lm	ll	ll	lm	ll	lm	lm	lm	ll	lm	lm	lm	lm	ll	lm	lm	ll	ll	ll	ll	lm	ll	ll	lm	ll
chr7_23312800	23312800	6	56.7536	ll	lm	ll	ll	ll	ll	lm	lm	ll	lm	ll	lm	ll	lm	lm	lm	lm	lm	ll	ll	lm	ll	ll	lm	ll	lm	ll	ll	ll	lm	ll	ll	ll	ll	lm	ll	ll	ll	lm	lm	lm	ll	lm	lm	ll	ll
chr7_18394382	18394382	6	57.0685	hk	hk	hh	hh	hk	hh	kk	hk	hk	kk	hh	hk	hk	kk	kk	kk	kk	hk	hh	hk	hk	hk	hk	kk	hh	kk	hk	hk	hh	kk	hk	hh	hh	hh	kk	hk	hh	hk	hk	hk	kk	hh	kk	hk	hk	hh
chr7_10863613	10863613	6	57.3755	ll	lm	ll	ll	ll	ll	lm	lm	ll	lm	ll	lm	ll	lm	lm	lm	lm	lm	ll	ll	lm	ll	ll	lm	ll	lm	ll	ll	ll	lm	ll	ll	ll	ll	lm	ll	ll	ll	lm	lm	lm	ll	lm	lm	ll	ll
chr7_8109562	8109562	6	57.6864	lm	ll	lm	lm	lm	lm	ll	ll	lm	ll	lm	lm	lm	ll	ll	ll	ll	ll	lm	lm	ll	--	lm	ll	lm	ll	lm	lm	lm	ll	lm	lm	lm	ll	ll	lm	lm	lm	ll	ll	ll	lm	ll	ll	lm	ll
chr7_9176000	9176000	6	57.9973	lm	ll	lm	lm	lm	lm	ll	ll	lm	ll	lm	lm	lm	ll	ll	ll	ll	ll	lm	lm	ll	ll	lm	ll	lm	ll	lm	lm	lm	ll	lm	lm	lm	ll	ll	lm	lm	lm	ll	ll	ll	lm	ll	ll	lm	ll
chr7_7931997	7931997	6	58.1516	lm	ll	lm	lm	lm	lm	ll	ll	lm	ll	lm	lm	lm	ll	ll	ll	ll	ll	lm	lm	ll	ll	lm	ll	lm	ll	lm	lm	lm	ll	lm	lm	lm	ll	ll	lm	lm	lm	ll	ll	ll	lm	ll	ll	lm	ll
chr7_8196310	8196310	6	58.4625	lm	ll	lm	lm	lm	lm	ll	ll	lm	ll	lm	lm	lm	ll	ll	ll	ll	ll	lm	lm	ll	--	lm	ll	lm	ll	lm	lm	lm	ll	lm	lm	lm	ll	ll	lm	lm	lm	ll	ll	ll	lm	ll	ll	lm	ll
chr7_7796998	7796998	6	59.0944	hk	hk	hh	hh	hk	hh	kk	hk	hk	kk	hh	hh	hk	kk	kk	kk	kk	hk	hh	hk	hk	kk	hh	kk	hh	kk	hk	hk	hh	kk	hk	hh	hh	hk	kk	hk	hk	hk	hk	hk	kk	hh	kk	hk	hk	hk
chr7_7790676	7790676	6	59.0959	hk	hk	kk	kk	hk	kk	hh	hk	hh	hh	kk	kk	hk	hh	hh	hh	hh	hk	kk	hk	--	hh	kk	hh	kk	hh	hk	hk	kk	hh	hk	hk	kk	hk	hh	hk	hk	hk	hk	hk	hh	kk	hh	hk	hk	hk
chr7_7790654	7790654	6	59.0959	hk	hk	kk	kk	hk	kk	hh	hk	hk	hh	kk	hk	hk	hh	hh	hh	hh	hk	kk	hk	hk	hk	hk	hh	kk	hh	hk	hk	kk	hh	hk	kk	kk	kk	hh	hk	kk	hk	hk	hk	hh	kk	hh	hk	hk	kk
chr7_7796996	7796996	6	59.2517	lm	ll	lm	lm	lm	lm	ll	ll	ll	ll	lm	lm	lm	ll	ll	ll	ll	ll	lm	lm	ll	ll	lm	ll	lm	ll	lm	lm	lm	ll	lm	ll	lm	ll	ll	lm	lm	lm	ll	ll	ll	lm	ll	ll	lm	ll
chr7_7752582	7752582	6	59.8494	kk	hh	hk	hk	kk	hk	hk	hh	hk	hk	hk	hk	kk	hk	hk	hk	hk	hh	hk	kk	hh	hk	hk	hk	hk	hk	kk	kk	hk	hk	kk	--	hk	hh	hk	kk	kk	kk	hh	hh	hk	hk	hk	hh	kk	hh
chr7_7752555	7752555	6	59.8494	kk	hh	hk	hk	kk	hk	hk	hh	hk	hk	hk	hk	kk	hk	hk	hk	hk	hh	hk	kk	hh	hk	hk	hk	hk	hk	kk	kk	hk	hk	kk	hk	hk	hh	hk	kk	kk	kk	hh	hh	hk	hk	hk	hh	kk	hh
chr7_7717284	7717284	6	62.1078	hk	hk	hh	hh	hk	hh	kk	hk	hk	kk	hh	hh	hk	kk	kk	kk	kk	hk	hh	hk	hk	kk	hh	kk	hh	kk	hk	hk	hh	kk	hk	hh	hh	hk	kk	hk	hk	hk	hk	hk	kk	hh	kk	hk	hk	hk
chr7_18395780	18395780	6	65.3665	kk	hh	hk	hk	kk	hk	hk	hh	kk	hk	hk	hh	kk	hk	hk	hk	hk	hh	hk	kk	hh	kk	kk	hk	hk	hk	kk	kk	hk	hk	kk	hk	hk	hk	hk	kk	hk	kk	hh	hh	hk	hk	hk	hh	kk	hk
chr7_10853016	10853016	6	69.4807	hk	hk	hh	hh	hk	hh	kk	hk	hk	kk	hh	hk	hk	kk	kk	kk	kk	hk	hh	hk	hk	hk	hk	kk	hh	kk	hk	hk	hh	kk	hk	hh	hh	hh	kk	hk	hh	hk	hk	hk	kk	hh	kk	hk	hk	hh
chr7_12152954	12152954	6	73.1435	ll	lm	ll	ll	ll	ll	lm	lm	ll	lm	ll	lm	ll	lm	lm	lm	lm	lm	ll	ll	lm	ll	ll	lm	ll	lm	ll	ll	ll	lm	ll	ll	ll	ll	ll	ll	ll	ll	lm	lm	lm	ll	lm	lm	ll	ll
chr7_12152953	12152953	6	73.1435	ll	lm	ll	ll	ll	ll	lm	lm	ll	lm	ll	lm	ll	lm	lm	lm	lm	lm	ll	ll	lm	ll	ll	lm	ll	lm	ll	ll	ll	lm	ll	ll	ll	ll	lm	ll	ll	ll	lm	lm	lm	ll	lm	lm	ll	ll
chr7_12152907	12152907	6	73.9399	ll	lm	ll	ll	ll	ll	lm	lm	ll	lm	ll	lm	ll	lm	lm	lm	lm	lm	ll	ll	lm	ll	ll	lm	ll	lm	ll	ll	ll	lm	ll	ll	ll	ll	lm	ll	ll	ll	lm	lm	lm	ll	lm	lm	ll	ll
chr7_32617543	32617543	6	90.7483	lm	ll	lm	lm	lm	lm	ll	ll	lm	ll	lm	ll	lm	ll	ll	ll	ll	ll	lm	lm	ll	lm	lm	ll	lm	ll	lm	lm	lm	ll	lm	lm	lm	lm	ll	lm	lm	lm	ll	ll	ll	lm	ll	ll	lm	lm
chr16_17076331	17076331	6	106.76	ll	ll	ll	ll	ll	ll	lm	ll	lm	lm	ll	ll	ll	lm	lm	lm	ll	lm	ll	lm	ll	lm	ll	ll	ll	lm	ll	ll	ll	lm	ll	lm	ll	lm	lm	ll	lm	ll	lm	lm	lm	ll	lm	lm	ll	lm
chr16_17076356	17076356	6	106.76	ll	ll	ll	ll	ll	ll	lm	ll	lm	lm	ll	ll	ll	lm	lm	lm	ll	lm	ll	lm	ll	lm	ll	ll	ll	lm	ll	ll	ll	lm	ll	lm	ll	lm	lm	ll	lm	ll	lm	lm	lm	ll	lm	lm	ll	lm
chr16_17076316	17076316	6	106.76	ll	ll	ll	ll	ll	ll	lm	ll	lm	lm	ll	ll	ll	lm	lm	lm	ll	lm	ll	lm	ll	lm	ll	ll	ll	lm	ll	ll	ll	lm	ll	lm	ll	lm	lm	ll	lm	ll	lm	lm	lm	ll	lm	lm	ll	lm
chr7_25817894	25817894	6	122.035	lm	ll	ll	lm	lm	lm	ll	ll	lm	ll	lm	ll	lm	ll	ll	ll	ll	ll	lm	lm	ll	lm	ll	ll	lm	ll	lm	lm	lm	ll	lm	lm	lm	lm	ll	lm	lm	ll	ll	ll	ll	lm	ll	ll	lm	ll
chr4_29972390	29972390	6	124.066	lm	ll	lm	lm	lm	lm	ll	ll	lm	ll	lm	ll	lm	ll	ll	ll	ll	ll	lm	lm	ll	lm	lm	ll	lm	ll	lm	lm	lm	ll	lm	lm	lm	lm	ll	lm	lm	lm	ll	ll	ll	lm	ll	ll	lm	lm
chr7_26988613	26988613	6	124.698	lm	ll	ll	lm	lm	lm	ll	ll	lm	ll	lm	ll	lm	ll	ll	ll	ll	ll	lm	lm	ll	lm	ll	ll	lm	ll	lm	lm	lm	ll	lm	lm	lm	lm	ll	lm	lm	ll	ll	ll	ll	lm	ll	ll	lm	ll
chr7_27368256	27368256	6	125.169	ll	lm	ll	ll	ll	ll	lm	lm	ll	lm	ll	lm	ll	lm	lm	lm	lm	lm	ll	ll	lm	ll	ll	lm	ll	lm	ll	ll	ll	lm	ll	ll	ll	ll	lm	ll	ll	ll	lm	lm	lm	ll	lm	lm	ll	ll
chr7_27698704	27698704	6	125.705	lm	ll	lm	lm	lm	lm	ll	ll	lm	ll	lm	ll	lm	ll	ll	ll	ll	ll	lm	lm	ll	lm	lm	ll	lm	ll	lm	lm	lm	ll	lm	lm	lm	lm	ll	lm	lm	lm	ll	ll	ll	lm	ll	ll	lm	lm
chr7_29164890	29164890	6	126.436	lm	ll	lm	lm	lm	lm	ll	ll	lm	ll	lm	ll	lm	ll	ll	ll	ll	ll	lm	lm	ll	lm	lm	ll	lm	ll	lm	lm	lm	ll	lm	lm	lm	lm	ll	lm	lm	lm	ll	ll	ll	lm	ll	ll	lm	lm
chr7_29234396	29234396	6	127.232	ll	lm	lm	ll	ll	ll	lm	lm	ll	lm	ll	lm	ll	lm	lm	lm	lm	lm	ll	ll	lm	ll	lm	lm	ll	lm	ll	ll	ll	lm	ll	ll	ll	ll	lm	ll	ll	lm	lm	lm	lm	ll	lm	lm	ll	lm
chr7_29164629	29164629	6	127.864	ll	lm	ll	ll	ll	ll	lm	lm	ll	lm	ll	lm	ll	lm	lm	lm	lm	lm	ll	ll	lm	ll	ll	lm	ll	lm	ll	ll	ll	lm	ll	ll	ll	ll	lm	ll	ll	ll	lm	lm	lm	ll	lm	lm	ll	ll
chr7_30216992	30216992	6	128.998	lm	ll	lm	lm	lm	lm	ll	ll	lm	ll	lm	ll	lm	ll	ll	ll	ll	ll	lm	lm	ll	lm	lm	ll	lm	ll	lm	lm	lm	ll	lm	lm	lm	lm	ll	lm	lm	lm	ll	ll	ll	lm	ll	ll	lm	lm
chr7_30216949	30216949	6	129.308	lm	ll	lm	lm	lm	lm	ll	ll	lm	ll	lm	ll	lm	ll	ll	ll	ll	ll	lm	lm	ll	lm	lm	ll	lm	ll	lm	lm	lm	ll	lm	lm	lm	lm	ll	lm	lm	lm	ll	ll	ll	lm	ll	ll	lm	lm
chr14_20548344	20548344	6	136.359	lm	ll	lm	lm	lm	lm	ll	ll	lm	ll	lm	ll	lm	ll	ll	ll	ll	ll	lm	lm	ll	lm	lm	ll	lm	ll	lm	lm	lm	ll	lm	lm	lm	lm	lm	lm	lm	lm	ll	ll	ll	lm	ll	ll	lm	lm
chr14_20548337	20548337	6	142.517	lm	ll	lm	lm	lm	lm	ll	ll	lm	ll	lm	ll	lm	ll	ll	ll	ll	ll	lm	lm	ll	lm	lm	ll	lm	ll	lm	lm	lm	ll	lm	lm	lm	lm	ll	lm	lm	lm	ll	ll	ll	lm	ll	ll	lm	lm
chr14_20548355	20548355	6	142.988	lm	ll	lm	lm	lm	lm	ll	ll	lm	ll	lm	ll	lm	ll	ll	ll	ll	ll	lm	lm	ll	lm	lm	ll	lm	ll	lm	lm	lm	ll	lm	lm	lm	lm	ll	lm	lm	lm	ll	ll	ll	lm	ll	ll	lm	lm
chr7_31838583	31838583	6	144.617	hh	hk	hk	hk	hh	hk	hk	kk	hh	hk	hk	kk	hh	hk	kk	hk	hk	kk	hh	hh	kk	hh	--	hk	hh	kk	hh	hh	hk	hk	hh	hh	hh	hk	kk	hk	hk	hk	kk	kk	hk	hk	hk	kk	hk	hk
chr7_32194838	32194838	6	144.976	hk	hk	hk	hh	hk	hh	kk	hk	hk	kk	hh	hk	hk	kk	kk	kk	kk	hk	hk	hk	hk	hk	hk	kk	hk	kk	hk	hk	hh	kk	hk	hh	hh	hh	hk	hh	hh	hk	hk	hk	kk	hh	kk	hk	hh	hh
chr7_31838570	31838570	6	145.304	ll	lm	ll	ll	ll	ll	lm	lm	ll	lm	ll	lm	ll	lm	lm	lm	lm	lm	ll	ll	lm	ll	ll	lm	ll	lm	ll	ll	ll	lm	ll	ll	ll	ll	ll	ll	ll	ll	lm	lm	lm	ll	lm	lm	ll	ll
chr7_32615829	32615829	6	148.115	lm	ll	lm	lm	lm	lm	ll	ll	lm	ll	lm	ll	lm	ll	ll	ll	ll	ll	lm	lm	ll	lm	lm	ll	lm	ll	lm	lm	lm	ll	lm	lm	lm	lm	ll	lm	lm	lm	ll	ll	ll	lm	ll	ll	lm	lm
chr7_34789329	34789329	6	152.497	hk	hk	hk	kk	hk	kk	hh	hk	hk	hh	kk	hk	hk	hh	hh	hh	hh	hk	hk	hk	hk	hk	hk	hh	hk	hh	hk	hk	kk	hh	hk	kk	kk	kk	hk	kk	kk	hk	hk	hk	hh	kk	hh	hk	kk	--
chr7_35187961	35187961	6	155.905	lm	ll	ll	lm	lm	lm	ll	ll	lm	ll	lm	ll	lm	ll	ll	ll	ll	ll	lm	lm	ll	lm	lm	ll	lm	ll	lm	lm	lm	ll	lm	lm	lm	lm	lm	lm	lm	lm	ll	ll	ll	lm	ll	ll	lm	ll
chr7_35045713	35045713	6	157.388	ll	lm	lm	ll	ll	ll	lm	lm	ll	lm	ll	lm	ll	lm	lm	lm	lm	lm	ll	ll	lm	ll	ll	lm	ll	lm	ll	ll	ll	lm	ll	ll	ll	ll	ll	ll	ll	ll	lm	lm	lm	ll	lm	lm	ll	lm
chr7_35045648	35045648	6	157.388	ll	lm	lm	ll	ll	ll	lm	lm	ll	lm	ll	lm	ll	lm	lm	lm	lm	lm	ll	ll	lm	ll	ll	lm	ll	lm	ll	ll	ll	lm	ll	ll	ll	ll	ll	ll	ll	ll	lm	lm	lm	ll	lm	lm	ll	lm
chr7_35636974	35636974	6	158.521	ll	lm	ll	ll	ll	ll	lm	lm	ll	lm	ll	lm	ll	lm	lm	lm	lm	lm	ll	ll	lm	ll	ll	lm	ll	lm	ll	ll	ll	lm	ll	ll	ll	ll	lm	ll	ll	ll	lm	lm	lm	ll	lm	lm	ll	ll
chr7_35589041	35589041	6	158.521	ll	lm	lm	ll	ll	ll	lm	lm	ll	lm	ll	lm	ll	lm	lm	lm	lm	lm	ll	ll	lm	ll	ll	lm	ll	lm	ll	ll	ll	lm	ll	ll	ll	ll	ll	ll	ll	ll	lm	lm	lm	ll	lm	lm	ll	lm
chr7_35028582	35028582	6	158.832	kk	hh	kk	hk	kk	hk	hk	hh	kk	hk	hk	hh	kk	hk	hk	hk	hk	hh	kk	kk	hh	kk	kk	hk	kk	hk	kk	kk	hk	hk	kk	hk	hk	hk	kk	hk	hk	kk	hh	hh	hk	hk	hk	hh	hk	hh
chr7_35187956	35187956	6	159.303	lm	ll	lm	lm	lm	lm	ll	ll	lm	ll	lm	ll	lm	ll	ll	ll	ll	ll	lm	lm	ll	lm	lm	ll	lm	ll	lm	lm	lm	ll	lm	lm	lm	lm	ll	lm	lm	lm	ll	ll	ll	lm	ll	ll	lm	lm
chr7_36130056	36130056	6	160.965	lm	ll	ll	lm	lm	lm	ll	ll	lm	ll	lm	ll	lm	ll	ll	ll	ll	ll	lm	lm	ll	lm	lm	ll	lm	ll	lm	lm	lm	ll	lm	lm	lm	lm	ll	lm	lm	ll	ll	ll	ll	lm	ll	ll	lm	ll
chr7_36130017	36130017	6	161.119	lm	ll	ll	lm	lm	lm	ll	ll	lm	ll	lm	ll	lm	ll	ll	ll	ll	ll	lm	lm	ll	lm	lm	ll	lm	ll	lm	lm	lm	ll	lm	lm	lm	lm	ll	lm	lm	ll	ll	ll	ll	lm	ll	ll	lm	ll
chr7_36110522	36110522	6	161.751	ll	lm	lm	ll	ll	ll	lm	lm	ll	lm	ll	lm	ll	lm	lm	lm	lm	lm	ll	ll	lm	ll	lm	lm	ll	lm	ll	ll	ll	lm	ll	ll	ll	ll	lm	ll	ll	lm	lm	lm	lm	ll	lm	--	ll	lm
chr7_36110571	36110571	6	162.383	lm	ll	ll	lm	lm	lm	ll	ll	lm	ll	lm	ll	lm	ll	ll	ll	ll	ll	lm	lm	ll	lm	ll	ll	lm	ll	lm	lm	lm	ll	lm	lm	lm	lm	ll	lm	lm	ll	ll	ll	ll	lm	ll	ll	lm	ll
chr7_36435261	36435261	6	163.516	lm	ll	ll	lm	lm	lm	ll	ll	lm	ll	lm	ll	lm	ll	ll	ll	ll	ll	lm	lm	ll	lm	--	ll	lm	ll	lm	lm	lm	ll	lm	lm	lm	lm	ll	lm	lm	ll	ll	ll	ll	lm	ll	ll	lm	ll
chr7_36407061	36407061	6	163.986	lm	ll	ll	lm	lm	lm	ll	ll	lm	ll	lm	ll	lm	ll	ll	ll	ll	ll	lm	lm	ll	lm	lm	ll	lm	ll	lm	lm	lm	ll	lm	lm	lm	lm	ll	lm	lm	ll	ll	ll	ll	lm	ll	ll	lm	ll
chr7_36504290	36504290	6	164.743	hh	hk	hk	hk	hh	hk	hk	kk	hh	hk	hk	kk	hh	hk	hk	hk	hk	kk	hh	hh	kk	hh	hh	hk	hh	hk	hh	hh	hk	hk	hh	hk	hk	hk	kk	hk	hk	hk	kk	kk	hk	hk	hk	kk	hk	kk
chr7_36435258	36435258	6	165.093	hk	hh	hh	kk	hk	kk	hh	hk	hk	hh	kk	hk	hk	hh	hh	hh	hh	hk	hk	hk	hk	hk	hh	hh	hk	hh	hk	hk	kk	hh	hk	kk	kk	kk	hk	kk	kk	hh	hk	hk	hh	kk	hh	hk	kk	hk
chr7_36280506	36280506	6	165.202	hk	kk	kk	hh	hk	hh	kk	hk	hk	kk	hh	hk	hk	kk	kk	kk	kk	hk	hk	hk	hk	hk	kk	kk	hk	kk	hk	hk	hh	kk	hk	--	hh	hh	hk	hh	hh	kk	hk	hk	kk	hh	kk	--	hh	hk
chr7_36411081	36411081	6	165.727	ll	lm	lm	ll	ll	ll	lm	lm	ll	lm	ll	lm	ll	lm	lm	lm	lm	lm	ll	ll	lm	ll	lm	lm	ll	lm	ll	ll	ll	lm	ll	ll	ll	ll	lm	ll	ll	lm	lm	lm	lm	ll	lm	--	ll	lm
chr7_32615824	32615824	6	177.136	ll	lm	ll	ll	ll	ll	lm	lm	ll	lm	ll	lm	ll	lm	lm	lm	lm	lm	ll	ll	lm	ll	ll	lm	ll	lm	ll	ll	ll	lm	ll	ll	ll	ll	lm	ll	ll	ll	lm	lm	lm	ll	lm	lm	ll	ll
chr5_9123364	9123364	6	194.498	lm	ll	ll	lm	lm	lm	ll	ll	lm	ll	lm	ll	lm	ll	ll	ll	ll	ll	lm	lm	ll	lm	--	ll	lm	ll	lm	lm	lm	ll	lm	lm	lm	lm	ll	lm	lm	ll	ll	ll	ll	lm	ll	ll	lm	ll
chr16_16963237	16963237	6	213.12	lm	ll	ll	lm	lm	lm	ll	ll	lm	ll	lm	ll	lm	ll	ll	ll	ll	ll	lm	lm	ll	lm	--	ll	lm	ll	lm	lm	lm	ll	lm	lm	lm	lm	ll	lm	lm	ll	ll	ll	ll	lm	ll	ll	lm	ll
chr6_32261139	32261139	7	0	lm	ll	lm	ll	lm	ll	ll	ll	lm	ll	lm	ll	ll	lm	lm	ll	lm	lm	lm	ll	ll	lm	lm	ll	ll	ll	lm	ll	lm	lm	ll	lm	lm	ll	lm	lm	ll	ll	ll	ll	ll	ll	lm	lm	ll	lm
chr6_32368816	32368816	7	8.24114	lm	ll	lm	ll	lm	ll	ll	ll	lm	ll	lm	ll	ll	lm	lm	ll	lm	lm	lm	ll	ll	lm	lm	ll	ll	ll	lm	ll	lm	lm	ll	lm	lm	ll	lm	lm	ll	ll	ll	ll	ll	ll	lm	lm	ll	lm
chr6_32591250	32591250	7	18.2172	ll	lm	ll	lm	ll	lm	lm	lm	ll	lm	ll	lm	lm	ll	ll	lm	ll	ll	ll	lm	lm	ll	ll	lm	lm	lm	ll	lm	ll	ll	lm	ll	ll	lm	ll	ll	lm	lm	lm	lm	lm	lm	ll	ll	lm	ll
chr6_32587404	32587404	7	22.1297	ll	lm	ll	lm	ll	lm	lm	lm	ll	lm	ll	lm	lm	ll	ll	lm	ll	ll	ll	lm	lm	ll	ll	lm	lm	lm	ll	lm	ll	ll	lm	ll	ll	lm	ll	ll	lm	lm	lm	lm	lm	lm	ll	ll	lm	ll
chr6_32832901	32832901	7	23.6573	ll	lm	ll	lm	ll	lm	lm	lm	ll	lm	ll	lm	lm	ll	ll	lm	ll	ll	ll	lm	lm	ll	ll	lm	lm	lm	ll	lm	ll	ll	lm	ll	ll	lm	ll	ll	lm	lm	lm	lm	lm	lm	ll	ll	lm	ll
chr6_32604155	32604155	7	26.7618	lm	ll	lm	ll	lm	ll	ll	ll	lm	ll	lm	ll	ll	lm	lm	ll	lm	lm	lm	ll	ll	lm	lm	ll	ll	ll	lm	ll	lm	lm	ll	lm	lm	ll	lm	lm	ll	ll	ll	ll	ll	ll	lm	lm	ll	lm
chr6_33105989	33105989	7	30.6743	ll	lm	ll	lm	ll	lm	lm	lm	ll	lm	ll	lm	lm	ll	ll	lm	ll	ll	ll	lm	lm	ll	ll	lm	lm	lm	ll	lm	ll	ll	lm	ll	ll	lm	ll	ll	lm	lm	lm	lm	lm	lm	ll	ll	lm	ll
chr6_33394108	33394108	7	38.8398	lm	ll	lm	ll	lm	ll	ll	ll	lm	ll	lm	ll	ll	lm	lm	ll	lm	lm	lm	ll	ll	lm	lm	ll	ll	ll	lm	ll	lm	lm	ll	lm	lm	ll	lm	lm	ll	ll	ll	ll	ll	ll	lm	lm	ll	lm
chr6_33405782	33405782	7	41.1495	ll	lm	ll	lm	ll	lm	lm	lm	ll	lm	ll	lm	lm	ll	ll	lm	ll	ll	ll	lm	lm	ll	ll	lm	lm	lm	ll	lm	ll	ll	lm	ll	ll	lm	ll	ll	lm	lm	lm	lm	lm	lm	ll	ll	lm	ll
chr6_33405824	33405824	7	41.1495	ll	lm	ll	lm	ll	lm	lm	lm	ll	lm	ll	lm	lm	ll	ll	lm	ll	ll	ll	lm	lm	ll	ll	lm	lm	lm	ll	lm	ll	ll	lm	ll	ll	lm	ll	ll	lm	lm	lm	lm	lm	lm	ll	ll	lm	ll
chr6_35645482	35645482	7	44.254	ll	lm	ll	lm	ll	lm	lm	lm	ll	lm	ll	lm	lm	ll	ll	lm	ll	ll	ll	lm	lm	ll	ll	lm	lm	lm	ll	lm	ll	ll	lm	ll	ll	lm	ll	ll	lm	lm	lm	lm	lm	lm	ll	ll	lm	ll
chr6_34113588	34113588	7	52.4196	ll	lm	ll	lm	ll	lm	lm	lm	ll	lm	ll	lm	lm	ll	ll	lm	ll	ll	ll	lm	lm	ll	ll	lm	lm	lm	ll	lm	ll	ll	lm	ll	ll	lm	ll	ll	lm	lm	lm	lm	lm	lm	ll	ll	lm	ll
chr6_34139424	34139424	7	57.1536	lm	ll	lm	ll	lm	ll	ll	ll	lm	ll	lm	ll	ll	lm	lm	ll	lm	lm	lm	ll	ll	lm	lm	ll	ll	ll	lm	ll	lm	lm	ll	lm	lm	ll	lm	lm	ll	ll	ll	ll	ll	ll	lm	lm	ll	lm
chr6_34434514	34434514	7	63.5732	lm	ll	lm	ll	lm	ll	ll	ll	lm	ll	lm	ll	ll	lm	lm	ll	lm	lm	lm	ll	ll	lm	lm	ll	ll	ll	lm	ll	lm	lm	ll	lm	lm	ll	lm	lm	ll	ll	ll	ll	ll	ll	lm	lm	ll	lm
chr6_34882808	34882808	7	68.3072	lm	ll	lm	ll	lm	ll	ll	ll	lm	ll	lm	ll	ll	lm	lm	ll	lm	lm	lm	ll	ll	lm	lm	ll	ll	ll	lm	ll	lm	lm	ll	lm	lm	ll	lm	lm	ll	ll	ll	ll	ll	ll	lm	lm	ll	lm
chr6_34882775	34882775	7	70.3888	hk	kk	hk	kk	hk	kk	hk	hk	hk	kk	hk	hk	kk	hk	hh	hk	hh	hk	hh	kk	hk	hh	hh	kk	kk	hk	hh	hk	hk	hk	kk	hh	hk	hk	hk	hh	kk	hk	kk	kk	hk	hk	hh	hh	kk	hk
chr6_34991932	34991932	7	73.2615	hk	hk	hh	hk	hh	hk	kk	kk	hh	hk	hh	kk	hk	hh	hk	kk	hk	hh	hk	hk	kk	hk	hk	hk	hk	kk	hk	kk	hh	hh	hk	hk	hh	kk	hh	hk	hk	kk	hk	hk	kk	kk	hk	hk	hk	hh
chr6_35834660	35834660	7	90.1614	lm	ll	lm	ll	lm	ll	ll	ll	lm	ll	lm	ll	ll	lm	lm	ll	lm	lm	lm	ll	ll	lm	lm	ll	ll	ll	lm	ll	lm	lm	ll	lm	lm	ll	lm	lm	ll	ll	ll	ll	ll	ll	lm	lm	ll	lm
chr6_37094864	37094864	7	104.981	lm	ll	lm	ll	lm	ll	ll	ll	lm	ll	lm	ll	ll	lm	lm	ll	lm	lm	lm	ll	ll	lm	lm	ll	ll	ll	lm	ll	lm	lm	ll	lm	lm	ll	lm	lm	ll	ll	ll	ll	ll	ll	lm	lm	ll	lm
chr6_36769568	36769568	7	111.401	lm	ll	lm	ll	lm	ll	ll	ll	lm	ll	lm	ll	ll	lm	lm	ll	lm	lm	lm	ll	ll	lm	lm	ll	ll	ll	lm	ll	lm	lm	ll	lm	lm	ll	lm	lm	ll	ll	ll	ll	ll	ll	lm	lm	ll	lm
chr6_36769591	36769591	7	112.159	lm	ll	lm	ll	lm	ll	ll	ll	lm	ll	lm	ll	ll	lm	lm	ll	lm	lm	lm	ll	ll	lm	lm	ll	ll	ll	lm	ll	lm	lm	ll	lm	lm	ll	lm	lm	ll	ll	ll	ll	ll	ll	lm	lm	ll	lm
chr6_36700011	36700011	7	124.015	lm	ll	lm	ll	lm	ll	ll	ll	lm	ll	lm	ll	ll	lm	lm	ll	lm	lm	lm	ll	ll	lm	lm	ll	ll	ll	lm	ll	lm	lm	ll	lm	lm	ll	lm	lm	ll	ll	ll	ll	ll	ll	lm	lm	ll	lm
chr14_5034754	5034754	8	0	lm	ll	lm	lm	lm	lm	ll	lm	ll	lm	ll	lm	lm	lm	ll	ll	ll	lm	lm	lm	ll	ll	lm	lm	lm	lm	ll	lm	lm	--	lm	lm	lm	lm	lm	lm	lm	ll	lm	lm	ll	lm	lm	ll	ll	ll
chr16_24507619	24507619	8	10.91	hk	hh	hk	hk	kk	kk	hh	kk	hk	hk	hk	hk	kk	kk	hh	hk	hk	kk	hk	kk	hh	hk	kk	hk	kk	hk	hh	hk	kk	kk	kk	kk	hk	hk	kk	hk	kk	hh	hk	kk	hh	kk	kk	hh	hk	hk
chr16_24507590	24507590	8	10.91	hk	hh	hk	hk	kk	kk	hh	kk	hk	hk	hk	hk	kk	kk	hh	hk	hk	kk	hk	kk	hh	hk	kk	hk	kk	hk	hh	hk	kk	kk	kk	kk	hk	hk	kk	hk	kk	hh	hk	kk	hh	kk	kk	hh	hk	hk
chr16_25225566	25225566	8	10.9268	hk	hh	hk	hk	kk	kk	hh	kk	hk	hk	hk	hk	kk	kk	hh	hk	hk	kk	kk	kk	hh	hk	kk	hk	kk	hk	hh	hk	kk	kk	kk	kk	hk	hk	kk	hk	kk	hh	hk	kk	hh	kk	kk	hh	hk	hk
chr16_25225555	25225555	8	10.9268	hk	hh	hk	hk	kk	kk	hh	kk	hk	hk	hk	hk	kk	kk	hh	hk	hk	kk	--	kk	hh	hk	kk	hk	kk	hk	hh	hk	kk	kk	kk	kk	hk	hk	kk	hk	kk	hh	hk	kk	hh	kk	kk	hh	hk	hk
chr16_26491860	26491860	8	10.9544	hk	hh	hk	hk	kk	kk	hh	kk	hk	hk	hk	hk	kk	kk	hh	hk	hk	kk	hk	kk	hh	hk	kk	hk	kk	hk	hh	hk	kk	kk	kk	kk	hk	hk	kk	hk	kk	hh	hk	kk	hh	kk	kk	hh	hk	hk
chr16_17501604	17501604	8	11.0028	hk	hh	hk	hk	kk	kk	hh	kk	hk	hk	hk	hk	kk	kk	hh	hk	hk	kk	hk	kk	hh	hk	kk	hk	kk	hk	hh	hk	kk	kk	kk	kk	hk	hk	kk	hk	kk	hh	hk	kk	hh	kk	kk	hh	hk	hk
chr16_20538921	20538921	8	12.1891	ll	lm	ll	ll	ll	ll	lm	ll	lm	ll	lm	ll	ll	ll	lm	lm	lm	ll	ll	ll	lm	lm	ll	ll	ll	ll	lm	ll	ll	--	ll	ll	ll	ll	ll	ll	ll	lm	ll	ll	lm	ll	ll	lm	lm	lm
chr15_44435105	44435105	8	13.7834	ll	lm	ll	ll	lm	lm	lm	ll	lm	ll	lm	ll	lm	ll	ll	ll	lm	lm	ll	ll	lm	ll	lm	lm	ll	ll	ll	ll	ll	lm	ll	ll	ll	lm	ll	ll	lm	lm	ll	ll	lm	ll	ll	lm	ll	lm
chr16_10784473	10784473	8	24.874	hk	kk	hh	hk	hh	hh	hk	hh	hk	hh	hk	hh	hh	hh	kk	hk	hk	hh	hh	hh	kk	hk	hk	hk	hk	hk	hk	hh	hh	hk	hh	hh	hh	hk	hh	hk	kk	kk	hk	hk	kk	hh	hh	kk	hk	hk
chr16_10566143	10566143	8	24.8759	hk	hh	kk	hk	kk	kk	hk	kk	hk	kk	hk	kk	kk	kk	hh	hk	hk	kk	kk	kk	hh	hk	hk	hk	hk	hk	hk	kk	kk	hk	kk	kk	kk	hk	kk	hk	hh	hh	hk	hk	hh	kk	kk	hh	hk	hk
chr16_10058705	10058705	8	24.9264	hk	hh	kk	hk	kk	kk	hh	kk	hk	hk	hk	kk	kk	kk	hh	hk	hk	kk	kk	kk	hh	hh	hk	hk	hk	hk	hk	kk	kk	hk	kk	kk	kk	hk	kk	hk	hk	hh	hk	hk	hh	kk	kk	hh	hk	hk
chr16_7488682	7488682	8	25.0333	hh	hk	hk	hh	hk	hk	hk	hk	kk	hh	kk	hk	hk	hk	hk	kk	kk	hk	hk	hk	hk	hh	kk	hh	hh	hh	kk	hk	hk	kk	hk	hk	hk	hh	hk	hh	hh	hk	hh	hh	hk	hk	hk	hk	kk	kk
chr11_41919546	41919546	8	25.6184	lm	ll	lm	lm	lm	lm	ll	lm	ll	lm	ll	--	lm	lm	ll	ll	ll	lm	lm	lm	ll	lm	ll	lm	lm	lm	ll	lm	lm	ll	lm	lm	lm	lm	lm	lm	lm	ll	lm	lm	ll	lm	lm	ll	ll	ll
chr11_41919524	41919524	8	25.6345	lm	ll	lm	lm	lm	lm	ll	lm	ll	lm	ll	ll	lm	lm	ll	ll	ll	lm	lm	lm	ll	lm	ll	lm	lm	lm	ll	lm	lm	ll	lm	lm	lm	lm	lm	lm	lm	ll	lm	lm	ll	lm	lm	ll	ll	ll
chr11_41919537	41919537	8	25.6345	lm	ll	lm	lm	lm	lm	ll	lm	ll	lm	ll	--	lm	lm	ll	ll	ll	lm	lm	lm	ll	lm	ll	lm	lm	lm	ll	lm	lm	ll	lm	lm	lm	lm	lm	lm	lm	ll	lm	lm	ll	lm	lm	ll	ll	ll
chr11_41919532	41919532	8	25.6345	lm	ll	lm	lm	lm	lm	ll	lm	ll	lm	ll	ll	lm	lm	ll	ll	ll	lm	lm	lm	ll	lm	ll	lm	lm	lm	ll	lm	lm	ll	lm	lm	lm	lm	lm	lm	lm	ll	lm	lm	ll	lm	lm	ll	ll	ll
chr16_144620	144620	8	33.3198	lm	ll	lm	lm	ll	ll	ll	lm	ll	lm	ll	lm	ll	lm	lm	lm	ll	ll	lm	lm	ll	lm	ll	ll	lm	lm	lm	lm	lm	ll	lm	lm	lm	ll	lm	lm	ll	ll	lm	lm	ll	lm	lm	ll	lm	ll
chr16_706869	706869	8	33.4381	ll	lm	ll	ll	lm	lm	lm	ll	lm	ll	lm	ll	lm	ll	ll	ll	lm	lm	ll	ll	lm	ll	lm	lm	ll	ll	ll	ll	ll	lm	ll	ll	ll	lm	ll	ll	lm	lm	ll	ll	lm	ll	ll	lm	ll	lm
chr16_1018632	1018632	8	33.5564	kk	hh	kk	hk	hk	hh	hk	kk	hk	kk	hk	kk	kk	kk	hk	kk	hk	hk	kk	kk	hh	hk	hk	hh	hk	hk	kk	kk	kk	hk	kk	kk	kk	hk	kk	hk	hh	hh	hk	hk	hh	kk	kk	hh	hk	hk
chr16_1619028	1619028	8	33.657	ll	lm	ll	ll	lm	lm	lm	ll	lm	ll	lm	ll	lm	ll	ll	ll	lm	lm	ll	ll	lm	ll	lm	lm	ll	ll	ll	ll	ll	lm	ll	ll	ll	lm	ll	ll	lm	lm	ll	ll	lm	ll	ll	lm	ll	lm
chr16_1494391	1494391	8	33.7061	ll	lm	ll	ll	lm	lm	lm	ll	lm	ll	lm	ll	lm	ll	ll	ll	lm	lm	ll	ll	lm	ll	lm	lm	ll	ll	ll	ll	ll	lm	ll	ll	ll	lm	ll	ll	lm	lm	ll	ll	lm	ll	ll	lm	ll	lm
chr16_1420871	1420871	8	33.772	lm	ll	lm	lm	ll	ll	ll	lm	ll	lm	ll	lm	ll	lm	lm	lm	ll	ll	lm	lm	ll	lm	ll	ll	lm	lm	lm	lm	lm	ll	lm	lm	lm	ll	lm	lm	ll	ll	lm	lm	ll	lm	lm	ll	lm	ll
chr16_1931787	1931787	8	33.8904	ll	lm	ll	ll	lm	lm	lm	ll	lm	ll	lm	ll	lm	ll	ll	ll	lm	lm	ll	ll	lm	ll	lm	lm	ll	ll	ll	ll	ll	lm	ll	ll	ll	lm	ll	ll	lm	lm	ll	ll	lm	ll	ll	lm	ll	lm
chr16_2712129	2712129	8	34.0267	ll	lm	ll	ll	lm	lm	lm	ll	lm	ll	lm	ll	lm	ll	ll	ll	lm	lm	ll	ll	lm	ll	lm	lm	ll	ll	ll	ll	ll	lm	ll	ll	ll	lm	ll	ll	lm	lm	ll	ll	lm	ll	ll	lm	ll	lm
chr16_2626750	2626750	8	34.1451	lm	ll	lm	lm	ll	ll	ll	lm	ll	lm	ll	lm	ll	lm	lm	lm	ll	ll	lm	lm	ll	lm	ll	ll	lm	lm	lm	lm	lm	ll	lm	lm	lm	ll	lm	lm	ll	ll	lm	lm	ll	lm	lm	ll	lm	ll
chr16_2523343	2523343	8	34.1656	ll	lm	ll	ll	lm	lm	lm	ll	lm	ll	lm	ll	lm	ll	ll	ll	lm	lm	ll	ll	lm	ll	lm	lm	ll	ll	ll	ll	ll	lm	ll	ll	ll	lm	ll	ll	lm	lm	ll	ll	lm	ll	ll	lm	ll	lm
chr16_2507974	2507974	8	34.2269	lm	ll	lm	lm	ll	ll	ll	lm	ll	lm	ll	lm	ll	lm	lm	lm	ll	ll	lm	lm	ll	lm	ll	ll	lm	lm	lm	lm	lm	ll	lm	lm	lm	ll	lm	lm	ll	ll	lm	lm	ll	lm	lm	ll	lm	ll
chr16_2507970	2507970	8	34.2269	lm	ll	lm	lm	ll	ll	ll	lm	ll	lm	ll	lm	ll	lm	lm	lm	ll	ll	lm	lm	ll	lm	ll	ll	lm	lm	lm	lm	lm	ll	lm	lm	lm	ll	lm	lm	ll	ll	lm	lm	ll	lm	lm	ll	lm	ll
chr16_2507971	2507971	8	34.2269	lm	ll	lm	lm	ll	ll	ll	lm	ll	lm	ll	lm	ll	lm	lm	lm	ll	ll	lm	lm	ll	lm	ll	ll	lm	lm	lm	lm	lm	ll	lm	lm	lm	ll	lm	lm	ll	ll	lm	lm	ll	lm	lm	ll	lm	ll
chr16_2184445	2184445	8	44.2761	ll	lm	ll	ll	lm	lm	lm	ll	lm	ll	lm	ll	lm	ll	ll	ll	lm	lm	ll	ll	lm	ll	lm	lm	ll	ll	ll	ll	ll	lm	ll	ll	ll	lm	ll	ll	lm	lm	ll	ll	lm	ll	ll	lm	ll	lm
chr16_2203203	2203203	8	44.2922	ll	lm	ll	ll	lm	lm	lm	ll	lm	ll	lm	ll	lm	ll	ll	ll	lm	lm	ll	ll	lm	ll	lm	lm	ll	ll	ll	ll	ll	lm	ll	ll	ll	lm	ll	ll	lm	lm	ll	ll	lm	ll	ll	lm	ll	lm
chr16_2203314	2203314	8	44.2922	ll	lm	ll	ll	lm	lm	lm	ll	lm	ll	lm	ll	lm	ll	ll	ll	lm	lm	ll	ll	lm	ll	lm	lm	ll	ll	ll	ll	ll	lm	ll	ll	ll	lm	ll	ll	lm	lm	ll	ll	lm	ll	ll	lm	ll	lm
chr16_2413560	2413560	8	44.3247	ll	lm	ll	ll	lm	lm	lm	ll	lm	ll	lm	ll	lm	ll	ll	ll	lm	lm	ll	ll	lm	ll	lm	lm	ll	ll	ll	ll	ll	lm	ll	ll	ll	lm	ll	ll	lm	lm	ll	ll	lm	ll	ll	lm	ll	lm
chr16_2413807	2413807	8	44.3907	lm	ll	lm	lm	ll	ll	ll	lm	ll	lm	ll	lm	ll	lm	lm	lm	ll	ll	lm	lm	ll	lm	ll	ll	lm	lm	lm	lm	lm	ll	lm	lm	lm	ll	lm	lm	ll	ll	lm	lm	ll	lm	lm	ll	lm	ll
chr16_2184432	2184432	8	44.5091	lm	ll	lm	lm	ll	ll	ll	lm	ll	lm	ll	lm	ll	lm	lm	lm	ll	ll	lm	lm	ll	lm	ll	ll	lm	lm	lm	lm	lm	ll	lm	lm	lm	ll	lm	lm	ll	ll	lm	lm	ll	lm	lm	ll	lm	ll
chr13_2625589	2625589	8	44.7816	lm	ll	lm	lm	ll	ll	ll	lm	ll	lm	ll	lm	ll	lm	lm	lm	ll	ll	lm	lm	ll	lm	ll	ll	lm	lm	lm	lm	lm	ll	lm	lm	lm	ll	lm	lm	ll	ll	lm	lm	ll	lm	lm	ll	lm	ll
chr16_2841118	2841118	8	44.9936	hh	kk	hh	hk	kk	kk	hk	hh	hk	hh	hk	hh	hh	hh	hk	hh	hk	hk	hh	hh	kk	hh	hk	kk	hk	hk	hh	hh	hh	hk	hh	hh	hh	hk	hh	hk	kk	kk	hk	hk	hk	hh	hh	kk	hk	hk
chr16_2848416	2848416	8	44.9936	lm	ll	lm	lm	ll	ll	ll	lm	ll	lm	ll	lm	lm	lm	lm	lm	ll	ll	lm	lm	ll	lm	ll	ll	lm	lm	lm	lm	lm	ll	lm	lm	lm	ll	lm	lm	ll	ll	lm	lm	ll	lm	lm	ll	ll	ll
chr16_2874157	2874157	8	45.026	lm	ll	lm	lm	ll	ll	ll	lm	ll	lm	ll	lm	lm	lm	lm	lm	ll	ll	lm	lm	ll	lm	ll	ll	lm	lm	lm	lm	lm	ll	lm	lm	lm	ll	lm	lm	ll	ll	lm	lm	ll	lm	lm	ll	ll	ll
chr16_3162569	3162569	8	45.0421	lm	ll	lm	lm	ll	ll	ll	lm	ll	lm	ll	lm	lm	lm	lm	lm	ll	ll	lm	lm	ll	lm	ll	ll	lm	lm	lm	lm	lm	ll	lm	lm	lm	ll	lm	lm	ll	ll	lm	lm	ll	lm	lm	ll	ll	ll
chr16_3162559	3162559	8	55.0421	lm	ll	lm	lm	ll	ll	ll	lm	ll	lm	ll	lm	lm	lm	lm	lm	ll	ll	lm	lm	ll	lm	ll	ll	lm	lm	lm	lm	lm	ll	lm	lm	lm	ll	lm	lm	ll	ll	lm	lm	ll	lm	lm	ll	ll	ll
chr16_3162547	3162547	8	55.0421	lm	ll	lm	lm	ll	ll	ll	lm	ll	lm	ll	lm	lm	lm	lm	lm	ll	ll	lm	lm	ll	lm	ll	ll	lm	lm	lm	lm	lm	ll	lm	lm	lm	ll	lm	lm	ll	ll	lm	lm	ll	lm	lm	ll	ll	ll
chr16_3268338	3268338	8	55.0746	lm	ll	lm	lm	ll	ll	ll	lm	ll	lm	ll	lm	lm	lm	lm	lm	ll	ll	lm	lm	ll	lm	ll	ll	lm	lm	lm	lm	lm	ll	lm	lm	lm	ll	lm	lm	ll	ll	lm	lm	ll	lm	lm	ll	ll	ll
chr16_3431090	3431090	8	55.107	ll	lm	ll	ll	lm	lm	lm	ll	lm	ll	lm	ll	ll	ll	ll	ll	lm	lm	ll	ll	lm	ll	lm	lm	ll	ll	ll	ll	ll	lm	ll	ll	ll	lm	ll	ll	lm	lm	ll	ll	lm	ll	ll	lm	lm	lm
chr16_4462363	4462363	8	55.1901	lm	ll	lm	lm	ll	ll	ll	lm	ll	lm	ll	lm	lm	lm	lm	lm	ll	ll	lm	lm	ll	lm	ll	ll	lm	lm	lm	lm	lm	ll	lm	lm	lm	ll	lm	lm	ll	ll	lm	lm	ll	lm	lm	ll	ll	ll
chr16_4571086	4571086	8	55.2199	hk	kk	hh	hk	hk	kk	hk	hh	hk	hh	hk	hh	hh	hh	hk	hh	hk	hk	hh	hh	kk	hk	hk	kk	hk	hk	hh	hh	hh	hk	hh	hh	hh	hk	hh	hk	kk	kk	hk	hk	kk	hh	hh	kk	hk	hk
chr16_5661464	5661464	8	55.4171	lm	ll	lm	lm	ll	ll	ll	lm	ll	lm	ll	lm	lm	lm	lm	lm	ll	ll	lm	lm	ll	lm	ll	ll	lm	lm	lm	lm	lm	ll	lm	lm	lm	ll	lm	lm	ll	ll	lm	lm	ll	lm	lm	ll	ll	ll
chr16_5825782	5825782	8	55.6488	lm	ll	lm	lm	ll	ll	ll	lm	ll	lm	ll	lm	lm	lm	lm	lm	ll	ll	lm	lm	ll	lm	ll	ll	lm	lm	lm	lm	lm	ll	lm	lm	lm	ll	lm	lm	ll	ll	lm	lm	ll	lm	lm	ll	ll	ll
chr16_5591422	5591422	8	55.732	lm	ll	lm	lm	ll	ll	ll	lm	ll	lm	ll	lm	lm	lm	lm	lm	ll	ll	lm	lm	ll	lm	ll	ll	lm	lm	lm	lm	lm	ll	lm	lm	lm	ll	lm	lm	ll	ll	lm	lm	ll	lm	lm	ll	ll	ll
chr16_5591412	5591412	8	55.732	lm	ll	lm	lm	ll	ll	ll	lm	ll	lm	ll	lm	lm	lm	lm	lm	ll	ll	lm	lm	ll	lm	ll	ll	lm	lm	lm	lm	lm	ll	lm	lm	lm	ll	lm	lm	ll	ll	lm	lm	ll	lm	lm	ll	ll	ll
chr16_5591398	5591398	8	55.732	lm	ll	lm	lm	ll	ll	ll	lm	ll	lm	ll	lm	lm	lm	lm	lm	ll	ll	lm	lm	ll	lm	ll	ll	lm	lm	lm	lm	lm	ll	lm	lm	lm	ll	lm	lm	ll	ll	lm	lm	ll	lm	lm	ll	ll	ll
chr16_5485897	5485897	8	55.7481	lm	ll	lm	lm	ll	ll	ll	lm	ll	lm	ll	lm	lm	lm	lm	lm	ll	ll	lm	lm	ll	lm	ll	ll	lm	lm	lm	lm	lm	ll	lm	lm	lm	ll	lm	lm	ll	ll	lm	lm	ll	lm	lm	ll	ll	ll
chr16_5371905	5371905	8	55.7971	lm	ll	lm	lm	ll	ll	ll	lm	ll	lm	ll	lm	ll	lm	lm	lm	ll	ll	lm	lm	ll	lm	ll	ll	lm	lm	lm	lm	lm	ll	lm	lm	lm	ll	lm	lm	ll	ll	lm	lm	ll	lm	lm	ll	--	ll
chr16_5357860	5357860	8	65.8132	ll	lm	ll	ll	lm	lm	lm	ll	lm	ll	lm	ll	lm	ll	ll	ll	lm	lm	ll	ll	lm	ll	lm	lm	ll	ll	ll	ll	ll	lm	ll	ll	ll	lm	ll	ll	lm	lm	ll	ll	lm	ll	ll	lm	lm	lm
chr16_5853107	5853107	8	65.8457	ll	lm	ll	ll	lm	lm	lm	ll	lm	ll	lm	ll	lm	ll	ll	ll	lm	lm	ll	ll	lm	ll	lm	lm	ll	ll	ll	ll	ll	lm	ll	ll	ll	lm	ll	ll	lm	lm	ll	ll	lm	ll	ll	lm	lm	lm
chr16_5853172	5853172	8	65.8457	ll	lm	ll	ll	lm	lm	lm	ll	lm	ll	lm	ll	lm	ll	ll	ll	lm	lm	ll	ll	lm	ll	lm	lm	ll	ll	ll	ll	ll	lm	ll	ll	ll	lm	ll	ll	lm	lm	ll	ll	lm	ll	ll	lm	lm	lm
chr16_5906423	5906423	8	65.8781	ll	lm	ll	ll	lm	lm	lm	ll	lm	ll	lm	ll	lm	ll	ll	ll	lm	lm	ll	ll	lm	ll	lm	lm	ll	ll	ll	ll	ll	lm	ll	ll	ll	lm	ll	ll	lm	lm	ll	ll	lm	ll	ll	lm	lm	lm
chr16_5906110	5906110	8	65.9106	ll	lm	ll	ll	lm	lm	lm	ll	lm	ll	lm	ll	lm	ll	ll	ll	lm	lm	ll	ll	lm	ll	lm	lm	ll	ll	ll	ll	ll	lm	ll	ll	ll	lm	ll	ll	lm	lm	ll	ll	lm	ll	ll	lm	lm	lm
chr16_6652013	6652013	8	66.0112	lm	ll	lm	lm	ll	ll	ll	lm	ll	lm	ll	lm	lm	lm	lm	lm	ll	ll	lm	lm	ll	lm	ll	ll	lm	lm	lm	lm	lm	ll	lm	lm	lm	ll	lm	lm	ll	ll	lm	lm	ll	lm	lm	ll	ll	ll
chr16_6651952	6651952	8	66.0112	lm	ll	lm	lm	ll	ll	ll	lm	ll	lm	ll	lm	lm	lm	lm	lm	ll	ll	lm	lm	ll	lm	ll	ll	lm	lm	lm	lm	lm	ll	lm	lm	lm	ll	lm	lm	ll	ll	lm	lm	ll	lm	lm	ll	ll	ll
chr16_7775960	7775960	8	66.0943	lm	ll	lm	lm	ll	ll	ll	lm	ll	lm	ll	lm	lm	lm	lm	lm	ll	ll	lm	lm	ll	lm	ll	ll	lm	lm	lm	lm	lm	ll	lm	lm	lm	ll	lm	lm	ll	ll	lm	lm	ll	lm	lm	ll	ll	ll
chr16_7421396	7421396	8	66.1267	lm	ll	lm	lm	ll	ll	ll	lm	ll	lm	ll	lm	lm	lm	lm	lm	ll	ll	lm	lm	ll	lm	ll	ll	lm	lm	lm	lm	lm	ll	lm	lm	lm	ll	lm	lm	ll	ll	lm	lm	ll	lm	lm	ll	ll	ll
chr16_7488708	7488708	8	66.1428	lm	ll	lm	lm	ll	ll	ll	lm	ll	lm	ll	lm	lm	lm	lm	lm	ll	ll	lm	lm	ll	lm	ll	ll	lm	lm	lm	lm	lm	ll	lm	lm	lm	ll	lm	lm	ll	ll	lm	lm	ll	lm	lm	ll	ll	ll
chr16_7421532	7421532	8	66.2792	ll	lm	ll	ll	lm	lm	lm	ll	lm	ll	lm	ll	ll	ll	ll	ll	lm	lm	ll	ll	lm	ll	lm	lm	ll	ll	ll	ll	ll	lm	ll	ll	ll	lm	ll	ll	lm	lm	ll	ll	lm	ll	ll	lm	lm	lm
chr16_7258673	7258673	8	66.3975	ll	lm	ll	ll	lm	lm	lm	ll	lm	ll	lm	ll	--	ll	ll	ll	lm	lm	ll	ll	lm	ll	lm	lm	ll	ll	ll	ll	ll	lm	ll	ll	ll	lm	ll	ll	lm	lm	ll	ll	lm	ll	ll	lm	lm	lm
chr16_8270384	8270384	8	66.4807	ll	lm	ll	ll	lm	lm	lm	ll	lm	ll	lm	ll	ll	ll	ll	ll	lm	lm	ll	ll	lm	ll	lm	lm	ll	ll	ll	ll	ll	lm	ll	ll	ll	lm	ll	ll	lm	lm	ll	ll	lm	ll	ll	lm	lm	lm
chr16_10933471	10933471	8	66.5812	ll	lm	ll	ll	ll	ll	lm	ll	lm	ll	lm	ll	ll	ll	lm	lm	lm	ll	ll	ll	lm	--	lm	ll	ll	ll	lm	ll	ll	lm	ll	ll	ll	ll	ll	ll	--	lm	ll	ll	lm	ll	ll	lm	lm	lm
chr16_9509107	9509107	8	66.6202	lm	ll	lm	lm	lm	lm	ll	lm	ll	lm	ll	lm	lm	lm	ll	ll	ll	lm	lm	lm	ll	lm	ll	lm	lm	lm	ll	lm	lm	ll	lm	lm	lm	lm	lm	lm	ll	ll	lm	lm	ll	lm	lm	ll	ll	ll
chr16_9999944	9999944	8	76.6795	ll	lm	ll	ll	ll	ll	lm	ll	lm	ll	lm	ll	ll	ll	lm	lm	lm	ll	ll	ll	lm	ll	lm	ll	ll	ll	lm	ll	ll	lm	ll	ll	ll	ll	ll	ll	lm	lm	ll	ll	lm	ll	ll	lm	lm	lm
chr16_10371900	10371900	8	76.7454	ll	lm	ll	ll	ll	ll	lm	ll	lm	ll	lm	ll	ll	ll	lm	lm	lm	ll	ll	ll	lm	lm	lm	ll	ll	ll	lm	ll	ll	lm	ll	ll	ll	ll	ll	ll	ll	lm	ll	ll	lm	ll	ll	lm	lm	lm
chr16_10371902	10371902	8	76.7454	ll	lm	ll	ll	ll	ll	lm	ll	lm	ll	lm	ll	ll	ll	lm	lm	lm	ll	ll	ll	lm	lm	lm	ll	ll	ll	lm	ll	ll	lm	ll	ll	ll	ll	ll	ll	ll	lm	ll	ll	lm	ll	ll	lm	lm	lm
chr16_10383595	10383595	8	76.7945	lm	ll	lm	lm	lm	lm	ll	lm	ll	lm	ll	lm	lm	lm	ll	ll	ll	lm	lm	lm	ll	lm	ll	lm	lm	lm	ll	lm	lm	ll	lm	lm	lm	lm	lm	lm	ll	ll	lm	lm	ll	lm	lm	ll	ll	ll
chr16_10058757	10058757	8	76.8269	lm	ll	lm	lm	lm	lm	ll	lm	ll	lm	ll	lm	lm	lm	ll	ll	ll	lm	lm	lm	ll	lm	ll	lm	lm	lm	ll	lm	lm	ll	lm	lm	lm	lm	lm	lm	ll	ll	lm	lm	ll	lm	lm	ll	ll	ll
chr16_10058804	10058804	8	76.8929	ll	lm	ll	ll	ll	ll	lm	ll	lm	ll	lm	ll	ll	ll	lm	lm	lm	ll	ll	ll	lm	lm	lm	ll	ll	ll	lm	ll	ll	lm	ll	ll	ll	ll	ll	ll	ll	lm	ll	ll	lm	ll	ll	lm	lm	lm
chr16_10784469	10784469	8	77.0421	ll	lm	ll	ll	ll	lm	lm	ll	lm	ll	lm	ll	ll	ll	ll	ll	lm	lm	ll	ll	lm	ll	lm	lm	ll	ll	ll	ll	ll	lm	ll	ll	ll	lm	ll	ll	lm	lm	ll	ll	lm	ll	ll	lm	lm	lm
chr16_10806666	10806666	8	77.0962	ll	lm	ll	ll	ll	lm	lm	ll	lm	ll	lm	ll	ll	ll	ll	ll	lm	lm	ll	ll	lm	ll	lm	lm	ll	ll	ll	ll	ll	lm	ll	ll	ll	lm	ll	ll	lm	lm	ll	ll	lm	ll	ll	lm	lm	lm
chr16_12083164	12083164	8	77.1793	ll	lm	ll	ll	ll	lm	lm	ll	lm	ll	lm	ll	ll	ll	ll	ll	lm	lm	ll	ll	lm	ll	lm	lm	ll	ll	ll	ll	ll	lm	ll	ll	ll	lm	ll	ll	lm	lm	ll	ll	lm	ll	ll	lm	lm	lm
chr16_11905156	11905156	8	77.2625	lm	ll	lm	lm	lm	lm	ll	lm	ll	lm	ll	lm	lm	lm	ll	ll	ll	lm	lm	lm	ll	lm	ll	lm	lm	lm	ll	lm	lm	ll	lm	lm	lm	lm	lm	lm	ll	ll	lm	lm	ll	lm	lm	ll	ll	ll
chr16_12257134	12257134	8	77.3632	ll	lm	ll	ll	ll	lm	lm	ll	lm	ll	lm	ll	ll	ll	ll	ll	lm	lm	ll	ll	lm	ll	lm	lm	ll	ll	ll	ll	ll	lm	ll	ll	ll	lm	ll	ll	lm	lm	ll	ll	lm	ll	ll	lm	lm	lm
chr16_13223539	13223539	8	77.4291	ll	lm	ll	ll	ll	lm	lm	ll	lm	ll	lm	ll	ll	ll	ll	ll	lm	lm	ll	ll	lm	ll	lm	lm	ll	ll	ll	ll	ll	lm	ll	ll	ll	lm	ll	ll	lm	lm	ll	ll	lm	ll	ll	lm	lm	lm
chr10_2409895	2409895	8	87.5297	lm	ll	lm	lm	lm	ll	ll	lm	ll	lm	ll	lm	lm	lm	lm	ll	ll	ll	lm	lm	ll	lm	ll	--	lm	lm	lm	lm	lm	ll	lm	lm	lm	ll	lm	lm	ll	ll	lm	lm	ll	lm	lm	ll	ll	ll
chr16_14631733	14631733	8	87.648	lm	ll	lm	lm	lm	ll	ll	lm	ll	lm	ll	lm	lm	lm	lm	ll	ll	ll	lm	lm	ll	lm	ll	lm	lm	lm	--	lm	lm	ll	lm	lm	lm	ll	lm	lm	ll	ll	lm	lm	ll	lm	lm	ll	ll	ll
chr16_17242060	17242060	8	87.7312	lm	ll	lm	lm	lm	ll	ll	lm	ll	lm	ll	lm	lm	lm	lm	ll	ll	ll	lm	lm	ll	lm	ll	lm	lm	lm	ll	lm	lm	ll	lm	lm	lm	ll	lm	lm	ll	ll	lm	lm	ll	lm	lm	ll	ll	ll
chr16_20237639	20237639	8	87.7802	hh	hk	hh	hh	hk	hk	hk	hk	kk	hh	kk	kk	hk	hk	hk	kk	kk	hk	kk	hk	hk	hh	hk	hh	hk	hh	hk	hh	hk	hk	hk	hk	hh	hh	hk	hh	hk	hk	hh	hk	hk	hk	hk	hk	kk	kk
chr16_16493314	16493314	8	87.7802	lm	ll	lm	lm	lm	ll	ll	lm	ll	lm	ll	lm	lm	lm	lm	ll	ll	ll	lm	lm	ll	lm	ll	lm	lm	lm	ll	lm	lm	ll	lm	lm	lm	lm	lm	lm	ll	ll	lm	lm	ll	lm	lm	ll	ll	ll
chr16_21828642	21828642	8	87.7963	lm	ll	lm	lm	lm	ll	ll	lm	ll	lm	ll	lm	lm	lm	lm	ll	ll	ll	lm	lm	ll	lm	ll	lm	lm	lm	ll	lm	lm	ll	lm	lm	lm	lm	lm	lm	ll	ll	lm	lm	ll	lm	lm	ll	ll	ll
chr16_20118121	20118121	8	87.8124	lm	ll	lm	lm	lm	ll	ll	lm	ll	lm	ll	lm	lm	lm	lm	ll	ll	ll	lm	lm	ll	lm	ll	lm	lm	lm	ll	lm	lm	ll	lm	lm	lm	lm	lm	lm	ll	ll	lm	lm	ll	lm	lm	ll	ll	ll
chr16_19957831	19957831	8	97.8449	kk	hk	kk	kk	hk	hk	hk	hk	hh	kk	hh	hh	hk	hk	hk	hh	hh	hk	hk	hk	hk	kk	hk	kk	hk	kk	hk	kk	hk	hk	hk	hk	kk	kk	hk	kk	hk	hk	kk	hk	hk	hk	hk	hk	hh	hh
chr16_28889225	28889225	8	97.8449	lm	ll	lm	lm	lm	ll	ll	lm	ll	lm	ll	lm	lm	lm	lm	ll	ll	ll	lm	lm	ll	lm	ll	lm	lm	lm	ll	lm	lm	ll	lm	lm	lm	lm	lm	lm	ll	ll	lm	lm	ll	lm	lm	ll	ll	ll
chr16_26254340	26254340	8	97.894	ll	lm	ll	ll	ll	ll	lm	ll	lm	ll	lm	lm	ll	ll	lm	lm	lm	ll	lm	ll	lm	ll	ll	ll	ll	ll	lm	ll	ll	ll	ll	ll	ll	ll	ll	ll	ll	lm	ll	ll	lm	ll	ll	lm	lm	lm
chr16_26422354	26422354	8	97.9101	ll	lm	ll	ll	ll	ll	lm	ll	lm	ll	lm	lm	ll	ll	lm	lm	lm	ll	ll	ll	lm	ll	ll	ll	ll	ll	lm	ll	ll	ll	ll	ll	ll	ll	ll	ll	ll	lm	ll	ll	lm	ll	ll	lm	lm	lm
chr16_23695487	23695487	8	97.9101	ll	lm	ll	ll	ll	ll	lm	ll	lm	ll	lm	lm	ll	ll	lm	lm	lm	ll	lm	ll	lm	ll	ll	ll	ll	ll	lm	ll	ll	ll	ll	ll	ll	ll	ll	ll	ll	lm	ll	ll	lm	ll	ll	lm	lm	lm
chr16_21435942	21435942	8	97.9939	lm	ll	lm	lm	lm	lm	ll	lm	ll	lm	ll	ll	lm	lm	ll	ll	ll	lm	ll	lm	ll	lm	lm	lm	lm	lm	ll	lm	lm	lm	lm	lm	lm	lm	lm	lm	lm	ll	lm	lm	ll	lm	lm	ll	ll	ll
chr16_21435920	21435920	8	98.01	lm	ll	lm	lm	lm	lm	ll	lm	ll	lm	ll	ll	lm	lm	ll	ll	ll	lm	ll	lm	ll	lm	lm	lm	lm	lm	ll	lm	lm	lm	lm	lm	lm	lm	lm	lm	lm	ll	lm	lm	ll	lm	lm	ll	ll	ll
chr16_21435940	21435940	8	98.01	lm	ll	lm	lm	lm	lm	ll	lm	ll	lm	ll	ll	lm	lm	ll	ll	ll	lm	ll	lm	ll	lm	lm	lm	lm	lm	ll	lm	lm	lm	lm	lm	lm	lm	lm	lm	lm	ll	lm	lm	ll	lm	lm	ll	ll	ll
chr16_21435912	21435912	8	98.0424	lm	ll	lm	lm	lm	lm	ll	lm	ll	lm	ll	ll	lm	lm	ll	ll	ll	lm	ll	lm	ll	lm	lm	lm	lm	lm	ll	lm	lm	lm	lm	lm	lm	lm	lm	lm	lm	ll	lm	lm	ll	lm	lm	ll	ll	ll
chr16_21435913	21435913	8	98.0424	lm	ll	lm	lm	lm	lm	ll	lm	ll	lm	ll	ll	lm	lm	ll	ll	ll	lm	--	lm	ll	lm	lm	lm	lm	lm	ll	lm	lm	lm	lm	lm	lm	lm	lm	lm	lm	ll	lm	lm	ll	lm	lm	ll	ll	ll
chr16_21435958	21435958	8	98.1438	lm	ll	lm	lm	lm	lm	ll	lm	ll	lm	ll	ll	lm	lm	ll	ll	ll	lm	lm	lm	ll	lm	lm	lm	lm	lm	ll	lm	lm	lm	lm	lm	lm	lm	lm	lm	lm	ll	lm	lm	ll	lm	lm	ll	ll	ll
chr16_16079797	16079797	8	98.3185	ll	lm	ll	ll	ll	ll	lm	ll	lm	ll	lm	lm	ll	ll	lm	lm	lm	ll	lm	ll	lm	ll	ll	ll	ll	ll	lm	ll	ll	ll	ll	ll	ll	ll	ll	ll	ll	lm	ll	ll	lm	ll	ll	lm	lm	lm
chr16_16120839	16120839	8	108.351	ll	lm	ll	ll	ll	lm	lm	ll	lm	ll	lm	ll	ll	ll	lm	lm	lm	ll	ll	ll	lm	ll	lm	ll	ll	ll	lm	ll	ll	lm	ll	ll	ll	ll	ll	ll	lm	lm	ll	ll	lm	ll	ll	lm	lm	lm
chr16_17489820	17489820	8	108.4	ll	lm	ll	ll	ll	ll	lm	ll	lm	ll	lm	lm	ll	ll	lm	lm	lm	ll	lm	ll	lm	ll	ll	ll	ll	ll	lm	ll	ll	ll	ll	ll	ll	ll	ll	ll	ll	lm	ll	ll	lm	ll	ll	lm	lm	lm
chr7_12970237	12970237	8	108.466	ll	lm	ll	ll	ll	lm	lm	ll	lm	ll	lm	ll	ll	ll	lm	lm	lm	ll	ll	ll	lm	ll	lm	ll	ll	ll	lm	ll	ll	lm	ll	ll	ll	ll	ll	ll	lm	lm	ll	ll	lm	ll	ll	lm	lm	lm
chr16_15961850	15961850	8	108.515	ll	lm	ll	ll	ll	lm	lm	ll	lm	ll	lm	ll	ll	ll	--	lm	lm	--	ll	ll	lm	ll	lm	ll	ll	ll	lm	ll	ll	lm	ll	ll	ll	ll	ll	ll	lm	lm	ll	ll	lm	ll	ll	lm	lm	lm
chr16_16079892	16079892	8	108.564	lm	ll	lm	lm	lm	ll	ll	lm	ll	lm	ll	lm	lm	lm	lm	ll	ll	ll	lm	lm	ll	lm	ll	lm	lm	lm	ll	lm	lm	ll	lm	lm	lm	lm	lm	lm	ll	ll	lm	lm	ll	lm	lm	ll	ll	ll
chr16_15653293	15653293	8	108.58	lm	ll	lm	lm	lm	ll	ll	lm	ll	lm	ll	lm	lm	lm	lm	ll	ll	ll	lm	lm	ll	lm	ll	lm	lm	lm	ll	lm	lm	ll	lm	lm	lm	lm	lm	lm	ll	ll	lm	lm	ll	lm	lm	ll	ll	ll
chr16_16120834	16120834	8	108.58	lm	ll	lm	lm	lm	ll	ll	lm	ll	lm	ll	lm	lm	lm	lm	ll	ll	ll	lm	lm	ll	lm	ll	lm	lm	lm	ll	lm	lm	ll	lm	lm	lm	lm	lm	lm	ll	ll	lm	lm	ll	lm	lm	ll	ll	ll
chr16_15443680	15443680	8	108.629	lm	ll	lm	lm	lm	ll	ll	lm	ll	lm	ll	lm	lm	lm	lm	ll	ll	ll	lm	lm	ll	lm	ll	lm	lm	lm	ll	lm	lm	ll	lm	lm	lm	lm	lm	lm	ll	ll	lm	lm	ll	lm	lm	ll	ll	ll
chr16_15443668	15443668	8	108.629	lm	ll	lm	lm	lm	ll	ll	lm	ll	lm	ll	lm	lm	lm	lm	ll	ll	ll	lm	lm	ll	--	ll	lm	lm	lm	ll	lm	lm	ll	lm	lm	lm	lm	lm	lm	ll	ll	lm	lm	ll	lm	lm	ll	ll	ll
chr16_15961881	15961881	8	108.861	lm	ll	lm	lm	lm	ll	ll	lm	ll	lm	ll	lm	lm	lm	lm	ll	ll	ll	lm	lm	ll	lm	ll	lm	lm	lm	ll	lm	lm	ll	lm	lm	lm	ll	lm	lm	ll	ll	lm	lm	ll	lm	lm	ll	ll	ll
chr16_10023664	10023664	8	109.34	lm	ll	lm	lm	lm	lm	ll	lm	ll	lm	ll	lm	lm	lm	ll	ll	ll	lm	lm	lm	ll	ll	ll	lm	lm	lm	ll	lm	lm	ll	lm	lm	lm	lm	lm	lm	lm	ll	lm	lm	ll	lm	lm	ll	ll	ll
chr15_45763914	45763914	9	0	ll	ll	lm	ll	lm	ll	ll	ll	lm	lm	lm	lm	ll	lm	lm	lm	ll	lm	lm	lm	lm	ll	lm	lm	ll	ll	ll	ll	ll	ll	lm	lm	lm	lm	ll	lm	ll	lm	ll	ll	lm	ll	lm	ll	ll	ll
chr14_24642135	24642135	9	6.56235	hk	kk	hk	hk	hk	hk	hk	hk	hh	hk	hh	hk	hk	hk	hh	hk	hk	hh	hh	hh	hh	kk	hh	hk	kk	hk	hk	kk	kk	kk	hh	hk	hh	hk	kk	hk	hk	hk	kk	kk	hk	hk	hh	hk	hk	hk
chr14_18964510	18964510	9	15.3399	lm	lm	ll	ll	ll	ll	ll	lm	lm	ll	lm	ll	lm	lm	lm	lm	lm	ll	ll	ll	ll	lm	ll	lm	ll	lm	lm	ll	lm	ll	ll	lm	lm	lm	ll	lm	lm	ll	lm	lm	lm	ll	lm	lm	lm	lm
chr14_18964502	18964502	9	15.3399	lm	lm	ll	ll	ll	ll	ll	lm	lm	ll	lm	ll	lm	lm	lm	lm	lm	ll	ll	ll	ll	lm	ll	lm	ll	lm	lm	ll	lm	ll	ll	lm	lm	lm	ll	lm	lm	ll	lm	lm	lm	ll	lm	lm	lm	lm
chr15_22005573	22005573	9	22.6897	ll	ll	lm	lm	lm	lm	lm	ll	ll	lm	ll	lm	ll	ll	ll	ll	ll	lm	lm	lm	lm	ll	lm	ll	lm	ll	ll	lm	ll	lm	lm	ll	ll	ll	lm	ll	ll	lm	ll	ll	ll	lm	ll	ll	ll	ll
chr14_5480673	5480673	9	30.6809	ll	ll	lm	lm	lm	lm	lm	ll	ll	lm	ll	lm	ll	ll	ll	ll	ll	lm	lm	lm	lm	ll	lm	ll	lm	ll	ll	lm	ll	lm	lm	ll	ll	ll	lm	ll	ll	lm	ll	ll	ll	lm	ll	ll	ll	ll
chr14_5480697	5480697	9	35.2259	ll	ll	lm	lm	lm	lm	lm	ll	ll	lm	ll	lm	ll	ll	ll	ll	ll	lm	lm	lm	lm	ll	lm	ll	lm	ll	ll	lm	ll	lm	lm	ll	ll	ll	lm	ll	ll	lm	ll	ll	ll	lm	ll	ll	ll	ll
chr14_5184824	5184824	9	38.9652	hk	kk	hk	hk	hk	hk	hk	hk	hh	hk	hh	hk	hk	hk	hh	hk	hk	hh	hh	hh	hh	kk	hh	hk	hk	hk	hk	hk	hk	kk	hh	hk	hh	hk	hk	hk	kk	hk	kk	kk	hk	hk	hh	hk	hk	hk
chr14_5184895	5184895	9	39.0863	hk	kk	hk	hk	hk	hk	hk	hk	hh	hk	hh	hk	hk	hk	hh	hk	hk	hh	hh	hh	hh	kk	hh	hk	hk	hk	hk	hk	hk	kk	hh	hk	hh	hk	hk	hk	kk	hk	kk	kk	hk	hk	hh	hk	hk	hk
chr14_4085069	4085069	9	40.6722	hh	hk	kk	hh	kk	hh	hh	hh	hk	kk	hk	kk	hh	kk	hk	kk	hh	hk	hk	hk	hk	hh	hk	kk	kk	hh	hh	hh	hh	hk	hk	kk	hk	kk	kk	kk	hk	kk	hk	hk	kk	hh	hk	hh	hh	hh
chr14_3857349	3857349	9	41.0356	ll	ll	lm	ll	lm	ll	ll	ll	lm	lm	lm	lm	ll	lm	lm	lm	ll	lm	lm	lm	lm	ll	lm	lm	lm	ll	ll	ll	ll	ll	lm	lm	lm	lm	lm	lm	ll	lm	ll	ll	lm	ll	lm	ll	ll	ll
chr14_4066632	4066632	9	41.5242	hk	kk	hk	hk	hk	hk	hk	hk	hh	hk	hh	hk	hk	hk	hh	hk	hk	hh	hh	hh	hh	kk	hh	hk	hk	hk	hk	hk	hk	kk	hh	hk	hh	hk	hk	hk	kk	hk	kk	kk	hk	hk	hh	hk	hk	hk
chr14_4066584	4066584	9	42.6706	ll	ll	lm	ll	lm	ll	ll	ll	lm	lm	lm	lm	ll	lm	lm	lm	ll	lm	lm	lm	lm	ll	lm	ll	lm	ll	ll	ll	ll	ll	lm	lm	ll	lm	lm	ll	ll	lm	ll	ll	ll	ll	lm	ll	ll	ll
chr14_3157587	3157587	9	43.9822	hk	kk	hk	hk	hk	hk	hk	hk	hh	hk	hh	hk	hk	hk	hh	hk	hk	hh	hh	hh	hh	kk	hh	hk	hk	hk	hk	hk	hk	kk	hh	hk	hh	hk	hk	hk	hk	hk	kk	kk	hk	hk	hh	hk	hk	hk
chr14_1886505	1886505	9	45.2114	lm	lm	ll	lm	ll	lm	lm	lm	ll	ll	ll	ll	lm	ll	ll	ll	lm	ll	ll	ll	ll	lm	ll	ll	ll	lm	lm	lm	lm	lm	ll	ll	ll	ll	ll	ll	lm	ll	lm	lm	ll	lm	ll	lm	lm	lm
chr14_2009652	2009652	9	46.0879	ll	ll	lm	ll	lm	ll	ll	ll	lm	lm	lm	lm	ll	lm	lm	lm	ll	lm	lm	lm	lm	ll	lm	lm	lm	ll	ll	ll	ll	ll	lm	lm	lm	lm	--	lm	ll	lm	ll	ll	lm	ll	lm	ll	ll	ll
chr15_51451962	51451962	9	48.106	lm	lm	ll	lm	ll	lm	lm	lm	ll	ll	ll	ll	lm	ll	ll	ll	lm	ll	ll	ll	ll	lm	ll	ll	ll	lm	lm	lm	lm	lm	ll	ll	ll	ll	--	ll	lm	ll	lm	lm	ll	lm	ll	lm	lm	lm
chr14_788109	788109	9	49.5321	lm	lm	ll	lm	ll	lm	lm	lm	ll	ll	ll	ll	lm	ll	ll	ll	lm	ll	ll	ll	ll	lm	ll	ll	ll	lm	lm	lm	lm	lm	ll	ll	ll	ll	--	ll	lm	ll	lm	lm	ll	lm	ll	lm	lm	lm
chr2_3339442	3339442	9	51.3979	lm	lm	ll	lm	ll	lm	lm	lm	ll	ll	ll	ll	lm	ll	ll	ll	lm	ll	ll	ll	ll	lm	ll	ll	ll	lm	lm	lm	lm	lm	ll	ll	ll	ll	--	ll	lm	ll	lm	lm	ll	lm	ll	lm	lm	lm
chr2_3339427	3339427	9	51.8865	lm	lm	ll	lm	ll	lm	lm	lm	ll	ll	ll	ll	lm	ll	ll	ll	lm	ll	ll	ll	ll	lm	ll	ll	ll	lm	lm	lm	lm	lm	ll	ll	ll	ll	--	ll	lm	ll	lm	lm	ll	lm	ll	lm	lm	lm
chr2_3339412	3339412	9	52.6314	lm	lm	ll	lm	ll	lm	lm	lm	ll	ll	ll	ll	lm	ll	ll	ll	lm	ll	ll	ll	ll	lm	ll	ll	ll	lm	lm	lm	lm	lm	ll	ll	ll	ll	lm	ll	lm	ll	lm	lm	ll	lm	ll	lm	lm	lm
chr14_804654	804654	9	54.805	lm	lm	ll	lm	ll	lm	lm	lm	ll	ll	ll	ll	lm	ll	ll	ll	lm	ll	ll	ll	ll	lm	ll	ll	ll	lm	lm	lm	lm	lm	ll	ll	ll	ll	lm	ll	lm	ll	lm	lm	ll	lm	ll	lm	lm	lm
chr14_804896	804896	9	56.0899	lm	lm	ll	lm	ll	lm	lm	lm	ll	ll	ll	ll	lm	ll	ll	ll	lm	ll	ll	ll	ll	lm	ll	ll	ll	lm	lm	lm	lm	lm	ll	ll	ll	ll	lm	ll	lm	ll	lm	lm	ll	lm	ll	lm	lm	lm
chr14_804906	804906	9	56.0899	lm	lm	ll	lm	ll	lm	lm	lm	ll	ll	ll	ll	lm	ll	ll	ll	lm	ll	ll	ll	ll	lm	ll	ll	ll	lm	lm	lm	lm	lm	ll	ll	ll	ll	lm	ll	lm	ll	lm	lm	ll	lm	ll	lm	lm	lm
chr14_781603	781603	9	57.8064	lm	lm	ll	lm	ll	lm	lm	lm	ll	ll	ll	ll	lm	ll	ll	ll	lm	ll	ll	ll	ll	lm	ll	ll	ll	lm	lm	lm	lm	lm	ll	ll	ll	ll	lm	ll	lm	ll	lm	lm	--	lm	ll	lm	lm	lm
chr14_670473	670473	9	59.8522	hk	kk	hk	hk	hk	hk	hk	hk	hh	hk	hh	hk	hk	hk	hh	hk	hk	hh	hh	hh	hh	kk	hh	hk	hk	hk	hk	kk	kk	kk	hh	hk	hh	hk	kk	hk	hk	hk	kk	kk	kk	hk	hh	hk	hk	hk
chr14_498112	498112	9	60.3724	lm	lm	ll	lm	ll	lm	lm	lm	ll	ll	ll	ll	lm	ll	ll	ll	lm	ll	ll	ll	ll	lm	ll	ll	ll	lm	lm	lm	lm	lm	ll	ll	ll	ll	lm	ll	lm	ll	lm	lm	lm	lm	ll	lm	lm	lm
chr14_498126	498126	9	60.4916	lm	lm	ll	lm	ll	lm	lm	lm	ll	ll	ll	ll	lm	ll	ll	ll	lm	ll	ll	ll	ll	lm	ll	ll	ll	lm	lm	lm	lm	lm	ll	ll	ll	ll	lm	ll	lm	ll	lm	lm	lm	lm	ll	lm	lm	lm
chr14_479744	479744	9	60.9802	hk	hh	hk	hk	hk	hk	hk	hk	kk	hk	kk	hk	hk	hk	kk	hk	hk	kk	kk	kk	kk	hh	kk	hk	hk	hk	hk	hh	hh	hh	kk	hk	kk	hk	hh	hk	hk	hk	hh	hh	--	hk	kk	hk	hk	hk
chr14_479756	479756	9	60.9802	hk	kk	hk	hk	hk	hk	hk	hk	hh	hk	hh	hk	hk	hk	hh	hk	hk	hh	hh	hh	hh	kk	hh	hk	hk	hk	hk	kk	kk	kk	hh	hk	hh	hk	kk	hk	hk	hk	kk	kk	kk	hk	hh	hk	hk	hk
chr14_479785	479785	9	60.9802	hk	hh	hk	hk	hk	hk	hk	hk	kk	hk	kk	hk	hk	hk	kk	hk	hk	kk	kk	kk	kk	hh	kk	hk	hk	hk	hk	hh	hh	hh	kk	hk	kk	hk	hh	hk	hk	hk	hh	hh	hh	hk	kk	hk	hk	hk
chr2_10199538	10199538	9	61.1169	lm	lm	ll	lm	ll	lm	lm	lm	ll	ll	ll	ll	lm	ll	ll	ll	lm	ll	ll	ll	ll	lm	ll	ll	ll	lm	lm	lm	lm	lm	ll	ll	ll	ll	lm	ll	lm	ll	lm	lm	lm	lm	ll	lm	lm	lm
chr14_18479	18479	9	61.714	ll	ll	lm	ll	lm	ll	ll	ll	lm	lm	lm	lm	ll	lm	lm	lm	ll	lm	lm	lm	lm	ll	lm	lm	lm	ll	ll	ll	ll	ll	lm	lm	lm	lm	ll	lm	ll	lm	ll	ll	ll	ll	lm	ll	ll	ll
chr14_328839	328839	9	62.0775	ll	ll	lm	ll	lm	ll	ll	ll	lm	lm	lm	lm	ll	lm	lm	lm	ll	lm	lm	lm	lm	ll	lm	lm	lm	ll	ll	ll	ll	ll	lm	lm	lm	lm	ll	lm	ll	lm	ll	ll	ll	ll	lm	ll	ll	ll
chr14_328866	328866	9	62.1967	ll	ll	lm	ll	lm	ll	ll	ll	lm	lm	lm	lm	ll	lm	lm	lm	ll	lm	lm	lm	lm	ll	lm	lm	lm	ll	ll	ll	ll	ll	lm	lm	lm	lm	ll	lm	ll	lm	ll	ll	ll	ll	lm	ll	ll	ll
chr14_334947	334947	9	62.4371	hk	hh	hk	hk	hk	hk	hk	hk	kk	hk	kk	hk	hk	hk	kk	hk	hk	kk	kk	kk	kk	hh	kk	hk	hk	hk	hk	hh	hh	hh	kk	hk	kk	hk	hh	hk	hk	hk	hh	hh	hh	hk	kk	hk	hk	hk
chr14_592758	592758	9	63.3143	lm	lm	ll	lm	ll	lm	lm	lm	ll	ll	ll	ll	lm	ll	ll	ll	lm	ll	ll	ll	ll	lm	ll	ll	ll	lm	lm	lm	lm	lm	ll	ll	ll	ll	lm	ll	lm	ll	lm	lm	lm	lm	ll	lm	lm	lm
chr14_646188	646188	9	63.6783	lm	lm	ll	lm	ll	lm	lm	lm	ll	ll	ll	ll	lm	ll	ll	ll	lm	ll	ll	ll	ll	lm	ll	ll	ll	lm	lm	lm	lm	lm	ll	ll	ll	ll	lm	ll	lm	ll	lm	lm	--	lm	ll	lm	lm	lm
chr14_750075	750075	9	64.0035	hk	kk	hk	hk	hk	hk	hk	hk	hh	hk	hh	hk	hk	hk	hh	hk	hk	hh	hh	hh	hh	kk	hh	hk	hk	hk	hk	kk	kk	kk	hh	hk	hh	hk	kk	hk	hk	hk	kk	kk	kk	hk	hh	hk	hk	hk
chr14_645994	645994	9	64.3058	hk	hh	hk	hk	hk	hk	hk	hk	kk	hk	kk	hk	hk	hk	kk	hk	hk	kk	kk	kk	kk	hh	kk	hk	hk	hk	hk	hh	hh	hh	kk	hk	kk	hk	hh	hk	hk	hk	hh	hh	hh	hk	kk	hk	hk	hk
chr14_788906	788906	9	65.2068	lm	lm	ll	lm	ll	lm	lm	lm	ll	ll	ll	ll	lm	ll	ll	ll	lm	ll	ll	ll	ll	lm	ll	ll	ll	lm	lm	lm	lm	lm	ll	ll	ll	ll	lm	ll	lm	ll	lm	lm	lm	lm	ll	lm	lm	lm
chr14_781834	781834	9	66.4918	lm	lm	ll	lm	ll	lm	lm	lm	ll	ll	ll	ll	lm	ll	ll	ll	lm	ll	ll	ll	ll	lm	ll	ll	ll	lm	lm	lm	lm	lm	ll	ll	ll	ll	lm	ll	lm	ll	lm	lm	lm	lm	ll	lm	lm	lm
chr14_804674	804674	9	67.6382	lm	lm	ll	lm	ll	lm	lm	lm	ll	ll	ll	ll	lm	ll	ll	ll	lm	ll	ll	ll	ll	lm	ll	ll	ll	lm	lm	lm	lm	lm	ll	ll	ll	ll	lm	ll	lm	ll	lm	lm	lm	lm	ll	lm	lm	lm
chr14_804671	804671	9	67.6382	lm	lm	ll	lm	ll	lm	lm	lm	ll	ll	ll	ll	lm	ll	ll	ll	lm	ll	ll	ll	ll	lm	ll	ll	ll	lm	lm	lm	lm	lm	ll	ll	ll	ll	lm	ll	lm	ll	lm	lm	lm	lm	ll	lm	lm	lm
chr14_887352	887352	9	68.1267	ll	ll	lm	ll	lm	ll	ll	ll	lm	lm	lm	lm	ll	lm	lm	lm	ll	lm	lm	lm	lm	ll	lm	lm	lm	ll	ll	ll	ll	ll	lm	lm	lm	lm	ll	lm	ll	lm	ll	ll	ll	ll	lm	ll	ll	ll
chr14_887356	887356	9	68.1267	ll	ll	lm	ll	lm	ll	ll	ll	lm	lm	lm	lm	ll	lm	lm	lm	ll	lm	lm	lm	lm	ll	lm	lm	lm	ll	ll	ll	ll	ll	lm	lm	lm	lm	ll	lm	ll	lm	ll	ll	ll	ll	lm	ll	ll	ll
chr14_1583595	1583595	9	68.4902	ll	ll	lm	ll	lm	ll	ll	ll	lm	lm	lm	lm	ll	lm	lm	lm	ll	lm	lm	lm	lm	ll	lm	lm	lm	ll	ll	ll	ll	ll	lm	lm	lm	lm	ll	lm	ll	lm	ll	ll	--	ll	lm	ll	ll	ll
chr14_1272789	1272789	9	68.6094	ll	ll	lm	ll	lm	ll	ll	ll	lm	lm	lm	lm	ll	lm	lm	lm	ll	lm	lm	lm	lm	ll	lm	lm	lm	ll	ll	ll	ll	ll	lm	lm	lm	lm	ll	lm	ll	lm	ll	ll	--	ll	lm	ll	ll	ll
chr14_1272732	1272732	9	68.6094	ll	ll	lm	ll	lm	ll	ll	ll	lm	lm	lm	lm	ll	lm	lm	lm	ll	lm	lm	lm	lm	ll	lm	lm	lm	ll	ll	ll	ll	ll	lm	lm	lm	lm	ll	lm	ll	lm	ll	ll	--	ll	lm	ll	ll	ll
chr14_1662705	1662705	9	68.8498	ll	ll	lm	ll	lm	ll	ll	ll	lm	lm	lm	lm	ll	lm	lm	lm	ll	lm	lm	lm	lm	ll	lm	lm	--	ll	ll	ll	ll	ll	lm	lm	lm	lm	ll	lm	ll	lm	ll	ll	ll	ll	lm	ll	ll	ll
chr14_1406488	1406488	9	69.5948	lm	lm	ll	lm	ll	lm	lm	lm	ll	ll	ll	ll	lm	ll	ll	ll	lm	ll	ll	ll	ll	lm	ll	ll	--	lm	lm	lm	lm	lm	ll	ll	ll	ll	lm	ll	lm	ll	lm	lm	lm	lm	ll	lm	lm	lm
chr14_3605752	3605752	9	71.4606	lm	lm	ll	lm	ll	lm	lm	lm	ll	ll	ll	ll	lm	ll	ll	ll	lm	ll	ll	ll	ll	lm	ll	ll	ll	lm	lm	lm	lm	lm	ll	ll	ll	ll	ll	ll	lm	ll	lm	lm	ll	lm	ll	lm	lm	lm
chr14_3605692	3605692	9	71.982	hh	hk	kk	hh	kk	hh	hh	hh	hk	kk	hk	kk	hh	kk	hk	kk	hh	hk	hk	hk	hk	hk	hk	kk	kk	hh	hh	hh	hh	hk	hk	kk	hk	kk	kk	kk	hk	kk	hk	hk	kk	hh	hk	hh	hh	hh
chr14_3961279	3961279	9	72.5237	kk	hk	hh	kk	hh	kk	kk	kk	hk	hh	hk	hh	kk	hh	hk	hh	kk	hk	hk	hk	hk	hk	hk	hh	hh	kk	kk	kk	kk	hk	hk	hh	hk	hh	hh	hh	hk	hh	hk	hk	hh	kk	hk	kk	kk	kk
chr6_22957566	22957566	9	72.8439	lm	lm	ll	lm	ll	lm	lm	lm	ll	ll	ll	ll	lm	ll	ll	ll	lm	ll	ll	ll	ll	lm	ll	ll	ll	lm	lm	lm	lm	lm	ll	ll	ll	ll	ll	ll	lm	ll	lm	lm	ll	lm	ll	lm	lm	lm
chr14_5480705	5480705	9	74.4138	ll	ll	lm	ll	lm	ll	ll	ll	lm	lm	lm	lm	ll	lm	lm	lm	ll	lm	lm	lm	lm	ll	lm	ll	lm	ll	ll	ll	ll	ll	lm	lm	ll	lm	lm	ll	ll	lm	ll	ll	ll	ll	lm	ll	ll	ll
chr11_8786479	8786479	9	76.5873	ll	ll	lm	ll	lm	ll	ll	ll	lm	lm	lm	lm	ll	lm	lm	lm	ll	lm	lm	lm	lm	ll	lm	lm	lm	ll	ll	ll	ll	ll	lm	lm	lm	lm	lm	lm	ll	lm	ll	ll	lm	ll	lm	ll	ll	ll
chr15_18764639	18764639	9	77.8723	ll	ll	lm	ll	lm	ll	ll	ll	lm	lm	lm	lm	ll	lm	lm	lm	ll	lm	lm	lm	lm	ll	lm	lm	lm	ll	ll	ll	ll	ll	lm	lm	lm	lm	lm	lm	ll	lm	ll	ll	lm	ll	lm	ll	ll	ll
chr14_6054191	6054191	9	78.2357	ll	ll	lm	lm	lm	lm	ll	ll	lm	lm	lm	lm	ll	lm	lm	ll	ll	lm	lm	lm	lm	ll	lm	ll	lm	ll	ll	lm	ll	ll	lm	lm	ll	lm	lm	ll	ll	lm	ll	ll	ll	ll	lm	ll	ll	ll
chr14_6376118	6376118	9	78.9807	lm	lm	ll	ll	ll	ll	lm	lm	ll	ll	ll	ll	lm	ll	ll	lm	lm	ll	ll	ll	ll	lm	ll	lm	ll	lm	lm	ll	lm	lm	ll	ll	lm	ll	ll	lm	lm	ll	lm	lm	lm	lm	ll	lm	lm	lm
chr14_5701215	5701215	9	79.7257	kk	hk	hh	kk	hh	kk	kk	kk	hk	hh	hk	hh	kk	hh	hk	hh	kk	hk	hk	hk	hk	kk	hk	hh	hh	kk	kk	kk	kk	hk	hk	hh	hk	hh	hh	hh	hk	hh	hk	hk	hh	kk	hk	kk	kk	kk
chr14_5701168	5701168	9	79.7257	hh	hk	kk	hh	kk	hh	hh	hh	hk	kk	hk	kk	hh	kk	hk	kk	hh	hk	hk	hk	hk	hh	hk	kk	kk	hh	hh	hh	hh	hk	hk	kk	hk	kk	kk	kk	hk	kk	hk	hk	kk	hh	hk	hh	hh	hh
chr14_5676433	5676433	9	79.845	lm	lm	ll	ll	ll	ll	lm	lm	ll	ll	ll	ll	lm	ll	ll	lm	lm	ll	ll	ll	ll	lm	ll	lm	ll	lm	lm	ll	lm	lm	ll	ll	lm	ll	ll	lm	lm	ll	lm	lm	lm	lm	ll	lm	lm	lm
chr14_5676488	5676488	9	79.845	lm	lm	ll	ll	ll	ll	lm	lm	ll	ll	ll	ll	lm	ll	ll	lm	lm	ll	ll	ll	ll	lm	ll	lm	ll	lm	lm	ll	lm	lm	ll	ll	lm	ll	ll	lm	lm	ll	lm	lm	lm	lm	ll	lm	lm	lm
chr14_5676447	5676447	9	79.845	lm	lm	ll	ll	ll	ll	lm	lm	ll	ll	ll	ll	lm	ll	ll	lm	lm	ll	ll	ll	ll	lm	ll	lm	ll	lm	lm	ll	lm	lm	ll	ll	lm	ll	ll	lm	lm	ll	lm	lm	lm	lm	ll	lm	lm	lm
chr14_6012380	6012380	9	79.845	kk	hk	hh	kk	hh	kk	kk	kk	hk	hh	hk	hh	kk	hh	hk	hh	kk	hk	hk	hk	hk	kk	hk	hh	hh	kk	kk	kk	kk	hk	hk	hh	hk	hh	hh	hh	hk	hh	hk	hk	hh	kk	hk	kk	kk	kk
chr14_5649285	5649285	9	80.2084	ll	ll	lm	lm	lm	lm	ll	ll	lm	lm	lm	lm	ll	lm	lm	ll	ll	lm	lm	lm	lm	ll	lm	ll	lm	ll	ll	lm	ll	ll	lm	lm	ll	lm	lm	ll	ll	lm	ll	ll	ll	ll	lm	ll	ll	ll
chr14_5649218	5649218	9	81.4934	ll	ll	lm	lm	lm	lm	ll	ll	lm	lm	lm	lm	ll	lm	lm	ll	ll	lm	lm	lm	lm	ll	lm	ll	lm	ll	ll	lm	ll	ll	lm	lm	ll	lm	lm	ll	ll	lm	ll	ll	ll	ll	lm	ll	ll	ll
chr14_25184466	25184466	9	83.6669	ll	ll	lm	lm	lm	lm	lm	ll	ll	lm	ll	lm	ll	ll	ll	ll	ll	lm	lm	lm	lm	ll	lm	ll	lm	ll	ll	lm	ll	lm	lm	ll	ll	ll	lm	ll	ll	lm	ll	ll	ll	lm	ll	ll	ll	ll
chr14_25184520	25184520	9	83.7862	ll	ll	lm	lm	lm	lm	lm	ll	ll	lm	ll	lm	ll	ll	ll	ll	ll	lm	lm	lm	lm	ll	lm	ll	lm	ll	ll	lm	ll	lm	lm	ll	ll	ll	lm	ll	ll	lm	ll	ll	ll	lm	ll	ll	ll	ll
chr6_4327536	4327536	9	84.7964	ll	ll	lm	ll	lm	ll	ll	ll	lm	lm	lm	lm	ll	lm	lm	lm	ll	lm	lm	lm	lm	ll	lm	ll	lm	ll	ll	lm	ll	ll	lm	lm	ll	lm	lm	ll	ll	lm	ll	ll	--	ll	lm	ll	ll	ll
chr6_4327522	4327522	9	85.0368	lm	lm	ll	lm	ll	lm	lm	lm	ll	ll	ll	ll	lm	ll	ll	ll	lm	ll	ll	ll	ll	lm	ll	lm	ll	lm	lm	ll	lm	lm	ll	ll	lm	ll	ll	lm	lm	ll	lm	lm	lm	lm	ll	lm	lm	lm
chr14_24529388	24529388	9	85.1561	lm	lm	ll	lm	ll	lm	lm	lm	ll	ll	ll	ll	lm	ll	ll	ll	lm	ll	ll	ll	ll	lm	ll	lm	ll	lm	lm	--	lm	lm	ll	ll	lm	ll	ll	lm	lm	ll	lm	lm	lm	lm	ll	lm	lm	lm
chr14_23489178	23489178	9	85.2753	ll	ll	lm	ll	lm	ll	ll	ll	lm	lm	lm	lm	ll	lm	lm	lm	ll	lm	lm	lm	lm	ll	lm	ll	lm	ll	ll	lm	ll	ll	lm	lm	ll	lm	lm	ll	ll	lm	ll	ll	lm	ll	lm	ll	ll	ll
chr14_24723860	24723860	9	85.5157	ll	ll	lm	ll	lm	ll	ll	ll	lm	lm	lm	lm	ll	lm	lm	lm	ll	lm	lm	lm	lm	ll	lm	ll	lm	ll	ll	lm	ll	ll	lm	lm	ll	lm	lm	ll	ll	lm	ll	ll	ll	ll	lm	ll	ll	ll
chr14_25310428	25310428	9	85.8792	ll	ll	lm	lm	lm	lm	lm	ll	ll	lm	ll	lm	ll	ll	ll	ll	ll	lm	lm	lm	lm	ll	lm	ll	lm	ll	ll	lm	ll	lm	lm	ll	ll	ll	lm	ll	ll	lm	ll	ll	ll	lm	ll	ll	ll	ll
chr14_25310427	25310427	9	85.9985	ll	ll	lm	lm	lm	lm	lm	ll	ll	lm	ll	lm	ll	ll	ll	ll	ll	lm	lm	lm	lm	ll	lm	ll	lm	ll	ll	lm	ll	lm	lm	ll	ll	ll	lm	ll	ll	lm	ll	ll	ll	lm	ll	ll	ll	ll
chr8_29755771	29755771	9	86.487	ll	ll	lm	lm	lm	lm	lm	ll	ll	lm	ll	lm	ll	ll	ll	ll	ll	lm	lm	lm	lm	ll	lm	ll	lm	ll	ll	lm	ll	lm	lm	ll	ll	ll	lm	ll	ll	lm	ll	ll	ll	lm	ll	ll	ll	ll
chr14_24642142	24642142	9	86.6063	hk	kk	hk	hk	hk	hk	hk	hk	hh	hk	hh	hk	hk	hk	hh	hk	hk	hh	hh	hh	hh	kk	hh	hk	kk	hk	hk	kk	kk	kk	hh	hk	hh	hk	kk	hk	hk	hk	kk	kk	hk	hk	hh	hk	hk	hk
chr14_26454595	26454595	9	87.3512	ll	ll	lm	lm	lm	lm	lm	ll	ll	lm	ll	lm	ll	ll	ll	ll	ll	lm	lm	lm	lm	ll	lm	ll	lm	ll	ll	lm	ll	lm	lm	ll	ll	ll	lm	ll	ll	lm	ll	ll	ll	lm	ll	ll	ll	ll
chr14_26232952	26232952	9	88.4976	ll	ll	lm	lm	lm	lm	lm	ll	ll	lm	ll	lm	ll	ll	ll	ll	ll	lm	lm	lm	lm	ll	lm	ll	lm	ll	ll	lm	ll	lm	lm	ll	ll	ll	lm	ll	ll	lm	ll	ll	ll	lm	ll	ll	ll	ll
chr14_26232919	26232919	9	88.6169	ll	ll	lm	lm	lm	lm	lm	ll	ll	lm	ll	lm	ll	ll	ll	ll	ll	lm	lm	lm	lm	ll	lm	ll	lm	ll	ll	lm	ll	lm	lm	ll	ll	ll	lm	ll	ll	lm	ll	ll	ll	lm	ll	ll	ll	ll
chr14_26233185	26233185	9	90.949	ll	ll	lm	lm	lm	lm	lm	ll	ll	lm	ll	lm	ll	ll	ll	ll	ll	lm	lm	lm	lm	ll	lm	ll	lm	ll	ll	lm	ll	lm	lm	ll	ll	ll	lm	ll	ll	lm	ll	ll	ll	lm	ll	ll	ll	ll
chr8_26264739	26264739	9	93.2811	ll	ll	lm	ll	lm	ll	ll	ll	lm	lm	lm	lm	ll	lm	lm	lm	ll	lm	lm	lm	lm	ll	lm	ll	lm	ll	ll	ll	ll	ll	lm	lm	ll	lm	lm	ll	ll	lm	ll	ll	ll	ll	lm	ll	ll	ll
chr14_8769053	8769053	9	94.9975	ll	ll	lm	lm	lm	lm	ll	ll	lm	lm	lm	lm	ll	lm	lm	ll	ll	lm	lm	lm	lm	ll	lm	ll	lm	ll	ll	lm	ll	ll	lm	ll	ll	lm	lm	ll	ll	lm	ll	ll	ll	ll	ll	ll	ll	ll
chr5_32428397	32428397	9	97.9095	ll	ll	lm	lm	lm	lm	ll	ll	lm	lm	lm	lm	ll	lm	ll	ll	ll	lm	lm	lm	lm	ll	lm	ll	lm	ll	ll	lm	ll	ll	lm	ll	ll	ll	lm	ll	ll	lm	ll	ll	ll	ll	lm	ll	ll	ll
chr14_8992609	8992609	9	100.84	ll	ll	lm	lm	lm	lm	ll	ll	lm	lm	lm	lm	ll	lm	lm	ll	ll	lm	lm	lm	lm	ll	lm	ll	lm	ll	ll	lm	ll	ll	lm	ll	ll	lm	lm	ll	ll	lm	ll	ll	ll	ll	lm	ll	ll	ll
chr14_8992528	8992528	9	100.84	ll	ll	lm	lm	lm	lm	ll	ll	lm	lm	lm	lm	ll	lm	lm	ll	ll	lm	lm	lm	lm	ll	lm	ll	lm	ll	ll	lm	ll	ll	lm	ll	ll	lm	lm	ll	ll	lm	ll	ll	ll	ll	lm	ll	ll	ll
chr14_8992526	8992526	9	104.07	ll	ll	lm	lm	lm	lm	ll	ll	lm	lm	lm	lm	ll	lm	lm	ll	ll	lm	lm	lm	lm	ll	lm	ll	lm	ll	ll	lm	ll	ll	lm	lm	ll	lm	lm	ll	ll	lm	ll	ll	ll	ll	lm	ll	ll	ll
chr6_31690395	31690395	9	107.867	ll	ll	lm	lm	lm	lm	ll	ll	lm	lm	lm	lm	ll	lm	lm	ll	ll	lm	lm	lm	lm	ll	lm	ll	lm	ll	ll	lm	ll	ll	lm	ll	ll	lm	lm	ll	ll	lm	ll	ll	ll	ll	lm	ll	ll	ll
chr14_11032569	11032569	9	108.483	ll	ll	lm	lm	lm	lm	ll	ll	lm	lm	lm	lm	ll	lm	lm	ll	ll	lm	lm	lm	lm	ll	lm	ll	lm	ll	ll	lm	ll	ll	lm	ll	ll	lm	lm	ll	ll	lm	ll	ll	ll	ll	lm	ll	ll	ll
chr14_18920797	18920797	9	108.846	ll	ll	lm	lm	lm	lm	ll	ll	lm	lm	lm	lm	ll	lm	lm	ll	ll	lm	lm	lm	lm	ll	lm	ll	lm	ll	ll	lm	ll	ll	lm	ll	ll	lm	lm	ll	ll	lm	ll	ll	ll	ll	lm	ll	ll	ll
chr14_7932569	7932569	9	109.21	ll	ll	lm	lm	lm	lm	ll	ll	lm	lm	lm	lm	ll	lm	lm	ll	ll	lm	lm	lm	lm	ll	lm	ll	lm	ll	ll	lm	ll	ll	lm	ll	ll	lm	lm	ll	ll	lm	ll	ll	ll	ll	lm	ll	ll	ll
chr14_8722227	8722227	9	109.573	lm	lm	ll	lm	ll	lm	lm	lm	ll	ll	ll	ll	lm	ll	ll	ll	lm	ll	ll	ll	ll	lm	ll	lm	ll	lm	lm	ll	lm	lm	ll	ll	lm	ll	ll	lm	lm	ll	lm	lm	ll	lm	ll	lm	lm	lm
chr14_7576891	7576891	9	109.814	lm	lm	ll	ll	ll	lm	lm	lm	ll	ll	ll	ll	lm	ll	ll	ll	lm	ll	ll	ll	ll	lm	ll	lm	ll	lm	lm	ll	lm	lm	ll	ll	lm	ll	ll	lm	lm	ll	lm	lm	ll	lm	ll	lm	lm	lm
chr14_7577126	7577126	9	110.177	ll	ll	lm	lm	lm	ll	ll	ll	lm	lm	lm	lm	ll	lm	lm	lm	ll	lm	lm	lm	lm	ll	lm	ll	lm	ll	ll	lm	ll	ll	lm	lm	ll	lm	lm	ll	ll	lm	ll	ll	lm	ll	lm	ll	ll	ll
chr14_6793110	6793110	9	110.922	lm	lm	ll	ll	ll	ll	lm	lm	ll	ll	ll	ll	lm	ll	ll	lm	lm	ll	ll	ll	ll	lm	ll	lm	ll	lm	lm	ll	lm	lm	ll	ll	lm	ll	ll	lm	lm	ll	lm	lm	lm	lm	ll	lm	lm	lm
chr14_6793164	6793164	9	111.285	ll	ll	lm	lm	lm	lm	ll	ll	lm	lm	lm	lm	ll	lm	lm	ll	ll	lm	lm	lm	lm	ll	lm	ll	lm	ll	ll	lm	ll	ll	lm	lm	ll	lm	lm	ll	ll	lm	ll	ll	ll	ll	lm	ll	ll	ll
chr17_6468647	6468647	9	111.526	ll	ll	lm	lm	lm	lm	ll	ll	lm	lm	lm	lm	ll	lm	lm	ll	ll	lm	lm	lm	lm	ll	lm	ll	lm	ll	ll	lm	ll	ll	lm	lm	ll	lm	lm	ll	ll	lm	ll	ll	ll	ll	lm	ll	ll	ll
chr14_9095782	9095782	9	112.4	hh	hk	kk	hk	kk	hk	hh	hh	hk	kk	hk	kk	hh	kk	hk	hk	hh	hk	hk	hk	hk	hh	hk	hk	kk	hh	hh	hk	hh	hk	hk	kk	hk	kk	kk	hk	hk	kk	hk	hk	kk	hh	hk	hh	hh	hh
chr14_8722492	8722492	9	113.543	lm	lm	ll	ll	ll	ll	lm	lm	ll	ll	ll	ll	lm	ll	lm	lm	lm	ll	ll	ll	ll	lm	ll	lm	ll	lm	lm	ll	lm	lm	ll	lm	lm	lm	ll	lm	lm	ll	lm	lm	lm	lm	ll	lm	lm	lm
chr14_20450359	20450359	9	114.032	hh	hk	kk	hk	kk	hh	hh	hh	hk	kk	hk	kk	hh	kk	hk	hk	hh	hk	hk	hk	hk	hh	hk	hk	kk	hh	hh	hk	hh	hk	hk	kk	hk	kk	kk	hk	hk	kk	hk	hk	kk	hh	hk	hh	hh	hh
chr14_14614183	14614183	9	114.52	hh	hk	kk	hh	kk	hh	hh	hh	hk	kk	hk	kk	hh	kk	hk	kk	hh	hk	hk	hk	hk	hh	hk	hk	kk	hh	hh	hk	hh	hk	hk	kk	hk	kk	kk	hk	hk	kk	hk	hk	kk	hh	hk	hh	hh	hh
chr14_14614184	14614184	9	114.52	hh	hk	kk	hh	kk	hh	hh	hh	hk	kk	hk	kk	hh	kk	hk	kk	hh	hk	hk	hk	hk	hh	hk	hk	kk	hh	hh	hk	hh	hk	hk	kk	hk	kk	kk	hk	hk	kk	hk	hk	kk	hh	hk	hh	hh	hh
chr14_8992616	8992616	9	114.64	lm	lm	ll	ll	ll	ll	lm	lm	ll	ll	ll	ll	lm	ll	ll	lm	lm	ll	ll	ll	ll	lm	ll	lm	ll	lm	lm	ll	lm	lm	ll	lm	lm	ll	ll	lm	lm	ll	lm	lm	lm	lm	ll	lm	lm	lm
chr14_14614394	14614394	9	114.88	kk	hk	hh	hk	hh	hk	kk	kk	hk	hh	hk	hh	kk	hh	hk	hk	kk	hk	hk	hk	hk	kk	hk	hk	hh	kk	kk	hk	kk	hk	hk	hh	hk	hh	hh	hk	hk	hh	hk	hk	hh	kk	hk	kk	kk	kk
chr14_14614367	14614367	9	114.88	hh	hk	kk	hk	kk	hk	hh	hh	hk	kk	hk	kk	hh	kk	hk	hk	hh	hk	hk	hk	hk	hh	hk	hk	kk	hh	hh	hk	hh	hk	hk	kk	hk	kk	kk	hk	hk	kk	hk	hk	kk	hh	hk	hh	hh	hh
chr14_14614472	14614472	9	114.999	kk	hk	hh	hk	hh	kk	kk	kk	hk	hh	hk	hh	kk	hh	hk	hk	kk	hk	hk	hk	hk	kk	hk	hk	hh	kk	kk	hk	kk	hk	hk	hh	hk	hh	hh	hk	hk	hh	hk	hk	hh	kk	hk	kk	kk	kk
chr14_14614461	14614461	9	115.116	kk	hk	hh	kk	hh	kk	kk	kk	hk	hh	hk	hh	kk	hh	hk	hh	kk	hk	hk	hk	hk	kk	hk	hk	hh	kk	kk	hk	kk	hk	hk	hh	hk	hh	hh	hk	hk	hh	hk	hk	hh	kk	hk	kk	kk	kk
chr14_18770337	18770337	9	115.601	lm	lm	ll	ll	ll	ll	lm	lm	ll	ll	ll	ll	lm	ll	ll	lm	lm	ll	ll	ll	ll	lm	ll	lm	ll	lm	lm	ll	lm	lm	ll	lm	lm	ll	ll	lm	lm	ll	lm	lm	lm	lm	ll	lm	lm	lm
chr14_18770295	18770295	9	115.72	lm	lm	ll	ll	ll	lm	lm	lm	ll	ll	ll	ll	lm	ll	ll	--	lm	ll	ll	ll	ll	lm	ll	lm	ll	lm	lm	ll	lm	lm	ll	ll	lm	ll	ll	lm	lm	ll	lm	lm	ll	lm	ll	lm	lm	lm
chr14_9332871	9332871	9	115.961	kk	hk	hh	hk	hh	hk	kk	kk	hk	hh	hk	hh	kk	hh	hk	hk	kk	hk	hk	hk	hk	kk	hk	hk	hh	kk	kk	hk	kk	hk	hk	hh	hk	hh	hh	hk	hk	hh	hk	hk	--	kk	hk	kk	kk	kk
chr14_9332625	9332625	9	115.961	kk	hk	hh	hk	hh	hk	kk	kk	hk	hh	hk	hh	kk	hh	hk	hk	kk	hk	hk	hk	hk	kk	hk	hk	hh	kk	kk	hk	kk	hk	hk	hh	hk	hh	hh	hk	hk	hh	hk	hk	hk	kk	hk	kk	kk	kk
chr14_23489218	23489218	9	116.576	lm	lm	ll	ll	ll	ll	lm	lm	ll	ll	ll	ll	lm	ll	ll	lm	lm	ll	ll	ll	ll	lm	ll	lm	ll	lm	lm	ll	lm	lm	ll	ll	lm	ll	ll	lm	lm	ll	lm	lm	lm	lm	ll	lm	lm	lm
chr14_26518769	26518769	9	117.838	lm	lm	ll	ll	ll	ll	lm	lm	ll	ll	ll	ll	lm	ll	lm	lm	lm	ll	ll	ll	ll	lm	ll	lm	ll	lm	lm	ll	lm	lm	ll	lm	lm	lm	ll	lm	lm	ll	lm	lm	lm	lm	ll	lm	lm	lm
chr14_26559922	26559922	9	118.103	lm	lm	ll	ll	ll	ll	lm	lm	ll	ll	ll	ll	lm	ll	lm	lm	lm	ll	ll	ll	ll	lm	ll	lm	ll	lm	lm	ll	lm	lm	ll	lm	lm	lm	ll	lm	lm	ll	lm	lm	lm	lm	ll	lm	lm	lm
chr14_26559925	26559925	9	118.103	lm	lm	ll	ll	ll	ll	lm	lm	ll	ll	ll	ll	lm	ll	lm	lm	lm	ll	ll	ll	ll	lm	ll	lm	ll	lm	lm	ll	lm	lm	ll	lm	lm	lm	ll	lm	lm	ll	lm	lm	lm	lm	ll	lm	lm	lm
chr14_26559888	26559888	9	118.103	lm	lm	ll	ll	ll	ll	lm	lm	ll	ll	ll	ll	lm	ll	lm	lm	lm	ll	ll	ll	ll	lm	ll	lm	ll	lm	lm	ll	lm	lm	ll	lm	lm	lm	ll	lm	lm	ll	lm	lm	lm	lm	ll	lm	lm	lm
chr14_26973801	26973801	9	118.343	ll	ll	lm	lm	lm	lm	ll	ll	lm	lm	lm	lm	ll	lm	ll	ll	ll	lm	lm	lm	lm	ll	lm	ll	lm	ll	ll	lm	ll	ll	lm	ll	ll	ll	lm	ll	ll	lm	ll	ll	ll	ll	lm	ll	ll	ll
chr14_26973818	26973818	9	118.462	kk	hk	hh	hk	hh	hk	kk	kk	hk	hh	hh	hh	kk	hh	kk	hk	kk	hk	hk	hk	hk	kk	hk	hk	hk	kk	kk	hk	kk	hk	hk	hk	hk	hk	hh	hk	hk	hh	hk	hk	hk	kk	hk	kk	kk	kk
chr14_27207147	27207147	9	118.826	lm	lm	ll	ll	ll	ll	lm	lm	ll	ll	ll	ll	lm	ll	lm	lm	lm	ll	ll	ll	ll	lm	ll	lm	ll	lm	lm	ll	lm	lm	ll	lm	lm	lm	ll	lm	lm	ll	lm	lm	lm	lm	ll	lm	lm	lm
chr14_27448420	27448420	9	119.369	kk	hk	hh	hk	hh	hk	kk	kk	hk	hh	hh	hh	kk	hh	kk	hk	kk	hk	hk	hk	hk	kk	hk	hk	hk	kk	kk	hk	kk	hk	hk	hk	hk	hk	hh	hk	hk	hh	hk	hk	hk	kk	hk	kk	kk	kk
chr14_27716922	27716922	9	119.516	ll	ll	lm	lm	lm	lm	ll	ll	lm	lm	lm	lm	ll	lm	ll	ll	ll	lm	lm	lm	lm	ll	lm	ll	lm	ll	ll	lm	ll	ll	lm	ll	ll	ll	lm	ll	ll	lm	ll	ll	ll	ll	lm	ll	ll	ll
chr14_27631183	27631183	9	119.661	kk	hk	hh	hk	hh	hk	kk	kk	hk	hh	hh	hh	kk	hh	kk	hk	kk	hk	hk	hk	hk	kk	hk	hk	hk	kk	kk	hk	kk	hk	hk	hk	hk	hk	hh	hk	hk	hh	hk	hk	hk	kk	hk	kk	kk	kk
chr14_28741068	28741068	9	121.233	lm	lm	ll	ll	ll	ll	ll	lm	lm	ll	lm	ll	lm	lm	lm	lm	lm	ll	ll	ll	ll	lm	ll	lm	ll	lm	lm	ll	lm	ll	ll	lm	lm	lm	ll	lm	lm	ll	lm	lm	lm	ll	lm	lm	lm	lm
chr14_29099302	29099302	9	122.382	lm	lm	ll	ll	ll	ll	ll	lm	lm	ll	lm	ll	lm	lm	lm	lm	lm	ll	ll	ll	ll	lm	ll	lm	ll	lm	lm	ll	lm	ll	ll	lm	lm	lm	ll	lm	lm	ll	lm	lm	lm	ll	lm	lm	lm	lm
chr14_29580805	29580805	9	123.127	ll	ll	lm	lm	lm	lm	lm	ll	ll	lm	ll	lm	ll	ll	ll	ll	ll	lm	lm	lm	lm	ll	lm	ll	lm	ll	ll	lm	ll	--	lm	ll	ll	ll	lm	ll	ll	lm	ll	ll	ll	lm	ll	ll	ll	ll
chr14_29636687	29636687	9	123.49	lm	lm	ll	ll	ll	ll	ll	lm	lm	ll	lm	ll	lm	lm	lm	lm	lm	ll	ll	ll	ll	lm	ll	lm	ll	lm	lm	ll	lm	lm	ll	lm	lm	lm	ll	lm	lm	ll	lm	lm	lm	ll	lm	lm	lm	lm
chr14_29636649	29636649	9	123.854	ll	ll	lm	lm	lm	lm	lm	ll	ll	lm	ll	lm	ll	ll	ll	ll	ll	lm	lm	lm	lm	ll	lm	ll	lm	ll	ll	lm	ll	--	lm	ll	ll	ll	lm	ll	ll	lm	ll	ll	ll	lm	ll	ll	ll	ll
chr14_29740339	29740339	9	125	ll	ll	lm	lm	lm	lm	lm	ll	ll	lm	--	lm	ll	ll	ll	ll	ll	lm	lm	lm	lm	ll	lm	ll	lm	ll	ll	lm	ll	ll	lm	ll	ll	ll	lm	ll	ll	lm	ll	ll	ll	lm	ll	ll	ll	ll
chr14_29740360	29740360	9	125	ll	ll	lm	lm	lm	lm	lm	ll	--	lm	lm	lm	ll	ll	ll	ll	ll	lm	lm	lm	lm	ll	lm	ll	lm	ll	ll	lm	ll	ll	lm	ll	ll	ll	lm	ll	ll	lm	ll	ll	ll	lm	ll	ll	ll	ll
chr14_29740346	29740346	9	125	ll	ll	lm	lm	lm	lm	lm	ll	lm	lm	lm	lm	ll	ll	ll	ll	ll	lm	lm	lm	lm	ll	lm	ll	lm	ll	ll	lm	ll	ll	lm	ll	ll	ll	lm	ll	ll	lm	ll	ll	ll	--	ll	ll	ll	ll
chr14_29723228	29723228	9	125.745	ll	ll	lm	lm	lm	lm	lm	ll	ll	lm	ll	lm	ll	ll	ll	ll	ll	lm	lm	lm	lm	ll	lm	ll	lm	ll	ll	lm	ll	ll	lm	ll	ll	ll	lm	ll	ll	lm	ll	ll	ll	lm	ll	ll	ll	ll
chr14_29723222	29723222	9	125.865	ll	ll	lm	lm	lm	lm	lm	ll	ll	lm	ll	lm	ll	ll	ll	ll	ll	lm	lm	lm	lm	ll	lm	ll	lm	ll	ll	lm	ll	ll	lm	ll	ll	ll	lm	ll	ll	lm	ll	ll	ll	lm	ll	ll	ll	ll
chr14_29761208	29761208	9	126.611	ll	ll	lm	lm	lm	lm	lm	ll	lm	lm	lm	lm	ll	ll	ll	ll	ll	lm	lm	lm	lm	ll	lm	ll	lm	ll	ll	lm	ll	ll	lm	ll	ll	ll	lm	ll	ll	lm	ll	ll	ll	ll	ll	ll	ll	ll
chr14_29811673	29811673	9	127.621	lm	lm	ll	ll	ll	ll	ll	lm	ll	ll	ll	ll	lm	lm	lm	lm	lm	ll	ll	ll	ll	lm	ll	lm	ll	lm	lm	ll	lm	lm	ll	lm	lm	lm	ll	lm	lm	ll	lm	lm	lm	lm	lm	lm	lm	lm
chr14_29811617	29811617	9	127.74	lm	lm	ll	ll	ll	ll	ll	lm	ll	ll	ll	ll	lm	--	lm	lm	lm	ll	ll	ll	ll	lm	ll	lm	ll	lm	lm	ll	lm	lm	ll	lm	lm	lm	ll	lm	lm	ll	lm	lm	lm	lm	lm	lm	lm	lm
chr14_29977250	29977250	9	128.617	lm	lm	ll	ll	ll	ll	--	lm	ll	ll	ll	ll	lm	ll	lm	lm	lm	ll	ll	ll	ll	lm	ll	lm	ll	lm	lm	ll	lm	lm	ll	lm	lm	lm	ll	lm	lm	ll	lm	lm	lm	lm	lm	lm	lm	lm
chr14_29977360	29977360	9	128.88	kk	hk	hh	hk	hh	hk	kk	kk	hk	hh	hh	hh	kk	hh	kk	hk	kk	hk	hk	hk	hk	kk	hk	hk	hk	kk	kk	hk	kk	hk	hk	hk	hk	hk	hh	hk	hk	hh	hk	hk	hk	kk	hk	kk	kk	kk
chr14_29977298	29977298	9	129.266	ll	ll	lm	lm	lm	lm	ll	ll	lm	lm	lm	lm	ll	lm	ll	ll	ll	lm	lm	lm	lm	ll	lm	ll	lm	ll	ll	lm	ll	ll	lm	ll	ll	ll	lm	ll	ll	lm	ll	ll	ll	ll	ll	ll	ll	ll
chr14_30271619	30271619	9	129.506	ll	ll	lm	lm	lm	lm	ll	ll	lm	lm	lm	lm	ll	lm	ll	ll	ll	lm	lm	lm	lm	ll	lm	ll	lm	ll	ll	lm	ll	ll	lm	ll	ll	ll	lm	ll	ll	lm	ll	ll	ll	ll	ll	ll	ll	ll
chr14_30650964	30650964	9	129.995	lm	lm	ll	ll	ll	ll	lm	lm	ll	ll	ll	ll	lm	ll	lm	lm	lm	ll	ll	ll	ll	lm	ll	lm	ll	lm	lm	ll	lm	lm	ll	lm	lm	lm	ll	lm	lm	ll	lm	lm	lm	lm	lm	lm	lm	lm
chr14_30917010	30917010	9	131.005	hk	kk	hk	hh	hk	hh	hk	hk	hh	hk	hk	hk	hk	hk	hk	kk	hk	hh	hh	hh	hh	hk	hh	kk	hh	hk	hk	hh	hk	kk	hk	kk	kk	kk	hk	kk	kk	hk	kk	kk	kk	hk	hh	hk	hk	hk
chr14_31208484	31208484	9	131.246	lm	lm	ll	ll	ll	ll	lm	lm	ll	ll	ll	ll	lm	ll	lm	lm	lm	ll	ll	ll	ll	lm	ll	lm	ll	lm	lm	ll	lm	lm	ll	lm	lm	lm	ll	lm	lm	ll	lm	lm	lm	lm	ll	lm	lm	lm
chr14_30939370	30939370	9	131.456	hk	hh	hk	kk	hk	kk	hk	hk	kk	hk	hk	hk	hk	hk	hk	hh	hk	kk	kk	kk	kk	hk	kk	hh	kk	hk	hk	kk	hk	hh	hk	hh	hh	hh	hk	hh	hh	hk	hh	hh	hh	hk	kk	hk	hk	hk
chr14_31208702	31208702	9	131.783	hh	hk	kk	hk	kk	hk	hh	hh	hk	kk	kk	kk	hh	kk	hh	hk	hh	hk	hk	hk	hk	hh	hk	hk	hk	hh	hh	hk	hh	hk	kk	hk	hk	hk	kk	hk	hk	kk	hk	hk	hk	hh	hk	hh	hh	hh
chr6_35444245	35444245	9	132.394	ll	ll	lm	lm	lm	lm	ll	ll	lm	lm	lm	lm	ll	lm	ll	ll	ll	lm	lm	lm	lm	ll	lm	ll	lm	ll	ll	lm	ll	ll	lm	ll	ll	ll	lm	ll	ll	lm	ll	ll	ll	ll	lm	ll	ll	ll
chr14_31862666	31862666	9	134.726	ll	ll	lm	lm	lm	lm	ll	ll	lm	lm	lm	lm	ll	lm	ll	ll	ll	lm	lm	lm	lm	ll	lm	ll	lm	ll	ll	lm	ll	ll	lm	ll	ll	ll	lm	ll	ll	lm	ll	ll	ll	ll	lm	ll	ll	ll
chr14_32269497	32269497	9	136.296	ll	ll	lm	lm	lm	lm	ll	ll	lm	lm	lm	lm	ll	lm	ll	ll	ll	lm	lm	lm	lm	ll	lm	ll	lm	ll	ll	lm	ll	ll	lm	ll	ll	ll	lm	ll	ll	lm	ll	ll	ll	ll	lm	ll	ll	ll
chr14_32269533	32269533	9	136.296	ll	ll	lm	lm	lm	lm	ll	ll	lm	lm	lm	lm	ll	lm	ll	ll	ll	lm	lm	lm	lm	ll	lm	ll	lm	ll	ll	lm	ll	ll	lm	ll	ll	ll	lm	ll	ll	lm	ll	ll	ll	ll	lm	ll	ll	ll
chr14_32269511	32269511	9	136.296	ll	ll	lm	lm	lm	lm	ll	ll	lm	lm	lm	lm	ll	lm	ll	ll	ll	lm	lm	lm	lm	ll	lm	ll	lm	ll	ll	lm	ll	ll	lm	ll	ll	ll	lm	ll	ll	lm	ll	ll	ll	ll	lm	ll	ll	ll
chr14_31741418	31741418	9	137.172	ll	ll	lm	lm	lm	lm	ll	ll	lm	lm	lm	lm	ll	lm	ll	ll	ll	lm	lm	lm	lm	ll	lm	ll	lm	ll	ll	lm	ll	ll	lm	ll	ll	ll	lm	ll	ll	lm	ll	ll	ll	ll	lm	ll	ll	ll
chr14_31761487	31761487	9	137.291	ll	ll	lm	lm	lm	lm	ll	ll	lm	lm	lm	lm	ll	lm	ll	ll	ll	lm	lm	lm	lm	ll	lm	ll	lm	ll	ll	lm	ll	ll	lm	ll	ll	ll	lm	ll	ll	lm	ll	ll	ll	ll	lm	ll	ll	ll
chr14_31807184	31807184	9	137.532	lm	lm	ll	ll	ll	ll	lm	lm	ll	ll	ll	ll	lm	ll	lm	lm	lm	ll	ll	ll	ll	lm	ll	lm	ll	lm	lm	ll	lm	lm	ll	lm	lm	lm	ll	lm	lm	ll	lm	lm	lm	lm	ll	lm	lm	lm
chr14_31893033	31893033	9	137.772	lm	lm	ll	ll	ll	ll	lm	lm	ll	ll	ll	ll	lm	ll	lm	lm	lm	ll	ll	ll	ll	lm	ll	lm	ll	lm	lm	ll	lm	lm	ll	lm	lm	lm	ll	lm	lm	ll	lm	lm	lm	lm	ll	lm	lm	lm
chr4_1747781	1747781	9	144.427	lm	lm	ll	ll	ll	ll	lm	lm	ll	ll	ll	ll	lm	ll	lm	lm	lm	ll	ll	ll	ll	lm	ll	lm	ll	lm	lm	ll	lm	lm	ll	lm	lm	lm	ll	lm	lm	ll	lm	lm	lm	lm	ll	lm	lm	lm
chr14_792723	792723	9	167.971	lm	lm	ll	lm	ll	lm	lm	lm	ll	ll	ll	ll	lm	ll	ll	ll	lm	ll	ll	ll	ll	lm	ll	ll	ll	lm	lm	lm	lm	lm	ll	ll	ll	ll	lm	ll	lm	ll	lm	lm	ll	lm	ll	lm	lm	lm
chr7_32744648	32744648	9	173.666	lm	lm	ll	lm	ll	lm	lm	lm	ll	ll	ll	ll	lm	ll	ll	ll	lm	ll	ll	ll	ll	lm	ll	ll	lm	lm	lm	lm	lm	lm	ll	ll	ll	ll	lm	ll	lm	ll	lm	lm	--	lm	ll	lm	lm	lm
chr7_32744705	32744705	9	175.383	lm	lm	ll	lm	ll	lm	lm	lm	ll	ll	ll	ll	lm	ll	ll	ll	lm	ll	ll	ll	ll	lm	ll	ll	lm	lm	lm	lm	lm	lm	ll	ll	ll	ll	lm	ll	lm	ll	lm	lm	--	lm	ll	lm	lm	lm
chr7_32744710	32744710	9	176.809	lm	lm	ll	lm	ll	lm	lm	lm	ll	ll	ll	ll	lm	ll	ll	ll	lm	ll	ll	ll	ll	lm	ll	ll	lm	lm	lm	lm	lm	lm	ll	ll	ll	ll	lm	ll	lm	ll	lm	lm	--	lm	ll	lm	lm	lm
chr8_26265023	26265023	9	184.8	ll	ll	lm	ll	lm	ll	ll	ll	lm	lm	lm	lm	ll	lm	lm	lm	ll	lm	lm	lm	lm	ll	lm	lm	ll	ll	ll	ll	ll	ll	lm	lm	lm	lm	ll	lm	ll	lm	ll	ll	--	ll	lm	ll	ll	ll
chr12_25140940	25140940	10	0	lm	lm	ll	lm	ll	ll	lm	ll	lm	ll	ll	lm	ll	ll	lm	ll	ll	ll	lm	lm	lm	ll	lm	ll	lm	ll	lm	lm	lm	ll	ll	lm	lm	ll	lm	lm	lm	lm	ll	ll	lm	lm	ll	ll	lm	ll
chr12_25140899	25140899	10	5.56075	lm	lm	ll	lm	ll	ll	lm	ll	lm	ll	ll	lm	ll	ll	lm	ll	ll	ll	lm	lm	lm	ll	lm	ll	lm	ll	lm	lm	lm	ll	ll	lm	lm	ll	lm	lm	lm	lm	ll	ll	lm	lm	ll	ll	lm	ll
chr12_24760608	24760608	10	8.14996	lm	lm	ll	lm	ll	ll	lm	ll	lm	ll	ll	lm	ll	ll	lm	ll	lm	ll	lm	ll	lm	ll	lm	ll	lm	ll	ll	lm	lm	ll	ll	ll	lm	ll	lm	lm	ll	ll	lm	ll	ll	lm	lm	ll	lm	ll
chr12_19184465	19184465	10	10.9385	lm	lm	ll	lm	ll	ll	lm	ll	lm	ll	ll	lm	ll	ll	lm	ll	lm	ll	lm	ll	lm	ll	lm	ll	lm	ll	ll	lm	lm	ll	ll	ll	lm	ll	lm	lm	ll	ll	lm	ll	ll	lm	lm	ll	lm	ll
chr12_9167754	9167754	10	12.2182	hk	hk	hk	kk	hh	hk	kk	hh	kk	hk	hk	hk	hk	hh	hk	hk	hk	hk	kk	hk	hk	hh	hk	hk	kk	hk	hk	kk	kk	hh	hh	hk	kk	hh	kk	hk	hk	kk	hk	hk	kk	hk	kk	hk	kk	hk
chr12_10562910	10562910	10	12.6949	ll	ll	lm	ll	lm	lm	ll	lm	ll	lm	lm	ll	ll	lm	ll	lm	ll	lm	ll	lm	ll	lm	ll	lm	ll	lm	lm	ll	ll	lm	lm	lm	ll	lm	ll	ll	lm	lm	ll	lm	lm	ll	ll	lm	ll	lm
chr12_10359027	10359027	10	12.8479	ll	ll	lm	ll	lm	lm	ll	lm	ll	lm	lm	ll	ll	lm	ll	lm	ll	lm	ll	lm	ll	lm	ll	lm	ll	lm	lm	ll	ll	lm	lm	lm	ll	lm	ll	ll	lm	lm	ll	lm	lm	ll	ll	lm	ll	lm
chr12_10359064	10359064	10	13.1563	ll	ll	lm	ll	lm	lm	ll	lm	ll	lm	lm	ll	ll	lm	ll	lm	ll	lm	ll	lm	ll	lm	ll	lm	ll	lm	lm	ll	ll	lm	lm	lm	ll	lm	ll	ll	lm	lm	ll	lm	lm	ll	ll	lm	ll	lm
chr12_7287587	7287587	10	13.8489	ll	ll	lm	ll	lm	lm	ll	lm	ll	lm	lm	ll	lm	lm	ll	lm	ll	lm	ll	lm	ll	lm	ll	lm	ll	lm	lm	ll	ll	lm	lm	lm	ll	lm	ll	ll	lm	ll	ll	lm	--	ll	ll	lm	ll	lm
chr10_6161984	6161984	10	14.9047	ll	ll	lm	ll	lm	lm	ll	lm	ll	lm	lm	ll	lm	lm	ll	lm	ll	lm	ll	lm	ll	lm	ll	lm	ll	lm	lm	ll	ll	lm	lm	lm	ll	lm	ll	ll	lm	ll	--	lm	ll	ll	ll	lm	ll	lm
chr12_6506758	6506758	10	16.2199	kk	kk	hh	hk	hk	hh	hk	hk	hk	hh	hh	kk	hh	hk	kk	hh	kk	hh	hk	hh	kk	hk	kk	hh	hk	hh	hh	hk	hk	hk	hk	hh	hk	hk	hk	kk	hh	hh	hk	hh	kk	kk	hk	hh	hk	hh
chr12_6504621	6504621	10	17.154	ll	ll	lm	ll	lm	lm	ll	lm	ll	lm	lm	ll	lm	lm	ll	lm	ll	lm	ll	lm	ll	lm	ll	lm	ll	lm	lm	ll	ll	lm	lm	lm	ll	lm	ll	ll	lm	ll	ll	lm	lm	ll	ll	lm	ll	lm
chr15_36278975	36278975	10	17.448	ll	ll	lm	ll	lm	lm	ll	lm	ll	lm	lm	ll	ll	lm	ll	lm	ll	lm	ll	lm	ll	lm	ll	lm	ll	lm	lm	ll	ll	lm	lm	lm	ll	lm	ll	ll	lm	lm	ll	lm	lm	ll	ll	lm	ll	lm
chr12_6558744	6558744	10	17.6402	ll	ll	lm	ll	lm	lm	ll	lm	ll	lm	lm	ll	lm	lm	ll	lm	ll	lm	ll	lm	ll	lm	ll	lm	ll	lm	lm	ll	ll	lm	lm	lm	ll	lm	ll	ll	lm	ll	ll	lm	lm	ll	ll	lm	ll	lm
chr15_36278975	36278975	10	20.6087	ll	ll	lm	ll	lm	lm	ll	lm	ll	lm	lm	ll	ll	lm	ll	lm	ll	lm	ll	lm	ll	lm	ll	lm	ll	lm	lm	ll	ll	lm	lm	lm	ll	lm	ll	ll	lm	lm	ll	lm	lm	ll	ll	lm	ll	lm
chr12_20147299	20147299	10	23.6059	ll	ll	lm	ll	lm	lm	ll	lm	ll	lm	lm	ll	ll	lm	ll	lm	ll	lm	ll	lm	ll	lm	ll	lm	ll	lm	lm	ll	ll	lm	lm	lm	ll	lm	ll	ll	lm	lm	ll	lm	lm	ll	ll	lm	ll	lm
chr12_19910423	19910423	10	25.0811	ll	ll	lm	ll	lm	lm	ll	lm	ll	lm	lm	ll	ll	lm	ll	lm	ll	lm	ll	lm	ll	lm	ll	lm	ll	lm	lm	ll	ll	lm	lm	lm	ll	lm	ll	ll	lm	lm	ll	lm	lm	ll	ll	lm	ll	lm
chr12_19910428	19910428	10	25.0811	ll	ll	lm	ll	lm	lm	ll	lm	ll	lm	lm	ll	ll	lm	ll	lm	ll	lm	ll	lm	ll	lm	ll	lm	ll	lm	lm	ll	ll	lm	lm	lm	ll	lm	ll	ll	lm	lm	ll	lm	lm	ll	ll	lm	ll	lm
chr12_19201191	19201191	10	25.8718	ll	ll	lm	ll	lm	lm	ll	lm	ll	lm	lm	ll	ll	lm	ll	lm	ll	lm	ll	lm	ll	lm	ll	lm	ll	lm	lm	ll	ll	lm	lm	lm	ll	lm	ll	ll	lm	lm	ll	lm	lm	ll	ll	lm	ll	lm
chr12_19201103	19201103	10	25.8718	ll	ll	lm	ll	lm	lm	ll	lm	ll	lm	lm	ll	ll	lm	ll	lm	ll	lm	ll	lm	ll	lm	ll	lm	ll	lm	lm	ll	ll	lm	lm	lm	ll	lm	ll	ll	lm	lm	ll	lm	lm	ll	ll	lm	ll	lm
chr12_18873614	18873614	10	26.0256	ll	ll	lm	ll	lm	lm	ll	lm	ll	lm	lm	ll	ll	lm	ll	lm	ll	lm	ll	lm	ll	lm	ll	lm	ll	lm	lm	ll	ll	lm	lm	lm	ll	lm	ll	ll	lm	lm	ll	lm	lm	ll	ll	lm	ll	lm
chr12_19756080	19756080	10	26.334	ll	ll	lm	ll	lm	lm	ll	lm	ll	lm	lm	ll	ll	lm	ll	lm	ll	lm	ll	lm	ll	lm	ll	lm	ll	lm	lm	ll	ll	lm	lm	lm	ll	lm	ll	ll	lm	lm	ll	lm	lm	ll	ll	lm	ll	lm
chr12_19035824	19035824	10	27.0355	ll	ll	lm	ll	lm	lm	ll	lm	ll	lm	lm	ll	lm	lm	ll	lm	ll	lm	ll	lm	ll	lm	ll	lm	ll	lm	lm	ll	ll	lm	lm	lm	ll	lm	ll	ll	lm	ll	lm	lm	ll	ll	ll	lm	ll	lm
chr5_32357628	32357628	10	27.755	ll	ll	lm	ll	lm	lm	ll	lm	ll	lm	lm	ll	lm	lm	ll	lm	ll	lm	ll	lm	ll	lm	ll	lm	ll	lm	lm	ll	ll	lm	lm	lm	ll	lm	ll	ll	lm	ll	lm	lm	ll	ll	ll	lm	ll	lm
chr12_16519874	16519874	10	28.7325	hh	hh	kk	hk	kk	kk	hk	hk	hk	kk	kk	hh	hk	hk	hh	kk	hh	hk	hk	kk	hh	hk	hh	kk	hk	kk	kk	hk	hh	hk	hk	kk	hk	hk	hk	hk	kk	kk	hk	kk	hk	hk	hk	kk	hk	kk
chr12_19037065	19037065	10	29.0849	lm	lm	ll	lm	ll	ll	lm	ll	lm	ll	ll	lm	ll	ll	lm	ll	lm	ll	lm	ll	lm	ll	lm	ll	lm	ll	ll	lm	lm	ll	ll	ll	lm	ll	lm	lm	ll	ll	lm	ll	ll	lm	lm	ll	lm	ll
chr12_19037062	19037062	10	29.0849	lm	lm	ll	lm	ll	ll	lm	ll	lm	ll	ll	lm	ll	ll	lm	ll	lm	ll	lm	ll	lm	ll	lm	ll	lm	ll	ll	lm	lm	ll	ll	ll	lm	ll	lm	lm	ll	ll	lm	ll	ll	lm	lm	ll	lm	ll
chr12_17029231	17029231	10	29.8748	lm	lm	ll	lm	ll	ll	lm	ll	lm	ll	ll	lm	ll	ll	lm	ll	lm	ll	lm	ll	lm	ll	lm	ll	lm	ll	ll	lm	lm	ll	ll	ll	lm	ll	lm	lm	ll	ll	lm	ll	lm	lm	lm	ll	lm	ll
chr12_20126290	20126290	10	30.8306	lm	lm	ll	lm	ll	ll	lm	ll	lm	ll	ll	lm	ll	ll	lm	ll	lm	ll	lm	ll	lm	ll	lm	ll	lm	ll	ll	lm	lm	ll	ll	ll	lm	ll	lm	lm	ll	ll	lm	ll	lm	lm	lm	ll	lm	ll
chr12_20126359	20126359	10	31.1391	lm	lm	ll	lm	ll	ll	lm	ll	lm	ll	ll	lm	ll	ll	lm	ll	lm	ll	lm	ll	lm	ll	lm	ll	lm	ll	ll	lm	lm	ll	ll	ll	lm	ll	lm	lm	ll	ll	lm	ll	lm	lm	lm	ll	lm	ll
chr12_20126390	20126390	10	31.1391	lm	lm	ll	lm	ll	ll	lm	ll	lm	ll	ll	lm	ll	ll	lm	ll	lm	ll	lm	ll	lm	ll	lm	ll	lm	ll	ll	lm	lm	ll	ll	ll	lm	ll	lm	lm	ll	lm	ll	ll	lm	lm	lm	ll	lm	ll
chr12_22464414	22464414	10	32.0948	lm	lm	ll	lm	ll	ll	lm	ll	lm	ll	ll	lm	ll	ll	lm	ll	lm	ll	lm	ll	lm	ll	lm	ll	lm	ll	ll	lm	lm	ll	ll	ll	lm	ll	lm	lm	ll	ll	lm	ll	lm	lm	lm	ll	lm	ll
chr12_23806710	23806710	10	32.0948	lm	lm	ll	lm	ll	ll	lm	ll	lm	ll	ll	lm	ll	ll	lm	ll	lm	ll	lm	ll	lm	ll	lm	ll	lm	ll	ll	lm	lm	ll	ll	ll	lm	ll	lm	lm	ll	ll	lm	ll	lm	lm	lm	ll	lm	ll
chr12_23897052	23897052	10	32.5612	lm	lm	ll	lm	ll	ll	lm	ll	lm	ll	ll	lm	ll	ll	lm	ll	lm	ll	lm	ll	lm	ll	lm	ll	lm	ll	ll	lm	lm	ll	ll	ll	lm	ll	lm	lm	ll	ll	lm	ll	lm	lm	lm	ll	lm	ll
chr12_22200264	22200264	10	33.188	ll	ll	lm	ll	lm	lm	ll	lm	ll	lm	lm	ll	lm	lm	ll	lm	ll	lm	ll	lm	ll	lm	ll	lm	ll	lm	lm	ll	ll	lm	lm	lm	ll	lm	ll	ll	lm	lm	ll	lm	ll	ll	ll	lm	ll	lm
chr12_24281965	24281965	10	33.4964	hh	hh	kk	hk	kk	kk	hk	hk	hk	kk	kk	hh	hk	hk	hh	kk	hh	hk	hh	kk	hh	hk	hh	kk	hk	kk	kk	hk	hh	hk	hk	kk	hk	hk	hk	hk	kk	kk	hk	kk	hk	hk	hk	kk	hk	kk
chr12_24603731	24603731	10	33.8048	ll	ll	lm	ll	lm	lm	ll	lm	ll	lm	lm	ll	lm	lm	ll	lm	lm	lm	ll	ll	ll	lm	ll	lm	ll	lm	ll	ll	ll	lm	lm	ll	ll	lm	ll	ll	ll	ll	lm	lm	ll	ll	lm	lm	ll	lm
chr12_25172421	25172421	10	35.2756	ll	ll	lm	ll	lm	lm	ll	lm	ll	lm	lm	ll	lm	lm	ll	lm	--	lm	ll	lm	ll	lm	ll	lm	ll	lm	lm	ll	ll	lm	lm	ll	ll	lm	ll	ll	lm	ll	lm	lm	ll	ll	ll	lm	ll	lm
chr12_25172411	25172411	10	35.4286	ll	ll	lm	ll	lm	lm	ll	lm	ll	lm	lm	ll	lm	lm	ll	lm	ll	lm	ll	lm	ll	lm	ll	lm	ll	lm	lm	ll	ll	lm	lm	ll	ll	lm	ll	ll	lm	ll	lm	lm	ll	ll	ll	lm	ll	lm
chr12_25334579	25334579	10	38.8407	lm	lm	ll	lm	ll	ll	lm	ll	lm	ll	ll	lm	lm	ll	lm	ll	lm	ll	lm	ll	lm	ll	lm	ll	lm	ll	ll	lm	lm	ll	ll	ll	lm	ll	lm	lm	ll	ll	lm	ll	ll	lm	lm	ll	lm	ll
chr12_25334555	25334555	10	41.4299	ll	ll	lm	ll	lm	lm	ll	lm	ll	lm	lm	ll	ll	lm	ll	lm	ll	lm	ll	lm	ll	lm	ll	lm	ll	lm	lm	ll	ll	lm	lm	lm	ll	lm	ll	ll	lm	lm	ll	lm	lm	ll	ll	lm	ll	lm
chr12_25334549	25334549	10	41.4299	ll	ll	lm	ll	lm	lm	ll	lm	ll	lm	lm	ll	ll	lm	ll	lm	ll	lm	ll	lm	ll	lm	ll	lm	ll	lm	lm	ll	ll	lm	lm	lm	ll	lm	ll	ll	lm	lm	ll	lm	lm	ll	ll	lm	ll	lm
chr12_25380825	25380825	10	42.5544	lm	lm	ll	lm	ll	ll	lm	ll	lm	ll	ll	lm	ll	ll	lm	ll	ll	ll	lm	lm	lm	ll	lm	ll	lm	ll	lm	lm	lm	ll	ll	lm	lm	ll	lm	lm	lm	lm	ll	ll	lm	lm	ll	ll	lm	ll
chr12_24909450	24909450	10	43.1812	lm	lm	ll	lm	ll	ll	lm	ll	lm	ll	ll	lm	ll	ll	lm	ll	lm	ll	lm	ll	lm	ll	lm	ll	lm	ll	ll	lm	lm	ll	ll	lm	lm	ll	lm	lm	ll	lm	lm	ll	ll	lm	lm	ll	lm	ll
chr12_25380842	25380842	10	43.6475	lm	lm	ll	lm	ll	ll	lm	ll	lm	ll	ll	lm	ll	ll	lm	ll	lm	ll	lm	ll	lm	ll	lm	ll	lm	ll	ll	lm	lm	ll	ll	--	lm	ll	lm	lm	ll	lm	lm	ll	ll	lm	lm	ll	lm	ll
chr12_25381082	25381082	10	44.1139	lm	lm	ll	lm	ll	ll	lm	ll	lm	ll	ll	lm	ll	ll	lm	ll	lm	ll	lm	ll	lm	ll	lm	ll	lm	ll	ll	lm	lm	ll	ll	ll	lm	ll	lm	lm	ll	lm	lm	ll	ll	lm	lm	ll	lm	ll
chr12_25464711	25464711	10	44.9038	lm	lm	ll	lm	ll	ll	lm	ll	lm	ll	ll	lm	ll	ll	lm	ll	lm	ll	lm	ll	lm	ll	lm	ll	lm	ll	ll	lm	lm	ll	ll	lm	lm	ll	lm	lm	ll	lm	ll	ll	lm	ll	lm	ll	lm	ll
chr12_24875451	24875451	10	45.3526	hh	hh	kk	hk	kk	kk	hk	hk	hk	kk	kk	hh	kk	hk	hh	kk	hh	hk	hh	kk	hh	hk	hh	kk	hk	kk	kk	hk	hh	hk	hk	hk	hk	hk	hk	hk	kk	hk	--	kk	hh	kk	hk	kk	hk	kk
chr12_24760668	24760668	10	46.4584	ll	ll	lm	ll	lm	lm	ll	lm	ll	lm	lm	ll	ll	lm	ll	lm	ll	lm	ll	lm	ll	lm	ll	lm	ll	lm	lm	ll	ll	lm	lm	lm	ll	lm	ll	ll	lm	lm	ll	lm	lm	ll	ll	lm	ll	lm
chr12_24760671	24760671	10	46.4584	ll	ll	lm	ll	lm	lm	ll	lm	ll	lm	lm	ll	lm	lm	ll	lm	lm	lm	ll	ll	ll	lm	ll	lm	ll	lm	ll	ll	ll	lm	lm	ll	ll	lm	ll	ll	ll	ll	lm	lm	ll	ll	lm	lm	ll	lm
chr12_26126555	26126555	10	48.2881	ll	ll	lm	ll	lm	lm	ll	lm	ll	lm	lm	ll	lm	lm	ll	lm	lm	lm	ll	lm	ll	lm	ll	lm	ll	lm	lm	ll	ll	lm	lm	ll	ll	lm	ll	ll	lm	ll	lm	lm	ll	ll	ll	lm	ll	lm
chr8_1582527	1582527	10	49.7589	ll	ll	lm	ll	lm	lm	ll	lm	ll	lm	lm	ll	lm	lm	ll	lm	lm	lm	ll	lm	ll	lm	ll	lm	ll	lm	lm	ll	ll	lm	lm	ll	ll	lm	ll	ll	lm	ll	lm	lm	ll	ll	ll	lm	ll	lm
chr12_27961180	27961180	10	51.5886	lm	lm	ll	lm	ll	ll	lm	ll	lm	ll	ll	lm	ll	ll	lm	ll	ll	ll	lm	ll	lm	ll	lm	ll	lm	ll	ll	lm	lm	ll	ll	lm	lm	ll	lm	lm	ll	lm	ll	ll	lm	lm	lm	ll	lm	ll
chr12_28813737	28813737	10	52.5452	ll	ll	lm	ll	lm	lm	ll	lm	ll	lm	lm	ll	lm	lm	ll	lm	lm	lm	ll	lm	ll	lm	ll	lm	ll	lm	lm	ll	ll	lm	lm	ll	ll	lm	ll	ll	lm	ll	lm	lm	ll	ll	ll	lm	ll	lm
chr12_29093600	29093600	10	53.336	ll	ll	lm	ll	lm	lm	ll	lm	ll	lm	lm	ll	lm	lm	ll	lm	lm	lm	ll	lm	ll	lm	ll	lm	ll	lm	lm	ll	ll	lm	lm	ll	ll	lm	ll	ll	lm	ll	lm	lm	ll	ll	ll	lm	ll	lm
chr5_22338416	22338416	10	54.1259	ll	ll	lm	ll	lm	lm	ll	lm	ll	lm	lm	ll	lm	lm	ll	lm	lm	lm	ll	lm	ll	lm	ll	lm	ll	lm	lm	ll	ll	lm	lm	ll	ll	lm	ll	ll	lm	ll	lm	lm	ll	ll	ll	lm	ll	lm
chr12_29386014	29386014	10	54.9158	ll	ll	lm	ll	lm	lm	ll	lm	ll	lm	lm	ll	lm	lm	ll	lm	lm	lm	ll	lm	ll	lm	ll	lm	ll	lm	lm	ll	ll	lm	lm	ll	ll	lm	ll	ll	lm	ll	lm	lm	ll	ll	ll	lm	ll	lm
chr12_29483542	29483542	10	55.5434	ll	ll	lm	ll	lm	lm	ll	lm	ll	lm	lm	ll	lm	lm	ll	lm	lm	lm	ll	lm	ll	lm	ll	lm	ll	lm	lm	ll	ll	lm	lm	ll	ll	lm	ll	ll	lm	ll	lm	lm	ll	ll	ll	lm	ll	lm
chr12_29372475	29372475	10	55.6972	ll	ll	lm	ll	lm	lm	ll	lm	ll	lm	lm	ll	lm	lm	ll	lm	lm	lm	ll	lm	ll	lm	ll	lm	ll	lm	lm	ll	ll	lm	lm	ll	ll	lm	ll	ll	lm	ll	lm	lm	ll	ll	ll	lm	ll	lm
chr12_29483289	29483289	10	56.1635	lm	lm	ll	lm	ll	ll	lm	ll	lm	ll	ll	lm	ll	ll	lm	ll	ll	ll	lm	ll	lm	ll	lm	ll	lm	ll	ll	lm	lm	ll	ll	lm	lm	ll	lm	lm	ll	lm	ll	ll	lm	lm	lm	ll	lm	ll
chr12_29385956	29385956	10	56.472	lm	lm	ll	lm	ll	ll	lm	ll	lm	ll	ll	lm	ll	ll	lm	ll	ll	ll	lm	ll	lm	ll	lm	ll	lm	ll	ll	lm	lm	ll	ll	lm	lm	ll	lm	lm	ll	lm	ll	ll	lm	lm	lm	ll	lm	ll
chr12_29490817	29490817	10	56.625	lm	lm	ll	lm	ll	ll	lm	ll	lm	ll	ll	lm	ll	ll	lm	ll	ll	ll	lm	ll	lm	ll	lm	ll	lm	ll	ll	lm	lm	ll	ll	lm	lm	ll	lm	lm	ll	lm	ll	ll	lm	lm	lm	ll	lm	ll
chr12_29607134	29607134	10	57.5808	lm	lm	ll	lm	ll	ll	lm	ll	lm	ll	ll	lm	ll	ll	lm	ll	ll	ll	lm	ll	lm	ll	lm	ll	lm	ll	ll	lm	lm	ll	ll	lm	lm	ll	lm	lm	ll	lm	ll	ll	lm	lm	lm	ll	lm	ll
chr12_29607252	29607252	10	59.4132	ll	ll	lm	ll	lm	lm	ll	lm	ll	lm	lm	ll	lm	lm	ll	lm	lm	lm	ll	ll	ll	lm	ll	lm	ll	lm	ll	ll	ll	lm	lm	ll	ll	lm	ll	ll	ll	ll	lm	lm	ll	ll	lm	lm	ll	lm
chr12_29954340	29954340	10	60.5402	ll	ll	lm	ll	lm	lm	ll	lm	ll	lm	lm	ll	lm	lm	ll	lm	lm	lm	ll	lm	ll	lm	ll	lm	ll	lm	lm	ll	ll	lm	lm	ll	ll	lm	ll	ll	lm	ll	lm	lm	ll	ll	ll	lm	ll	lm
chr5_19776547	19776547	10	63.1294	ll	ll	lm	ll	lm	lm	ll	lm	ll	lm	lm	ll	lm	lm	ll	lm	lm	lm	ll	ll	ll	lm	ll	lm	ll	lm	ll	ll	ll	lm	lm	ll	ll	lm	ll	ll	ll	ll	lm	lm	ll	lm	--	lm	ll	lm
chr5_19776531	19776531	10	63.9194	ll	ll	lm	ll	lm	lm	ll	lm	ll	lm	lm	ll	lm	lm	ll	lm	lm	lm	ll	--	ll	lm	ll	lm	ll	lm	ll	ll	ll	lm	lm	ll	ll	lm	ll	ll	ll	ll	lm	lm	ll	--	ll	lm	ll	lm
chr12_30945918	30945918	10	67.556	ll	ll	lm	ll	lm	lm	ll	lm	ll	lm	lm	ll	lm	lm	ll	lm	lm	lm	ll	ll	ll	lm	ll	lm	ll	lm	ll	ll	ll	lm	lm	ll	ll	lm	ll	ll	ll	ll	lm	lm	ll	ll	--	lm	ll	lm
chr12_30986690	30986690	10	68.6865	ll	ll	lm	ll	lm	lm	ll	lm	ll	lm	lm	ll	lm	lm	ll	lm	lm	lm	ll	ll	ll	lm	ll	lm	ll	lm	ll	ll	ll	lm	lm	ll	ll	lm	ll	ll	ll	ll	lm	lm	ll	--	ll	lm	ll	lm
chr12_30910392	30910392	10	69.3133	ll	ll	lm	ll	lm	lm	ll	lm	ll	lm	lm	ll	lm	lm	ll	lm	lm	lm	ll	ll	ll	lm	ll	lm	ll	lm	ll	ll	ll	lm	lm	ll	ll	lm	ll	ll	ll	ll	lm	lm	ll	--	ll	lm	ll	lm
chr12_30910404	30910404	10	69.3133	ll	ll	lm	ll	lm	lm	ll	lm	ll	lm	lm	ll	lm	lm	ll	lm	lm	lm	ll	ll	ll	lm	ll	lm	ll	lm	ll	ll	ll	lm	lm	ll	ll	lm	ll	ll	ll	ll	lm	lm	ll	--	ll	lm	ll	lm
chr12_30946303	30946303	10	69.6217	ll	ll	lm	ll	lm	lm	ll	lm	ll	lm	lm	ll	lm	lm	ll	lm	lm	lm	ll	ll	ll	lm	ll	lm	ll	lm	ll	ll	ll	lm	lm	ll	ll	lm	ll	ll	ll	ll	lm	lm	ll	--	ll	lm	ll	lm
chr12_30946160	30946160	10	70.2485	lm	lm	ll	lm	ll	ll	lm	ll	lm	ll	ll	lm	ll	ll	lm	ll	ll	ll	lm	lm	lm	ll	lm	ll	lm	ll	lm	lm	lm	ll	ll	lm	lm	ll	lm	lm	lm	lm	ll	ll	lm	--	lm	ll	lm	ll
chr12_31034511	31034511	10	71.3738	lm	lm	ll	lm	ll	ll	lm	ll	lm	ll	ll	lm	ll	ll	lm	ll	ll	ll	lm	lm	lm	ll	lm	ll	lm	ll	lm	lm	lm	ll	ll	lm	lm	ll	lm	lm	lm	lm	ll	ll	lm	--	lm	ll	lm	ll
chr12_31034518	31034518	10	71.3738	lm	lm	ll	lm	ll	ll	lm	ll	lm	ll	ll	lm	ll	ll	lm	ll	ll	ll	lm	lm	lm	ll	lm	ll	lm	ll	lm	lm	lm	ll	ll	lm	lm	ll	lm	lm	lm	lm	ll	ll	lm	--	lm	ll	lm	ll
chr12_31189277	31189277	10	72.3305	lm	lm	ll	lm	ll	lm	lm	ll	lm	ll	--	lm	ll	ll	lm	ll	lm	ll	lm	lm	ll	ll	lm	ll	lm	lm	lm	lm	lm	ll	ll	lm	--	--	lm	lm	--	lm	ll	--	ll	lm	lm	ll	lm	--
chr12_31290503	31290503	10	72.4835	lm	lm	ll	lm	ll	lm	lm	ll	lm	ll	--	lm	ll	ll	lm	ll	lm	ll	lm	lm	ll	ll	lm	ll	lm	lm	lm	lm	lm	ll	ll	lm	--	--	lm	lm	--	lm	ll	--	ll	lm	lm	ll	lm	--
chr12_31290450	31290450	10	72.6658	kk	hk	hk	kk	hk	kk	kk	hh	kk	hk	--	hk	hk	hh	hk	hk	hk	hh	hk	kk	hh	hh	hk	hk	kk	kk	kk	kk	hk	hh	hh	kk	--	--	kk	kk	--	kk	hk	--	hh	kk	kk	hk	kk	--
chr12_31621064	31621064	10	73.3072	lm	lm	ll	lm	ll	ll	lm	ll	lm	ll	ll	lm	ll	ll	lm	ll	ll	ll	lm	lm	lm	ll	lm	ll	lm	ll	lm	lm	lm	ll	ll	lm	lm	ll	lm	lm	lm	lm	ll	ll	lm	--	lm	ll	lm	ll
chr12_31539828	31539828	10	73.8134	kk	--	hk	kk	hk	kk	kk	hh	kk	hk	--	hk	hk	hh	hk	hk	hk	hh	hk	kk	hh	hh	hk	hk	kk	kk	kk	kk	hk	hh	hh	kk	--	--	kk	kk	--	kk	hk	--	hh	kk	kk	hk	kk	--
chr4_25077004	25077004	10	74.005	lm	lm	ll	lm	ll	ll	lm	ll	lm	ll	ll	lm	ll	ll	lm	ll	ll	ll	lm	lm	lm	ll	lm	ll	lm	ll	lm	lm	lm	ll	ll	lm	lm	ll	lm	lm	lm	lm	ll	ll	lm	--	lm	ll	lm	ll
chr3_31054593	31054593	10	76.2072	lm	lm	ll	lm	ll	ll	lm	ll	lm	ll	ll	lm	ll	ll	lm	ll	ll	ll	lm	lm	lm	ll	lm	ll	lm	ll	lm	lm	lm	ll	ll	lm	lm	ll	lm	lm	lm	lm	ll	ll	lm	--	lm	ll	lm	ll
chr12_32142482	32142482	10	78.3582	hk	hk	hh	hk	hh	hk	hk	hk	hk	hh	--	kk	hh	hk	kk	hh	kk	hk	kk	hk	hk	hk	kk	hh	hk	hk	hk	hk	kk	hk	hk	hk	--	--	hk	hk	--	hk	hh	--	hk	hk	hk	hh	hk	--
chr12_32203624	32203624	10	79.1976	ll	ll	lm	ll	lm	lm	ll	lm	ll	lm	lm	ll	lm	lm	ll	lm	lm	lm	ll	ll	ll	lm	ll	lm	ll	lm	ll	ll	ll	lm	lm	ll	ll	lm	ll	ll	ll	ll	lm	lm	ll	lm	--	lm	ll	lm
chr12_32203866	32203866	10	79.1976	ll	ll	lm	ll	lm	lm	ll	lm	ll	lm	lm	ll	lm	lm	ll	lm	lm	lm	ll	ll	ll	lm	ll	lm	ll	lm	ll	ll	ll	lm	lm	ll	ll	lm	ll	ll	ll	ll	lm	lm	ll	lm	--	lm	ll	lm
chr12_32282238	32282238	10	79.6639	ll	ll	lm	ll	lm	lm	ll	lm	ll	lm	lm	ll	lm	lm	ll	lm	lm	lm	ll	ll	ll	lm	ll	lm	ll	lm	ll	ll	ll	lm	lm	ll	ll	lm	ll	ll	ll	ll	lm	lm	ll	lm	--	lm	ll	lm
chr12_32377641	32377641	10	80.6197	ll	ll	lm	ll	lm	lm	ll	lm	ll	lm	lm	ll	lm	lm	ll	lm	lm	lm	ll	ll	ll	lm	ll	lm	ll	lm	ll	ll	ll	lm	lm	ll	ll	lm	ll	ll	ll	ll	lm	lm	ll	--	ll	lm	ll	lm
chr12_32647971	32647971	10	81.0861	ll	ll	lm	ll	lm	lm	ll	lm	ll	lm	lm	ll	lm	lm	ll	lm	lm	lm	ll	ll	ll	lm	ll	lm	ll	lm	ll	ll	ll	lm	lm	ll	ll	lm	ll	ll	ll	ll	lm	lm	ll	--	ll	lm	ll	lm
chr12_32577812	32577812	10	81.2391	ll	ll	lm	ll	lm	lm	ll	lm	ll	lm	lm	ll	lm	lm	ll	lm	lm	lm	ll	ll	ll	lm	ll	lm	ll	lm	ll	ll	ll	lm	lm	ll	ll	lm	ll	ll	ll	ll	lm	lm	ll	lm	--	lm	ll	lm
chr12_32977716	32977716	10	81.8659	ll	ll	lm	ll	lm	lm	ll	lm	ll	lm	lm	ll	lm	lm	ll	lm	lm	lm	ll	ll	ll	lm	ll	lm	ll	lm	ll	ll	ll	lm	lm	ll	ll	lm	ll	ll	ll	ll	lm	lm	ll	--	ll	lm	ll	lm
chr12_32898082	32898082	10	81.8659	ll	ll	lm	ll	lm	lm	ll	lm	ll	lm	lm	ll	lm	lm	ll	lm	lm	lm	ll	ll	ll	lm	ll	lm	ll	lm	ll	ll	ll	lm	lm	ll	ll	lm	ll	ll	ll	ll	lm	lm	ll	--	ll	lm	ll	lm
chr12_32924838	32924838	10	82.3322	lm	lm	ll	lm	ll	ll	lm	ll	lm	ll	ll	lm	ll	ll	lm	ll	ll	ll	lm	lm	lm	ll	lm	ll	lm	ll	lm	lm	lm	ll	ll	lm	lm	ll	lm	lm	lm	lm	ll	ll	lm	--	lm	ll	lm	ll
chr4_32226755	32226755	10	82.4852	lm	lm	ll	lm	ll	ll	lm	ll	lm	ll	ll	lm	ll	ll	lm	ll	ll	ll	lm	lm	lm	ll	lm	ll	lm	ll	lm	lm	lm	ll	ll	lm	lm	ll	lm	lm	lm	lm	ll	ll	lm	--	lm	ll	lm	ll
chr12_32763257	32763257	10	82.8344	lm	lm	ll	lm	ll	ll	lm	ll	lm	ll	ll	lm	ll	ll	lm	ll	ll	ll	lm	lm	lm	ll	lm	ll	lm	ll	lm	lm	lm	ll	ll	lm	lm	ll	lm	lm	lm	lm	ll	ll	lm	--	lm	ll	lm	ll
chr12_32435854	32435854	10	83.9165	ll	ll	lm	ll	lm	lm	ll	lm	ll	lm	lm	ll	lm	lm	ll	lm	lm	lm	ll	ll	ll	lm	ll	lm	ll	lm	ll	ll	ll	lm	lm	ll	ll	lm	ll	ll	ll	ll	lm	lm	ll	lm	--	lm	ll	lm
chr12_32436146	32436146	10	84.7708	ll	ll	lm	ll	lm	lm	ll	lm	ll	lm	lm	ll	lm	lm	ll	lm	lm	lm	ll	ll	ll	lm	ll	lm	ll	lm	ll	ll	ll	lm	lm	ll	ll	lm	ll	ll	ll	ll	lm	lm	ll	--	ll	lm	ll	lm
chr4_24782902	24782902	10	88.3309	ll	ll	lm	ll	lm	ll	ll	lm	ll	lm	--	ll	lm	lm	ll	lm	ll	lm	ll	ll	lm	lm	ll	lm	ll	ll	ll	ll	ll	lm	lm	ll	--	--	ll	ll	--	ll	lm	--	lm	ll	ll	lm	ll	--
chr4_24783156	24783156	10	91.7505	ll	ll	lm	ll	lm	ll	ll	lm	ll	lm	--	ll	lm	lm	ll	lm	ll	lm	ll	ll	lm	lm	ll	lm	ll	ll	ll	ll	ll	lm	lm	ll	--	--	ll	ll	--	ll	lm	--	lm	ll	ll	lm	ll	--
chr4_24783114	24783114	10	96.7917	ll	ll	lm	ll	lm	ll	ll	lm	ll	lm	--	ll	lm	lm	ll	lm	ll	lm	ll	ll	lm	lm	ll	lm	ll	ll	ll	ll	ll	lm	lm	ll	--	--	ll	ll	--	ll	lm	--	lm	ll	ll	lm	ll	--
chr12_29147738	29147738	10	104.757	ll	ll	lm	ll	lm	lm	ll	lm	ll	lm	lm	ll	lm	lm	ll	lm	lm	lm	ll	lm	ll	lm	ll	lm	ll	lm	lm	ll	ll	lm	lm	ll	ll	lm	ll	ll	lm	ll	lm	lm	ll	ll	ll	lm	ll	lm
chr12_29147726	29147726	10	105.223	ll	ll	lm	ll	lm	lm	ll	lm	ll	lm	lm	ll	lm	lm	ll	lm	lm	lm	ll	lm	ll	lm	ll	lm	ll	lm	lm	ll	ll	lm	lm	ll	ll	lm	ll	ll	lm	ll	lm	lm	ll	ll	ll	lm	ll	lm
chr12_26126594	26126594	10	108.635	ll	ll	lm	ll	lm	lm	ll	lm	ll	lm	lm	ll	lm	lm	ll	lm	lm	lm	ll	lm	ll	lm	ll	lm	ll	lm	lm	ll	ll	lm	lm	ll	ll	lm	ll	ll	lm	ll	lm	lm	ll	ll	ll	lm	ll	lm
chr12_26126849	26126849	10	109.425	ll	ll	lm	ll	lm	lm	ll	lm	ll	lm	lm	ll	lm	lm	ll	lm	lm	lm	ll	lm	ll	lm	ll	lm	ll	lm	lm	ll	ll	lm	lm	ll	ll	lm	ll	ll	lm	ll	lm	lm	ll	ll	ll	lm	ll	lm
chr12_26126791	26126791	10	109.425	ll	ll	lm	ll	lm	lm	ll	lm	ll	lm	lm	ll	lm	lm	ll	lm	lm	lm	ll	lm	ll	lm	ll	lm	ll	lm	lm	ll	ll	lm	lm	ll	ll	lm	ll	ll	lm	ll	lm	lm	ll	ll	ll	lm	ll	lm
chr7_33762509	33762509	10	109.578	lm	lm	ll	lm	ll	ll	lm	ll	lm	ll	ll	lm	ll	ll	lm	ll	ll	ll	lm	lm	lm	ll	lm	ll	lm	ll	lm	lm	lm	ll	ll	lm	lm	ll	lm	lm	lm	lm	ll	ll	lm	lm	ll	ll	lm	ll
chr12_26126803	26126803	10	109.578	lm	lm	ll	lm	ll	ll	lm	ll	lm	ll	ll	lm	ll	ll	lm	ll	ll	ll	lm	ll	lm	ll	lm	ll	lm	ll	ll	lm	lm	ll	ll	lm	lm	ll	lm	lm	ll	lm	ll	ll	lm	lm	lm	ll	lm	ll
chr12_24852517	24852517	10	110.368	lm	lm	ll	lm	ll	ll	lm	ll	lm	ll	ll	lm	ll	ll	lm	ll	lm	ll	lm	ll	lm	ll	lm	ll	lm	ll	ll	lm	lm	ll	ll	lm	lm	ll	lm	lm	ll	lm	lm	ll	ll	lm	lm	ll	lm	ll
chr12_24660517	24660517	10	111.839	lm	lm	ll	lm	ll	ll	lm	ll	lm	ll	ll	lm	ll	ll	lm	ll	ll	ll	lm	lm	lm	ll	lm	ll	lm	ll	lm	lm	lm	ll	ll	lm	lm	ll	lm	lm	lm	lm	ll	ll	lm	lm	ll	ll	lm	ll
chr12_24660531	24660531	10	111.839	lm	lm	ll	lm	ll	ll	lm	ll	lm	ll	ll	lm	ll	ll	lm	ll	ll	ll	lm	lm	lm	ll	lm	ll	lm	ll	lm	lm	lm	ll	ll	lm	lm	ll	lm	lm	lm	lm	ll	ll	lm	lm	ll	ll	lm	ll
chr12_23919622	23919622	10	113.31	lm	lm	ll	lm	ll	ll	lm	ll	lm	ll	ll	lm	ll	ll	lm	ll	ll	ll	lm	ll	lm	ll	lm	ll	lm	ll	ll	lm	lm	ll	ll	ll	lm	ll	lm	lm	ll	lm	ll	ll	lm	lm	lm	ll	lm	ll
chr12_17079103	17079103	10	114.78	lm	lm	ll	lm	ll	ll	lm	ll	lm	ll	ll	lm	ll	ll	lm	ll	lm	ll	lm	ll	lm	ll	lm	ll	lm	ll	ll	lm	lm	ll	ll	ll	lm	ll	lm	lm	ll	ll	lm	ll	--	lm	lm	ll	lm	ll
chr12_19035892	19035892	10	115.089	lm	lm	ll	lm	ll	ll	lm	ll	lm	ll	ll	lm	ll	ll	lm	ll	lm	ll	lm	ll	lm	ll	lm	ll	lm	ll	ll	lm	lm	ll	ll	ll	lm	ll	lm	lm	ll	ll	lm	ll	ll	lm	lm	ll	lm	ll
chr12_10938173	10938173	10	115.716	lm	lm	ll	lm	ll	ll	lm	ll	lm	ll	ll	lm	lm	ll	lm	ll	lm	ll	lm	ll	lm	ll	lm	ll	lm	ll	ll	lm	lm	ll	ll	ll	lm	ll	lm	lm	ll	ll	lm	ll	ll	lm	lm	ll	lm	ll
chr12_10088407	10088407	10	115.716	lm	lm	ll	lm	ll	ll	lm	ll	lm	ll	ll	lm	lm	ll	lm	ll	lm	ll	lm	ll	lm	ll	lm	ll	lm	ll	ll	lm	lm	ll	ll	ll	lm	ll	lm	lm	ll	ll	lm	ll	ll	lm	lm	ll	lm	ll
chr12_10938159	10938159	10	116.024	lm	lm	ll	lm	ll	ll	lm	ll	lm	ll	ll	lm	lm	ll	lm	ll	lm	ll	lm	ll	lm	ll	lm	ll	lm	ll	ll	lm	lm	ll	ll	ll	lm	ll	lm	lm	ll	ll	lm	ll	ll	lm	lm	ll	lm	ll
chr12_9758024	9758024	10	116.332	lm	lm	ll	lm	ll	ll	lm	ll	lm	ll	ll	lm	lm	ll	lm	ll	lm	ll	lm	ll	lm	ll	lm	ll	lm	ll	ll	lm	lm	ll	ll	ll	lm	ll	lm	lm	ll	ll	lm	ll	ll	lm	lm	ll	lm	ll
chr12_10562903	10562903	10	116.641	lm	lm	ll	lm	ll	ll	lm	ll	lm	ll	ll	lm	lm	ll	lm	ll	lm	ll	lm	ll	lm	ll	lm	ll	lm	ll	ll	lm	lm	ll	ll	ll	lm	ll	lm	lm	ll	ll	lm	ll	ll	lm	lm	ll	lm	ll
chr12_6558772	6558772	10	117.107	lm	lm	ll	lm	ll	ll	lm	ll	lm	ll	ll	lm	lm	ll	lm	ll	lm	ll	lm	ll	lm	ll	lm	ll	lm	ll	ll	lm	lm	ll	ll	ll	lm	ll	lm	lm	ll	ll	lm	ll	ll	lm	lm	ll	lm	ll
chr12_5949488	5949488	10	117.416	lm	lm	ll	lm	ll	ll	lm	ll	lm	ll	ll	lm	lm	ll	lm	ll	lm	ll	lm	ll	lm	ll	lm	ll	lm	ll	ll	lm	lm	ll	ll	ll	lm	ll	lm	lm	ll	ll	lm	ll	ll	lm	lm	ll	lm	ll
chr12_5324623	5324623	10	117.569	lm	lm	ll	lm	ll	ll	lm	ll	lm	ll	ll	lm	ll	ll	lm	ll	lm	ll	lm	ll	lm	ll	lm	ll	lm	ll	ll	lm	lm	ll	ll	ll	lm	ll	lm	lm	ll	--	lm	ll	ll	lm	lm	ll	lm	ll
chr12_5015353	5015353	10	117.935	kk	kk	hh	hk	hk	hh	hk	hk	hk	hh	hh	kk	hh	hk	kk	hh	kk	hh	hk	hh	kk	hk	kk	hh	hk	hh	hh	hk	hk	hk	hk	hh	hk	hk	hk	kk	hh	hh	hk	hh	kk	kk	hk	hh	hk	hh
chr12_4865853	4865853	10	118.953	lm	lm	ll	lm	ll	ll	lm	ll	lm	ll	ll	lm	lm	ll	lm	ll	lm	ll	lm	ll	lm	ll	lm	ll	lm	ll	ll	lm	lm	ll	ll	ll	lm	ll	lm	lm	ll	ll	lm	ll	ll	lm	lm	ll	lm	ll
chr12_4607038	4607038	10	119.743	lm	lm	ll	lm	ll	ll	lm	ll	lm	ll	ll	lm	--	ll	lm	ll	lm	ll	lm	ll	lm	ll	lm	ll	lm	ll	ll	lm	lm	ll	ll	ll	lm	ll	lm	lm	ll	ll	lm	ll	ll	lm	lm	ll	lm	ll
chr12_4606963	4606963	10	119.743	lm	lm	ll	lm	ll	ll	lm	ll	lm	ll	ll	lm	lm	ll	lm	ll	lm	ll	lm	ll	lm	ll	lm	ll	lm	ll	ll	lm	lm	ll	ll	ll	lm	ll	lm	lm	ll	ll	lm	ll	ll	lm	lm	ll	lm	ll
chr12_4817090	4817090	10	120.051	lm	lm	ll	lm	ll	ll	lm	ll	lm	ll	ll	lm	lm	ll	lm	ll	lm	ll	lm	ll	lm	ll	lm	ll	lm	ll	ll	lm	lm	ll	ll	ll	lm	ll	lm	lm	ll	ll	lm	ll	ll	lm	lm	ll	lm	ll
chr12_4141667	4141667	10	120.678	lm	lm	ll	lm	ll	ll	lm	ll	lm	ll	ll	lm	lm	ll	lm	ll	lm	ll	lm	ll	lm	ll	lm	ll	lm	ll	ll	lm	lm	ll	ll	ll	lm	ll	lm	lm	ll	ll	lm	ll	ll	lm	lm	ll	lm	ll
chr12_3724432	3724432	10	121.305	lm	lm	ll	lm	ll	ll	lm	ll	lm	ll	ll	lm	lm	ll	lm	ll	lm	ll	lm	ll	lm	ll	lm	ll	lm	ll	ll	lm	lm	ll	ll	ll	lm	ll	lm	lm	ll	ll	lm	ll	ll	lm	lm	ll	lm	ll
chr12_3724397	3724397	10	121.305	lm	lm	ll	lm	ll	ll	lm	ll	lm	ll	ll	lm	lm	ll	lm	ll	lm	ll	lm	ll	lm	ll	lm	ll	lm	ll	ll	lm	lm	ll	ll	ll	lm	ll	lm	lm	ll	ll	lm	ll	ll	lm	lm	ll	lm	ll
chr12_3483798	3483798	10	121.771	lm	lm	ll	lm	ll	ll	lm	ll	lm	ll	ll	lm	lm	ll	lm	ll	lm	ll	lm	ll	lm	ll	lm	ll	lm	ll	ll	lm	lm	ll	ll	ll	lm	ll	lm	lm	ll	ll	lm	ll	ll	lm	lm	ll	lm	ll
chr12_3485873	3485873	10	121.771	lm	lm	ll	lm	ll	ll	lm	ll	lm	ll	ll	lm	lm	ll	lm	ll	lm	ll	lm	ll	lm	ll	lm	ll	lm	ll	ll	lm	lm	ll	ll	ll	lm	ll	lm	lm	ll	ll	lm	ll	ll	lm	lm	ll	lm	ll
chr12_2714367	2714367	10	123.42	lm	lm	ll	lm	ll	ll	lm	ll	lm	ll	ll	lm	lm	ll	lm	ll	lm	ll	lm	ll	lm	ll	lm	ll	lm	ll	ll	lm	lm	ll	ll	ll	lm	ll	lm	lm	ll	ll	lm	ll	ll	lm	lm	ll	lm	ll
chr12_2062608	2062608	10	124.716	lm	lm	ll	lm	ll	ll	lm	ll	lm	ll	ll	lm	lm	ll	lm	ll	lm	ll	lm	ll	lm	ll	lm	ll	lm	ll	ll	lm	lm	ll	ll	ll	lm	ll	lm	lm	ll	ll	lm	ll	ll	lm	lm	ll	lm	ll
chr12_2062591	2062591	10	124.716	lm	lm	ll	lm	ll	ll	lm	ll	lm	ll	ll	lm	lm	ll	lm	ll	lm	ll	lm	ll	lm	ll	lm	ll	lm	ll	ll	lm	lm	ll	ll	ll	lm	ll	lm	lm	ll	ll	lm	ll	ll	lm	lm	ll	lm	ll
chr12_2062571	2062571	10	124.869	lm	lm	ll	lm	ll	ll	lm	ll	lm	ll	ll	lm	lm	ll	lm	ll	lm	ll	lm	ll	lm	ll	lm	ll	lm	ll	ll	lm	lm	ll	ll	ll	lm	ll	lm	lm	ll	ll	lm	ll	ll	lm	lm	ll	lm	ll
chr12_2320947	2320947	10	125.335	lm	lm	ll	lm	ll	ll	lm	ll	lm	ll	ll	lm	ll	ll	lm	ll	lm	ll	lm	ll	lm	ll	lm	ll	lm	ll	ll	lm	lm	ll	ll	ll	lm	ll	lm	lm	ll	ll	lm	ll	lm	lm	lm	ll	lm	ll
chr12_2254879	2254879	10	125.488	lm	lm	ll	lm	ll	ll	lm	ll	lm	ll	ll	lm	ll	ll	lm	ll	lm	ll	lm	ll	lm	ll	lm	ll	lm	ll	ll	lm	lm	ll	ll	ll	lm	ll	lm	lm	ll	ll	lm	ll	--	lm	lm	ll	lm	ll
chr12_2254777	2254777	10	125.488	lm	lm	ll	lm	ll	ll	lm	ll	lm	ll	ll	lm	ll	ll	lm	ll	lm	ll	lm	ll	lm	ll	lm	ll	lm	ll	ll	lm	lm	ll	ll	ll	lm	ll	lm	lm	ll	ll	lm	ll	lm	lm	lm	ll	lm	ll
chr12_2062918	2062918	10	125.641	ll	ll	lm	ll	lm	lm	ll	lm	ll	lm	lm	ll	lm	lm	ll	lm	ll	lm	ll	lm	ll	lm	ll	lm	ll	lm	lm	ll	ll	lm	lm	lm	ll	lm	ll	ll	lm	lm	ll	lm	--	ll	ll	lm	ll	lm
chr12_3024546	3024546	10	125.95	hk	hk	hk	kk	hh	hk	kk	hh	kk	hk	hk	hk	hk	hh	hk	hk	hk	hk	kk	hk	hk	hh	hk	hk	kk	hk	hk	kk	kk	hh	hh	hk	kk	hh	kk	hk	hk	hk	kk	hk	hk	hk	kk	hk	kk	hk
chr12_3024499	3024499	10	126.103	ll	ll	lm	ll	lm	lm	ll	lm	ll	lm	lm	ll	lm	lm	ll	lm	ll	lm	ll	lm	ll	lm	ll	lm	ll	lm	lm	ll	ll	lm	lm	lm	ll	lm	ll	ll	lm	lm	ll	lm	ll	ll	ll	lm	ll	lm
chr12_2254831	2254831	10	126.569	ll	ll	lm	ll	lm	lm	ll	lm	ll	lm	lm	ll	lm	lm	ll	lm	ll	lm	ll	lm	ll	lm	ll	lm	ll	lm	lm	ll	ll	lm	lm	lm	ll	lm	ll	ll	lm	lm	ll	lm	ll	ll	ll	lm	ll	lm
chr12_1033857	1033857	10	127.525	ll	ll	lm	ll	lm	lm	ll	lm	ll	lm	lm	ll	--	lm	ll	lm	ll	lm	ll	lm	ll	lm	ll	lm	ll	lm	lm	ll	ll	lm	lm	lm	ll	lm	ll	ll	lm	lm	ll	lm	lm	ll	ll	lm	ll	lm
chr12_796496	796496	10	127.991	ll	ll	lm	ll	lm	lm	ll	lm	ll	lm	lm	ll	--	lm	ll	lm	ll	lm	ll	lm	ll	lm	ll	lm	ll	lm	lm	ll	ll	lm	lm	lm	ll	lm	ll	ll	lm	lm	ll	lm	lm	ll	ll	lm	ll	lm
chr12_157281	157281	10	129.462	lm	lm	ll	lm	ll	ll	lm	ll	lm	ll	ll	lm	--	ll	lm	ll	lm	ll	lm	ll	lm	ll	lm	ll	lm	ll	ll	lm	lm	ll	ll	ll	lm	ll	lm	lm	ll	ll	lm	ll	ll	lm	lm	ll	lm	ll
chr12_980151	980151	10	130.587	lm	lm	ll	lm	ll	ll	lm	ll	lm	ll	ll	lm	lm	ll	lm	ll	lm	ll	lm	ll	lm	ll	lm	ll	lm	ll	ll	lm	lm	ll	ll	ll	lm	ll	lm	lm	ll	ll	lm	ll	ll	lm	lm	ll	lm	ll
chr12_1033879	1033879	10	130.622	hk	hk	hk	hh	kk	hk	hh	kk	hh	hk	hk	hk	hk	kk	hk	hk	hk	hk	hh	hk	hk	kk	hk	hk	hh	hk	hk	hh	hh	kk	kk	hk	hh	kk	hh	--	hk	hk	hh	hk	kk	hk	hh	hk	hh	hk
chr12_1476020	1476020	10	131.286	lm	lm	ll	lm	ll	ll	lm	ll	lm	ll	ll	lm	lm	ll	lm	ll	lm	ll	lm	ll	lm	ll	lm	ll	lm	ll	ll	lm	lm	ll	ll	ll	lm	ll	lm	lm	ll	ll	lm	ll	ll	lm	lm	ll	lm	ll
chr12_1567665	1567665	10	132.076	ll	ll	lm	ll	lm	lm	ll	lm	ll	lm	lm	ll	lm	lm	ll	lm	ll	lm	ll	lm	ll	lm	ll	lm	ll	lm	lm	ll	ll	lm	lm	lm	ll	lm	ll	ll	lm	lm	ll	lm	lm	ll	ll	lm	ll	lm
chr12_2418542	2418542	10	132.542	ll	ll	lm	ll	lm	lm	ll	lm	ll	lm	lm	ll	lm	lm	ll	lm	ll	lm	ll	lm	ll	lm	ll	lm	ll	lm	lm	ll	ll	lm	lm	lm	ll	lm	ll	ll	lm	lm	ll	lm	ll	ll	ll	lm	ll	lm
chr12_3879064	3879064	10	133.169	ll	ll	lm	ll	lm	lm	ll	lm	ll	lm	lm	ll	lm	lm	ll	lm	ll	lm	ll	lm	ll	lm	ll	lm	ll	lm	lm	ll	ll	lm	lm	lm	ll	lm	ll	ll	lm	lm	ll	lm	ll	ll	ll	lm	ll	lm
chr12_3423454	3423454	10	133.959	ll	ll	lm	ll	lm	lm	ll	lm	ll	lm	lm	ll	lm	lm	ll	lm	ll	lm	ll	lm	ll	lm	ll	lm	ll	lm	lm	ll	ll	lm	lm	lm	ll	lm	ll	ll	lm	lm	ll	lm	ll	ll	ll	lm	ll	lm
chr12_4141675	4141675	10	134.585	ll	ll	lm	ll	lm	lm	ll	lm	ll	lm	lm	ll	lm	lm	ll	lm	ll	lm	ll	lm	ll	lm	ll	lm	ll	lm	lm	ll	ll	lm	lm	lm	ll	lm	ll	ll	lm	lm	ll	lm	ll	ll	ll	lm	ll	lm
chr16_26520866	26520866	10	135.541	ll	ll	lm	ll	lm	lm	ll	lm	ll	lm	lm	ll	lm	lm	ll	lm	ll	lm	ll	lm	ll	lm	ll	lm	ll	lm	lm	ll	ll	lm	lm	lm	ll	lm	ll	ll	lm	lm	ll	lm	ll	ll	ll	lm	ll	lm
chr12_4604846	4604846	10	136.331	lm	lm	ll	lm	ll	ll	lm	ll	lm	ll	ll	lm	lm	ll	lm	ll	lm	ll	lm	ll	lm	ll	lm	ll	lm	ll	ll	lm	lm	ll	ll	ll	lm	ll	lm	lm	ll	ll	lm	ll	ll	lm	lm	ll	lm	ll
chr16_26520865	26520865	10	136.797	ll	ll	lm	ll	lm	lm	ll	lm	ll	lm	lm	ll	lm	lm	ll	lm	ll	lm	ll	lm	ll	lm	ll	lm	ll	lm	lm	ll	ll	lm	lm	lm	ll	lm	ll	ll	lm	lm	ll	lm	ll	ll	ll	lm	ll	lm
chr16_26521200	26521200	10	137.264	ll	ll	lm	ll	lm	lm	ll	lm	ll	lm	lm	ll	lm	lm	ll	lm	ll	lm	ll	lm	ll	lm	ll	lm	ll	lm	lm	ll	ll	lm	lm	lm	ll	lm	ll	ll	lm	lm	ll	lm	ll	ll	ll	lm	ll	lm
chr12_5539877	5539877	10	138.353	ll	ll	lm	ll	lm	lm	ll	lm	ll	lm	lm	ll	lm	lm	ll	lm	ll	lm	ll	lm	ll	lm	ll	lm	ll	lm	lm	ll	ll	lm	lm	lm	ll	lm	ll	ll	lm	lm	ll	lm	ll	ll	ll	lm	ll	lm
chr12_5539878	5539878	10	138.353	ll	ll	lm	ll	lm	lm	ll	lm	ll	lm	lm	ll	lm	lm	ll	lm	ll	lm	ll	lm	ll	lm	ll	lm	ll	lm	lm	ll	ll	lm	lm	lm	ll	lm	ll	ll	lm	lm	ll	lm	ll	ll	ll	lm	ll	lm
chr12_5413037	5413037	10	138.694	ll	ll	lm	ll	lm	lm	ll	lm	ll	lm	lm	ll	lm	lm	ll	lm	ll	lm	ll	lm	ll	lm	ll	lm	ll	lm	lm	ll	ll	lm	lm	lm	ll	lm	ll	ll	lm	lm	ll	lm	ll	ll	ll	lm	ll	lm
chr12_5953996	5953996	10	139.321	lm	lm	ll	lm	ll	ll	lm	ll	lm	ll	ll	lm	ll	ll	lm	ll	lm	ll	lm	ll	lm	ll	lm	ll	lm	ll	ll	lm	lm	ll	ll	ll	lm	ll	lm	lm	ll	ll	lm	ll	lm	lm	lm	ll	lm	ll
chr5_19776176	19776176	10	144.362	lm	lm	ll	lm	ll	ll	lm	ll	lm	ll	ll	lm	ll	ll	lm	ll	lm	ll	lm	ll	lm	ll	lm	ll	lm	--	ll	lm	lm	ll	ll	lm	lm	ll	lm	lm	ll	lm	ll	ll	ll	ll	lm	ll	lm	ll
chr12_25334013	25334013	10	156.5	lm	lm	ll	lm	ll	ll	lm	ll	lm	ll	ll	lm	ll	ll	lm	ll	lm	ll	lm	ll	lm	ll	lm	ll	lm	lm	ll	lm	lm	ll	ll	lm	lm	ll	lm	lm	ll	lm	ll	ll	ll	ll	lm	ll	lm	ll
chr11_42593332	42593332	10	169.736	lm	lm	ll	lm	ll	--	lm	ll	lm	ll	ll	lm	ll	ll	lm	ll	lm	ll	lm	ll	lm	ll	lm	ll	lm	lm	ll	lm	lm	ll	ll	lm	lm	ll	lm	lm	ll	lm	ll	ll	ll	ll	lm	ll	lm	ll
chr10_23447309	23447309	10	181.452	lm	lm	ll	lm	ll	ll	lm	ll	lm	ll	ll	lm	ll	ll	lm	ll	lm	ll	lm	ll	lm	ll	lm	ll	lm	lm	ll	lm	lm	ll	ll	lm	lm	ll	lm	lm	ll	lm	ll	ll	ll	ll	lm	ll	lm	ll
chr8_23225616	23225616	10	189.138	ll	ll	lm	ll	lm	--	ll	lm	ll	lm	lm	ll	lm	lm	ll	lm	ll	lm	ll	ll	ll	lm	ll	lm	ll	ll	--	ll	ll	lm	lm	ll	ll	--	ll	ll	lm	ll	lm	lm	lm	lm	ll	lm	ll	lm
chr8_23225633	23225633	10	192.338	ll	ll	lm	ll	lm	--	ll	lm	ll	lm	lm	ll	lm	lm	ll	lm	ll	lm	ll	ll	ll	lm	ll	lm	ll	ll	--	ll	ll	lm	lm	ll	ll	--	ll	ll	lm	ll	lm	lm	lm	lm	ll	lm	ll	lm
chr12_31227545	31227545	10	211.85	lm	lm	ll	lm	ll	ll	lm	ll	lm	ll	ll	lm	ll	ll	lm	ll	lm	ll	lm	ll	lm	ll	lm	ll	lm	ll	ll	lm	lm	ll	ll	ll	lm	ll	lm	lm	ll	ll	lm	ll	lm	lm	lm	ll	lm	ll
chr3_36232332	36232332	11	0	lm	lm	ll	lm	lm	ll	lm	lm	lm	lm	lm	ll	ll	ll	lm	ll	ll	lm	lm	ll	ll	ll	lm	ll	lm	lm	lm	lm	lm	lm	lm	lm	ll	ll	lm	ll	ll	lm	ll	lm	ll	ll	lm	lm	lm	lm
chr3_35593558	35593558	11	10.547	lm	lm	ll	lm	lm	ll	lm	lm	lm	lm	lm	ll	ll	ll	lm	ll	ll	lm	lm	ll	ll	ll	ll	ll	lm	lm	lm	lm	lm	lm	lm	lm	ll	ll	lm	ll	ll	lm	ll	lm	ll	ll	ll	lm	lm	lm
chr3_35716069	35716069	11	10.5622	hk	kk	hh	hk	hk	hh	hk	kk	kk	hk	kk	hh	hh	hk	kk	hk	hk	hk	hk	hh	hh	hk	hh	hh	hk	kk	kk	kk	hk	kk	kk	kk	hk	hk	hk	hh	hk	hk	hh	hk	hh	hh	hh	kk	kk	kk
chr3_36232744	36232744	11	10.6727	ll	ll	lm	ll	ll	lm	ll	ll	ll	ll	ll	lm	lm	lm	ll	lm	lm	ll	ll	lm	lm	lm	lm	lm	ll	ll	ll	ll	ll	ll	ll	ll	lm	lm	ll	lm	lm	ll	lm	ll	lm	lm	ll	ll	ll	ll
chr3_36232422	36232422	11	10.703	ll	ll	lm	ll	ll	lm	ll	ll	ll	ll	ll	lm	lm	lm	ll	lm	lm	ll	ll	lm	lm	lm	lm	lm	ll	ll	ll	ll	ll	ll	ll	ll	lm	lm	ll	lm	lm	ll	lm	ll	lm	lm	--	ll	ll	ll
chr3_36232639	36232639	11	10.7181	ll	ll	lm	ll	ll	lm	ll	ll	ll	ll	ll	lm	lm	lm	ll	lm	lm	ll	ll	lm	lm	lm	lm	lm	ll	ll	ll	ll	ll	ll	ll	ll	lm	lm	ll	lm	lm	ll	lm	ll	lm	lm	ll	ll	ll	ll
chr1_6465660	6465660	11	10.8981	ll	ll	lm	ll	ll	lm	ll	ll	ll	ll	ll	lm	lm	lm	ll	lm	lm	ll	ll	lm	lm	lm	lm	lm	ll	ll	ll	ll	ll	ll	ll	ll	lm	lm	ll	lm	lm	ll	lm	ll	lm	lm	ll	ll	ll	ll
chr1_6465648	6465648	11	10.9131	ll	ll	lm	ll	ll	lm	ll	ll	ll	ll	ll	lm	lm	lm	ll	lm	lm	ll	ll	lm	lm	lm	--	lm	ll	ll	ll	ll	ll	ll	ll	ll	lm	lm	ll	lm	lm	ll	lm	ll	lm	lm	ll	ll	ll	ll
chr3_36590737	36590737	11	11.0546	hk	hh	kk	hk	hk	kk	hk	hh	hh	hk	hh	kk	kk	hk	hh	hk	hk	hk	hk	kk	kk	hk	kk	kk	hk	hh	hh	hh	hk	hh	hh	hh	hk	hk	hk	kk	hk	hk	kk	hk	kk	kk	kk	hh	hh	hh
chr3_36322557	36322557	11	11.1129	lm	lm	ll	lm	lm	ll	lm	lm	lm	lm	lm	ll	ll	ll	lm	ll	ll	lm	lm	ll	ll	ll	ll	ll	lm	lm	lm	lm	lm	lm	lm	lm	ll	ll	lm	ll	ll	lm	ll	lm	ll	ll	ll	lm	lm	lm
chr5_21370661	21370661	11	11.3676	lm	lm	ll	lm	lm	ll	lm	lm	lm	lm	lm	ll	ll	ll	lm	ll	ll	lm	lm	ll	ll	ll	ll	ll	lm	lm	lm	lm	lm	lm	lm	lm	ll	ll	lm	ll	ll	lm	ll	lm	ll	ll	ll	lm	lm	lm
chr3_35401348	35401348	11	11.7246	ll	ll	lm	ll	ll	lm	ll	ll	ll	ll	ll	lm	lm	lm	ll	lm	lm	ll	ll	lm	lm	ll	lm	lm	ll	ll	ll	ll	ll	ll	ll	ll	lm	lm	ll	lm	lm	ll	lm	ll	ll	lm	lm	ll	ll	ll
chr3_35163008	35163008	11	21.8187	hk	kk	hh	hk	hk	hh	hk	kk	kk	hk	kk	hh	hh	hk	kk	hk	hk	hk	hk	hh	hh	kk	hh	hh	hk	kk	kk	kk	hk	kk	kk	kk	hk	hk	hk	hh	hk	hk	hh	hk	hh	hh	hh	kk	kk	kk
chr3_35162992	35162992	11	21.8187	hk	kk	hh	hk	hk	hh	hk	kk	kk	hk	kk	hh	hh	hk	kk	hk	hk	hk	hk	hh	hh	--	hh	hh	hk	kk	kk	kk	hk	kk	kk	kk	hk	hk	hk	hh	hk	hk	hh	hk	hh	hh	hh	kk	kk	kk
chr3_35231241	35231241	11	21.8541	lm	lm	ll	lm	lm	ll	lm	lm	lm	lm	lm	ll	ll	ll	lm	ll	ll	lm	lm	ll	ll	--	ll	ll	lm	lm	lm	lm	lm	lm	lm	lm	ll	ll	lm	ll	ll	lm	ll	lm	ll	ll	ll	lm	lm	lm
chr3_35360696	35360696	11	21.8999	lm	lm	ll	lm	lm	ll	lm	lm	lm	lm	lm	ll	ll	ll	lm	ll	ll	lm	lm	ll	ll	lm	ll	ll	lm	lm	lm	lm	lm	lm	lm	lm	ll	ll	lm	ll	ll	lm	ll	lm	ll	ll	ll	lm	lm	lm
chr3_34759864	34759864	11	21.9616	lm	lm	ll	lm	lm	ll	lm	lm	lm	lm	lm	ll	ll	ll	lm	ll	ll	lm	lm	ll	ll	ll	lm	ll	lm	lm	lm	lm	lm	lm	lm	lm	ll	ll	lm	ll	ll	lm	ll	lm	ll	ll	lm	lm	lm	lm
chr3_34759862	34759862	11	21.9616	lm	lm	ll	lm	lm	ll	lm	lm	lm	lm	lm	ll	ll	ll	lm	ll	ll	lm	lm	ll	ll	ll	lm	ll	lm	lm	lm	lm	lm	lm	lm	lm	ll	ll	lm	ll	ll	lm	ll	lm	ll	ll	lm	lm	lm	lm
chr3_34895024	34895024	11	22.0161	lm	lm	ll	lm	lm	ll	lm	lm	lm	lm	lm	ll	ll	ll	lm	ll	ll	lm	lm	ll	ll	lm	ll	ll	lm	lm	lm	lm	lm	lm	lm	lm	ll	ll	lm	ll	ll	lm	ll	lm	ll	ll	ll	lm	lm	lm
chr14_18521012	18521012	11	22.0647	lm	lm	ll	lm	lm	ll	lm	lm	lm	lm	lm	ll	ll	ll	lm	ll	ll	lm	lm	ll	ll	ll	lm	ll	lm	lm	lm	lm	lm	lm	lm	lm	ll	ll	lm	ll	ll	lm	ll	lm	ll	ll	lm	lm	lm	lm
chr3_34460449	34460449	11	22.1474	lm	lm	ll	lm	lm	ll	lm	lm	lm	lm	lm	ll	ll	ll	lm	ll	ll	lm	lm	ll	ll	ll	lm	ll	lm	lm	lm	lm	lm	lm	lm	lm	ll	ll	lm	ll	ll	lm	ll	lm	ll	ll	lm	lm	lm	lm
chr3_34460439	34460439	11	22.1625	lm	lm	ll	lm	lm	ll	lm	lm	lm	lm	lm	ll	ll	ll	lm	ll	ll	lm	lm	ll	ll	ll	lm	ll	lm	lm	lm	lm	lm	lm	lm	lm	ll	ll	lm	ll	ll	lm	ll	lm	ll	ll	lm	lm	lm	lm
chr3_34136944	34136944	11	22.3071	ll	ll	lm	ll	ll	lm	ll	ll	ll	ll	ll	lm	lm	lm	ll	lm	lm	ll	ll	lm	lm	lm	ll	lm	ll	ll	ll	ll	ll	ll	ll	ll	lm	lm	ll	lm	lm	ll	lm	ll	lm	lm	ll	ll	ll	ll
chr3_34136945	34136945	11	22.3071	ll	ll	lm	ll	ll	lm	ll	ll	ll	ll	ll	lm	lm	lm	ll	lm	lm	ll	ll	lm	lm	lm	ll	lm	ll	ll	ll	ll	ll	ll	ll	ll	lm	lm	ll	lm	lm	ll	lm	ll	lm	lm	ll	ll	ll	ll
chr3_34398764	34398764	11	22.353	ll	ll	lm	ll	ll	lm	ll	ll	ll	ll	ll	lm	lm	lm	ll	lm	lm	ll	ll	lm	lm	lm	ll	lm	ll	ll	ll	ll	ll	ll	ll	ll	lm	lm	ll	lm	lm	ll	lm	ll	lm	lm	ll	ll	ll	ll
chr3_34399056	34399056	11	22.3681	ll	ll	lm	ll	ll	lm	ll	ll	ll	ll	ll	lm	lm	lm	ll	lm	lm	ll	ll	lm	lm	lm	ll	lm	ll	ll	ll	ll	ll	ll	ll	ll	lm	lm	ll	lm	lm	ll	lm	ll	lm	lm	ll	ll	ll	ll
chr3_4712528	4712528	11	22.5481	lm	lm	ll	lm	lm	ll	lm	lm	lm	lm	lm	ll	ll	ll	lm	ll	ll	lm	lm	ll	ll	ll	lm	ll	lm	lm	lm	lm	lm	lm	lm	lm	ll	ll	lm	ll	ll	lm	ll	lm	ll	ll	lm	lm	lm	lm
chr3_4712507	4712507	11	22.5784	lm	lm	ll	lm	lm	ll	lm	lm	lm	lm	lm	ll	ll	ll	lm	ll	ll	lm	lm	ll	ll	ll	lm	ll	lm	lm	lm	lm	lm	lm	lm	lm	ll	ll	lm	ll	ll	lm	ll	lm	ll	ll	lm	lm	lm	lm
chr3_4712456	4712456	11	22.6724	lm	lm	ll	lm	lm	ll	lm	lm	lm	lm	lm	ll	ll	ll	lm	ll	ll	lm	lm	ll	ll	ll	lm	ll	lm	lm	lm	lm	lm	lm	lm	lm	ll	ll	lm	ll	ll	lm	ll	lm	ll	ll	lm	lm	lm	lm
chr3_32564491	32564491	11	22.7501	lm	lm	ll	lm	lm	ll	lm	lm	lm	lm	lm	ll	ll	ll	lm	ll	ll	lm	lm	ll	ll	ll	lm	ll	lm	lm	lm	lm	lm	lm	lm	lm	ll	ll	lm	ll	ll	lm	ll	lm	ll	ll	lm	lm	lm	lm
chr3_32657532	32657532	11	32.796	lm	lm	ll	lm	lm	ll	lm	lm	lm	lm	lm	ll	ll	ll	lm	ll	ll	lm	lm	ll	ll	ll	lm	ll	lm	lm	lm	lm	lm	lm	lm	lm	ll	ll	lm	ll	ll	lm	ll	lm	ll	ll	lm	lm	lm	lm
chr3_31699818	31699818	11	32.8419	lm	lm	ll	lm	lm	ll	lm	lm	lm	lm	lm	ll	ll	ll	lm	ll	ll	lm	lm	ll	ll	ll	lm	ll	lm	lm	lm	lm	lm	lm	lm	lm	ll	ll	lm	ll	ll	lm	ll	lm	ll	ll	lm	lm	lm	lm
chr3_31616729	31616729	11	32.9562	hk	kk	hh	hk	hk	hh	hk	kk	kk	hk	kk	hh	hh	hk	kk	hk	hk	hk	hk	hh	hh	kk	hh	hh	hk	kk	kk	kk	hk	kk	kk	kk	hk	hh	hk	hh	hk	hk	hh	hk	hk	hh	hh	kk	kk	kk
chr3_31866956	31866956	11	33.1396	ll	ll	lm	ll	ll	lm	ll	ll	ll	ll	ll	lm	lm	lm	ll	lm	lm	ll	ll	lm	lm	ll	lm	lm	ll	ll	ll	ll	ll	ll	ll	ll	lm	lm	ll	lm	lm	ll	lm	ll	ll	lm	lm	ll	ll	ll
chr3_31759597	31759597	11	33.2312	ll	ll	lm	ll	ll	lm	ll	ll	ll	ll	ll	lm	lm	lm	ll	lm	lm	ll	ll	lm	lm	ll	lm	lm	ll	ll	ll	ll	ll	ll	ll	ll	lm	lm	ll	lm	lm	ll	lm	ll	ll	lm	lm	ll	ll	ll
chr3_31946308	31946308	11	33.2487	hk	hh	kk	hk	hk	kk	hk	hh	hh	hk	hh	kk	kk	hk	hh	hk	hk	hk	hk	kk	kk	--	kk	kk	hk	hh	hh	hh	hk	hh	hh	hh	hk	kk	hk	kk	hk	hk	kk	hk	hk	kk	kk	hh	hh	hh
chr3_31862659	31862659	11	33.279	ll	ll	lm	ll	ll	lm	ll	ll	ll	ll	ll	lm	lm	lm	ll	lm	lm	ll	ll	lm	lm	ll	lm	lm	ll	ll	ll	ll	ll	ll	ll	ll	lm	lm	ll	lm	lm	ll	lm	ll	ll	lm	lm	ll	ll	ll
chr3_31464060	31464060	11	33.3325	ll	ll	lm	ll	ll	lm	ll	ll	ll	ll	ll	lm	lm	lm	ll	lm	lm	ll	ll	lm	lm	ll	lm	lm	ll	ll	ll	ll	ll	ll	ll	ll	lm	lm	ll	lm	lm	ll	lm	ll	ll	lm	lm	ll	ll	ll
chr3_31700135	31700135	11	33.3865	ll	ll	lm	ll	ll	lm	ll	ll	ll	ll	ll	lm	lm	lm	ll	lm	lm	ll	ll	lm	lm	ll	lm	lm	ll	ll	ll	ll	ll	ll	ll	ll	lm	lm	ll	lm	lm	ll	lm	ll	ll	lm	lm	ll	ll	ll
chr3_31700109	31700109	11	33.4015	ll	ll	lm	ll	ll	lm	ll	ll	ll	ll	ll	lm	lm	lm	ll	lm	lm	ll	ll	lm	lm	ll	lm	lm	ll	ll	ll	ll	ll	ll	ll	ll	lm	lm	ll	lm	lm	ll	lm	ll	ll	lm	lm	ll	ll	ll
chr3_29395332	29395332	11	33.5463	ll	ll	lm	ll	ll	lm	ll	ll	ll	ll	ll	lm	lm	lm	ll	lm	lm	ll	ll	lm	lm	ll	lm	lm	ll	ll	ll	ll	ll	ll	ll	ll	lm	lm	ll	lm	lm	ll	lm	ll	ll	lm	lm	ll	ll	ll
chr3_25275164	25275164	11	33.6739	ll	ll	lm	ll	ll	lm	ll	ll	ll	ll	ll	lm	lm	lm	ll	lm	lm	ll	ll	lm	lm	--	lm	lm	ll	ll	ll	ll	ll	ll	ll	ll	lm	lm	ll	lm	lm	ll	lm	ll	ll	lm	lm	ll	ll	ll
chr3_29001432	29001432	11	33.8363	lm	lm	ll	lm	lm	ll	lm	lm	lm	lm	lm	ll	ll	ll	lm	ll	ll	lm	lm	ll	ll	ll	lm	ll	lm	lm	lm	lm	lm	lm	lm	lm	ll	ll	lm	ll	ll	lm	ll	lm	ll	ll	lm	lm	lm	lm
chr3_28876142	28876142	11	43.9141	lm	lm	ll	lm	lm	ll	lm	lm	lm	lm	lm	ll	ll	ll	lm	ll	ll	lm	lm	ll	ll	ll	lm	ll	lm	lm	lm	lm	lm	lm	lm	lm	ll	ll	lm	ll	ll	lm	ll	lm	ll	ll	lm	lm	lm	lm
chr3_27805144	27805144	11	43.9292	hk	kk	hh	hk	hk	hh	hk	kk	kk	hk	kk	hh	hh	hk	kk	hk	hk	hk	hk	hh	hh	hk	hk	hk	kk	kk	kk	kk	hk	kk	kk	kk	hk	hk	hk	hh	hk	hk	hh	hk	hh	hh	hk	hk	kk	kk
chr3_23420975	23420975	11	44.0407	hk	kk	hh	hk	hk	hh	hk	kk	kk	hk	kk	hh	hh	hk	kk	kk	hk	hk	hk	hh	hh	hk	hk	hk	kk	kk	kk	kk	hk	kk	kk	kk	hk	hk	hk	hh	hk	hk	hh	hk	hh	hh	hk	hk	kk	kk
chr3_23420984	23420984	11	44.0407	hk	kk	hh	hk	hk	hh	hk	kk	kk	hk	kk	hh	hh	hk	kk	kk	hk	hk	hk	hh	hh	hk	hk	hk	kk	kk	kk	kk	hk	kk	kk	kk	hk	hk	hk	hh	hk	hk	hh	hk	hh	hh	hk	hk	kk	kk
chr3_23420951	23420951	11	44.043	lm	lm	ll	lm	lm	ll	lm	lm	lm	lm	lm	ll	ll	ll	lm	lm	ll	lm	lm	ll	ll	ll	lm	ll	lm	lm	lm	lm	lm	lm	lm	lm	ll	ll	lm	ll	ll	lm	ll	lm	ll	ll	lm	lm	lm	lm
chr3_23804458	23804458	11	44.1538	lm	lm	ll	lm	lm	ll	lm	lm	lm	lm	lm	ll	ll	ll	lm	ll	ll	lm	lm	ll	ll	ll	lm	ll	lm	lm	lm	lm	lm	lm	lm	lm	ll	ll	lm	ll	ll	lm	ll	lm	ll	ll	lm	lm	lm	lm
chr3_22791669	22791669	11	44.2156	lm	lm	ll	lm	lm	ll	lm	lm	lm	lm	lm	ll	ll	ll	lm	lm	ll	lm	lm	ll	ll	ll	lm	ll	lm	lm	lm	lm	lm	lm	lm	lm	ll	ll	lm	ll	ll	lm	ll	lm	ll	ll	lm	lm	lm	lm
chr3_21979728	21979728	11	44.2156	lm	lm	ll	lm	lm	ll	lm	lm	lm	lm	lm	ll	ll	ll	lm	lm	ll	lm	lm	ll	ll	ll	lm	ll	lm	lm	lm	lm	lm	lm	lm	lm	ll	ll	lm	ll	ll	lm	ll	lm	ll	ll	lm	lm	lm	lm
chr3_25534586	25534586	11	44.2156	lm	lm	ll	lm	lm	ll	lm	lm	lm	lm	lm	ll	ll	ll	lm	lm	ll	lm	lm	ll	ll	ll	lm	ll	lm	lm	lm	lm	lm	lm	lm	lm	ll	ll	lm	ll	ll	lm	ll	lm	ll	ll	lm	lm	lm	lm
chr3_25194245	25194245	11	44.234	lm	lm	ll	lm	lm	ll	lm	lm	lm	lm	lm	ll	ll	ll	lm	lm	ll	lm	lm	ll	ll	ll	lm	ll	lm	lm	lm	lm	lm	lm	lm	lm	ll	ll	lm	ll	ll	lm	ll	lm	ll	ll	lm	lm	lm	lm
chr3_27406448	27406448	11	44.3082	lm	lm	ll	lm	lm	ll	lm	lm	lm	lm	lm	ll	ll	ll	lm	ll	ll	lm	lm	ll	ll	ll	lm	ll	lm	lm	lm	lm	lm	lm	lm	lm	ll	ll	lm	ll	ll	lm	ll	lm	ll	ll	lm	lm	lm	lm
chr3_28786551	28786551	11	44.4188	lm	lm	ll	lm	lm	ll	lm	lm	lm	lm	lm	ll	ll	ll	lm	ll	ll	lm	lm	ll	ll	ll	lm	ll	lm	lm	lm	lm	lm	lm	lm	lm	ll	ll	lm	ll	ll	lm	ll	lm	ll	ll	lm	lm	lm	lm
chr3_23853100	23853100	11	54.7758	lm	lm	ll	lm	lm	ll	lm	lm	lm	lm	lm	ll	ll	ll	--	lm	ll	lm	lm	ll	ll	ll	lm	ll	lm	lm	lm	lm	lm	lm	lm	lm	ll	ll	lm	ll	ll	lm	ll	lm	ll	ll	lm	lm	lm	lm
chr15_49200089	49200089	11	55.5265	lm	lm	ll	lm	lm	ll	lm	lm	lm	lm	lm	ll	ll	ll	lm	ll	ll	lm	lm	ll	ll	ll	lm	ll	lm	lm	lm	lm	lm	lm	lm	lm	ll	ll	lm	ll	ll	lm	ll	lm	ll	ll	lm	lm	lm	lm
chr3_24313215	24313215	11	56.0476	lm	lm	ll	lm	lm	ll	lm	lm	lm	lm	lm	ll	ll	ll	--	lm	ll	lm	lm	ll	ll	ll	lm	ll	lm	lm	lm	lm	lm	lm	lm	lm	ll	ll	lm	ll	ll	lm	ll	lm	ll	ll	lm	lm	lm	lm
chr3_9638749	9638749	11	56.2643	lm	lm	ll	lm	lm	ll	lm	lm	lm	lm	lm	ll	ll	ll	ll	lm	ll	lm	lm	ll	ll	ll	lm	ll	lm	lm	lm	lm	lm	lm	lm	lm	ll	ll	lm	ll	ll	lm	ll	lm	ll	ll	lm	lm	lm	lm
chr3_9638930	9638930	11	56.3918	lm	lm	ll	lm	lm	ll	lm	lm	lm	lm	lm	ll	ll	ll	ll	lm	lm	lm	lm	ll	ll	ll	lm	ll	lm	lm	lm	lm	ll	lm	lm	lm	ll	ll	lm	ll	ll	lm	ll	lm	ll	ll	lm	lm	lm	lm
chr3_11597829	11597829	11	56.4221	lm	lm	ll	lm	lm	ll	lm	lm	lm	lm	lm	ll	ll	ll	ll	lm	ll	lm	lm	ll	ll	ll	lm	ll	lm	lm	lm	lm	lm	lm	lm	lm	ll	ll	lm	ll	ll	lm	ll	lm	ll	ll	lm	lm	lm	lm
chr3_10063842	10063842	11	56.4524	lm	lm	ll	lm	lm	ll	lm	lm	lm	lm	lm	ll	ll	ll	ll	lm	ll	lm	lm	ll	ll	ll	lm	ll	lm	lm	lm	lm	lm	lm	lm	lm	ll	ll	lm	ll	ll	lm	ll	lm	ll	ll	lm	lm	lm	lm
chr3_11874162	11874162	11	56.4828	lm	lm	ll	lm	lm	ll	lm	lm	lm	lm	lm	ll	ll	ll	ll	lm	lm	lm	lm	ll	ll	ll	lm	ll	lm	lm	lm	lm	ll	lm	lm	lm	ll	ll	lm	ll	ll	lm	ll	lm	ll	ll	lm	lm	lm	lm
chr3_10028871	10028871	11	56.4978	ll	ll	lm	ll	ll	lm	ll	ll	ll	ll	ll	lm	lm	lm	lm	ll	lm	ll	ll	lm	lm	lm	ll	lm	ll	ll	ll	ll	ll	ll	ll	ll	lm	lm	ll	lm	lm	ll	lm	ll	lm	lm	ll	ll	ll	ll
chr3_12672463	12672463	11	56.5129	ll	ll	lm	ll	ll	lm	ll	ll	ll	ll	ll	lm	lm	lm	ll	ll	lm	ll	ll	lm	lm	lm	ll	lm	ll	ll	ll	ll	ll	ll	ll	ll	lm	lm	ll	lm	lm	ll	lm	ll	lm	lm	ll	ll	ll	ll
chr3_11321980	11321980	11	56.5588	ll	ll	lm	ll	ll	lm	ll	ll	ll	ll	ll	lm	lm	lm	lm	ll	lm	ll	ll	lm	lm	lm	ll	lm	ll	ll	ll	ll	ll	ll	ll	ll	lm	lm	ll	lm	lm	ll	lm	ll	lm	lm	ll	ll	ll	ll
chr3_11597856	11597856	11	56.6046	ll	ll	lm	ll	ll	lm	ll	ll	ll	ll	ll	lm	lm	lm	lm	ll	lm	ll	ll	lm	lm	lm	ll	lm	ll	ll	ll	ll	ll	ll	ll	ll	lm	lm	ll	lm	lm	ll	lm	ll	lm	lm	ll	ll	ll	ll
chr3_11452903	11452903	11	56.6046	ll	ll	lm	ll	ll	lm	ll	ll	ll	ll	ll	lm	lm	lm	lm	ll	lm	ll	ll	lm	lm	lm	ll	lm	ll	ll	ll	ll	ll	ll	ll	ll	lm	lm	ll	lm	lm	ll	lm	ll	lm	lm	ll	ll	ll	ll
chr3_15418977	15418977	11	56.635	ll	ll	lm	ll	ll	lm	ll	ll	ll	ll	ll	lm	lm	lm	ll	ll	lm	ll	ll	lm	lm	lm	ll	lm	ll	ll	ll	ll	ll	ll	ll	ll	lm	lm	ll	lm	lm	ll	lm	ll	lm	lm	ll	ll	ll	ll
chr3_15418983	15418983	11	56.635	ll	ll	lm	ll	ll	lm	ll	ll	ll	ll	ll	lm	lm	lm	ll	ll	lm	ll	ll	lm	lm	lm	ll	lm	ll	ll	ll	ll	ll	ll	ll	ll	lm	lm	ll	lm	lm	ll	lm	ll	lm	lm	ll	ll	ll	ll
chr3_36211329	36211329	11	56.729	lm	lm	ll	lm	lm	ll	lm	lm	lm	lm	lm	ll	ll	ll	lm	lm	ll	lm	lm	ll	ll	ll	lm	ll	lm	lm	lm	lm	lm	lm	lm	lm	ll	ll	lm	ll	ll	lm	ll	lm	ll	ll	lm	lm	lm	lm
chr3_36211330	36211330	11	56.729	lm	lm	ll	lm	lm	ll	lm	lm	lm	lm	lm	ll	ll	ll	lm	lm	ll	lm	lm	ll	ll	ll	lm	ll	lm	lm	lm	lm	lm	lm	lm	lm	ll	ll	lm	ll	ll	lm	ll	lm	ll	ll	lm	lm	lm	lm
chr3_8428706	8428706	11	56.9645	hk	kk	hh	hk	kk	hh	hk	kk	kk	hk	hk	hh	hh	hk	hk	kk	kk	hk	hk	hh	hh	hk	hk	hk	kk	kk	hk	kk	hh	kk	kk	kk	hk	hk	hk	hh	hk	hk	hh	hk	hh	hh	hk	hk	kk	kk
chr3_8428704	8428704	11	66.9645	ll	ll	lm	ll	ll	lm	ll	ll	ll	ll	ll	lm	lm	lm	lm	ll	ll	ll	ll	lm	lm	lm	ll	lm	ll	ll	ll	ll	lm	ll	ll	ll	lm	lm	ll	lm	lm	ll	lm	ll	lm	lm	ll	ll	ll	ll
chr3_6581107	6581107	11	67.0262	ll	ll	lm	ll	lm	lm	ll	ll	ll	ll	ll	lm	lm	lm	lm	ll	ll	ll	ll	lm	lm	lm	ll	lm	ll	ll	ll	ll	lm	ll	ll	ll	lm	lm	ll	ll	lm	ll	ll	ll	lm	lm	ll	ll	ll	ll
chr7_28793169	28793169	11	67.0412	ll	ll	lm	ll	ll	lm	ll	ll	ll	ll	ll	lm	lm	lm	lm	ll	ll	ll	ll	lm	lm	lm	ll	lm	ll	ll	ll	ll	lm	ll	ll	ll	lm	lm	ll	lm	lm	ll	lm	ll	lm	lm	ll	ll	ll	ll
chr7_28793193	28793193	11	67.0563	ll	ll	lm	ll	ll	lm	ll	ll	ll	ll	ll	lm	lm	lm	lm	ll	ll	ll	ll	lm	lm	lm	ll	lm	ll	ll	ll	ll	lm	ll	ll	ll	lm	lm	ll	lm	lm	ll	lm	ll	lm	lm	ll	ll	ll	ll
chr7_28793204	28793204	11	67.0563	ll	ll	lm	ll	ll	lm	ll	ll	ll	ll	ll	lm	lm	lm	lm	ll	ll	ll	ll	lm	lm	lm	ll	lm	ll	ll	ll	ll	lm	ll	ll	ll	lm	lm	ll	lm	lm	ll	lm	ll	lm	lm	ll	ll	ll	ll
chr7_28793244	28793244	11	67.0563	ll	ll	lm	ll	lm	lm	ll	ll	ll	ll	ll	lm	lm	lm	lm	ll	ll	ll	ll	lm	lm	lm	ll	lm	ll	ll	ll	ll	lm	ll	ll	ll	lm	lm	ll	lm	lm	ll	lm	ll	lm	lm	ll	ll	ll	ll
chr7_28793232	28793232	11	67.0713	ll	ll	lm	ll	lm	lm	ll	ll	ll	ll	ll	lm	lm	lm	lm	ll	ll	ll	ll	lm	lm	lm	ll	lm	ll	ll	ll	ll	lm	ll	ll	ll	lm	lm	ll	ll	lm	ll	--	ll	lm	lm	ll	ll	ll	ll
chr3_8325994	8325994	11	67.149	lm	lm	ll	lm	lm	ll	lm	lm	lm	lm	lm	ll	ll	ll	ll	lm	lm	lm	lm	ll	ll	ll	lm	ll	lm	lm	lm	lm	ll	lm	lm	lm	ll	ll	lm	ll	ll	lm	ll	lm	ll	ll	lm	lm	lm	lm
chr3_6314601	6314601	11	67.243	lm	lm	ll	lm	ll	ll	lm	lm	lm	lm	lm	ll	ll	ll	ll	lm	lm	lm	lm	ll	ll	ll	lm	ll	lm	lm	lm	lm	ll	lm	lm	lm	ll	ll	lm	lm	ll	lm	lm	lm	ll	ll	lm	lm	lm	lm
chr3_5973610	5973610	11	67.3207	lm	lm	ll	lm	ll	ll	lm	lm	lm	lm	lm	ll	ll	ll	ll	lm	lm	lm	lm	ll	ll	ll	lm	ll	lm	lm	lm	lm	ll	lm	lm	lm	ll	ll	lm	lm	ll	lm	lm	lm	ll	ll	lm	lm	lm	lm
chr3_5995875	5995875	11	67.3207	lm	lm	ll	lm	ll	ll	lm	lm	lm	lm	lm	ll	ll	ll	ll	lm	lm	lm	lm	ll	ll	ll	lm	ll	lm	lm	lm	lm	ll	lm	lm	lm	ll	ll	lm	lm	ll	lm	lm	lm	ll	ll	lm	lm	lm	lm
chr3_5995857	5995857	11	67.3207	lm	lm	ll	lm	ll	ll	lm	lm	lm	lm	lm	ll	ll	ll	ll	lm	lm	lm	lm	ll	ll	ll	lm	ll	lm	lm	lm	lm	ll	lm	lm	lm	ll	ll	lm	lm	ll	lm	lm	lm	ll	ll	lm	lm	lm	lm
chr3_5010725	5010725	11	67.5953	ll	ll	lm	--	lm	lm	ll	ll	ll	ll	ll	lm	lm	lm	lm	ll	ll	ll	ll	lm	lm	lm	ll	lm	ll	ll	ll	ll	lm	ll	ll	ll	lm	lm	ll	ll	lm	ll	ll	ll	lm	lm	ll	ll	ll	ll
chr3_4865132	4865132	11	67.7488	hk	hh	hk	--	hk	kk	hk	hh	hh	hk	hk	kk	kk	hk	hk	hh	hk	hk	hk	kk	kk	hk	hk	hk	hh	hh	hk	hh	kk	hh	hh	hh	hk	hk	hk	hk	hk	hk	hk	hh	kk	kk	hk	hk	hk	hk
chr3_4494166	4494166	11	67.8675	lm	lm	ll	ll	ll	ll	lm	lm	lm	lm	lm	ll	ll	ll	ll	lm	lm	lm	lm	ll	ll	ll	lm	ll	lm	lm	lm	lm	ll	lm	lm	lm	ll	ll	lm	lm	ll	lm	lm	lm	ll	ll	lm	lm	lm	lm
chr3_4353020	4353020	11	67.8979	lm	lm	ll	ll	ll	ll	lm	lm	lm	lm	lm	ll	ll	ll	ll	lm	lm	lm	lm	ll	ll	ll	lm	ll	lm	lm	lm	lm	ll	lm	lm	lm	ll	ll	lm	lm	lm	lm	lm	lm	ll	ll	lm	--	lm	lm
chr3_4353207	4353207	11	77.9437	ll	ll	lm	lm	lm	lm	ll	ll	ll	ll	ll	lm	lm	lm	lm	ll	ll	ll	ll	lm	lm	lm	ll	lm	ll	ll	ll	ll	lm	ll	ll	ll	lm	lm	ll	ll	--	ll	ll	ll	lm	lm	ll	ll	ll	ll
chr3_3727702	3727702	11	78.1604	lm	lm	ll	ll	ll	ll	lm	lm	lm	lm	lm	ll	ll	--	ll	lm	lm	lm	lm	ll	ll	ll	lm	ll	lm	lm	lm	lm	ll	--	lm	lm	ll	ll	lm	lm	lm	lm	lm	lm	ll	ll	lm	ll	lm	lm
chr3_3121205	3121205	11	78.2879	ll	ll	lm	lm	lm	lm	ll	ll	ll	ll	ll	lm	lm	ll	lm	ll	ll	ll	ll	lm	lm	lm	ll	lm	ll	ll	ll	ll	lm	lm	ll	ll	lm	lm	ll	ll	ll	ll	ll	ll	lm	lm	ll	lm	ll	ll
chr3_2786373	2786373	11	78.3338	ll	ll	lm	lm	lm	lm	ll	ll	ll	ll	ll	lm	lm	ll	lm	ll	ll	ll	ll	ll	ll	lm	ll	lm	ll	ll	ll	ll	lm	lm	--	ll	lm	ll	ll	ll	ll	ll	ll	ll	lm	lm	ll	lm	lm	ll
chr3_2786096	2786096	11	78.3641	ll	ll	lm	lm	lm	lm	ll	ll	ll	ll	ll	lm	lm	ll	lm	ll	ll	ll	ll	ll	ll	lm	ll	lm	ll	ll	ll	ll	lm	lm	lm	ll	lm	ll	ll	ll	ll	ll	ll	ll	lm	lm	ll	lm	lm	ll
chr3_2445230	2445230	11	78.4418	lm	lm	ll	ll	ll	ll	lm	lm	lm	lm	lm	ll	ll	lm	ll	lm	lm	lm	lm	lm	lm	ll	lm	ll	lm	lm	lm	lm	ll	ll	ll	lm	ll	lm	lm	lm	lm	lm	lm	lm	ll	ll	lm	ll	ll	lm
chr3_2045213	2045213	11	78.5524	ll	ll	lm	lm	lm	lm	ll	ll	ll	ll	ll	lm	lm	ll	lm	ll	ll	ll	ll	ll	ll	lm	ll	lm	ll	ll	ll	ll	lm	lm	--	ll	lm	ll	ll	ll	ll	ll	ll	ll	lm	lm	ll	lm	lm	ll
chr3_2045233	2045233	11	78.5524	ll	ll	lm	lm	lm	lm	ll	ll	ll	ll	ll	lm	lm	ll	lm	ll	ll	ll	ll	ll	ll	lm	ll	lm	ll	ll	ll	ll	lm	lm	--	ll	lm	ll	ll	ll	ll	ll	ll	ll	lm	lm	ll	lm	lm	ll
chr11_2360210	2360210	11	78.7146	ll	ll	lm	lm	lm	lm	ll	ll	ll	ll	ll	lm	lm	ll	lm	ll	ll	ll	ll	lm	--	lm	ll	lm	ll	ll	ll	ll	lm	lm	ll	ll	lm	lm	ll	ll	ll	ll	ll	ll	lm	lm	ll	lm	ll	ll
chr3_1971787	1971787	11	78.8421	ll	ll	lm	lm	lm	lm	ll	ll	ll	ll	ll	lm	lm	ll	lm	ll	ll	ll	ll	lm	ll	lm	ll	lm	ll	ll	ll	ll	lm	lm	ll	ll	lm	ll	ll	ll	ll	ll	ll	ll	lm	lm	ll	lm	ll	ll
chr3_1971801	1971801	11	78.8421	ll	ll	lm	lm	lm	lm	ll	ll	ll	ll	ll	lm	lm	ll	lm	ll	ll	ll	ll	lm	ll	lm	ll	lm	ll	ll	ll	ll	lm	lm	ll	ll	lm	ll	ll	ll	ll	ll	ll	ll	lm	lm	ll	lm	ll	ll
chr3_1926873	1926873	11	78.8793	hk	hh	hk	hk	hk	kk	hk	hh	hh	hk	hk	kk	kk	hh	hk	hh	hk	hk	hk	--	hk	hk	hk	hk	hh	hh	hk	hh	kk	hk	hh	hh	hk	hh	hk	hk	hh	hk	hk	hh	kk	kk	hk	kk	hk	hk
chr3_1863970	1863970	11	88.9067	ll	ll	lm	lm	lm	lm	ll	ll	ll	ll	ll	lm	lm	ll	lm	ll	ll	ll	ll	--	ll	lm	ll	lm	ll	ll	ll	ll	lm	lm	ll	ll	lm	ll	ll	ll	ll	ll	ll	ll	lm	lm	ll	lm	ll	ll
chr3_903388	903388	11	89.0007	ll	ll	lm	lm	lm	lm	ll	ll	ll	ll	ll	lm	lm	ll	lm	ll	ll	ll	ll	ll	ll	lm	ll	lm	ll	ll	ll	ll	lm	lm	lm	ll	lm	ll	ll	ll	ll	ll	ll	ll	lm	lm	ll	lm	lm	ll
chr3_578047	578047	11	89.0677	hk	hh	hk	hk	hk	kk	hk	hh	hh	hk	hk	kk	kk	hh	hk	hh	hk	hk	hk	hk	hk	hk	hk	hk	hh	hh	hk	hh	kk	hk	hk	hh	hk	hh	hk	hk	hh	hk	hk	hh	kk	kk	hk	kk	kk	hk
chr3_524052	524052	11	89.2496	lm	lm	ll	ll	ll	ll	lm	lm	lm	lm	lm	ll	ll	lm	ll	lm	lm	lm	lm	lm	lm	ll	lm	ll	lm	lm	lm	lm	ll	ll	ll	lm	ll	lm	lm	lm	lm	lm	lm	lm	ll	ll	lm	ll	ll	lm
chr2_30644056	30644056	11	89.4118	lm	lm	ll	ll	ll	ll	lm	lm	lm	lm	lm	ll	ll	lm	ll	lm	lm	lm	lm	lm	lm	ll	lm	ll	lm	lm	lm	lm	ll	ll	ll	lm	ll	lm	lm	lm	lm	lm	lm	lm	--	ll	lm	ll	ll	lm
chr3_578101	578101	11	89.4735	lm	lm	ll	ll	ll	ll	lm	lm	lm	lm	lm	ll	ll	lm	ll	lm	lm	lm	lm	lm	lm	ll	lm	ll	lm	lm	lm	lm	ll	ll	ll	lm	ll	lm	lm	lm	lm	lm	lm	lm	ll	ll	lm	ll	ll	lm
chr3_479273	479273	11	89.5193	ll	ll	lm	lm	lm	lm	ll	ll	ll	ll	ll	lm	lm	ll	lm	ll	ll	ll	ll	ll	ll	lm	ll	lm	ll	ll	ll	ll	lm	lm	lm	ll	lm	ll	ll	ll	ll	ll	ll	ll	lm	lm	--	lm	lm	ll
chr5_36575067	36575067	11	99.736	ll	ll	lm	lm	lm	lm	ll	ll	ll	ll	ll	lm	lm	ll	lm	ll	ll	ll	ll	ll	ll	lm	ll	lm	ll	ll	ll	ll	lm	lm	lm	ll	lm	ll	ll	ll	ll	ll	ll	ll	lm	lm	lm	lm	lm	ll
chr3_1443108	1443108	11	100.072	ll	ll	lm	lm	lm	lm	ll	ll	ll	ll	ll	lm	lm	ll	lm	ll	ll	ll	ll	lm	--	lm	ll	lm	ll	ll	ll	ll	lm	lm	ll	ll	lm	lm	ll	ll	ll	ll	ll	ll	lm	lm	ll	lm	ll	ll
chr3_1350712	1350712	11	100.307	ll	ll	lm	lm	lm	lm	ll	ll	ll	ll	ll	lm	lm	ll	lm	ll	ll	ll	ll	lm	ll	lm	ll	lm	ll	ll	ll	ll	lm	lm	ll	ll	lm	lm	ll	ll	ll	ll	ll	ll	lm	lm	ll	lm	ll	ll
chr3_1443546	1443546	11	100.432	ll	ll	lm	lm	lm	lm	ll	ll	ll	ll	ll	lm	lm	ll	lm	ll	ll	ll	ll	ll	ll	lm	ll	lm	ll	ll	ll	ll	lm	lm	lm	ll	lm	ll	ll	ll	ll	ll	ll	ll	lm	lm	ll	lm	lm	ll
chr3_1209539	1209539	11	100.465	ll	ll	lm	lm	lm	lm	ll	ll	ll	ll	ll	lm	lm	ll	lm	ll	ll	ll	ll	ll	ll	lm	ll	lm	ll	ll	ll	ll	lm	lm	lm	ll	lm	ll	ll	ll	ll	ll	ll	ll	lm	lm	ll	lm	lm	ll
chr3_1209505	1209505	11	100.465	ll	ll	lm	lm	lm	lm	ll	ll	ll	ll	ll	lm	lm	ll	lm	ll	ll	ll	ll	ll	ll	lm	ll	lm	ll	ll	ll	ll	lm	lm	lm	ll	lm	ll	ll	ll	ll	ll	ll	ll	lm	lm	ll	lm	lm	ll
chr3_1382757	1382757	11	100.542	lm	lm	ll	ll	ll	ll	lm	lm	lm	lm	lm	ll	ll	lm	ll	lm	lm	lm	lm	lm	lm	ll	lm	ll	lm	lm	lm	lm	ll	ll	ll	lm	ll	lm	lm	lm	lm	lm	lm	lm	ll	ll	lm	ll	ll	lm
chr3_1443316	1443316	11	100.604	lm	lm	ll	ll	ll	ll	lm	lm	lm	lm	lm	ll	ll	lm	ll	lm	lm	lm	lm	ll	lm	ll	lm	ll	lm	lm	lm	lm	ll	ll	lm	lm	ll	ll	lm	lm	lm	lm	lm	lm	ll	ll	lm	ll	lm	lm
chr3_1350405	1350405	11	100.666	lm	lm	ll	ll	ll	ll	lm	lm	lm	lm	lm	ll	ll	lm	ll	lm	lm	lm	lm	ll	lm	ll	lm	ll	lm	lm	lm	lm	ll	ll	lm	lm	ll	ll	lm	lm	lm	lm	lm	lm	ll	ll	lm	ll	lm	lm
chr3_1350407	1350407	11	100.666	lm	lm	ll	ll	ll	ll	lm	lm	lm	lm	lm	ll	ll	lm	ll	lm	lm	lm	lm	ll	lm	ll	lm	ll	lm	lm	lm	lm	ll	ll	lm	lm	ll	ll	lm	lm	lm	lm	lm	lm	ll	ll	lm	ll	lm	lm
chr3_1350741	1350741	11	100.666	lm	lm	ll	ll	ll	ll	lm	lm	lm	lm	lm	ll	ll	lm	ll	lm	lm	lm	lm	ll	lm	ll	lm	ll	lm	lm	lm	lm	ll	ll	lm	lm	ll	ll	lm	lm	lm	lm	lm	lm	ll	ll	lm	ll	lm	lm
chr3_1350404	1350404	11	100.666	lm	lm	ll	ll	ll	ll	lm	lm	lm	lm	lm	ll	ll	lm	ll	lm	lm	lm	lm	ll	lm	ll	lm	ll	lm	lm	lm	lm	ll	ll	lm	lm	ll	ll	lm	lm	lm	lm	lm	lm	ll	ll	lm	ll	lm	lm
chr3_1350398	1350398	11	100.666	lm	lm	ll	ll	ll	ll	lm	lm	lm	lm	lm	ll	ll	lm	ll	lm	lm	lm	lm	ll	lm	ll	lm	ll	lm	lm	lm	lm	ll	ll	lm	lm	ll	ll	lm	lm	lm	lm	lm	lm	ll	ll	lm	ll	lm	lm
chr3_1387737	1387737	11	107.828	lm	lm	ll	ll	ll	ll	lm	lm	lm	lm	lm	ll	ll	lm	ll	lm	lm	lm	lm	ll	lm	ll	lm	ll	lm	lm	lm	lm	ll	ll	lm	lm	ll	ll	lm	lm	lm	lm	lm	lm	ll	ll	lm	ll	lm	lm
chr3_1329080	1329080	11	108.056	lm	lm	ll	ll	ll	ll	lm	lm	lm	lm	lm	ll	ll	lm	ll	lm	lm	lm	lm	ll	lm	ll	lm	ll	lm	lm	lm	lm	ll	ll	lm	lm	ll	ll	lm	lm	lm	lm	lm	lm	ll	ll	lm	ll	lm	lm
chr3_31046210	31046210	11	108.243	lm	lm	ll	ll	ll	ll	lm	lm	lm	lm	lm	ll	ll	lm	ll	lm	lm	lm	lm	ll	lm	ll	lm	ll	lm	lm	lm	lm	ll	ll	lm	lm	ll	lm	lm	lm	lm	lm	lm	lm	ll	ll	lm	ll	lm	lm
chr3_1382788	1382788	11	108.479	lm	lm	ll	ll	ll	ll	lm	lm	lm	lm	lm	ll	ll	lm	ll	lm	lm	lm	lm	ll	lm	ll	lm	ll	lm	lm	lm	lm	ll	ll	lm	lm	ll	lm	lm	lm	lm	lm	lm	lm	ll	ll	lm	ll	lm	lm
chr3_1382724	1382724	11	108.541	lm	lm	ll	ll	ll	ll	lm	lm	lm	lm	lm	ll	ll	lm	ll	lm	lm	lm	lm	ll	lm	ll	lm	ll	lm	lm	lm	lm	ll	ll	lm	lm	ll	lm	lm	lm	lm	lm	lm	lm	ll	ll	lm	ll	lm	lm
chr3_1382503	1382503	11	108.668	lm	lm	ll	ll	ll	ll	lm	lm	lm	lm	lm	ll	ll	lm	ll	lm	lm	lm	lm	ll	lm	ll	lm	ll	lm	lm	lm	lm	ll	ll	lm	lm	ll	ll	lm	lm	lm	lm	lm	lm	ll	ll	lm	ll	lm	lm
chr3_2445456	2445456	11	109.025	lm	lm	ll	ll	ll	ll	lm	lm	lm	lm	lm	ll	ll	lm	ll	lm	lm	lm	lm	lm	lm	ll	lm	ll	lm	lm	lm	lm	ll	ll	ll	lm	ll	lm	lm	lm	lm	lm	lm	lm	lm	ll	lm	ll	ll	lm
chr3_2352718	2352718	11	109.521	lm	lm	ll	ll	ll	ll	lm	lm	lm	lm	lm	ll	ll	lm	ll	lm	lm	lm	lm	lm	lm	ll	lm	ll	lm	lm	lm	lm	ll	ll	ll	lm	ll	lm	lm	lm	lm	lm	lm	lm	ll	ll	lm	ll	ll	lm
chr3_8325958	8325958	11	113.689	hh	hk	hk	hh	kk	hk	hh	hk	hk	hh	hh	hk	hk	kk	kk	hk	hk	hh	hh	hk	hk	kk	hh	kk	hk	hk	hh	hk	hk	hk	hk	hk	kk	kk	hh	hk	kk	hh	hk	hh	hk	hk	hh	hh	hk	hk
chr3_7368723	7368723	11	113.689	kk	hk	hh	kk	hh	hk	kk	hk	hk	kk	kk	hk	hk	hh	hh	hk	hk	kk	kk	hk	hk	hh	kk	hh	hk	hk	kk	hk	hk	hk	hk	hk	hh	hh	kk	kk	hh	kk	kk	kk	hk	hk	kk	kk	kk	--
chr3_7368817	7368817	11	113.689	hh	hk	kk	hh	kk	hk	hh	hk	hk	hh	hh	hk	hk	kk	kk	hk	hk	hh	hh	hk	hk	kk	hh	kk	hk	hk	hh	hk	hk	hk	hk	hk	kk	kk	hh	hh	kk	hh	hh	hh	hk	hk	hh	hh	hh	hk
chr3_7368715	7368715	11	113.689	hh	hk	hk	hh	kk	hk	hh	hk	hk	hh	hh	hk	hk	kk	kk	hk	hk	hh	hh	hk	hk	kk	hh	kk	hk	hk	hh	hk	hk	hk	hk	hk	kk	kk	hh	hh	kk	hh	hh	hh	hk	hk	hh	hh	hh	hk
chr3_7368537	7368537	11	113.69	kk	hk	hk	kk	hh	hk	kk	hk	hk	kk	kk	hk	hk	hh	hh	hk	hk	kk	kk	hk	hk	hh	kk	hh	hk	hk	kk	hk	hk	hk	hk	hk	hh	hh	kk	hk	hh	kk	hk	kk	hk	hk	kk	kk	hk	hk
chr3_7368509	7368509	11	113.69	kk	hk	hk	kk	hh	hk	kk	hk	hk	kk	kk	hk	hk	hh	hh	hk	hk	kk	kk	hk	hk	hh	kk	hh	hk	hk	kk	hk	hk	hk	hk	hk	hh	hh	kk	hk	hh	kk	hk	kk	hk	hk	kk	kk	hk	hk
chr3_7761782	7761782	11	113.781	hh	hk	hk	hh	--	hk	hh	hk	hk	hh	hh	hk	hk	kk	kk	hk	hk	hh	hh	hk	hk	kk	hh	kk	hk	hk	hh	hk	hk	hk	hk	hk	kk	kk	hh	hk	kk	hh	hk	hh	hk	hk	hh	hh	hk	hk
chr3_35231250	35231250	11	115.383	hh	hk	hk	hh	hh	hk	hh	hk	hk	hh	hk	hk	hk	kk	hk	kk	kk	hh	hh	hk	hk	kk	hk	hk	hh	hk	hk	hk	hh	hk	hk	hk	kk	kk	hh	hk	kk	hh	hk	hh	hk	hk	hk	hk	hk	hk
chr14_8885580	8885580	11	116.079	lm	lm	ll	lm	lm	ll	lm	lm	lm	lm	lm	ll	ll	ll	lm	ll	ll	lm	lm	ll	ll	--	ll	ll	lm	lm	lm	lm	lm	lm	lm	lm	ll	ll	lm	ll	ll	lm	ll	lm	lm	ll	ll	lm	lm	lm
chr3_25275106	25275106	11	116.767	ll	ll	lm	ll	ll	lm	ll	ll	ll	ll	ll	lm	lm	lm	ll	lm	lm	ll	ll	lm	lm	--	lm	lm	ll	ll	ll	ll	ll	ll	ll	ll	lm	lm	ll	lm	lm	ll	lm	ll	ll	lm	lm	ll	ll	ll
chr3_25275096	25275096	11	116.767	ll	ll	lm	ll	ll	lm	ll	ll	ll	ll	ll	lm	lm	lm	ll	lm	lm	ll	ll	lm	lm	--	lm	lm	ll	ll	ll	ll	ll	ll	ll	ll	lm	lm	ll	lm	lm	ll	lm	ll	ll	lm	lm	ll	ll	ll
chr3_29001525	29001525	11	117.042	hh	hk	hk	hh	hh	hk	hh	hk	hk	hh	hk	hk	hk	kk	hk	kk	kk	hh	hh	hk	hk	kk	hh	kk	hk	hk	hk	hk	hh	hk	hk	hk	kk	kk	hh	hk	kk	hh	hk	hh	hk	hk	hh	hh	hk	hk
chr3_29001435	29001435	11	117.042	hh	hk	hk	hh	hh	hk	hh	hk	hk	hh	hk	hk	hk	kk	hk	kk	kk	hh	hh	hk	hk	kk	hh	kk	hk	hk	hk	hk	hh	hk	hk	hk	kk	kk	hh	hk	kk	hh	hk	hh	hk	hk	hh	hh	hk	hk
chr3_24034948	24034948	11	117.214	hh	hk	hk	hh	hh	hk	hh	hk	hk	hh	hk	hk	hk	kk	hk	hk	kk	hh	hh	hk	hk	kk	hh	kk	hk	hk	hk	hk	hh	hk	hk	hk	kk	kk	hh	hk	kk	hh	hk	hh	hk	hk	hh	hh	hk	hk
chr3_25020492	25020492	11	117.252	hh	hk	hk	hh	hh	hk	hh	hk	hk	hh	hk	hk	hk	kk	hk	--	kk	hh	hh	hk	hk	kk	hh	kk	hk	hk	hk	hk	hh	hk	hk	hk	kk	kk	hh	hk	kk	hh	hk	hh	hk	hk	hh	hh	hk	hk
chr3_23777590	23777590	11	117.252	hh	hk	hk	hh	hh	hk	hh	hk	hk	hh	hk	hk	hk	kk	hk	hk	kk	hh	hh	hk	hk	kk	hh	kk	hk	hk	hk	hk	hh	hk	hk	hk	kk	kk	hh	hk	kk	hh	hk	hh	hk	hk	hh	hh	hk	hk
chr3_23777302	23777302	11	117.252	hh	hk	hk	hh	hh	hk	hh	hk	hk	hh	hk	hk	hk	kk	hk	hk	kk	hh	hh	hk	hk	kk	hh	kk	hk	hk	hk	hk	hh	hk	hk	hk	kk	kk	hh	hk	kk	hh	hk	hh	hk	hk	hh	hh	hk	hk
chr3_23777321	23777321	11	117.252	hh	hk	hk	hh	hh	hk	hh	hk	hk	hh	hk	hk	hk	kk	hk	hk	kk	hh	hh	hk	hk	kk	hh	kk	hk	hk	hk	hk	hh	hk	hk	hk	kk	kk	hh	hk	kk	hh	hk	hh	hk	hk	hh	hh	hk	hk
chr3_26960335	26960335	11	117.268	hh	hk	hk	hh	hh	hk	hh	hk	hk	hh	hk	hk	hk	kk	hk	kk	kk	hh	hh	hk	hk	kk	hh	kk	hk	hk	hk	hk	hh	hk	hk	hk	kk	kk	hh	hk	kk	hh	hk	hh	hk	hk	hh	hh	hk	hk
chr13_36433791	36433791	11	117.717	lm	lm	ll	lm	lm	ll	lm	lm	lm	lm	lm	ll	ll	ll	lm	ll	ll	lm	lm	ll	ll	--	ll	ll	lm	lm	lm	lm	lm	lm	lm	lm	ll	ll	lm	ll	ll	lm	ll	lm	lm	ll	ll	lm	lm	lm
chr13_36433828	36433828	11	117.732	lm	lm	ll	lm	lm	ll	lm	lm	lm	lm	lm	ll	ll	ll	lm	ll	ll	lm	lm	ll	ll	--	ll	ll	lm	lm	lm	lm	lm	lm	lm	lm	ll	ll	lm	ll	ll	lm	ll	lm	lm	ll	ll	lm	lm	lm
chr13_36433821	36433821	11	117.732	lm	lm	ll	lm	lm	ll	lm	lm	lm	lm	lm	ll	ll	ll	lm	ll	ll	lm	lm	ll	ll	--	ll	ll	lm	lm	lm	lm	lm	lm	lm	lm	ll	ll	lm	ll	ll	lm	ll	lm	lm	ll	ll	lm	lm	lm
chr13_36433772	36433772	11	117.762	lm	lm	ll	lm	lm	ll	lm	lm	lm	lm	lm	ll	ll	ll	lm	ll	ll	lm	lm	ll	ll	--	ll	ll	lm	lm	lm	lm	lm	lm	lm	lm	ll	ll	lm	ll	ll	lm	ll	lm	lm	ll	ll	lm	lm	lm
chr3_25467444	25467444	11	118.208	hh	hk	hk	hh	hh	hk	hh	hk	hk	hh	hk	hk	hk	kk	hk	kk	kk	hh	hh	hk	hk	kk	hh	kk	hk	hk	hk	hk	hh	hk	hk	hk	kk	kk	hh	hk	kk	hh	hk	hh	hk	hk	hh	hh	hk	hk
chr3_22791926	22791926	11	118.413	hh	hk	hk	hh	hk	hk	hh	hk	hk	hh	hk	hk	hk	kk	hk	hk	kk	hh	hh	hk	hk	kk	hh	kk	hk	hk	hk	hk	hh	hk	hk	hk	kk	kk	hh	hk	kk	hh	hk	hh	hk	hk	hh	hh	hk	hk
chr3_15157347	15157347	11	118.514	kk	hk	hk	kk	hk	hk	kk	hk	hk	kk	hk	hk	hk	hh	--	hk	hh	kk	kk	hk	hk	hh	kk	hh	hk	hk	kk	hk	kk	hk	hk	hk	hh	hh	kk	hk	hh	kk	hk	kk	hk	hk	kk	kk	hk	hk
chr3_13465057	13465057	11	118.608	hk	kk	hh	hk	kk	hh	hk	kk	kk	hk	kk	hh	hh	hk	kk	kk	hk	hk	hk	hh	hh	hk	hk	hk	kk	kk	hk	kk	hk	kk	kk	kk	hk	hk	hk	hh	hk	hk	hh	hk	hh	hh	hk	hk	kk	kk
chr3_11759933	11759933	11	118.688	hh	hk	hk	hh	hk	hk	hh	hk	hk	hh	hk	hk	hk	kk	hk	hk	kk	hh	hh	hk	hk	kk	hh	kk	hk	hk	hh	hk	hh	hk	hk	hk	kk	kk	hh	hk	kk	hh	hk	hh	hk	hk	hh	hh	hk	hk
chr3_10317333	10317333	11	118.771	hh	hk	hk	hh	hk	hk	hh	hk	hk	hh	hk	hk	hk	kk	kk	hk	kk	hh	hh	hk	hk	kk	hh	kk	hk	hk	hh	hk	hh	hk	hk	hk	kk	kk	hh	hk	kk	hh	hk	hh	hk	hk	hh	hh	hk	hk
chr3_4494150	4494150	11	119.009	kk	hk	hh	hk	hh	hk	kk	hk	hk	kk	kk	hk	hk	hk	hh	hk	kk	kk	kk	hk	hk	hh	kk	hh	hk	hk	kk	hk	hk	hh	hk	hk	hh	hh	kk	kk	hk	kk	kk	hk	hk	hk	kk	hk	kk	kk
chr3_4235430	4235430	11	119.11	hk	kk	hk	hh	hk	hh	hk	kk	kk	hk	hk	hh	hh	hk	hk	kk	hk	hk	hk	hh	hh	hk	hk	hk	kk	kk	hk	kk	hh	kk	kk	kk	hk	hk	hk	hk	kk	hk	hk	kk	hh	hh	hk	--	hk	hk
chr3_4139523	4139523	11	119.2	hk	kk	hk	hh	hk	hh	hk	kk	kk	hk	hk	hh	hh	hk	hk	kk	hk	hk	hk	hh	hh	hk	hk	hk	kk	kk	hk	kk	hh	kk	kk	kk	hk	hk	hk	hk	kk	hk	hk	kk	hh	hh	hk	hh	hk	hk
chr3_2188628	2188628	11	119.378	hh	hk	kk	kk	kk	hk	hh	hk	hk	hh	hh	hk	hk	hk	kk	hk	hh	hh	hh	hh	hh	kk	hh	kk	hk	hk	hh	hk	hk	kk	kk	hk	kk	hk	hh	hh	hk	hh	hh	hk	hk	hk	hh	hk	hk	hh
chr16_8693881	8693881	12	0	ll	lm	lm	ll	lm	lm	ll	ll	lm	lm	ll	ll	ll	lm	lm	--	lm	ll	lm	lm	lm	ll	lm	lm	lm	lm	lm	ll	ll	ll	ll	ll	ll	lm	ll	ll	lm	ll	lm	ll	lm	ll	ll	ll	ll	lm
chr2_5990610	5990610	12	6.02941	lm	ll	ll	lm	ll	ll	lm	lm	ll	ll	lm	lm	lm	ll	ll	ll	ll	lm	ll	ll	ll	lm	ll	ll	ll	ll	ll	lm	lm	lm	lm	lm	lm	ll	lm	lm	ll	lm	ll	lm	ll	lm	lm	lm	lm	ll
chr2_5555388	5555388	12	10.7035	ll	lm	lm	ll	lm	lm	ll	ll	lm	lm	ll	ll	ll	lm	lm	lm	lm	ll	lm	lm	lm	ll	lm	lm	lm	lm	lm	ll	ll	ll	ll	ll	ll	lm	ll	ll	lm	ll	lm	ll	lm	ll	ll	ll	ll	lm
chr2_5555302	5555302	12	10.8883	ll	lm	lm	ll	lm	lm	ll	ll	lm	lm	ll	ll	ll	lm	lm	lm	lm	ll	lm	lm	lm	ll	lm	lm	lm	lm	lm	ll	ll	ll	ll	ll	ll	lm	ll	ll	lm	ll	lm	ll	lm	ll	ll	ll	ll	lm
chr2_6851604	6851604	12	14.5935	kk	hh	hh	hk	hk	hh	kk	hk	hh	hk	hk	hk	hh	kk	hk	hk	hk	kk	hh	hh	hk	hk	hk	kk	hh	hh	hk	hk	hk	kk	kk	kk	hk	hk	hk	hk	hk	kk	hk	hk	hh	hk	hk	kk	hk	hk
chr2_8743409	8743409	12	15.4325	kk	hh	hh	hk	hk	hh	kk	hk	hh	hk	hk	hk	hh	kk	hk	hk	hk	kk	hh	hh	hh	hk	hk	kk	hk	hh	hk	hk	hk	kk	kk	kk	hk	hk	hk	hk	hk	kk	hk	hk	hh	hk	hk	kk	hk	hk
chr2_32713790	32713790	12	21.5739	ll	lm	lm	lm	lm	lm	ll	lm	ll	lm	ll	lm	lm	ll	lm	ll	lm	ll	lm	ll	ll	ll	lm	ll	ll	lm	lm	ll	ll	ll	ll	ll	ll	lm	ll	ll	lm	lm	lm	ll	lm	ll	ll	ll	ll	ll
chr2_32713801	32713801	12	21.5739	ll	lm	lm	lm	lm	lm	ll	lm	ll	lm	ll	lm	lm	ll	lm	ll	lm	ll	lm	ll	ll	ll	lm	ll	ll	lm	lm	ll	ll	ll	ll	ll	ll	lm	ll	ll	lm	lm	lm	ll	lm	ll	ll	ll	ll	ll
chr13_22602325	22602325	12	31.5613	lm	ll	ll	ll	ll	ll	lm	ll	lm	ll	lm	lm	ll	lm	ll	lm	ll	lm	ll	ll	ll	lm	ll	lm	lm	ll	ll	lm	lm	lm	lm	lm	lm	ll	lm	lm	ll	lm	ll	lm	ll	lm	lm	lm	lm	ll
chr2_10480133	10480133	12	34.4314	lm	ll	ll	ll	ll	ll	lm	ll	lm	ll	lm	lm	ll	lm	ll	lm	ll	lm	ll	ll	ll	lm	ll	lm	lm	ll	ll	lm	lm	lm	lm	lm	lm	ll	lm	lm	ll	lm	ll	lm	ll	lm	lm	lm	lm	ll
chr2_10480107	10480107	12	34.7107	lm	ll	ll	ll	ll	ll	lm	ll	lm	ll	lm	lm	ll	lm	ll	lm	ll	lm	ll	ll	ll	lm	ll	lm	lm	ll	ll	lm	lm	lm	lm	lm	lm	ll	lm	lm	ll	lm	ll	lm	ll	lm	lm	lm	lm	ll
chr2_10480077	10480077	12	34.7107	lm	ll	ll	ll	ll	ll	lm	ll	lm	ll	lm	lm	ll	lm	ll	lm	ll	lm	ll	ll	ll	lm	ll	lm	lm	ll	ll	lm	lm	lm	lm	lm	lm	ll	lm	lm	ll	lm	ll	lm	ll	lm	lm	lm	lm	ll
chr2_10480080	10480080	12	34.7107	lm	ll	ll	ll	ll	ll	lm	ll	lm	ll	lm	lm	ll	lm	ll	lm	ll	lm	ll	ll	ll	lm	ll	lm	lm	ll	ll	lm	lm	lm	lm	lm	lm	ll	lm	lm	ll	lm	ll	lm	ll	lm	lm	lm	lm	ll
chr2_10480045	10480045	12	34.7107	lm	ll	ll	ll	ll	ll	lm	ll	lm	ll	lm	lm	ll	lm	ll	lm	ll	lm	ll	ll	ll	lm	ll	lm	lm	ll	ll	lm	lm	lm	lm	lm	lm	ll	lm	lm	ll	lm	ll	lm	ll	lm	lm	lm	lm	ll
chr2_10480037	10480037	12	34.7107	lm	ll	ll	ll	ll	ll	lm	ll	lm	ll	lm	lm	ll	lm	ll	lm	ll	lm	ll	ll	ll	lm	ll	lm	lm	ll	ll	lm	lm	lm	lm	lm	lm	ll	lm	lm	ll	lm	ll	lm	ll	lm	lm	lm	lm	ll
chr2_10480113	10480113	12	34.8024	lm	ll	ll	ll	ll	ll	lm	ll	lm	ll	lm	lm	ll	lm	ll	lm	ll	lm	ll	ll	ll	lm	ll	lm	lm	ll	ll	lm	lm	lm	lm	lm	lm	ll	lm	lm	ll	lm	ll	lm	ll	lm	lm	lm	lm	ll
chr2_10624266	10624266	12	35.2755	lm	ll	ll	ll	ll	ll	lm	ll	lm	ll	lm	lm	ll	lm	ll	lm	ll	lm	ll	ll	ll	lm	ll	lm	lm	ll	ll	lm	lm	lm	lm	lm	lm	ll	lm	lm	ll	lm	ll	lm	ll	lm	lm	lm	lm	ll
chr2_10238891	10238891	12	35.8481	ll	lm	lm	ll	lm	lm	ll	lm	ll	lm	ll	ll	lm	ll	lm	ll	lm	ll	lm	lm	lm	ll	lm	ll	ll	lm	lm	ll	ll	ll	ll	ll	ll	lm	ll	ll	lm	ll	lm	ll	lm	ll	ll	ll	ll	lm
chr2_9664142	9664142	12	36.1274	ll	lm	lm	lm	lm	lm	ll	lm	ll	lm	ll	ll	lm	ll	lm	ll	lm	ll	lm	lm	lm	ll	lm	ll	ll	lm	lm	ll	ll	ll	ll	ll	ll	lm	ll	ll	lm	ll	lm	ll	lm	ll	ll	ll	ll	lm
chr2_9664218	9664218	12	36.3122	lm	ll	ll	ll	ll	ll	lm	ll	lm	ll	lm	lm	ll	lm	ll	lm	ll	lm	ll	ll	ll	lm	ll	lm	lm	ll	ll	lm	lm	lm	lm	lm	lm	ll	lm	lm	ll	lm	ll	lm	ll	lm	lm	lm	lm	ll
chr2_9657873	9657873	12	36.6881	lm	ll	ll	ll	ll	ll	lm	ll	lm	ll	lm	lm	ll	lm	ll	lm	ll	lm	ll	ll	ll	lm	ll	lm	lm	ll	ll	lm	lm	lm	lm	lm	lm	ll	lm	lm	ll	lm	ll	lm	ll	lm	lm	lm	lm	ll
chr2_9574540	9574540	12	37.064	lm	ll	ll	ll	ll	ll	lm	ll	lm	ll	lm	lm	ll	lm	ll	lm	ll	lm	ll	ll	ll	lm	ll	lm	lm	ll	ll	lm	lm	lm	lm	lm	lm	ll	lm	lm	ll	lm	ll	lm	ll	lm	lm	lm	lm	ll
chr2_9574563	9574563	12	37.064	lm	ll	ll	ll	ll	ll	lm	ll	lm	ll	lm	lm	ll	lm	ll	lm	ll	lm	ll	ll	ll	lm	ll	lm	lm	ll	ll	lm	lm	lm	lm	lm	lm	ll	lm	lm	ll	lm	ll	lm	ll	lm	lm	lm	lm	ll
chr2_9281514	9281514	12	37.6366	ll	lm	lm	ll	lm	lm	ll	lm	ll	lm	ll	ll	lm	ll	lm	ll	lm	ll	lm	lm	lm	ll	lm	ll	ll	lm	lm	ll	ll	ll	ll	ll	ll	lm	ll	ll	lm	ll	lm	ll	lm	ll	ll	ll	ll	lm
chr2_9289245	9289245	12	38.3102	lm	ll	ll	lm	ll	ll	lm	ll	lm	ll	lm	lm	ll	lm	ll	lm	ll	lm	ll	ll	ll	lm	ll	lm	lm	ll	ll	lm	lm	lm	lm	lm	lm	ll	lm	lm	ll	lm	ll	lm	ll	lm	lm	lm	lm	ll
chr2_9289508	9289508	12	38.3102	lm	ll	ll	lm	ll	ll	lm	ll	lm	ll	lm	lm	ll	lm	ll	lm	ll	lm	ll	ll	ll	lm	ll	lm	lm	ll	ll	lm	lm	lm	lm	lm	lm	ll	lm	lm	ll	lm	ll	lm	ll	lm	lm	lm	lm	ll
chr2_9257932	9257932	12	38.4018	lm	ll	ll	lm	ll	ll	lm	ll	lm	ll	lm	lm	ll	lm	ll	lm	ll	lm	ll	ll	ll	lm	ll	lm	lm	ll	ll	lm	lm	lm	lm	lm	lm	ll	lm	lm	ll	lm	ll	lm	ll	lm	lm	lm	lm	ll
chr2_9286493	9286493	12	39.0754	ll	lm	lm	ll	lm	lm	ll	ll	lm	lm	ll	ll	lm	ll	lm	ll	lm	ll	lm	lm	lm	ll	lm	ll	ll	lm	lm	ll	ll	ll	ll	ll	ll	lm	ll	ll	lm	ll	lm	ll	lm	ll	ll	ll	ll	lm
chr2_7997679	7997679	12	39.749	lm	ll	ll	lm	ll	ll	lm	lm	ll	ll	lm	lm	ll	lm	ll	lm	ll	lm	ll	ll	ll	lm	ll	lm	lm	ll	ll	lm	lm	lm	lm	lm	lm	ll	lm	lm	ll	lm	ll	lm	ll	lm	lm	lm	lm	ll
chr2_7803300	7803300	12	39.8406	ll	lm	lm	ll	lm	lm	ll	ll	lm	lm	ll	ll	lm	ll	lm	ll	lm	ll	lm	lm	lm	ll	lm	ll	ll	lm	lm	ll	ll	ll	ll	ll	ll	lm	ll	ll	lm	ll	lm	ll	lm	ll	ll	ll	ll	lm
chr2_7899469	7899469	12	39.9323	lm	ll	ll	lm	ll	ll	lm	lm	ll	ll	lm	lm	ll	lm	ll	lm	ll	lm	ll	ll	ll	lm	ll	lm	ll	ll	ll	lm	lm	lm	lm	lm	lm	ll	lm	lm	ll	lm	ll	lm	ll	lm	lm	lm	lm	ll
chr7_33338017	33338017	12	40.3077	lm	ll	ll	lm	ll	ll	lm	lm	ll	ll	lm	lm	ll	lm	ll	lm	ll	lm	ll	ll	ll	lm	ll	lm	lm	ll	ll	lm	lm	lm	lm	lm	lm	ll	lm	lm	ll	lm	ll	lm	ll	lm	lm	lm	lm	ll
chr7_33337738	33337738	12	40.6837	ll	lm	lm	ll	lm	lm	ll	ll	lm	lm	ll	ll	lm	ll	lm	ll	lm	ll	lm	lm	lm	ll	lm	ll	ll	lm	lm	ll	ll	ll	ll	ll	ll	lm	ll	ll	lm	ll	lm	ll	lm	ll	ll	ll	ll	lm
chr7_33337758	33337758	12	41.0596	ll	lm	lm	ll	lm	lm	ll	ll	lm	lm	ll	ll	lm	ll	lm	ll	lm	ll	lm	lm	lm	ll	lm	ll	ll	lm	lm	ll	ll	ll	ll	ll	ll	lm	ll	ll	lm	ll	lm	ll	lm	ll	ll	ll	ll	lm
chr2_7691536	7691536	12	41.6322	ll	lm	lm	ll	lm	lm	ll	ll	lm	lm	ll	ll	lm	ll	lm	ll	lm	ll	lm	lm	lm	ll	lm	ll	ll	lm	lm	ll	ll	ll	ll	ll	ll	lm	ll	ll	lm	ll	lm	ll	lm	ll	ll	ll	ll	lm
chr2_8210253	8210253	12	42.3057	ll	lm	lm	ll	lm	lm	ll	ll	lm	lm	ll	ll	lm	ll	lm	ll	lm	ll	lm	lm	lm	ll	lm	ll	ll	lm	lm	ll	ll	ll	ll	ll	ll	lm	ll	ll	lm	ll	lm	ll	lm	ll	ll	ll	ll	lm
chr2_7997925	7997925	12	42.6812	ll	lm	lm	ll	lm	lm	ll	ll	lm	lm	ll	ll	lm	ll	lm	ll	lm	ll	lm	lm	lm	ll	lm	ll	ll	lm	lm	ll	ll	ll	ll	ll	ll	lm	ll	ll	lm	ll	lm	ll	lm	ll	ll	ll	ll	lm
chr2_7729806	7729806	12	43.6688	ll	lm	lm	ll	lm	lm	ll	ll	lm	lm	ll	ll	lm	ll	lm	ll	lm	ll	lm	lm	lm	ll	lm	ll	ll	lm	lm	ll	ll	ll	ll	ll	ll	lm	ll	ll	lm	ll	lm	ll	lm	ll	ll	ll	ll	lm
chr2_5328972	5328972	12	45.7126	ll	lm	lm	ll	lm	lm	ll	ll	lm	lm	ll	ll	lm	ll	lm	ll	lm	ll	lm	lm	lm	ll	lm	lm	lm	lm	lm	ll	ll	ll	ll	ll	ll	lm	ll	ll	lm	ll	lm	ll	lm	ll	ll	ll	ll	lm
chr2_5347931	5347931	12	45.992	lm	ll	ll	lm	ll	ll	lm	lm	ll	ll	lm	lm	ll	lm	ll	lm	ll	lm	ll	ll	ll	lm	ll	ll	ll	ll	ll	lm	lm	lm	lm	lm	lm	ll	lm	lm	ll	lm	ll	lm	ll	lm	lm	lm	lm	ll
chr2_4793624	4793624	12	46.1767	lm	ll	ll	lm	ll	ll	lm	lm	ll	ll	lm	lm	lm	ll	ll	lm	ll	lm	ll	ll	ll	lm	ll	ll	ll	ll	ll	lm	lm	lm	lm	lm	lm	ll	lm	lm	ll	lm	ll	lm	ll	lm	lm	lm	lm	ll
chr2_4793620	4793620	12	46.2684	lm	ll	ll	lm	ll	ll	lm	lm	ll	ll	lm	lm	lm	ll	ll	lm	ll	lm	ll	ll	ll	lm	ll	ll	ll	ll	ll	lm	lm	lm	lm	lm	lm	ll	lm	lm	ll	lm	ll	lm	ll	lm	lm	lm	lm	ll
chr2_4816469	4816469	12	46.4531	lm	ll	ll	lm	ll	ll	lm	lm	ll	ll	lm	lm	lm	ll	ll	lm	ll	lm	ll	ll	ll	lm	ll	ll	ll	ll	ll	lm	lm	lm	lm	lm	lm	ll	lm	lm	ll	lm	ll	lm	ll	lm	lm	lm	lm	ll
chr2_5347937	5347937	12	47.1267	ll	lm	lm	ll	lm	lm	ll	ll	lm	lm	ll	ll	lm	ll	lm	ll	lm	ll	lm	lm	lm	ll	lm	lm	lm	lm	lm	ll	ll	ll	ll	ll	ll	lm	ll	ll	lm	ll	lm	ll	lm	ll	ll	ll	ll	lm
chr2_5025449	5025449	12	48.0077	ll	lm	lm	ll	lm	lm	ll	ll	lm	lm	ll	ll	lm	ll	lm	ll	lm	ll	lm	lm	lm	ll	lm	lm	lm	lm	lm	ll	ll	ll	ll	ll	ll	lm	ll	ll	lm	ll	lm	ll	lm	ll	ll	ll	ll	lm
chr2_4816529	4816529	12	48.622	ll	lm	lm	ll	lm	lm	ll	ll	lm	lm	ll	ll	lm	ll	lm	ll	lm	ll	lm	lm	lm	ll	lm	lm	lm	lm	lm	ll	ll	ll	ll	ll	ll	lm	ll	ll	lm	ll	lm	ll	lm	ll	ll	ll	ll	lm
chr2_4793649	4793649	12	49.6814	lm	ll	ll	lm	ll	ll	lm	lm	ll	ll	lm	lm	lm	ll	ll	lm	ll	lm	ll	ll	ll	lm	ll	ll	ll	ll	ll	lm	lm	lm	lm	lm	lm	ll	lm	lm	ll	lm	ll	lm	ll	lm	lm	lm	lm	ll
chr2_4793578	4793578	12	50.669	lm	ll	ll	lm	ll	ll	lm	lm	ll	ll	lm	lm	lm	ll	ll	lm	ll	lm	ll	ll	ll	lm	ll	ll	ll	ll	ll	lm	lm	lm	lm	lm	lm	ll	lm	lm	ll	lm	ll	lm	ll	lm	lm	lm	lm	ll
chr2_4793576	4793576	12	50.669	lm	ll	ll	lm	ll	ll	lm	lm	ll	ll	lm	lm	lm	ll	ll	lm	ll	lm	ll	ll	ll	lm	ll	ll	ll	ll	ll	lm	lm	lm	lm	lm	lm	ll	lm	lm	ll	lm	ll	lm	ll	lm	lm	lm	lm	ll
chr2_4793559	4793559	12	50.7606	lm	ll	ll	lm	ll	ll	lm	lm	ll	ll	lm	lm	lm	ll	ll	lm	ll	lm	ll	ll	ll	lm	ll	ll	ll	ll	ll	lm	lm	lm	lm	lm	lm	ll	lm	lm	ll	lm	ll	lm	ll	lm	lm	lm	lm	ll
chr2_4793572	4793572	12	52.3116	lm	ll	ll	lm	ll	ll	lm	lm	ll	ll	lm	lm	lm	ll	ll	lm	ll	lm	ll	ll	ll	lm	ll	ll	ll	ll	ll	lm	lm	lm	lm	lm	lm	ll	lm	lm	ll	lm	ll	lm	ll	lm	lm	lm	lm	ll
chr2_4793610	4793610	12	54.2284	lm	ll	ll	lm	ll	ll	lm	lm	ll	ll	lm	lm	lm	ll	ll	lm	ll	lm	ll	ll	ll	lm	ll	ll	ll	ll	ll	lm	lm	lm	lm	lm	lm	ll	lm	lm	ll	lm	ll	lm	ll	lm	lm	lm	lm	ll
chr2_4784925	4784925	12	54.703	lm	ll	ll	lm	ll	ll	lm	lm	ll	ll	lm	lm	lm	ll	ll	lm	ll	lm	ll	ll	ll	lm	ll	ll	ll	ll	ll	lm	lm	lm	lm	lm	lm	ll	lm	lm	ll	lm	ll	lm	ll	lm	lm	lm	lm	ll
chr2_4793645	4793645	12	56.3752	lm	ll	ll	lm	ll	ll	lm	lm	ll	ll	lm	lm	lm	ll	ll	lm	ll	lm	ll	ll	ll	lm	ll	ll	ll	ll	ll	lm	lm	lm	lm	lm	lm	ll	lm	lm	ll	lm	ll	lm	ll	lm	lm	lm	lm	ll
chr2_3294434	3294434	12	58.549	lm	ll	ll	lm	ll	ll	lm	lm	ll	ll	lm	lm	ll	ll	ll	lm	ll	lm	ll	ll	ll	lm	ll	ll	ll	ll	ll	lm	lm	lm	lm	lm	lm	ll	lm	lm	ll	lm	ll	lm	ll	lm	lm	lm	lm	ll
chr2_2625901	2625901	12	59.4301	lm	ll	ll	lm	ll	ll	lm	lm	ll	ll	lm	lm	ll	ll	ll	lm	ll	lm	ll	ll	ll	lm	ll	ll	ll	ll	ll	lm	lm	lm	lm	lm	lm	ll	lm	lm	ll	lm	ll	lm	ll	lm	lm	lm	lm	ll
chr2_2460576	2460576	12	59.6148	ll	lm	lm	ll	lm	lm	ll	ll	lm	lm	ll	ll	--	lm	lm	ll	lm	ll	lm	lm	lm	ll	lm	lm	lm	lm	lm	ll	ll	ll	ll	ll	ll	lm	ll	ll	lm	ll	lm	ll	lm	ll	ll	ll	ll	lm
chr2_3282079	3282079	12	59.7065	lm	ll	ll	lm	ll	ll	lm	lm	ll	ll	lm	lm	lm	ll	ll	lm	ll	lm	ll	ll	ll	lm	ll	ll	ll	ll	ll	lm	lm	lm	lm	lm	lm	ll	lm	lm	ll	lm	ll	lm	ll	lm	lm	lm	lm	ll
chr2_3289214	3289214	12	59.7065	lm	ll	ll	lm	ll	ll	lm	lm	ll	ll	lm	lm	lm	ll	ll	lm	ll	lm	ll	ll	ll	lm	ll	ll	ll	ll	ll	lm	lm	lm	lm	lm	lm	ll	lm	lm	ll	lm	ll	lm	ll	lm	lm	lm	lm	ll
chr2_3297865	3297865	12	60.8025	ll	lm	lm	ll	lm	lm	ll	ll	lm	lm	ll	ll	lm	ll	lm	ll	lm	ll	lm	lm	lm	ll	lm	lm	lm	lm	lm	ll	ll	ll	ll	ll	ll	lm	ll	ll	lm	ll	lm	ll	lm	ll	ll	ll	ll	lm
chr2_3297878	3297878	12	61.375	ll	lm	lm	ll	lm	lm	ll	ll	lm	lm	ll	ll	lm	ll	lm	ll	lm	ll	lm	lm	lm	ll	lm	lm	lm	lm	lm	ll	ll	ll	ll	ll	ll	lm	ll	ll	lm	ll	lm	ll	lm	ll	ll	ll	ll	lm
chr2_3529367	3529367	12	62.256	lm	ll	ll	lm	ll	ll	lm	lm	ll	ll	lm	lm	lm	ll	ll	lm	ll	lm	ll	ll	ll	lm	ll	ll	ll	ll	ll	lm	lm	lm	lm	lm	lm	ll	lm	lm	ll	lm	ll	lm	ll	lm	lm	lm	lm	ll
chr2_3536701	3536701	12	62.9301	ll	lm	lm	ll	lm	lm	ll	ll	lm	lm	ll	ll	ll	lm	lm	ll	lm	ll	lm	lm	lm	ll	lm	lm	lm	lm	lm	ll	ll	ll	ll	ll	ll	lm	ll	ll	lm	ll	lm	ll	lm	ll	ll	ll	ll	lm
chr2_1387635	1387635	12	64.3646	lm	ll	ll	lm	ll	ll	lm	lm	ll	ll	lm	lm	ll	ll	ll	lm	ll	lm	ll	ll	ll	lm	ll	ll	ll	ll	ll	lm	lm	lm	lm	lm	lm	ll	lm	lm	ll	lm	ll	lm	ll	lm	lm	lm	lm	ll
chr2_1371237	1371237	12	64.5743	ll	lm	lm	ll	lm	lm	ll	ll	lm	lm	ll	ll	lm	--	lm	ll	lm	ll	lm	lm	lm	ll	lm	lm	lm	lm	lm	ll	ll	ll	ll	ll	ll	lm	ll	ll	lm	ll	lm	ll	lm	ll	ll	ll	ll	lm
chr2_795023	795023	12	65.2219	ll	lm	lm	ll	lm	lm	ll	ll	lm	lm	ll	ll	lm	lm	lm	ll	lm	ll	lm	lm	lm	ll	lm	lm	lm	lm	lm	ll	ll	ll	ll	ll	ll	lm	ll	ll	lm	ll	lm	ll	lm	ll	ll	ll	ll	lm
chr2_561942	561942	12	65.5974	ll	lm	lm	ll	lm	lm	ll	ll	lm	lm	ll	ll	lm	lm	lm	ll	lm	ll	lm	lm	lm	ll	lm	lm	lm	lm	lm	ll	ll	ll	ll	ll	ll	lm	ll	ll	lm	ll	lm	ll	lm	ll	ll	ll	ll	lm
chr2_561930	561930	12	65.5974	ll	lm	lm	ll	lm	lm	ll	ll	lm	lm	ll	ll	lm	lm	lm	ll	lm	ll	lm	lm	lm	ll	lm	lm	lm	lm	lm	ll	ll	ll	ll	ll	ll	lm	ll	ll	lm	ll	lm	ll	lm	ll	ll	ll	ll	lm
chr2_13100	13100	12	67.149	lm	ll	ll	lm	ll	ll	lm	lm	ll	ll	lm	lm	ll	ll	ll	lm	ll	lm	ll	ll	ll	lm	ll	ll	ll	ll	ll	lm	lm	lm	lm	lm	lm	ll	lm	lm	ll	lm	ll	lm	ll	lm	lm	lm	lm	ll
chr2_29506	29506	12	67.2411	ll	lm	lm	ll	lm	lm	ll	ll	lm	lm	ll	ll	lm	lm	lm	ll	lm	ll	lm	lm	lm	ll	lm	lm	lm	lm	lm	ll	ll	ll	ll	ll	ll	lm	ll	ll	lm	ll	lm	ll	lm	ll	ll	ll	ll	lm
chr2_346861	346861	12	67.5204	ll	lm	lm	ll	lm	lm	ll	ll	lm	lm	ll	ll	lm	lm	lm	ll	lm	ll	lm	lm	lm	ll	lm	lm	lm	lm	lm	ll	ll	ll	ll	ll	ll	lm	ll	ll	lm	ll	lm	ll	lm	ll	ll	ll	ll	lm
chr2_268607	268607	12	67.6121	lm	ll	ll	lm	ll	ll	lm	lm	ll	ll	lm	lm	ll	ll	ll	lm	ll	lm	ll	ll	ll	lm	ll	ll	ll	ll	ll	lm	lm	lm	lm	lm	lm	ll	lm	lm	ll	lm	ll	lm	ll	lm	lm	lm	lm	ll
chr2_494854	494854	12	68.3885	lm	ll	ll	lm	ll	ll	lm	lm	ll	ll	lm	lm	ll	ll	ll	lm	ll	lm	ll	ll	ll	lm	ll	ll	ll	ll	ll	lm	lm	lm	lm	lm	lm	ll	lm	lm	ll	lm	ll	lm	ll	lm	lm	lm	lm	ll
chr2_723113	723113	12	69.9394	ll	lm	lm	ll	lm	lm	ll	ll	lm	lm	ll	ll	lm	lm	lm	ll	lm	ll	lm	lm	lm	ll	lm	lm	lm	lm	lm	ll	ll	ll	ll	ll	ll	lm	ll	ll	lm	ll	lm	ll	lm	ll	ll	ll	ll	lm
chr2_1610298	1610298	12	71.2968	ll	lm	lm	ll	lm	lm	ll	ll	lm	lm	ll	ll	lm	lm	lm	ll	lm	ll	lm	lm	lm	ll	lm	lm	lm	lm	lm	ll	ll	ll	ll	ll	ll	lm	ll	ll	lm	ll	lm	ll	lm	ll	ll	ll	ll	lm
chr13_24761428	24761428	12	73.2977	lm	ll	ll	lm	ll	ll	lm	lm	ll	ll	lm	lm	ll	ll	ll	lm	ll	lm	ll	ll	ll	lm	ll	ll	ll	ll	ll	lm	lm	lm	lm	lm	lm	ll	lm	lm	ll	lm	ll	lm	ll	lm	lm	lm	lm	ll
chr13_24761442	24761442	12	73.2977	lm	ll	ll	lm	ll	ll	lm	lm	ll	ll	lm	lm	ll	ll	ll	lm	ll	lm	ll	ll	ll	lm	ll	ll	ll	ll	ll	lm	lm	lm	lm	lm	lm	ll	lm	lm	ll	lm	ll	lm	ll	lm	lm	lm	lm	ll
chr2_4793658	4793658	12	79.977	ll	lm	lm	ll	lm	lm	ll	ll	lm	lm	ll	ll	ll	lm	lm	ll	lm	ll	lm	lm	lm	ll	lm	lm	lm	lm	lm	ll	ll	ll	ll	ll	ll	lm	ll	ll	lm	ll	lm	ll	lm	ll	ll	ll	ll	lm
chr2_5771050	5771050	12	86.0787	lm	ll	ll	lm	ll	ll	lm	lm	ll	ll	lm	lm	lm	ll	ll	lm	ll	lm	ll	ll	ll	lm	ll	ll	ll	ll	ll	lm	lm	lm	lm	lm	lm	ll	lm	lm	ll	lm	ll	lm	ll	lm	lm	lm	lm	ll
chr2_5986329	5986329	12	88.8586	lm	ll	ll	lm	ll	ll	lm	lm	ll	ll	lm	lm	lm	ll	ll	lm	ll	lm	ll	ll	ll	lm	ll	ll	ll	ll	ll	lm	lm	lm	lm	lm	lm	ll	lm	lm	ll	lm	ll	lm	ll	lm	lm	lm	lm	ll
chr2_5986328	5986328	12	89.3318	lm	ll	ll	lm	ll	ll	lm	lm	ll	ll	lm	lm	lm	ll	ll	lm	ll	lm	ll	ll	ll	lm	ll	ll	ll	ll	ll	lm	lm	lm	lm	lm	lm	ll	lm	lm	ll	lm	ll	lm	ll	lm	lm	lm	lm	ll
chr2_5825879	5825879	12	90.1082	lm	ll	ll	lm	ll	ll	lm	lm	ll	ll	lm	lm	lm	ll	ll	lm	ll	lm	ll	ll	ll	lm	ll	ll	ll	ll	ll	lm	lm	lm	lm	lm	lm	ll	lm	lm	ll	lm	ll	lm	ll	lm	lm	lm	lm	ll
chr2_5825887	5825887	12	90.1082	lm	ll	ll	lm	ll	ll	lm	lm	ll	ll	lm	lm	lm	ll	ll	lm	ll	lm	ll	ll	ll	lm	ll	ll	ll	ll	ll	lm	lm	lm	lm	lm	lm	ll	lm	lm	ll	lm	ll	lm	ll	lm	lm	lm	lm	ll
chr2_5825857	5825857	12	90.1998	lm	ll	ll	lm	ll	ll	lm	lm	ll	ll	lm	lm	lm	ll	ll	lm	ll	lm	ll	ll	ll	lm	ll	ll	ll	ll	ll	lm	lm	lm	lm	lm	lm	ll	lm	lm	ll	lm	ll	lm	ll	lm	lm	lm	lm	ll
chr2_5825862	5825862	12	90.1998	lm	ll	ll	lm	ll	ll	lm	lm	ll	ll	lm	lm	lm	ll	ll	lm	ll	lm	ll	ll	ll	lm	ll	ll	ll	ll	ll	lm	lm	lm	lm	lm	lm	ll	lm	lm	ll	lm	ll	lm	ll	lm	lm	lm	lm	ll
chr2_5825866	5825866	12	90.1998	lm	ll	ll	lm	ll	ll	lm	lm	ll	ll	lm	lm	lm	ll	ll	lm	ll	lm	ll	ll	ll	lm	ll	ll	ll	ll	ll	lm	lm	lm	lm	lm	lm	ll	lm	lm	ll	lm	ll	lm	ll	lm	lm	lm	lm	ll
chr2_5986277	5986277	12	90.9117	ll	lm	lm	ll	lm	lm	ll	ll	lm	lm	ll	ll	lm	ll	lm	ll	lm	ll	lm	lm	lm	ll	lm	--	lm	lm	lm	ll	ll	ll	ll	ll	ll	lm	ll	ll	lm	ll	lm	ll	lm	ll	ll	ll	ll	lm
chr2_5825858	5825858	12	92.0777	ll	lm	lm	ll	lm	lm	ll	ll	lm	lm	ll	ll	ll	lm	lm	ll	lm	ll	lm	lm	lm	ll	lm	lm	lm	lm	lm	ll	ll	ll	ll	ll	ll	lm	ll	ll	lm	ll	lm	ll	lm	ll	ll	ll	ll	lm
chr2_5825672	5825672	12	92.7513	ll	lm	lm	ll	lm	lm	ll	ll	lm	lm	ll	ll	ll	lm	lm	ll	lm	ll	lm	lm	lm	ll	lm	lm	lm	lm	lm	ll	ll	ll	ll	ll	ll	lm	ll	ll	lm	ll	lm	ll	lm	ll	ll	ll	ll	lm
chr2_5712200	5712200	12	94.4217	ll	lm	lm	ll	lm	lm	ll	ll	lm	lm	ll	ll	ll	lm	lm	ll	lm	ll	lm	lm	lm	ll	lm	lm	lm	lm	lm	ll	ll	ll	ll	ll	ll	lm	ll	ll	lm	ll	lm	ll	lm	ll	ll	ll	ll	lm
chr2_5712191	5712191	12	94.4217	ll	lm	lm	ll	lm	lm	ll	ll	lm	lm	ll	ll	ll	lm	lm	ll	lm	ll	lm	lm	lm	ll	lm	lm	lm	lm	lm	ll	ll	ll	ll	ll	ll	lm	ll	ll	lm	ll	lm	ll	lm	ll	ll	ll	ll	lm
chr2_6239180	6239180	12	95.7408	lm	ll	ll	lm	ll	ll	lm	lm	ll	ll	lm	lm	lm	ll	ll	lm	ll	lm	ll	ll	ll	lm	ll	ll	ll	ll	ll	lm	lm	lm	lm	lm	lm	ll	lm	lm	ll	lm	ll	lm	ll	lm	lm	lm	lm	ll
chr2_6239425	6239425	12	95.7408	lm	ll	ll	lm	ll	ll	lm	lm	ll	ll	lm	lm	lm	ll	ll	lm	ll	lm	ll	ll	ll	lm	ll	ll	ll	ll	ll	lm	lm	lm	lm	lm	lm	ll	lm	lm	ll	lm	ll	lm	ll	lm	lm	lm	lm	ll
chr2_6239396	6239396	12	95.8324	ll	lm	lm	ll	lm	lm	ll	ll	lm	lm	ll	ll	ll	lm	lm	ll	lm	ll	lm	lm	lm	ll	lm	lm	lm	lm	lm	ll	ll	ll	ll	ll	ll	lm	ll	ll	lm	ll	lm	ll	lm	ll	ll	ll	ll	lm
chr2_6106491	6106491	12	96.1118	lm	ll	ll	lm	ll	ll	lm	lm	ll	ll	lm	lm	lm	ll	ll	lm	ll	lm	ll	ll	ll	lm	ll	ll	ll	ll	ll	lm	lm	lm	lm	lm	lm	ll	lm	lm	ll	lm	ll	lm	ll	lm	lm	lm	lm	ll
chr2_6213398	6213398	12	96.4083	hk	hk	hk	kk	hh	hk	hk	kk	hk	hh	kk	kk	kk	hk	hh	kk	hh	hk	hk	hk	hh	hk	hh	hh	hk	hk	hh	kk	kk	hk	hk	kk	kk	hh	kk	kk	hh	hk	hh	kk	hk	kk	kk	hk	kk	hk
chr2_6213404	6213404	12	96.4083	hk	hk	hk	kk	hh	hk	hk	kk	hk	hh	kk	kk	kk	hk	hh	kk	hh	hk	hk	hk	hh	hk	hh	hh	hk	hk	hh	kk	kk	hk	hk	kk	kk	hh	kk	kk	hh	hk	hh	kk	hk	kk	kk	hk	kk	hk
chr2_6678725	6678725	12	97.1619	hk	hk	hk	hh	kk	hk	hk	hh	hk	kk	hh	hh	hh	hk	kk	hh	kk	hk	hk	hk	kk	hk	kk	kk	hk	hk	kk	hh	hh	hk	hk	hh	hh	kk	hh	hh	kk	hk	kk	hh	hk	hh	hh	hk	hh	hk
chr2_6678744	6678744	12	97.7304	lm	ll	ll	lm	ll	ll	lm	lm	ll	ll	lm	lm	lm	ll	ll	lm	ll	lm	ll	ll	ll	lm	ll	ll	ll	ll	ll	lm	lm	lm	lm	lm	lm	ll	lm	lm	ll	lm	ll	lm	ll	lm	lm	lm	lm	ll
chr2_6726466	6726466	12	98.405	ll	lm	lm	ll	lm	lm	ll	ll	lm	lm	ll	ll	ll	lm	lm	ll	lm	ll	lm	lm	lm	ll	lm	lm	lm	lm	lm	ll	ll	ll	ll	ll	ll	lm	ll	ll	lm	ll	lm	ll	lm	ll	ll	ll	ll	lm
chr2_6726213	6726213	12	98.7602	hk	hk	hk	kk	hh	hk	hk	kk	hk	hh	kk	kk	hk	--	hh	kk	hh	hk	hk	hk	hh	kk	hh	hk	hk	hk	hh	kk	kk	hk	hk	hk	kk	hh	kk	kk	hh	hk	hh	kk	hk	kk	kk	hk	kk	hh
chr2_6821941	6821941	12	99.7241	lm	ll	ll	lm	ll	ll	lm	lm	ll	ll	lm	lm	lm	ll	ll	lm	ll	lm	ll	ll	ll	lm	ll	ll	ll	ll	ll	lm	lm	lm	lm	lm	lm	ll	lm	lm	ll	lm	ll	lm	ll	lm	lm	lm	lm	ll
chr2_8550946	8550946	12	101.135	lm	ll	ll	lm	ll	ll	lm	lm	ll	ll	lm	lm	ll	lm	ll	lm	ll	lm	ll	ll	ll	lm	ll	lm	ll	ll	ll	lm	lm	lm	lm	lm	lm	ll	lm	lm	ll	lm	ll	lm	ll	lm	lm	lm	lm	ll
chr2_8210089	8210089	12	101.434	lm	ll	ll	lm	ll	ll	lm	lm	ll	ll	lm	lm	ll	lm	ll	lm	ll	lm	ll	ll	ll	lm	ll	lm	lm	ll	ll	lm	lm	lm	lm	lm	lm	ll	lm	lm	ll	lm	ll	lm	ll	lm	lm	lm	lm	ll
chr2_8210039	8210039	12	101.434	lm	ll	ll	lm	ll	ll	lm	lm	ll	ll	lm	lm	ll	lm	ll	lm	ll	lm	ll	ll	ll	lm	ll	lm	ll	ll	ll	lm	lm	lm	lm	lm	lm	ll	lm	lm	ll	lm	ll	lm	ll	lm	lm	lm	lm	ll
chr2_8210060	8210060	12	101.434	lm	ll	ll	lm	ll	ll	lm	lm	ll	ll	lm	lm	ll	lm	ll	lm	ll	lm	ll	ll	ll	lm	ll	lm	ll	ll	ll	lm	lm	lm	lm	lm	lm	ll	lm	lm	ll	lm	ll	lm	ll	lm	lm	lm	lm	ll
chr2_8210048	8210048	12	101.434	lm	ll	ll	lm	ll	ll	lm	lm	ll	ll	lm	lm	ll	lm	ll	lm	ll	lm	ll	ll	ll	lm	ll	lm	lm	ll	ll	lm	lm	lm	lm	lm	lm	ll	lm	lm	ll	lm	ll	lm	ll	lm	lm	lm	lm	ll
chr2_8210054	8210054	12	101.434	lm	ll	ll	lm	ll	ll	lm	lm	ll	ll	lm	lm	ll	lm	ll	lm	ll	lm	ll	ll	ll	lm	ll	lm	ll	ll	ll	lm	lm	lm	lm	lm	lm	ll	lm	lm	ll	lm	ll	lm	ll	lm	lm	lm	lm	ll
chr2_8210281	8210281	12	102.315	lm	ll	ll	lm	ll	ll	lm	lm	ll	ll	lm	lm	ll	lm	ll	lm	ll	lm	ll	ll	ll	lm	ll	lm	lm	ll	ll	lm	lm	lm	lm	lm	lm	ll	lm	lm	ll	lm	ll	lm	ll	lm	lm	lm	lm	ll
chr2_8210317	8210317	12	102.691	lm	ll	ll	lm	ll	ll	lm	ll	ll	ll	lm	lm	ll	lm	ll	lm	ll	lm	ll	ll	ll	lm	ll	lm	lm	ll	ll	lm	lm	lm	lm	lm	lm	ll	lm	lm	ll	lm	ll	lm	ll	lm	lm	lm	lm	ll
chr2_10098387	10098387	12	105.133	lm	ll	ll	lm	ll	ll	lm	ll	lm	ll	lm	lm	ll	lm	ll	lm	ll	lm	ll	ll	ll	lm	ll	lm	lm	ll	ll	lm	lm	lm	lm	lm	lm	ll	lm	lm	ll	lm	ll	lm	ll	lm	lm	lm	lm	ll
chr17_23818027	23818027	12	107.639	ll	lm	lm	lm	lm	lm	ll	lm	ll	lm	ll	ll	lm	ll	lm	ll	lm	ll	lm	lm	lm	ll	lm	ll	ll	lm	lm	ll	ll	ll	ll	ll	ll	lm	ll	ll	lm	ll	lm	ll	lm	ll	ll	ll	ll	lm
chr2_10330051	10330051	12	109.597	ll	lm	lm	lm	lm	lm	ll	lm	ll	lm	ll	ll	lm	ll	lm	ll	lm	ll	lm	lm	lm	ll	lm	ll	ll	lm	lm	ll	ll	ll	ll	ll	ll	lm	ll	ll	lm	ll	lm	ll	lm	ll	ll	ll	ll	lm
chr2_10624235	10624235	12	110.916	ll	lm	lm	lm	lm	lm	ll	lm	ll	lm	ll	ll	lm	ll	lm	ll	lm	ll	lm	lm	lm	ll	lm	ll	ll	lm	lm	ll	ll	ll	ll	ll	ll	lm	ll	ll	lm	ll	lm	ll	lm	ll	ll	ll	ll	lm
chr2_10375620	10375620	12	111.195	ll	lm	lm	lm	lm	lm	ll	lm	ll	lm	ll	ll	lm	ll	lm	ll	lm	ll	lm	lm	lm	ll	lm	ll	ll	lm	lm	ll	ll	ll	ll	ll	ll	lm	ll	ll	lm	ll	lm	ll	lm	ll	ll	ll	ll	lm
chr2_10372855	10372855	12	111.474	ll	lm	lm	lm	lm	lm	ll	lm	ll	lm	ll	ll	lm	ll	lm	ll	lm	ll	lm	lm	lm	ll	lm	ll	ll	lm	lm	ll	ll	ll	ll	ll	ll	lm	ll	ll	lm	ll	lm	ll	lm	ll	ll	ll	ll	lm
chr2_10784351	10784351	12	111.754	ll	lm	lm	lm	lm	lm	ll	lm	ll	lm	ll	ll	lm	ll	lm	ll	lm	ll	lm	lm	lm	ll	lm	ll	ll	lm	lm	ll	ll	ll	ll	ll	ll	lm	ll	ll	lm	ll	lm	ll	lm	ll	ll	ll	ll	lm
chr2_8985926	8985926	12	111.754	ll	lm	lm	lm	lm	lm	ll	lm	ll	lm	ll	ll	lm	ll	lm	ll	lm	ll	lm	lm	lm	ll	lm	ll	ll	lm	lm	ll	ll	ll	ll	ll	ll	lm	ll	ll	lm	ll	lm	ll	lm	ll	ll	ll	ll	lm
chr2_11306146	11306146	12	111.754	ll	lm	lm	lm	lm	lm	ll	lm	ll	lm	ll	ll	lm	ll	lm	ll	lm	ll	lm	lm	lm	ll	lm	ll	ll	lm	lm	ll	ll	ll	ll	ll	ll	lm	ll	ll	lm	ll	lm	ll	lm	ll	ll	ll	ll	lm
chr11_29552816	29552816	12	112.129	lm	ll	ll	ll	ll	ll	lm	ll	lm	ll	lm	lm	ll	lm	ll	lm	ll	lm	ll	ll	ll	lm	ll	lm	lm	ll	ll	lm	lm	lm	lm	lm	lm	ll	lm	lm	ll	lm	ll	lm	ll	lm	lm	lm	lm	ll
chr11_29552815	29552815	12	112.129	lm	ll	ll	ll	ll	ll	lm	ll	lm	ll	lm	lm	ll	lm	ll	lm	ll	lm	ll	ll	ll	lm	ll	lm	lm	ll	ll	lm	lm	lm	lm	lm	lm	ll	lm	lm	ll	lm	ll	lm	ll	lm	lm	lm	lm	ll
chr2_8985949	8985949	12	112.314	lm	ll	ll	ll	ll	ll	lm	ll	lm	ll	lm	lm	ll	lm	ll	lm	ll	lm	ll	ll	ll	lm	ll	lm	lm	ll	ll	lm	lm	lm	lm	lm	lm	ll	lm	lm	ll	lm	ll	lm	ll	lm	lm	lm	lm	ll
chr2_11638312	11638312	12	112.502	kk	hh	hh	hh	hk	hh	kk	hh	hk	hk	hk	hk	hh	kk	hk	hk	hk	kk	hh	hh	hh	hk	hh	kk	hk	hh	hk	hk	hk	kk	hk	kk	hk	hk	hk	hk	hk	kk	hh	hk	hh	hk	hk	kk	hk	hk
chr2_11711704	11711704	12	112.874	ll	lm	lm	lm	lm	lm	ll	lm	ll	lm	ll	ll	lm	ll	lm	ll	lm	ll	lm	lm	lm	ll	lm	ll	ll	lm	lm	ll	ll	ll	ll	ll	ll	lm	ll	ll	lm	ll	lm	ll	lm	ll	ll	ll	ll	lm
chr2_11711609	11711609	12	113.153	lm	ll	ll	ll	ll	ll	lm	ll	lm	ll	lm	lm	ll	lm	ll	lm	ll	lm	ll	ll	ll	lm	ll	lm	lm	ll	ll	lm	lm	lm	lm	lm	lm	ll	lm	lm	ll	lm	ll	lm	ll	lm	lm	lm	lm	ll
chr2_11966177	11966177	12	113.991	kk	hh	hh	hh	hk	hh	kk	hh	hk	hk	hk	hk	hh	kk	hk	hk	hk	kk	hh	hh	hh	hk	hh	kk	hk	hh	hk	hk	hk	kk	hk	kk	hk	hk	hk	hk	hk	kk	hh	hk	hh	hk	hk	kk	hk	hk
chr2_11966155	11966155	12	114.61	lm	ll	ll	ll	ll	ll	lm	ll	lm	ll	lm	lm	ll	lm	ll	lm	ll	lm	ll	ll	ll	lm	ll	lm	lm	ll	ll	lm	lm	lm	lm	lm	lm	ll	lm	lm	ll	lm	ll	lm	ll	lm	lm	lm	lm	ll
chr6_30914128	30914128	12	115.93	lm	ll	ll	ll	ll	ll	lm	ll	lm	ll	lm	lm	ll	lm	ll	lm	ll	lm	ll	ll	ll	lm	ll	lm	lm	ll	ll	lm	lm	lm	lm	lm	lm	ll	lm	lm	ll	ll	ll	lm	ll	lm	lm	lm	lm	lm
chr2_12155439	12155439	12	117.026	lm	ll	ll	ll	ll	ll	lm	ll	lm	ll	lm	lm	ll	lm	ll	lm	ll	lm	ll	ll	ll	lm	ll	lm	lm	ll	ll	lm	lm	lm	lm	lm	lm	ll	lm	lm	ll	ll	ll	lm	ll	lm	lm	lm	lm	lm
chr2_12155210	12155210	12	117.7	ll	lm	lm	lm	lm	lm	ll	lm	ll	lm	ll	ll	lm	ll	lm	ll	lm	ll	lm	lm	lm	ll	lm	ll	ll	lm	lm	ll	ll	ll	ll	ll	ll	lm	ll	ll	lm	lm	lm	ll	lm	ll	ll	ll	ll	ll
chr2_12466910	12466910	12	118.173	lm	ll	ll	ll	ll	ll	lm	ll	lm	ll	lm	lm	ll	lm	ll	lm	ll	lm	ll	ll	ll	lm	ll	lm	lm	ll	ll	lm	lm	lm	lm	lm	lm	ll	lm	lm	ll	ll	ll	lm	ll	lm	lm	lm	lm	--
chr12_4585766	4585766	12	118.358	lm	ll	ll	ll	ll	ll	lm	ll	lm	ll	lm	lm	ll	lm	ll	lm	ll	lm	ll	lm	lm	lm	ll	lm	lm	ll	ll	lm	lm	lm	lm	lm	lm	ll	lm	lm	ll	ll	ll	lm	ll	lm	lm	lm	lm	lm
chr2_13137957	13137957	12	118.601	hh	kk	kk	kk	hk	kk	hh	kk	hk	hk	hk	hk	kk	hh	hk	hk	hk	hh	kk	kk	kk	hk	kk	hh	hk	kk	hk	hk	hk	hh	hk	hh	hk	hk	hk	hk	hk	hk	kk	hk	kk	hk	hk	hh	hk	hk
chr2_13241707	13241707	12	118.843	lm	ll	ll	ll	ll	ll	lm	ll	lm	ll	lm	lm	ll	lm	ll	lm	ll	lm	ll	ll	lm	lm	ll	lm	lm	ll	ll	lm	lm	lm	lm	lm	lm	ll	lm	lm	ll	ll	ll	lm	ll	lm	lm	lm	lm	lm
chr2_13013719	13013719	12	118.935	lm	ll	ll	ll	ll	ll	lm	ll	lm	ll	lm	lm	ll	lm	ll	lm	ll	lm	ll	ll	lm	lm	ll	lm	lm	ll	ll	lm	lm	lm	lm	lm	lm	ll	lm	lm	ll	ll	ll	lm	ll	lm	lm	lm	lm	lm
chr2_13013741	13013741	12	118.935	lm	ll	ll	ll	ll	ll	lm	ll	lm	ll	lm	lm	ll	lm	ll	lm	ll	lm	ll	lm	lm	lm	ll	lm	lm	ll	ll	lm	lm	lm	lm	lm	lm	ll	lm	lm	ll	ll	ll	lm	ll	lm	lm	lm	lm	lm
chr2_13356310	13356310	12	119.027	lm	ll	ll	ll	ll	ll	lm	ll	lm	ll	lm	lm	ll	lm	ll	lm	ll	lm	ll	lm	lm	lm	ll	lm	lm	ll	ll	lm	lm	lm	lm	lm	lm	ll	lm	lm	ll	ll	ll	lm	ll	lm	lm	lm	lm	lm
chr2_13215102	13215102	12	119.211	lm	ll	ll	ll	ll	ll	lm	ll	lm	ll	lm	lm	ll	lm	ll	lm	ll	lm	ll	lm	lm	lm	ll	lm	lm	ll	ll	lm	lm	lm	lm	lm	lm	ll	lm	lm	ll	ll	ll	lm	ll	lm	lm	lm	lm	lm
chr2_12823261	12823261	12	119.491	ll	lm	lm	lm	lm	lm	ll	lm	ll	lm	ll	ll	lm	ll	lm	ll	lm	ll	lm	ll	ll	ll	lm	ll	ll	lm	lm	ll	ll	ll	ll	ll	ll	lm	ll	ll	lm	lm	lm	ll	lm	ll	ll	ll	ll	ll
chr2_13241735	13241735	12	119.676	ll	lm	lm	lm	lm	lm	ll	lm	ll	lm	ll	ll	lm	ll	lm	ll	lm	ll	lm	ll	ll	ll	lm	ll	ll	lm	lm	ll	ll	ll	ll	ll	ll	lm	ll	ll	lm	lm	lm	ll	lm	ll	ll	ll	ll	ll
chr2_14414522	14414522	12	119.955	ll	lm	lm	lm	lm	lm	ll	lm	ll	lm	ll	ll	lm	ll	lm	ll	lm	ll	lm	ll	ll	ll	lm	ll	ll	lm	lm	ll	ll	ll	ll	ll	ll	lm	ll	ll	lm	lm	lm	ll	lm	ll	ll	ll	ll	ll
chr2_17022407	17022407	12	120.33	ll	lm	lm	lm	lm	lm	ll	lm	ll	lm	ll	ll	lm	ll	lm	ll	lm	ll	lm	ll	ll	ll	lm	ll	ll	lm	lm	ll	ll	ll	ll	ll	ll	lm	ll	ll	lm	lm	lm	ll	lm	ll	ll	ll	ll	ll
chr2_18732321	18732321	12	120.706	ll	lm	lm	lm	lm	lm	ll	lm	ll	lm	ll	ll	lm	ll	lm	ll	lm	ll	lm	ll	ll	ll	lm	ll	ll	lm	lm	ll	ll	ll	ll	ll	ll	lm	ll	ll	lm	lm	lm	ll	lm	ll	ll	ll	ll	ll
chr2_18722020	18722020	12	121.026	ll	lm	lm	lm	lm	lm	ll	lm	ll	lm	ll	ll	lm	ll	lm	ll	lm	ll	lm	ll	ll	ll	lm	ll	ll	lm	lm	ll	ll	ll	ll	ll	ll	lm	ll	ll	lm	lm	lm	ll	lm	ll	ll	ll	ll	ll
chr2_15253344	15253344	12	121.457	ll	lm	lm	lm	lm	lm	ll	lm	ll	lm	ll	ll	lm	ll	lm	ll	lm	ll	lm	ll	ll	ll	lm	ll	ll	lm	lm	ll	ll	ll	ll	ll	ll	lm	ll	ll	lm	lm	lm	ll	lm	ll	ll	ll	ll	ll
chr2_16698787	16698787	12	121.737	ll	lm	lm	lm	lm	lm	ll	lm	ll	lm	ll	ll	lm	ll	lm	ll	lm	ll	lm	ll	ll	ll	lm	ll	ll	lm	lm	ll	ll	ll	ll	ll	ll	lm	ll	ll	lm	lm	lm	ll	lm	ll	ll	ll	ll	ll
chr2_14520033	14520033	12	121.737	ll	lm	lm	lm	lm	lm	ll	lm	ll	lm	ll	ll	lm	ll	lm	ll	lm	ll	lm	ll	ll	ll	lm	ll	ll	lm	lm	ll	ll	ll	ll	ll	ll	lm	ll	ll	lm	lm	lm	ll	lm	ll	ll	ll	ll	ll
chr2_16217773	16217773	12	121.921	ll	lm	lm	lm	lm	lm	ll	lm	ll	lm	ll	ll	lm	ll	lm	ll	lm	ll	lm	ll	ll	ll	lm	ll	ll	lm	lm	ll	ll	ll	ll	ll	ll	lm	ll	ll	lm	lm	lm	ll	lm	ll	ll	ll	ll	ll
chr2_16432128	16432128	12	122.297	lm	ll	ll	ll	ll	ll	lm	ll	lm	ll	lm	lm	ll	lm	ll	lm	ll	lm	ll	ll	lm	lm	ll	lm	lm	ll	ll	lm	lm	lm	lm	lm	lm	ll	lm	lm	ll	ll	ll	lm	ll	lm	lm	lm	lm	lm
chr2_14639200	14639200	12	122.388	lm	ll	ll	ll	ll	ll	lm	ll	lm	ll	lm	lm	ll	lm	ll	lm	ll	lm	ll	ll	lm	lm	ll	lm	lm	ll	ll	lm	lm	lm	lm	lm	lm	ll	lm	lm	ll	ll	ll	lm	ll	lm	lm	lm	lm	lm
chr2_16002499	16002499	12	122.573	lm	ll	ll	ll	ll	ll	lm	ll	lm	ll	lm	lm	ll	lm	ll	lm	ll	lm	ll	ll	lm	lm	ll	lm	lm	ll	ll	lm	lm	lm	lm	lm	lm	ll	lm	lm	ll	ll	ll	lm	ll	lm	lm	lm	lm	lm
chr2_15457841	15457841	12	122.853	lm	ll	ll	ll	ll	ll	lm	ll	lm	ll	lm	lm	ll	lm	ll	lm	ll	lm	ll	ll	lm	lm	ll	lm	lm	ll	ll	lm	lm	lm	lm	lm	lm	ll	lm	lm	ll	ll	ll	lm	ll	lm	lm	lm	lm	lm
chr2_17548232	17548232	12	123.228	lm	ll	ll	ll	ll	ll	lm	ll	lm	ll	lm	lm	ll	lm	ll	lm	ll	lm	ll	ll	lm	lm	ll	lm	lm	ll	ll	lm	lm	lm	lm	lm	lm	ll	lm	lm	ll	ll	ll	lm	ll	lm	lm	lm	lm	lm
chr2_17022408	17022408	12	123.603	lm	ll	ll	ll	ll	ll	lm	ll	lm	ll	lm	lm	ll	lm	ll	lm	ll	lm	ll	ll	lm	lm	ll	lm	lm	ll	ll	lm	lm	lm	lm	lm	lm	ll	lm	lm	ll	ll	ll	lm	ll	lm	lm	lm	lm	lm
chr2_17167055	17167055	12	124.176	lm	ll	ll	ll	ll	ll	lm	ll	lm	ll	lm	lm	ll	lm	ll	lm	ll	lm	ll	lm	lm	lm	ll	lm	lm	ll	ll	lm	lm	lm	lm	lm	lm	ll	lm	lm	ll	ll	ll	lm	ll	lm	lm	lm	lm	lm
chr2_17875331	17875331	12	125.057	lm	ll	ll	ll	ll	ll	lm	ll	lm	ll	lm	lm	ll	lm	ll	lm	ll	lm	ll	ll	ll	lm	ll	lm	lm	ll	ll	lm	lm	lm	lm	lm	lm	ll	lm	lm	ll	ll	ll	lm	ll	lm	lm	lm	lm	lm
chr2_19107618	19107618	12	125.833	lm	ll	ll	ll	ll	ll	lm	ll	lm	ll	lm	lm	ll	lm	ll	lm	ll	lm	ll	lm	lm	lm	ll	lm	lm	ll	ll	lm	lm	lm	lm	lm	lm	ll	lm	lm	ll	ll	ll	lm	ll	lm	lm	lm	lm	lm
chr2_26023080	26023080	12	126.209	lm	ll	ll	ll	ll	ll	lm	ll	lm	ll	lm	lm	ll	lm	ll	lm	ll	lm	ll	lm	lm	lm	ll	lm	lm	ll	ll	lm	lm	lm	lm	lm	lm	ll	lm	lm	ll	ll	ll	lm	ll	lm	lm	lm	lm	lm
chr2_24524696	24524696	12	126.394	lm	ll	ll	ll	ll	ll	lm	ll	lm	ll	lm	lm	ll	lm	ll	lm	ll	lm	ll	lm	lm	lm	ll	lm	lm	ll	ll	lm	lm	lm	lm	lm	lm	ll	lm	lm	ll	ll	ll	lm	ll	lm	lm	lm	lm	lm
chr2_23843120	23843120	12	126.394	lm	ll	ll	ll	ll	ll	lm	ll	lm	ll	lm	lm	ll	lm	ll	lm	ll	lm	ll	lm	lm	lm	ll	lm	lm	ll	ll	lm	lm	lm	lm	lm	lm	ll	lm	lm	ll	ll	ll	lm	ll	lm	lm	lm	lm	lm
chr2_20693500	20693500	12	126.673	lm	ll	ll	ll	ll	ll	lm	ll	lm	ll	lm	lm	ll	lm	ll	lm	ll	lm	ll	lm	lm	lm	ll	lm	lm	ll	ll	lm	lm	lm	lm	lm	lm	ll	lm	lm	ll	ll	ll	lm	ll	lm	lm	lm	lm	lm
chr2_28244632	28244632	12	127.049	lm	ll	ll	ll	ll	ll	lm	ll	lm	ll	lm	lm	ll	lm	ll	lm	ll	lm	ll	lm	lm	lm	ll	lm	lm	ll	ll	lm	lm	lm	lm	lm	lm	ll	lm	lm	ll	ll	ll	lm	ll	lm	lm	lm	lm	lm
chr2_27902119	27902119	12	127.523	ll	lm	lm	lm	lm	lm	ll	lm	ll	lm	ll	lm	lm	ll	lm	ll	lm	ll	lm	ll	ll	ll	lm	ll	ll	lm	lm	ll	ll	ll	ll	ll	ll	lm	ll	ll	lm	lm	lm	ll	lm	ll	ll	ll	ll	ll
chr2_27341792	27341792	12	127.614	ll	lm	lm	lm	lm	lm	ll	lm	ll	lm	ll	lm	lm	ll	lm	ll	lm	ll	lm	ll	ll	ll	lm	ll	ll	lm	lm	ll	ll	ll	ll	ll	ll	lm	ll	ll	lm	lm	lm	ll	lm	ll	ll	ll	ll	ll
chr2_19107517	19107517	12	127.799	ll	lm	lm	lm	lm	lm	ll	lm	ll	lm	ll	--	lm	ll	lm	ll	lm	ll	lm	ll	ll	ll	lm	ll	ll	lm	lm	ll	ll	ll	ll	ll	ll	lm	ll	ll	lm	lm	lm	ll	lm	ll	ll	ll	ll	ll
chr2_26518609	26518609	12	128.373	lm	ll	ll	ll	ll	ll	lm	ll	lm	ll	lm	lm	ll	lm	ll	lm	ll	lm	ll	lm	lm	lm	ll	lm	lm	ll	ll	lm	lm	lm	lm	lm	lm	ll	lm	lm	ll	ll	ll	lm	ll	lm	lm	lm	lm	lm
chr2_29970549	29970549	12	128.847	hk	kk	hk	hk	kk	hk	hk	hk	hh	kk	hh	hk	hk	hk	kk	hh	kk	hk	hk	hh	hh	hh	hk	hk	hh	hk	kk	hh	hh	hk	hh	hk	hh	kk	hh	hh	kk	kk	hk	hh	hk	hh	hh	hk	hh	hk
chr2_30670356	30670356	12	129.32	lm	ll	ll	ll	ll	ll	lm	ll	lm	ll	lm	ll	ll	lm	ll	lm	ll	lm	ll	lm	lm	lm	ll	lm	lm	ll	ll	lm	lm	lm	lm	lm	lm	ll	lm	lm	ll	ll	ll	lm	ll	lm	lm	lm	lm	lm
chr2_29352584	29352584	12	129.599	lm	ll	ll	ll	ll	ll	lm	ll	lm	ll	lm	ll	ll	lm	ll	lm	ll	lm	ll	lm	lm	lm	ll	lm	lm	ll	ll	lm	lm	lm	lm	lm	lm	ll	lm	lm	ll	ll	ll	lm	ll	lm	lm	lm	lm	lm
chr2_28244416	28244416	12	129.784	lm	ll	ll	ll	ll	ll	lm	ll	lm	ll	lm	ll	ll	lm	ll	lm	ll	lm	ll	lm	lm	lm	ll	lm	lm	ll	ll	lm	lm	lm	lm	lm	lm	ll	lm	lm	ll	ll	ll	lm	ll	lm	lm	lm	lm	lm
chr2_29658311	29658311	12	130.56	lm	ll	ll	ll	ll	ll	lm	ll	lm	ll	lm	ll	ll	lm	ll	lm	ll	lm	ll	lm	lm	lm	ll	lm	lm	ll	ll	lm	lm	lm	lm	lm	lm	ll	lm	lm	ll	ll	ll	lm	ll	lm	lm	lm	lm	lm
chr2_29278932	29278932	12	131.337	ll	lm	lm	lm	lm	lm	ll	lm	ll	lm	ll	lm	lm	ll	lm	ll	lm	ll	lm	ll	ll	ll	lm	ll	ll	lm	lm	ll	ll	ll	ll	ll	ll	lm	ll	ll	lm	lm	lm	ll	lm	ll	ll	ll	ll	ll
chr2_29404079	29404079	12	131.521	ll	lm	lm	lm	lm	lm	ll	lm	ll	lm	ll	lm	lm	ll	lm	ll	lm	ll	lm	ll	ll	ll	lm	ll	ll	lm	lm	ll	ll	ll	ll	ll	ll	lm	ll	ll	lm	lm	lm	ll	lm	ll	ll	ll	ll	ll
chr2_30365947	30365947	12	131.897	ll	lm	lm	lm	lm	lm	ll	lm	ll	lm	ll	lm	lm	ll	lm	ll	lm	ll	lm	ll	ll	ll	lm	ll	ll	lm	lm	ll	ll	ll	ll	ll	ll	lm	ll	ll	lm	lm	lm	ll	lm	ll	ll	ll	ll	ll
chr2_29807929	29807929	12	132.176	ll	lm	lm	lm	lm	lm	ll	lm	ll	lm	ll	lm	lm	ll	lm	ll	lm	ll	lm	ll	ll	ll	lm	ll	ll	lm	lm	ll	ll	ll	ll	ll	ll	lm	ll	ll	lm	lm	lm	ll	lm	ll	ll	ll	ll	ll
chr2_30656150	30656150	12	132.456	ll	lm	lm	lm	lm	lm	ll	lm	ll	lm	ll	lm	lm	ll	lm	ll	lm	ll	lm	ll	ll	ll	lm	ll	ll	lm	lm	ll	ll	ll	ll	ll	ll	lm	ll	ll	lm	lm	lm	ll	lm	ll	ll	ll	ll	ll
chr2_30586358	30586358	12	132.735	ll	lm	lm	lm	lm	lm	ll	lm	ll	lm	ll	lm	lm	ll	lm	ll	lm	ll	lm	ll	ll	ll	lm	ll	ll	lm	lm	ll	ll	ll	ll	ll	ll	lm	ll	ll	lm	lm	lm	ll	lm	ll	ll	ll	ll	ll
chr2_31827595	31827595	12	133.723	ll	lm	lm	lm	lm	lm	ll	lm	ll	lm	ll	lm	lm	ll	lm	ll	lm	ll	lm	ll	ll	ll	lm	ll	ll	lm	lm	ll	ll	ll	ll	ll	ll	lm	ll	ll	lm	lm	lm	ll	lm	ll	ll	ll	ll	ll
chr2_31294152	31294152	12	134.604	ll	lm	lm	lm	lm	lm	ll	lm	ll	lm	lm	lm	lm	ll	lm	lm	lm	ll	lm	ll	ll	ll	lm	ll	ll	lm	lm	ll	ll	ll	ll	ll	ll	lm	ll	ll	lm	lm	lm	ll	lm	ll	ll	ll	ll	ll
chr2_31610020	31610020	12	134.883	ll	lm	lm	lm	lm	lm	ll	lm	ll	lm	ll	lm	lm	ll	lm	ll	lm	ll	lm	ll	ll	ll	lm	ll	ll	lm	lm	ll	ll	ll	ll	ll	ll	lm	ll	ll	lm	lm	lm	ll	lm	ll	ll	ll	ll	ll
chr2_31610087	31610087	12	135.138	hk	hh	hk	hk	hh	hk	hk	hk	kk	hh	kk	hk	hk	hk	hh	kk	hh	hk	hk	kk	kk	kk	hk	hk	kk	hk	hh	kk	kk	hk	kk	hk	kk	hh	kk	kk	hh	hh	hk	kk	hk	kk	kk	hk	kk	hk
chr2_31610017	31610017	12	135.138	hk	hh	hk	hk	hh	hk	hk	hk	kk	hh	kk	hk	hk	hk	hh	kk	hh	hk	hk	kk	kk	kk	hk	hk	kk	hk	hh	kk	kk	hk	kk	hk	kk	hh	kk	kk	hh	hh	hk	kk	hk	kk	kk	hk	kk	hk
chr2_31610043	31610043	12	135.138	hk	hh	hk	hk	hh	hk	hk	hk	kk	hh	kk	hk	hk	hk	hh	kk	hh	hk	hk	kk	kk	kk	hk	hk	kk	hk	hh	kk	kk	hk	kk	hk	kk	hh	kk	kk	hh	hh	hk	kk	hk	kk	kk	hk	kk	hk
chr2_31273951	31273951	12	135.347	lm	ll	ll	ll	ll	ll	lm	ll	lm	ll	ll	ll	ll	lm	ll	ll	ll	lm	ll	lm	lm	lm	ll	lm	lm	ll	ll	lm	lm	lm	lm	lm	lm	ll	lm	lm	ll	ll	ll	lm	ll	lm	lm	lm	lm	lm
chr2_31283839	31283839	12	135.438	lm	ll	ll	ll	ll	ll	lm	ll	lm	ll	ll	ll	ll	lm	ll	ll	ll	lm	ll	lm	lm	lm	ll	lm	lm	ll	ll	lm	lm	lm	lm	lm	lm	ll	lm	lm	ll	ll	ll	lm	--	lm	lm	lm	lm	lm
chr2_31283601	31283601	12	135.438	lm	ll	ll	ll	ll	ll	lm	ll	lm	ll	ll	ll	ll	lm	ll	ll	ll	lm	ll	lm	lm	lm	ll	lm	lm	ll	ll	lm	lm	lm	lm	lm	lm	ll	lm	lm	ll	ll	ll	lm	--	lm	lm	lm	lm	lm
chr2_31657893	31657893	12	135.53	hk	hh	hk	hk	hh	hk	hk	hk	kk	hh	kk	hk	hk	hk	hh	kk	hh	hk	hk	kk	kk	kk	hk	hk	kk	hk	hh	kk	kk	hk	kk	hk	kk	hh	kk	kk	hh	hh	hk	kk	hk	kk	kk	hk	kk	hk
chr2_31283568	31283568	12	136.204	ll	lm	lm	lm	lm	lm	ll	lm	ll	lm	lm	lm	lm	ll	lm	lm	lm	ll	lm	ll	ll	ll	lm	ll	ll	lm	lm	ll	ll	ll	ll	ll	ll	lm	ll	ll	lm	lm	lm	ll	lm	ll	ll	ll	ll	ll
chr2_31658121	31658121	12	136.777	ll	lm	lm	lm	lm	lm	ll	lm	ll	lm	lm	lm	lm	ll	lm	lm	lm	ll	lm	ll	ll	ll	lm	ll	ll	lm	lm	ll	ll	ll	ll	ll	ll	lm	ll	ll	lm	lm	lm	ll	lm	ll	ll	ll	ll	ll
chr2_31665566	31665566	12	136.902	hh	hk	kk	kk	hk	kk	hh	kk	hk	hk	hk	kk	kk	hh	hk	hk	hk	hh	kk	hk	hk	hk	kk	hh	hk	kk	hk	hk	hk	hh	hk	hh	hk	hk	hk	hk	hk	hk	kk	hk	kk	hk	hk	hh	hk	hh
chr2_31294142	31294142	12	137.821	lm	ll	ll	ll	ll	ll	lm	ll	lm	ll	lm	ll	ll	lm	ll	lm	ll	lm	ll	lm	lm	lm	ll	lm	lm	ll	ll	lm	lm	lm	lm	lm	lm	ll	lm	lm	ll	ll	ll	lm	ll	lm	lm	lm	lm	lm
chr2_31827531	31827531	12	139.492	lm	ll	ll	ll	ll	ll	lm	ll	lm	ll	lm	ll	ll	lm	ll	lm	ll	lm	ll	lm	lm	lm	ll	lm	lm	ll	ll	lm	lm	lm	lm	lm	lm	ll	lm	lm	ll	ll	ll	lm	ll	lm	lm	lm	lm	lm
chr2_31827615	31827615	12	140.811	lm	ll	ll	ll	ll	ll	lm	ll	lm	ll	lm	ll	ll	lm	ll	lm	ll	lm	ll	lm	lm	lm	ll	lm	lm	ll	ll	lm	lm	lm	lm	lm	lm	ll	lm	lm	ll	ll	ll	lm	ll	lm	lm	lm	lm	lm
chr2_31993684	31993684	12	141.587	hk	hh	hk	hk	hh	hk	hk	hk	kk	hh	hk	hk	hk	hk	hh	hk	hh	hk	hk	kk	kk	kk	hk	hk	kk	hk	hh	kk	kk	hk	kk	hk	kk	hh	kk	kk	hh	hh	hk	kk	--	kk	kk	hk	kk	hk
chr2_32808717	32808717	12	142.161	ll	lm	lm	lm	lm	lm	ll	lm	ll	lm	lm	lm	lm	ll	lm	lm	lm	ll	lm	ll	ll	ll	lm	ll	ll	lm	lm	ll	ll	ll	ll	ll	ll	lm	ll	ll	lm	lm	lm	ll	--	ll	ll	ll	ll	ll
chr2_32808681	32808681	12	142.252	ll	lm	lm	lm	lm	lm	ll	lm	ll	lm	lm	lm	lm	ll	lm	lm	lm	ll	lm	ll	ll	ll	lm	ll	ll	lm	lm	ll	ll	ll	ll	ll	ll	lm	ll	ll	lm	lm	lm	ll	ll	ll	ll	ll	ll	ll
chr7_3467196	3467196	12	142.825	ll	lm	lm	lm	lm	lm	ll	lm	ll	lm	lm	lm	lm	ll	lm	lm	lm	ll	lm	ll	ll	ll	lm	ll	ll	lm	lm	ll	ll	ll	ll	ll	ll	lm	ll	ll	lm	lm	lm	ll	ll	ll	ll	ll	ll	ll
chr2_32827529	32827529	12	143.577	ll	lm	lm	lm	lm	lm	ll	lm	ll	lm	lm	lm	lm	ll	lm	lm	lm	ll	lm	ll	ll	ll	lm	ll	ll	lm	lm	ll	ll	ll	ll	ll	ll	lm	ll	ll	lm	lm	lm	ll	ll	ll	ll	ll	ll	ll
chr2_32794903	32794903	12	143.883	ll	lm	lm	lm	lm	lm	ll	lm	ll	lm	lm	lm	lm	ll	lm	lm	lm	ll	lm	ll	ll	ll	lm	ll	ll	lm	lm	ll	ll	ll	ll	ll	ll	lm	ll	ll	lm	lm	lm	ll	lm	ll	ll	ll	ll	ll
chr2_33689072	33689072	12	144.87	lm	ll	ll	ll	ll	ll	lm	ll	lm	ll	ll	ll	ll	lm	ll	ll	ll	lm	ll	lm	lm	lm	ll	lm	lm	ll	ll	lm	lm	lm	lm	lm	lm	ll	lm	lm	ll	ll	ll	lm	ll	lm	lm	lm	lm	lm
chr2_33681063	33681063	12	145.443	lm	ll	ll	ll	ll	ll	lm	ll	lm	ll	ll	ll	ll	lm	ll	ll	ll	lm	ll	lm	lm	lm	ll	lm	lm	ll	ll	lm	lm	lm	lm	lm	lm	ll	lm	lm	ll	ll	ll	lm	ll	lm	lm	lm	lm	lm
chr6_36653486	36653486	12	146.43	lm	ll	ll	ll	ll	ll	lm	ll	lm	ll	ll	ll	ll	lm	ll	ll	ll	lm	ll	lm	lm	lm	ll	lm	lm	ll	ll	lm	lm	lm	lm	lm	lm	ll	lm	lm	ll	ll	ll	lm	ll	lm	lm	lm	lm	lm
chr2_34379426	34379426	12	147.639	ll	lm	lm	lm	lm	lm	ll	lm	ll	lm	lm	lm	lm	ll	lm	lm	lm	ll	lm	ll	ll	ll	lm	ll	ll	lm	lm	ll	ll	ll	ll	ll	ll	lm	ll	ll	lm	lm	lm	ll	lm	ll	ll	ll	ll	ll
chr2_34379656	34379656	12	147.92	ll	lm	lm	lm	lm	lm	ll	lm	ll	lm	lm	lm	lm	ll	lm	lm	lm	ll	lm	ll	ll	ll	lm	ll	ll	lm	lm	ll	ll	ll	ll	ll	ll	lm	ll	ll	lm	lm	lm	ll	lm	ll	ll	ll	ll	ll
chr2_34379664	34379664	12	148.199	ll	lm	lm	lm	lm	lm	ll	lm	ll	lm	lm	lm	lm	ll	lm	lm	lm	ll	lm	ll	ll	ll	lm	ll	ll	lm	lm	ll	ll	ll	ll	ll	ll	lm	ll	ll	lm	lm	lm	ll	ll	ll	ll	ll	ll	ll
chr2_34379689	34379689	12	148.772	ll	lm	lm	lm	lm	lm	ll	lm	ll	lm	lm	lm	lm	ll	lm	lm	lm	ll	lm	ll	ll	ll	lm	ll	ll	lm	lm	ll	ll	ll	ll	ll	ll	lm	ll	ll	lm	lm	lm	ll	ll	ll	ll	ll	ll	ll
chr2_34379740	34379740	12	149.76	ll	lm	lm	lm	lm	lm	ll	lm	ll	lm	lm	lm	lm	ll	lm	lm	lm	ll	lm	ll	ll	ll	lm	ll	ll	lm	lm	ll	ll	ll	ll	ll	ll	lm	ll	ll	lm	lm	lm	ll	ll	ll	ll	ll	ll	ll
chr2_34379743	34379743	12	149.76	ll	lm	lm	lm	lm	lm	ll	lm	ll	lm	lm	lm	lm	ll	lm	lm	lm	ll	lm	ll	ll	ll	lm	ll	ll	lm	lm	ll	ll	ll	ll	ll	ll	lm	ll	ll	lm	lm	lm	ll	ll	ll	ll	ll	ll	ll
chr2_34504637	34504637	12	151.348	hh	hk	kk	kk	hk	kk	hh	kk	hk	hk	kk	kk	kk	hh	hk	kk	hk	hh	kk	hk	hk	hk	kk	hh	hk	kk	hk	hk	hk	hh	hk	hh	hk	hk	hk	hk	hk	hk	kk	hk	kk	hk	hk	hh	hk	hh
chr2_34416169	34416169	12	151.468	lm	ll	ll	ll	ll	ll	lm	ll	lm	ll	ll	ll	ll	lm	ll	ll	ll	lm	ll	lm	lm	lm	ll	lm	lm	ll	ll	lm	lm	lm	lm	lm	lm	ll	lm	lm	ll	ll	ll	lm	--	lm	lm	lm	lm	lm
chr2_35861903	35861903	12	152.565	hk	hh	hk	hk	hh	hk	hk	hk	kk	hh	hk	hk	hk	hk	hh	hk	hh	hk	hk	kk	kk	kk	hk	hk	kk	hk	hh	kk	kk	hk	kk	hk	kk	hh	kk	kk	hh	hh	hk	kk	hk	kk	kk	hk	kk	hk
chr2_36985909	36985909	12	152.845	lm	ll	ll	ll	ll	ll	lm	ll	lm	ll	ll	ll	ll	lm	ll	ll	ll	lm	ll	lm	lm	lm	ll	lm	lm	ll	ll	lm	lm	lm	lm	lm	lm	ll	lm	lm	ll	ll	ll	lm	--	lm	lm	lm	lm	lm
chr2_37225364	37225364	12	153.418	lm	ll	ll	ll	ll	ll	lm	ll	lm	ll	ll	ll	ll	lm	ll	ll	ll	lm	ll	lm	lm	lm	ll	lm	lm	ll	ll	lm	lm	lm	lm	lm	lm	ll	lm	lm	ll	ll	ll	lm	ll	lm	lm	lm	lm	lm
chr2_37374026	37374026	12	153.698	kk	hk	hh	hh	hk	hh	kk	hh	hk	hk	hh	hh	hh	kk	hk	hh	hk	kk	hh	hk	hk	hk	hh	kk	hk	hh	hk	hk	hk	kk	hk	kk	hk	hk	hk	hk	hk	hk	hh	hk	hh	hk	hk	kk	hk	kk
chr2_37017958	37017958	12	154.443	ll	lm	lm	lm	ll	lm	ll	lm	ll	lm	lm	lm	lm	ll	lm	lm	ll	lm	lm	ll	ll	ll	lm	ll	ll	lm	ll	ll	ll	lm	ll	ll	ll	lm	ll	ll	lm	lm	lm	ll	lm	ll	ll	ll	ll	ll
chr13_22156862	22156862	12	154.628	ll	lm	lm	lm	ll	lm	ll	lm	ll	lm	lm	lm	lm	ll	lm	lm	ll	lm	lm	ll	ll	ll	lm	ll	ll	lm	ll	ll	ll	lm	ll	ll	ll	lm	ll	ll	lm	lm	lm	ll	lm	ll	ll	ll	ll	ll
chr13_22156870	22156870	12	154.628	ll	lm	lm	lm	ll	lm	ll	lm	ll	lm	lm	lm	lm	ll	lm	lm	ll	lm	lm	ll	ll	ll	lm	ll	ll	lm	lm	ll	ll	lm	ll	ll	ll	lm	ll	ll	lm	lm	lm	ll	lm	ll	ll	ll	ll	ll
chr13_22156869	22156869	12	154.628	ll	lm	lm	lm	ll	lm	ll	lm	ll	lm	lm	lm	lm	ll	lm	lm	ll	lm	lm	ll	ll	ll	lm	ll	ll	lm	ll	ll	ll	lm	ll	ll	ll	lm	ll	ll	lm	lm	lm	ll	lm	ll	ll	ll	ll	ll
chr13_22156863	22156863	12	154.628	ll	lm	lm	lm	ll	lm	ll	lm	ll	lm	lm	lm	lm	ll	lm	lm	ll	lm	lm	ll	ll	ll	lm	ll	ll	lm	ll	ll	ll	lm	ll	ll	ll	lm	ll	ll	lm	lm	lm	ll	lm	ll	ll	ll	ll	ll
chr13_22156742	22156742	12	154.813	ll	lm	lm	lm	ll	lm	ll	lm	ll	lm	lm	lm	lm	ll	lm	lm	ll	lm	lm	ll	ll	ll	lm	ll	ll	lm	lm	ll	ll	lm	ll	ll	ll	lm	ll	ll	lm	lm	lm	ll	lm	ll	ll	ll	ll	ll
chr2_36953693	36953693	12	154.998	ll	lm	lm	lm	ll	lm	ll	lm	ll	lm	lm	lm	lm	ll	lm	lm	ll	lm	lm	ll	ll	ll	lm	ll	ll	lm	--	ll	ll	lm	ll	ll	ll	lm	ll	ll	lm	lm	lm	ll	lm	ll	ll	ll	ll	ll
chr2_36970957	36970957	12	155.003	hh	hk	kk	kk	hh	kk	hh	kk	hk	hk	kk	kk	kk	hh	hk	kk	hh	hk	kk	hk	hk	hk	kk	hh	hk	kk	hh	hk	hk	hk	hk	hh	hk	hk	hk	hk	hk	hk	kk	hk	kk	hk	hk	hh	hk	hh
chr2_8059801	8059801	12	155.373	lm	ll	ll	ll	ll	ll	lm	ll	lm	ll	ll	ll	ll	lm	ll	ll	ll	ll	ll	lm	lm	lm	ll	lm	lm	ll	ll	lm	lm	--	lm	lm	lm	ll	lm	lm	ll	ll	ll	lm	ll	lm	lm	lm	lm	lm
chr2_8059720	8059720	12	155.846	lm	ll	ll	ll	ll	ll	lm	ll	lm	ll	ll	ll	ll	lm	ll	ll	ll	ll	ll	lm	lm	lm	ll	lm	lm	ll	ll	lm	lm	lm	lm	lm	lm	ll	lm	lm	ll	ll	ll	lm	ll	lm	lm	lm	lm	lm
chr2_8059711	8059711	12	156.031	lm	ll	ll	ll	ll	ll	lm	ll	lm	ll	ll	ll	ll	lm	ll	ll	ll	--	ll	lm	lm	lm	ll	lm	lm	ll	ll	lm	lm	lm	lm	lm	lm	ll	lm	lm	ll	ll	ll	lm	lm	lm	lm	lm	lm	lm
chr2_8059709	8059709	12	156.031	lm	ll	ll	ll	ll	ll	lm	ll	lm	ll	ll	ll	ll	lm	ll	ll	ll	lm	ll	lm	lm	lm	ll	lm	lm	ll	ll	lm	lm	lm	lm	lm	lm	ll	lm	lm	ll	ll	ll	lm	--	lm	lm	lm	lm	lm
chr2_8060136	8060136	12	156.504	lm	ll	ll	ll	ll	ll	lm	ll	lm	ll	ll	ll	ll	lm	ll	ll	ll	ll	ll	lm	lm	lm	ll	lm	lm	ll	ll	lm	lm	ll	lm	lm	lm	ll	lm	lm	ll	ll	ll	lm	ll	lm	lm	lm	lm	lm
chr2_8060190	8060190	12	156.595	lm	ll	ll	ll	ll	ll	lm	ll	lm	ll	ll	ll	ll	lm	ll	ll	ll	ll	ll	lm	lm	lm	ll	lm	lm	ll	ll	lm	lm	ll	lm	lm	lm	ll	lm	lm	ll	ll	ll	lm	ll	lm	lm	lm	lm	lm
chr2_35624052	35624052	12	157.324	lm	ll	ll	ll	lm	ll	lm	ll	lm	ll	ll	ll	ll	lm	ll	ll	lm	ll	ll	lm	lm	lm	ll	lm	lm	ll	ll	lm	lm	ll	lm	lm	lm	ll	lm	lm	ll	ll	ll	lm	ll	lm	lm	lm	lm	lm
chr2_35647963	35647963	12	157.945	ll	lm	lm	lm	--	lm	ll	lm	ll	lm	lm	lm	lm	ll	lm	lm	ll	lm	lm	ll	ll	ll	lm	ll	ll	lm	lm	ll	ll	lm	ll	ll	ll	lm	ll	ll	lm	lm	lm	ll	lm	ll	ll	ll	ll	ll
chr2_35661322	35661322	12	161.651	lm	ll	ll	ll	ll	ll	lm	ll	lm	ll	ll	ll	ll	lm	ll	ll	ll	ll	ll	lm	lm	lm	ll	lm	lm	ll	ll	lm	lm	ll	lm	lm	lm	ll	lm	lm	ll	ll	ll	lm	ll	lm	lm	lm	lm	lm
chr12_16029719	16029719	12	170.612	ll	lm	lm	lm	ll	lm	ll	lm	lm	lm	lm	ll	lm	ll	lm	lm	ll	lm	lm	ll	ll	ll	lm	ll	ll	lm	ll	ll	lm	lm	ll	ll	ll	lm	ll	ll	lm	lm	lm	ll	lm	ll	ll	ll	ll	ll
chr7_976517	976517	12	175.762	lm	ll	ll	ll	lm	ll	lm	ll	ll	ll	ll	--	ll	lm	ll	ll	lm	ll	ll	lm	lm	lm	ll	lm	lm	ll	lm	lm	ll	ll	lm	lm	lm	ll	lm	lm	ll	ll	ll	lm	ll	lm	lm	lm	lm	lm
chr12_16029848	16029848	12	182.49	ll	lm	lm	lm	ll	lm	ll	lm	lm	lm	lm	ll	lm	ll	lm	lm	ll	lm	lm	ll	ll	ll	lm	ll	ll	lm	ll	ll	lm	lm	ll	ll	ll	lm	ll	ll	lm	lm	lm	ll	lm	ll	ll	ll	ll	ll
chr5_45343683	45343683	13	0	ll	ll	ll	lm	ll	ll	lm	lm	lm	ll	ll	lm	lm	ll	ll	ll	lm	ll	lm	ll	lm	lm	lm	ll	lm	lm	ll	lm	ll	ll	ll	ll	ll	ll	lm	ll	lm	ll	ll	lm	lm	ll	ll	ll	ll	ll
chr5_13564297	13564297	13	5.71991	lm	lm	lm	ll	lm	lm	ll	ll	ll	lm	lm	ll	ll	lm	lm	lm	ll	lm	ll	lm	ll	ll	ll	lm	ll	ll	lm	ll	lm	lm	lm	lm	lm	lm	ll	lm	ll	lm	lm	ll	ll	lm	lm	lm	lm	lm
chr5_45911585	45911585	13	9.69709	lm	lm	lm	ll	lm	lm	ll	ll	ll	lm	lm	ll	ll	lm	lm	lm	ll	lm	ll	lm	ll	--	ll	lm	ll	ll	lm	ll	lm	lm	lm	lm	lm	ll	ll	lm	ll	lm	lm	ll	ll	lm	lm	lm	lm	lm
chr5_46621065	46621065	13	12.1218	lm	lm	lm	ll	lm	lm	ll	ll	ll	lm	lm	ll	ll	lm	lm	lm	ll	lm	ll	lm	ll	lm	ll	lm	ll	ll	lm	ll	lm	lm	lm	lm	lm	ll	ll	lm	ll	lm	lm	ll	ll	lm	lm	lm	lm	lm
chr5_46856923	46856923	13	12.6902	ll	ll	ll	lm	ll	ll	lm	lm	lm	ll	ll	lm	lm	ll	ll	lm	lm	ll	lm	ll	lm	ll	--	ll	lm	lm	ll	--	ll	ll	ll	ll	ll	lm	lm	ll	lm	ll	ll	lm	lm	ll	ll	ll	ll	ll
chr5_47233307	47233307	13	12.9675	ll	ll	ll	lm	ll	ll	lm	lm	lm	ll	ll	lm	lm	ll	ll	lm	lm	ll	lm	ll	lm	ll	lm	ll	lm	lm	ll	lm	ll	ll	ll	ll	ll	lm	lm	ll	lm	ll	ll	lm	lm	ll	ll	ll	ll	ll
chr5_47407672	47407672	13	13.2448	ll	ll	ll	lm	ll	ll	lm	lm	lm	ll	ll	lm	lm	ll	ll	--	lm	ll	lm	ll	lm	ll	lm	ll	lm	lm	ll	lm	ll	ll	ll	ll	ll	lm	lm	ll	lm	ll	ll	lm	lm	ll	ll	ll	ll	ll
chr5_47475118	47475118	13	13.7145	lm	lm	lm	ll	lm	lm	ll	ll	ll	lm	lm	ll	ll	lm	lm	lm	ll	lm	ll	lm	ll	lm	ll	lm	ll	ll	lm	ll	lm	lm	lm	lm	lm	ll	ll	lm	ll	lm	lm	ll	ll	lm	lm	lm	lm	lm
chr5_46702668	46702668	13	14.4853	ll	ll	ll	lm	ll	ll	lm	lm	lm	ll	ll	lm	lm	ll	ll	lm	lm	ll	lm	ll	lm	ll	ll	ll	lm	lm	ll	ll	ll	ll	ll	ll	ll	lm	lm	ll	lm	ll	ll	lm	lm	ll	ll	ll	ll	ll
chr5_46702698	46702698	13	14.4853	ll	ll	ll	lm	ll	ll	lm	lm	lm	ll	ll	lm	lm	ll	ll	lm	lm	ll	lm	ll	lm	ll	ll	ll	lm	lm	ll	ll	ll	ll	ll	ll	ll	lm	lm	ll	lm	ll	ll	lm	lm	ll	ll	ll	ll	ll
chr5_46502014	46502014	13	14.5762	ll	ll	ll	lm	ll	ll	lm	lm	lm	ll	ll	lm	lm	ll	ll	lm	lm	ll	lm	ll	lm	ll	ll	ll	lm	lm	ll	ll	ll	ll	ll	ll	ll	lm	lm	ll	lm	ll	ll	lm	lm	ll	ll	ll	ll	ll
chr5_46502080	46502080	13	14.5762	hk	kk	hk	hk	kk	hk	hk	hh	hh	hk	kk	hk	hk	kk	kk	kk	hk	hk	hk	kk	hk	kk	hh	hk	hh	hh	kk	hh	hk	kk	kk	hk	hk	hh	hk	kk	hk	kk	hk	hk	hh	kk	hk	kk	hk	kk
chr5_45798375	45798375	13	14.7596	ll	ll	ll	lm	ll	ll	lm	ll	lm	ll	ll	lm	lm	ll	ll	lm	lm	ll	lm	ll	lm	ll	ll	ll	lm	lm	ll	ll	ll	ll	ll	ll	ll	lm	lm	ll	lm	ll	ll	lm	lm	ll	ll	ll	ll	ll
chr5_45911619	45911619	13	15.1324	lm	lm	lm	ll	lm	lm	ll	ll	ll	lm	lm	ll	ll	lm	lm	lm	ll	lm	ll	lm	ll	ll	ll	lm	ll	ll	lm	ll	lm	lm	lm	lm	lm	ll	ll	lm	ll	lm	lm	ll	ll	lm	lm	lm	lm	lm
chr5_45911638	45911638	13	15.2233	lm	lm	lm	ll	lm	lm	ll	ll	ll	lm	lm	ll	ll	lm	lm	lm	ll	lm	ll	lm	ll	ll	ll	lm	ll	ll	lm	ll	lm	lm	lm	lm	lm	ll	ll	lm	ll	lm	lm	ll	ll	lm	lm	lm	lm	lm
chr5_45821561	45821561	13	15.5961	ll	ll	ll	lm	ll	ll	lm	lm	lm	ll	ll	lm	lm	ll	ll	ll	lm	ll	lm	ll	lm	lm	lm	ll	lm	lm	ll	lm	ll	ll	ll	ll	ll	lm	lm	ll	lm	ll	ll	lm	lm	ll	ll	ll	ll	ll
chr5_45821559	45821559	13	15.5961	ll	ll	ll	lm	ll	ll	lm	lm	lm	ll	ll	lm	lm	ll	ll	ll	lm	ll	lm	ll	lm	lm	lm	ll	lm	lm	ll	lm	ll	ll	ll	ll	ll	--	lm	ll	lm	ll	ll	lm	lm	ll	ll	ll	ll	ll
chr5_45631287	45631287	13	15.5961	ll	ll	ll	lm	ll	ll	lm	lm	lm	ll	ll	lm	lm	ll	ll	ll	lm	ll	lm	ll	lm	lm	lm	ll	lm	lm	ll	lm	ll	ll	ll	ll	ll	--	lm	ll	lm	ll	ll	lm	lm	ll	ll	ll	ll	ll
chr5_45821599	45821599	13	15.5961	ll	ll	ll	lm	ll	ll	lm	lm	lm	ll	ll	lm	lm	ll	ll	ll	lm	ll	lm	ll	lm	lm	lm	ll	lm	lm	ll	lm	ll	ll	ll	ll	ll	--	lm	ll	lm	ll	ll	lm	lm	ll	ll	ll	ll	ll
chr5_45911525	45911525	13	16.1644	lm	lm	lm	ll	lm	lm	ll	ll	ll	lm	lm	ll	ll	lm	lm	lm	ll	lm	ll	lm	ll	ll	ll	lm	ll	ll	lm	ll	lm	lm	lm	lm	lm	--	ll	lm	ll	lm	lm	ll	ll	lm	lm	lm	lm	lm
chr5_45911815	45911815	13	17.9436	lm	lm	lm	ll	lm	lm	ll	ll	ll	lm	lm	ll	ll	lm	lm	lm	ll	lm	ll	lm	ll	ll	ll	lm	ll	ll	lm	ll	lm	lm	lm	lm	lm	lm	ll	lm	ll	lm	lm	ll	ll	lm	lm	lm	lm	lm
chr5_44541475	44541475	13	20.3684	lm	lm	lm	ll	lm	lm	ll	lm	ll	lm	lm	ll	lm	lm	lm	ll	ll	lm	ll	lm	ll	lm	lm	lm	ll	ll	lm	lm	lm	lm	lm	lm	lm	ll	ll	lm	ll	lm	lm	ll	ll	lm	lm	lm	lm	lm
chr5_44539284	44539284	13	21.9081	lm	lm	lm	ll	lm	lm	ll	lm	ll	ll	lm	ll	lm	lm	lm	ll	ll	lm	ll	lm	ll	lm	lm	lm	ll	ll	lm	lm	lm	lm	lm	lm	lm	ll	ll	lm	ll	lm	lm	ll	ll	lm	lm	lm	lm	lm
chr5_44539276	44539276	13	21.9081	lm	lm	lm	ll	lm	lm	ll	lm	ll	--	lm	ll	lm	lm	lm	ll	ll	lm	ll	lm	ll	lm	lm	lm	ll	ll	lm	lm	lm	lm	lm	lm	lm	ll	ll	lm	ll	lm	lm	ll	ll	lm	lm	lm	lm	lm
chr5_45234567	45234567	13	23.4085	lm	lm	lm	ll	lm	lm	ll	ll	ll	lm	lm	ll	ll	lm	lm	lm	ll	lm	ll	lm	ll	ll	ll	lm	ll	ll	lm	ll	lm	lm	lm	lm	lm	--	ll	lm	ll	lm	lm	ll	ll	lm	lm	lm	lm	lm
chr5_45540633	45540633	13	24.2139	ll	ll	ll	lm	ll	ll	lm	ll	lm	ll	ll	lm	lm	ll	ll	lm	lm	ll	lm	ll	lm	ll	ll	ll	lm	lm	ll	ll	ll	ll	ll	ll	ll	lm	lm	ll	lm	ll	ll	lm	lm	ll	ll	ll	ll	ll
chr5_45100414	45100414	13	24.7822	lm	lm	lm	ll	lm	lm	ll	lm	ll	lm	lm	ll	ll	lm	lm	ll	ll	lm	ll	lm	ll	lm	lm	lm	ll	ll	lm	lm	lm	lm	lm	lm	lm	ll	ll	lm	ll	lm	lm	ll	ll	lm	lm	lm	lm	lm
chr5_44984561	44984561	13	24.8732	ll	ll	ll	lm	ll	ll	lm	ll	lm	ll	ll	lm	lm	ll	ll	lm	lm	ll	lm	ll	lm	ll	ll	ll	lm	lm	ll	ll	ll	ll	ll	ll	ll	lm	lm	ll	lm	ll	ll	lm	lm	ll	ll	ll	ll	ll
chr5_44466682	44466682	13	25.2459	lm	lm	lm	ll	lm	lm	ll	lm	ll	ll	lm	ll	lm	lm	lm	ll	ll	lm	ll	lm	ll	lm	lm	lm	ll	ll	lm	lm	lm	lm	lm	lm	lm	ll	ll	lm	ll	lm	lm	ll	ll	lm	lm	lm	lm	lm
chr5_46025780	46025780	13	25.5232	lm	lm	lm	ll	lm	lm	ll	lm	ll	ll	lm	ll	lm	lm	lm	ll	ll	lm	ll	lm	ll	lm	lm	lm	ll	ll	lm	lm	lm	lm	lm	lm	lm	ll	ll	lm	ll	lm	lm	ll	ll	lm	lm	lm	lm	lm
chr5_44026425	44026425	13	26.044	hh	hk	hh	kk	hk	hh	kk	hh	hk	hk	hk	kk	hk	hk	hk	kk	kk	hh	kk	hk	kk	hk	hh	hh	hk	hk	hk	hh	hh	hk	hk	hh	hh	hk	kk	hk	kk	hk	hh	kk	hk	hk	hh	hk	hh	hk
chr5_43821053	43821053	13	26.2977	ll	ll	ll	lm	ll	ll	lm	ll	lm	lm	ll	lm	ll	ll	ll	lm	lm	ll	lm	ll	lm	ll	ll	ll	lm	lm	ll	ll	ll	ll	ll	ll	ll	lm	lm	ll	lm	ll	ll	lm	lm	ll	ll	ll	ll	ll
chr5_43142094	43142094	13	26.6704	ll	ll	ll	lm	ll	ll	lm	ll	lm	lm	ll	lm	ll	ll	ll	lm	lm	ll	lm	ll	lm	ll	ll	ll	lm	lm	lm	ll	ll	ll	ll	ll	ll	lm	lm	ll	lm	ll	ll	lm	lm	ll	ll	ll	ll	ll
chr5_43142360	43142360	13	26.7619	hk	kk	hk	hk	kk	hk	hk	hk	hh	hh	kk	hk	kk	kk	hk	hk	hk	hk	hk	kk	hk	kk	hk	hk	hh	hh	hk	hk	hk	kk	kk	hk	hk	hh	hk	kk	hk	kk	kk	hk	hh	kk	hk	kk	hk	kk
chr5_43085995	43085995	13	27.2321	lm	lm	lm	ll	lm	lm	ll	lm	ll	ll	lm	ll	lm	lm	lm	ll	ll	lm	ll	lm	ll	lm	lm	lm	ll	ll	lm	lm	lm	lm	lm	lm	lm	ll	ll	lm	ll	lm	lm	ll	ll	lm	lm	lm	lm	lm
chr16_17559016	17559016	13	28.1067	lm	lm	lm	ll	lm	lm	ll	lm	ll	ll	lm	ll	lm	lm	lm	ll	ll	lm	ll	lm	ll	lm	lm	lm	ll	ll	ll	lm	lm	lm	lm	lm	lm	ll	ll	lm	ll	lm	lm	ll	ll	lm	lm	lm	lm	lm
chr16_17559018	17559018	13	28.1067	lm	lm	lm	ll	lm	lm	ll	lm	ll	ll	lm	ll	lm	lm	lm	ll	ll	lm	ll	lm	ll	lm	lm	lm	ll	ll	ll	lm	lm	lm	lm	lm	lm	ll	ll	lm	ll	lm	lm	ll	ll	lm	lm	lm	lm	lm
chr12_22982724	22982724	13	29.087	lm	lm	lm	ll	lm	lm	ll	lm	ll	ll	lm	ll	lm	lm	lm	ll	ll	lm	ll	lm	ll	lm	lm	lm	ll	ll	--	lm	lm	lm	lm	lm	lm	ll	ll	lm	ll	lm	lm	ll	ll	lm	lm	lm	lm	lm
chr5_42489282	42489282	13	29.5568	lm	lm	lm	ll	lm	lm	ll	lm	ll	ll	lm	ll	lm	lm	lm	ll	ll	lm	ll	lm	ll	lm	lm	lm	ll	ll	ll	lm	lm	lm	lm	lm	lm	ll	ll	lm	ll	lm	lm	ll	ll	lm	lm	lm	lm	lm
chr5_42489089	42489089	13	30.0265	lm	lm	lm	ll	lm	lm	ll	lm	ll	ll	lm	ll	lm	lm	lm	ll	ll	lm	ll	lm	ll	lm	lm	lm	ll	ll	ll	lm	lm	lm	lm	lm	lm	ll	ll	lm	ll	lm	lm	ll	ll	lm	lm	lm	lm	lm
chr5_42489086	42489086	13	30.0265	lm	lm	lm	ll	lm	lm	ll	lm	ll	ll	lm	ll	lm	lm	lm	ll	ll	lm	ll	lm	ll	lm	lm	lm	ll	ll	ll	lm	lm	lm	lm	lm	lm	ll	ll	lm	ll	lm	lm	ll	ll	lm	lm	lm	lm	lm
chr5_42489084	42489084	13	30.0265	lm	lm	lm	ll	lm	lm	ll	lm	ll	ll	lm	ll	lm	lm	lm	ll	ll	lm	ll	lm	ll	lm	lm	lm	ll	ll	ll	lm	lm	lm	lm	lm	lm	ll	ll	lm	ll	lm	lm	ll	ll	lm	lm	lm	lm	lm
chr5_42489083	42489083	13	30.0265	lm	lm	lm	ll	lm	lm	ll	lm	ll	ll	lm	ll	lm	lm	lm	ll	ll	lm	ll	lm	ll	lm	lm	lm	ll	ll	ll	lm	lm	lm	lm	lm	lm	ll	ll	lm	ll	lm	lm	ll	ll	lm	lm	lm	lm	lm
chr5_41480691	41480691	13	30.9823	ll	ll	ll	lm	ll	ll	lm	ll	lm	lm	ll	lm	ll	ll	ll	lm	lm	ll	lm	ll	lm	ll	ll	ll	lm	lm	lm	ll	ll	ll	ll	ll	ll	lm	lm	ll	lm	ll	ll	lm	lm	ll	ll	ll	ll	ll
chr5_41267843	41267843	13	31.2814	ll	ll	ll	lm	ll	ll	lm	ll	lm	lm	ll	lm	ll	ll	ll	lm	lm	ll	lm	ll	lm	ll	ll	ll	lm	lm	lm	ll	ll	ll	ll	ll	ll	lm	lm	ll	lm	ll	ll	lm	lm	ll	ll	ll	ll	ll
chr5_41406811	41406811	13	31.4648	ll	ll	ll	lm	ll	ll	lm	ll	lm	lm	ll	lm	ll	ll	ll	lm	lm	ll	lm	ll	lm	ll	ll	ll	lm	lm	lm	ll	ll	ll	ll	ll	ll	lm	lm	ll	lm	ll	ll	lm	lm	ll	ll	ll	ll	ll
chr5_41406584	41406584	13	31.6241	hk	kk	hk	hk	kk	hk	hk	hk	hh	hh	kk	hk	kk	kk	hk	hk	hk	hk	hk	kk	hk	kk	hk	hk	hh	hh	hk	hk	hk	kk	kk	hk	hk	hh	hk	kk	hk	kk	kk	hk	hh	kk	hk	kk	hk	kk
chr5_41267728	41267728	13	31.8768	ll	ll	ll	lm	ll	ll	lm	ll	lm	lm	ll	lm	ll	ll	ll	lm	lm	ll	lm	ll	lm	ll	ll	ll	lm	lm	lm	ll	ll	ll	ll	ll	ll	lm	lm	ll	lm	ll	ll	lm	lm	ll	ll	ll	ll	ll
chr5_41406830	41406830	13	32.2495	lm	lm	lm	ll	lm	lm	ll	lm	ll	ll	lm	ll	lm	lm	lm	ll	ll	lm	ll	lm	ll	lm	lm	lm	ll	ll	ll	lm	lm	lm	lm	lm	lm	ll	ll	lm	ll	lm	lm	ll	ll	lm	lm	lm	lm	lm
chr5_41059529	41059529	13	32.6223	kk	hk	hh	hh	hk	kk	hh	kk	hk	hk	hk	hh	hk	hk	kk	hh	hh	kk	hh	hk	hh	hk	kk	kk	hk	hk	hh	kk	kk	hk	hk	kk	kk	hk	hh	hk	hh	hk	hk	hh	hk	hk	kk	hk	kk	hk
chr5_41059249	41059249	13	32.6223	ll	ll	lm	lm	ll	ll	lm	ll	lm	lm	ll	lm	ll	ll	ll	lm	lm	ll	lm	ll	lm	ll	ll	ll	lm	lm	lm	ll	ll	ll	ll	ll	ll	lm	lm	ll	lm	ll	ll	lm	lm	ll	ll	ll	ll	ll
chr5_41059478	41059478	13	32.6223	hk	hh	hk	hk	hh	hk	hk	hk	kk	kk	hh	hk	hh	hh	hh	hk	hk	hk	hk	hh	hk	hh	hk	hk	kk	kk	hk	hk	hk	hh	hh	hk	hk	kk	hk	hh	hk	hh	hh	hk	kk	hh	hk	hh	hk	hh
chr5_41084904	41084904	13	32.8868	hh	hk	kk	kk	hk	hh	kk	hh	hk	hk	hk	kk	hk	hk	hh	kk	kk	hh	kk	hk	kk	hk	hh	hh	hk	hk	kk	hh	hh	hk	hk	hh	hh	hk	kk	hk	kk	hk	hk	kk	hk	hk	hh	hk	hh	hk
chr5_41059484	41059484	13	33.4661	hk	kk	hk	hk	kk	hk	hk	hk	hh	hh	kk	hk	kk	kk	hk	hk	hk	hk	hk	kk	hk	kk	hk	hk	hh	hh	hk	hk	hk	kk	kk	hk	hk	hh	hk	kk	hk	kk	kk	hk	hh	kk	hk	kk	hk	kk
chr5_41059528	41059528	13	33.7014	lm	lm	ll	ll	lm	lm	ll	lm	ll	ll	lm	ll	lm	lm	lm	ll	ll	lm	ll	lm	ll	lm	lm	lm	ll	ll	ll	lm	lm	lm	lm	lm	lm	ll	ll	lm	ll	lm	lm	ll	ll	lm	lm	lm	lm	lm
chr5_40669705	40669705	13	34.4296	hh	hk	kk	kk	hk	hh	kk	hh	hk	hk	hk	hk	hk	hk	hh	kk	kk	hh	kk	hk	kk	hk	hh	hh	--	hk	kk	hh	hh	hk	hk	hh	hh	hk	kk	hk	kk	hh	hk	kk	hk	hk	hh	hk	hh	hk
chr5_40669708	40669708	13	34.4296	hh	hk	kk	kk	hk	hh	kk	hh	hk	hk	hk	hk	hk	hk	hh	kk	kk	hh	kk	hk	kk	hk	hh	hh	--	hk	kk	hh	hh	hk	hk	hh	hh	hk	kk	hk	kk	--	hk	kk	hk	hk	hh	hk	hh	hk
chr5_40669719	40669719	13	34.8589	ll	ll	lm	lm	ll	ll	lm	ll	lm	lm	ll	lm	ll	ll	ll	lm	lm	ll	lm	ll	lm	ll	ll	ll	--	lm	lm	ll	ll	ll	ll	ll	ll	lm	lm	ll	lm	ll	ll	lm	lm	ll	ll	ll	ll	ll
chr5_40487829	40487829	13	35.6296	ll	ll	--	lm	ll	ll	lm	ll	lm	lm	ll	lm	ll	ll	ll	lm	lm	ll	lm	ll	lm	ll	ll	ll	lm	lm	lm	ll	ll	ll	ll	ll	ll	lm	lm	ll	lm	ll	ll	lm	lm	ll	ll	ll	ll	ll
chr5_39909622	39909622	13	35.9069	ll	ll	ll	lm	ll	ll	lm	ll	lm	lm	ll	lm	ll	ll	ll	lm	lm	ll	lm	ll	lm	ll	ll	ll	lm	lm	lm	ll	ll	ll	ll	ll	ll	lm	lm	ll	lm	ll	ll	lm	lm	ll	ll	ll	ll	ll
chr5_38746210	38746210	13	36.2796	ll	ll	lm	lm	ll	ll	lm	ll	lm	lm	ll	lm	ll	ll	ll	lm	lm	ll	lm	ll	lm	ll	ll	ll	ll	lm	lm	ll	ll	ll	ll	ll	ll	lm	lm	ll	lm	ll	ll	lm	lm	ll	ll	ll	ll	ll
chr5_38746235	38746235	13	36.2796	ll	ll	lm	lm	ll	ll	lm	ll	lm	lm	ll	lm	ll	ll	ll	lm	lm	ll	lm	ll	lm	ll	ll	ll	ll	lm	lm	ll	ll	ll	ll	ll	ll	lm	lm	ll	lm	ll	ll	lm	lm	ll	ll	ll	ll	ll
chr5_38746243	38746243	13	36.2796	ll	ll	lm	lm	ll	ll	lm	ll	lm	lm	ll	lm	ll	ll	ll	lm	lm	ll	lm	ll	lm	ll	ll	ll	ll	lm	lm	ll	ll	ll	ll	ll	ll	lm	lm	ll	lm	ll	ll	lm	lm	ll	ll	ll	ll	ll
chr5_38746245	38746245	13	36.3706	hk	hh	hk	hk	hh	hk	hk	hk	kk	kk	hh	kk	hh	hh	hk	hk	hk	hk	hk	hh	hk	hh	hk	hk	hk	kk	hk	hk	hk	hh	hh	hk	hk	kk	hk	hh	hk	hk	hh	hk	kk	hh	hk	hh	hk	hh
chr5_39374059	39374059	13	36.554	lm	lm	ll	ll	lm	lm	ll	lm	ll	ll	lm	ll	lm	lm	lm	ll	ll	lm	ll	lm	ll	lm	lm	lm	lm	ll	ll	lm	lm	lm	lm	lm	lm	ll	ll	lm	ll	lm	lm	ll	ll	lm	lm	lm	lm	lm
chr5_39373782	39373782	13	36.645	lm	lm	ll	ll	lm	lm	ll	lm	ll	ll	lm	ll	lm	lm	lm	ll	ll	lm	ll	lm	ll	lm	lm	lm	lm	ll	ll	lm	lm	lm	lm	lm	lm	ll	ll	lm	ll	lm	lm	ll	ll	lm	lm	lm	lm	lm
chr5_39373813	39373813	13	36.645	lm	lm	ll	ll	lm	lm	ll	lm	ll	ll	lm	ll	lm	lm	lm	ll	ll	lm	ll	lm	ll	lm	lm	lm	lm	ll	ll	lm	lm	lm	lm	lm	lm	ll	ll	lm	ll	lm	lm	ll	ll	lm	lm	lm	lm	lm
chr5_39373853	39373853	13	36.736	lm	lm	ll	ll	lm	lm	ll	lm	ll	ll	lm	ll	lm	lm	lm	ll	ll	lm	ll	lm	ll	lm	lm	lm	lm	ll	ll	lm	lm	lm	lm	lm	lm	ll	ll	lm	ll	lm	lm	ll	ll	lm	lm	lm	lm	lm
chr5_39373774	39373774	13	36.9194	lm	lm	ll	ll	lm	lm	ll	lm	ll	ll	lm	ll	lm	lm	lm	ll	ll	lm	ll	lm	ll	lm	lm	lm	lm	ll	ll	lm	lm	lm	lm	lm	lm	ll	ll	lm	ll	lm	lm	ll	ll	lm	lm	lm	lm	lm
chr5_39374045	39374045	13	37.1967	lm	lm	ll	ll	lm	lm	ll	lm	ll	ll	lm	ll	lm	lm	lm	ll	ll	lm	ll	lm	ll	lm	lm	lm	lm	ll	ll	lm	lm	lm	lm	lm	lm	ll	ll	lm	ll	lm	lm	ll	ll	ll	lm	lm	lm	lm
chr5_38134149	38134149	13	37.5694	ll	ll	lm	lm	ll	ll	lm	ll	lm	lm	ll	lm	ll	ll	ll	lm	lm	ll	lm	ll	lm	ll	ll	ll	ll	lm	lm	ll	ll	ll	ll	ll	ll	lm	lm	ll	lm	ll	ll	lm	lm	ll	ll	ll	ll	ll
chr5_38057801	38057801	13	37.7528	ll	ll	lm	lm	ll	ll	lm	ll	lm	lm	ll	lm	ll	ll	ll	lm	lm	ll	lm	ll	lm	ll	ll	ll	ll	lm	lm	ll	ll	ll	ll	ll	ll	lm	lm	ll	lm	ll	ll	lm	lm	ll	ll	ll	ll	ll
chr5_37969843	37969843	13	37.8465	hh	hk	kk	kk	hk	hh	kk	hh	hk	hk	hk	hk	hk	hk	hh	kk	kk	hh	kk	hk	kk	hk	hh	hh	hh	hk	kk	hh	hh	hh	hk	hh	hh	hk	kk	hk	kk	hh	hk	hk	hk	kk	hh	hk	hh	hk
chr5_38085965	38085965	13	38.0332	hh	hk	kk	kk	hk	hh	kk	hh	hk	hk	hk	hk	hk	hk	hh	kk	kk	hh	kk	hk	kk	hk	hh	hh	hh	hk	kk	hh	hh	hh	hk	hh	hh	hk	kk	hk	kk	hh	hk	hk	hk	hk	hh	hk	hh	hk
chr5_37952321	37952321	13	38.2171	ll	ll	lm	lm	ll	ll	lm	ll	lm	lm	ll	lm	ll	ll	ll	lm	lm	ll	lm	ll	lm	ll	ll	ll	ll	lm	lm	ll	ll	ll	ll	ll	ll	lm	lm	ll	lm	ll	ll	lm	lm	ll	ll	ll	ll	ll
chr5_37739903	37739903	13	38.3186	kk	hk	hh	hh	hk	kk	hh	kk	hk	hk	hk	hk	hk	hk	kk	hh	hh	kk	hh	hk	hh	hk	kk	kk	kk	hk	hh	kk	kk	kk	hk	kk	kk	hk	hh	hk	hh	kk	hk	hk	hk	hh	kk	hk	kk	hk
chr5_37925172	37925172	13	38.5127	lm	lm	ll	ll	lm	lm	ll	lm	ll	ll	lm	ll	lm	lm	lm	ll	ll	lm	ll	lm	ll	lm	lm	lm	lm	ll	ll	lm	lm	lm	lm	lm	lm	ll	ll	lm	ll	lm	lm	ll	ll	ll	lm	lm	lm	lm
chr5_37820729	37820729	13	39.0811	ll	ll	lm	lm	ll	ll	lm	ll	lm	lm	ll	lm	ll	ll	ll	lm	lm	ll	lm	ll	lm	ll	ll	ll	ll	lm	lm	ll	ll	ll	ll	ll	ll	lm	lm	ll	lm	ll	ll	lm	lm	ll	ll	ll	ll	ll
chr5_37971529	37971529	13	42.2313	lm	lm	ll	ll	lm	lm	ll	lm	ll	ll	lm	ll	lm	lm	lm	ll	ll	lm	ll	lm	ll	lm	lm	lm	lm	ll	ll	lm	lm	lm	lm	lm	lm	ll	ll	lm	ll	lm	lm	ll	ll	lm	lm	lm	lm	lm
chr5_40939223	40939223	13	45.5379	lm	lm	lm	ll	lm	lm	ll	lm	ll	ll	lm	ll	lm	lm	lm	ll	ll	lm	ll	lm	ll	lm	lm	lm	ll	ll	ll	lm	lm	lm	lm	lm	lm	ll	ll	lm	ll	lm	lm	ll	ll	lm	lm	lm	lm	lm
chr5_38746212	38746212	13	46.5183	lm	lm	ll	ll	lm	lm	ll	lm	ll	ll	lm	ll	lm	lm	lm	ll	ll	lm	ll	lm	ll	lm	lm	lm	lm	ll	ll	lm	lm	lm	lm	lm	lm	ll	ll	lm	ll	lm	lm	ll	ll	lm	lm	lm	lm	lm
chr5_38493105	38493105	13	46.6093	ll	ll	lm	lm	ll	ll	lm	ll	lm	lm	ll	lm	ll	ll	ll	lm	lm	ll	lm	ll	lm	ll	ll	ll	ll	lm	lm	ll	ll	ll	ll	ll	ll	lm	lm	ll	lm	ll	ll	lm	lm	ll	ll	ll	ll	ll
chr5_39373860	39373860	13	46.6093	ll	ll	lm	lm	ll	ll	lm	ll	lm	lm	ll	lm	ll	ll	ll	lm	lm	ll	lm	ll	lm	ll	ll	ll	ll	lm	lm	ll	ll	ll	ll	ll	ll	lm	lm	ll	lm	ll	ll	lm	lm	ll	ll	ll	ll	ll
chr5_38769504	38769504	13	46.7927	ll	ll	lm	lm	ll	ll	lm	ll	lm	lm	ll	lm	ll	ll	ll	lm	lm	ll	lm	ll	lm	ll	ll	ll	ll	lm	lm	ll	ll	ll	ll	ll	ll	lm	lm	ll	lm	ll	ll	lm	lm	ll	ll	ll	ll	ll
chr5_37969823	37969823	13	47.5675	ll	ll	lm	lm	ll	ll	lm	ll	lm	lm	ll	lm	ll	ll	ll	lm	lm	ll	lm	ll	lm	ll	ll	ll	ll	lm	lm	ll	ll	ll	ll	ll	ll	lm	lm	ll	lm	ll	ll	lm	lm	ll	ll	ll	ll	ll
chr5_37969822	37969822	13	48.4458	ll	ll	lm	lm	ll	ll	lm	ll	lm	lm	ll	lm	ll	ll	ll	lm	lm	ll	lm	ll	lm	ll	ll	ll	ll	lm	lm	ll	ll	ll	ll	ll	ll	lm	lm	ll	lm	ll	ll	lm	lm	ll	ll	ll	ll	ll
chr5_38781981	38781981	13	50.4818	lm	lm	ll	ll	lm	lm	ll	lm	ll	ll	lm	lm	lm	lm	lm	ll	ll	lm	ll	lm	ll	lm	lm	lm	lm	ll	ll	lm	lm	--	lm	lm	lm	ll	ll	lm	ll	lm	lm	ll	ll	ll	lm	lm	lm	lm
chr5_39373767	39373767	13	52.0214	lm	lm	ll	ll	lm	lm	ll	lm	ll	ll	lm	lm	lm	lm	lm	ll	ll	lm	ll	lm	ll	lm	lm	lm	lm	ll	ll	lm	lm	ll	lm	lm	lm	ll	ll	lm	ll	lm	lm	ll	ll	ll	lm	lm	lm	lm
chr5_44927299	44927299	13	53.9242	lm	lm	ll	ll	lm	lm	ll	lm	ll	ll	lm	ll	lm	lm	lm	ll	ll	lm	ll	lm	ll	lm	lm	lm	lm	ll	ll	lm	lm	lm	lm	lm	lm	ll	ll	lm	ll	lm	lm	ll	ll	ll	lm	lm	lm	lm
chr5_37969807	37969807	13	54.8982	lm	lm	ll	ll	lm	lm	ll	lm	ll	ll	lm	ll	lm	lm	lm	ll	ll	lm	ll	lm	ll	lm	lm	lm	lm	ll	ll	lm	lm	lm	lm	lm	lm	ll	ll	lm	ll	lm	lm	ll	ll	ll	lm	lm	lm	lm
chr5_37969818	37969818	13	54.9965	lm	lm	ll	ll	lm	lm	ll	lm	ll	ll	lm	ll	lm	lm	lm	ll	ll	lm	ll	lm	ll	lm	lm	lm	lm	ll	ll	lm	lm	lm	lm	lm	lm	ll	ll	lm	ll	lm	lm	ll	ll	ll	lm	lm	lm	lm
chr5_37670944	37670944	13	55.9763	kk	hk	hh	hh	hk	kk	hh	kk	hk	hk	hk	kk	hk	hk	kk	hh	hh	kk	hh	hk	hh	hk	kk	kk	kk	hk	hh	hk	kk	hk	hk	kk	hh	hk	hh	hk	hh	kk	hh	hk	hk	hh	kk	hk	kk	hk
chr5_37545656	37545656	13	56.0139	hk	kk	hk	hk	kk	hk	hk	hk	hh	hh	kk	hk	kk	kk	hk	hk	hk	hk	hk	kk	hk	kk	hk	hk	hk	hh	hk	kk	hk	hh	kk	hk	hk	hh	hk	kk	hk	hk	hk	hh	hh	hk	hk	kk	hk	kk
chr5_37132769	37132769	13	56.6232	lm	lm	ll	ll	lm	lm	ll	lm	ll	ll	lm	lm	lm	lm	lm	ll	ll	lm	ll	lm	ll	lm	lm	lm	lm	ll	ll	lm	lm	ll	lm	lm	ll	ll	ll	lm	ll	lm	ll	ll	ll	ll	lm	lm	lm	lm
chr5_37132559	37132559	13	56.6232	ll	ll	lm	lm	ll	ll	lm	ll	lm	lm	ll	ll	ll	ll	ll	lm	lm	ll	lm	ll	lm	ll	ll	ll	ll	lm	lm	ll	ll	lm	ll	ll	lm	lm	lm	ll	lm	ll	lm	lm	lm	lm	ll	ll	ll	ll
chr5_37132808	37132808	13	56.6232	ll	ll	lm	lm	ll	ll	lm	ll	lm	lm	ll	ll	ll	ll	ll	lm	lm	ll	lm	ll	lm	ll	ll	ll	ll	lm	lm	ll	ll	lm	ll	ll	lm	lm	lm	ll	lm	ll	lm	lm	lm	lm	ll	ll	ll	ll
chr5_37132530	37132530	13	56.6232	ll	ll	lm	lm	ll	ll	lm	ll	lm	lm	ll	ll	ll	ll	ll	lm	lm	ll	lm	ll	lm	ll	ll	ll	ll	lm	lm	ll	ll	lm	ll	ll	lm	lm	lm	ll	lm	ll	lm	lm	lm	lm	ll	ll	ll	ll
chr5_36645801	36645801	13	56.7146	hk	hh	hk	hk	hh	hk	hk	hk	kk	kk	hh	hk	hh	hh	hk	hk	hk	hk	hk	hh	hk	hh	hk	hk	hk	kk	hk	hh	hk	kk	hh	hk	hk	kk	hk	hh	hk	hk	hk	kk	kk	hk	hk	hh	hk	hh
chr5_39959400	39959400	13	57.1838	lm	lm	ll	ll	lm	lm	ll	lm	ll	ll	lm	lm	lm	lm	lm	ll	ll	lm	ll	lm	ll	lm	lm	lm	lm	ll	ll	lm	lm	ll	lm	lm	ll	ll	ll	lm	ll	lm	ll	ll	ll	ll	lm	lm	lm	lm
chr5_39959384	39959384	13	57.1838	lm	lm	ll	ll	lm	lm	ll	lm	ll	ll	lm	lm	lm	lm	lm	ll	ll	lm	ll	lm	ll	lm	lm	lm	lm	ll	ll	lm	lm	ll	lm	lm	ll	ll	ll	lm	ll	lm	ll	ll	ll	ll	lm	lm	lm	lm
chr5_39959401	39959401	13	57.1838	lm	lm	ll	ll	lm	lm	ll	lm	ll	ll	lm	lm	lm	lm	lm	ll	ll	lm	ll	lm	ll	lm	lm	lm	lm	ll	ll	lm	lm	ll	lm	lm	ll	ll	ll	lm	ll	lm	ll	ll	ll	ll	lm	lm	lm	lm
chr5_37011837	37011837	13	57.6536	lm	lm	ll	ll	lm	lm	ll	lm	ll	ll	lm	lm	lm	lm	lm	ll	ll	lm	ll	lm	ll	lm	lm	lm	lm	ll	ll	lm	lm	ll	lm	lm	ll	ll	ll	lm	ll	lm	ll	ll	ll	ll	lm	lm	lm	lm
chr5_37011784	37011784	13	57.6536	lm	lm	ll	ll	lm	lm	ll	lm	ll	ll	lm	lm	lm	lm	lm	ll	ll	lm	ll	lm	ll	lm	lm	lm	lm	ll	ll	lm	lm	ll	lm	lm	ll	ll	ll	lm	ll	lm	ll	ll	ll	ll	lm	lm	lm	lm
chr8_5453869	5453869	13	58.2219	lm	lm	ll	ll	lm	lm	ll	lm	ll	ll	lm	lm	lm	lm	lm	ll	ll	lm	ll	lm	ll	lm	lm	lm	lm	ll	ll	lm	lm	ll	lm	lm	ll	ll	ll	lm	ll	lm	ll	ll	ll	ll	lm	lm	lm	lm
chr5_36168326	36168326	13	59.2023	lm	lm	ll	ll	lm	lm	ll	lm	ll	ll	lm	lm	lm	lm	lm	ll	ll	lm	ll	lm	ll	lm	lm	lm	lm	ll	ll	lm	lm	ll	lm	lm	ll	ll	ll	lm	ll	lm	ll	ll	ll	ll	lm	lm	lm	lm
chr5_36106413	36106413	13	60.5123	lm	lm	ll	ll	lm	lm	ll	lm	ll	ll	lm	lm	lm	lm	lm	ll	ll	lm	ll	lm	ll	lm	lm	lm	lm	ll	ll	lm	lm	ll	lm	lm	ll	ll	ll	lm	ll	lm	ll	ll	ll	ll	lm	lm	lm	lm
chr5_33345781	33345781	13	62.0526	ll	ll	lm	lm	ll	ll	lm	ll	lm	ll	ll	ll	ll	ll	ll	lm	lm	ll	lm	ll	lm	ll	ll	ll	ll	ll	lm	ll	ll	lm	ll	ll	lm	lm	lm	ll	lm	ll	lm	lm	lm	lm	ll	ll	ll	ll
chr5_33338956	33338956	13	62.236	lm	lm	ll	ll	lm	lm	ll	lm	ll	lm	lm	lm	lm	lm	lm	ll	ll	lm	ll	lm	ll	lm	lm	lm	lm	lm	ll	lm	lm	ll	lm	lm	ll	ll	ll	lm	ll	lm	ll	ll	ll	ll	lm	lm	lm	lm
chr5_32754765	32754765	13	62.8043	lm	lm	ll	ll	lm	lm	ll	lm	ll	lm	lm	lm	lm	lm	lm	ll	ll	lm	ll	lm	ll	lm	lm	lm	lm	lm	ll	lm	lm	ll	lm	lm	ll	ll	ll	lm	ll	lm	ll	ll	ll	ll	lm	lm	lm	lm
chr5_32234682	32234682	13	63.473	lm	lm	ll	ll	lm	lm	ll	lm	ll	lm	lm	lm	lm	lm	lm	ll	ll	lm	ll	lm	ll	lm	lm	lm	lm	lm	ll	lm	lm	ll	lm	--	ll	ll	ll	lm	ll	lm	ll	ll	ll	ll	lm	lm	lm	lm
chr5_31990144	31990144	13	64.7825	ll	ll	lm	lm	ll	ll	lm	--	lm	ll	ll	ll	ll	ll	ll	lm	lm	ll	lm	ll	lm	ll	ll	ll	ll	ll	lm	ll	ll	lm	ll	ll	lm	lm	lm	ll	lm	ll	lm	lm	lm	lm	ll	ll	ll	ll
chr5_31483349	31483349	13	66.6853	ll	ll	lm	lm	ll	ll	lm	lm	lm	ll	ll	ll	ll	ll	ll	lm	lm	ll	lm	ll	lm	ll	ll	ll	ll	ll	lm	ll	ll	lm	ll	lm	lm	lm	lm	ll	lm	ll	lm	lm	lm	lm	ll	ll	ll	ll
chr10_33229699	33229699	13	67.456	lm	lm	ll	ll	lm	lm	ll	ll	ll	lm	lm	lm	lm	lm	lm	ll	ll	lm	ll	lm	ll	lm	lm	lm	lm	lm	ll	lm	lm	ll	lm	ll	ll	ll	ll	lm	ll	lm	ll	ll	ll	ll	lm	lm	lm	lm
chr10_33224032	33224032	13	67.6394	lm	lm	ll	ll	lm	lm	ll	ll	ll	lm	lm	lm	lm	lm	lm	ll	ll	lm	ll	lm	ll	lm	lm	lm	lm	lm	ll	lm	lm	ll	lm	ll	ll	ll	ll	lm	ll	lm	ll	ll	ll	ll	lm	lm	lm	lm
chr5_31333750	31333750	13	68.0121	lm	lm	ll	ll	lm	lm	ll	ll	ll	lm	lm	lm	lm	lm	lm	ll	ll	lm	ll	lm	ll	lm	lm	lm	lm	lm	ll	lm	lm	ll	lm	ll	ll	ll	ll	lm	ll	lm	ll	ll	ll	ll	lm	lm	lm	lm
chr5_30884524	30884524	13	68.4819	ll	ll	lm	lm	ll	ll	lm	lm	lm	ll	ll	ll	ll	ll	ll	lm	lm	ll	lm	ll	lm	ll	ll	ll	ll	ll	lm	ll	ll	lm	ll	lm	lm	lm	lm	ll	lm	ll	lm	lm	lm	lm	ll	ll	ll	ll
chr5_30824426	30824426	13	68.7591	lm	lm	ll	ll	lm	lm	ll	ll	ll	lm	lm	lm	lm	lm	lm	ll	ll	lm	ll	lm	ll	lm	lm	lm	lm	lm	ll	lm	lm	ll	lm	ll	ll	ll	ll	lm	ll	lm	ll	ll	ll	ll	lm	lm	lm	lm
chr5_30824414	30824414	13	68.8501	ll	ll	lm	lm	ll	ll	lm	lm	lm	ll	ll	ll	ll	ll	ll	lm	lm	ll	lm	ll	lm	ll	ll	ll	ll	ll	lm	ll	ll	lm	ll	lm	lm	lm	lm	ll	lm	ll	lm	lm	lm	lm	ll	ll	ll	ll
chr5_31333749	31333749	13	69.3199	ll	ll	lm	lm	ll	ll	lm	lm	lm	ll	ll	ll	ll	ll	ll	lm	lm	ll	lm	ll	lm	ll	ll	ll	ll	ll	lm	ll	ll	lm	ll	lm	lm	lm	lm	ll	lm	ll	lm	lm	lm	lm	ll	ll	ll	ll
chr5_31333748	31333748	13	69.4108	ll	ll	lm	lm	ll	ll	lm	lm	lm	ll	ll	ll	ll	ll	ll	lm	lm	ll	lm	ll	lm	ll	ll	ll	ll	ll	lm	ll	ll	lm	ll	lm	lm	lm	lm	ll	lm	ll	lm	lm	lm	lm	ll	ll	ll	ll
chr14_25646582	25646582	13	70.1816	ll	ll	lm	lm	ll	ll	lm	lm	lm	ll	ll	ll	ll	ll	ll	lm	lm	ll	lm	ll	lm	ll	ll	ll	ll	ll	lm	ll	ll	lm	ll	lm	lm	lm	lm	ll	lm	ll	lm	lm	lm	lm	ll	ll	ll	ll
chr5_28528673	28528673	13	70.285	ll	ll	lm	lm	ll	ll	lm	lm	lm	ll	ll	ll	ll	ll	ll	lm	lm	ll	lm	ll	lm	ll	ll	ll	ll	ll	lm	ll	ll	lm	ll	lm	lm	lm	lm	ll	lm	ll	lm	lm	lm	lm	ll	ll	ll	ll
chr5_29644301	29644301	13	70.8399	ll	ll	lm	lm	ll	ll	lm	lm	lm	ll	ll	ll	ll	ll	ll	lm	lm	ll	lm	ll	lm	ll	ll	ll	ll	ll	lm	ll	ll	lm	ll	lm	lm	lm	lm	ll	lm	ll	lm	lm	lm	lm	ll	ll	ll	ll
chr5_27983195	27983195	13	71.715	lm	lm	ll	ll	lm	lm	ll	ll	ll	lm	lm	lm	lm	ll	lm	ll	ll	lm	ll	lm	ll	lm	lm	lm	lm	lm	ll	lm	lm	ll	lm	ll	ll	ll	ll	lm	ll	lm	ll	ll	ll	ll	lm	lm	lm	lm
chr5_27983182	27983182	13	71.715	lm	lm	ll	ll	lm	lm	ll	ll	ll	lm	lm	lm	lm	ll	lm	ll	ll	lm	ll	lm	ll	lm	lm	lm	lm	lm	ll	lm	lm	ll	lm	ll	ll	ll	ll	lm	ll	lm	ll	ll	ll	ll	lm	lm	lm	lm
chr5_26866078	26866078	13	72.5458	lm	lm	ll	ll	lm	lm	ll	ll	ll	lm	lm	lm	lm	ll	lm	ll	ll	lm	ll	lm	ll	lm	lm	lm	lm	lm	ll	lm	lm	ll	lm	ll	ll	ll	ll	lm	ll	lm	ll	ll	ll	ll	lm	lm	lm	lm
chr5_26866154	26866154	13	73.0572	lm	lm	ll	ll	lm	lm	ll	ll	ll	lm	lm	lm	lm	ll	lm	ll	ll	lm	ll	lm	ll	lm	lm	lm	lm	lm	ll	lm	lm	ll	lm	ll	ll	ll	ll	lm	ll	lm	ll	ll	ll	ll	lm	lm	lm	lm
chr10_20570785	20570785	13	73.8279	lm	lm	ll	ll	lm	lm	ll	ll	ll	lm	lm	lm	lm	ll	lm	ll	ll	lm	ll	lm	ll	lm	lm	lm	lm	lm	ll	lm	lm	ll	lm	ll	ll	ll	ll	lm	ll	lm	ll	ll	ll	ll	lm	lm	lm	lm
chr5_27082171	27082171	13	74.5987	ll	ll	lm	lm	ll	ll	lm	lm	lm	ll	ll	ll	ll	lm	ll	lm	lm	ll	lm	ll	lm	ll	ll	ll	ll	ll	lm	ll	ll	lm	ll	lm	lm	lm	lm	ll	lm	ll	lm	lm	lm	lm	ll	ll	ll	ll
chr5_27641008	27641008	13	74.8836	hh	hk	kk	kk	hk	hh	kk	hk	hk	hh	hk	hh	hk	kk	hh	kk	kk	hh	kk	hh	kk	hk	hh	hh	hh	hh	kk	hk	hh	hk	hk	hk	kk	hk	hk	hk	kk	hh	kk	hk	kk	kk	hh	hk	hh	hk
chr5_25210363	25210363	13	75.4609	ll	lm	lm	lm	ll	ll	lm	lm	lm	ll	ll	ll	ll	lm	ll	ll	lm	ll	lm	ll	lm	ll	ll	ll	ll	ll	lm	ll	ll	lm	ll	lm	lm	lm	lm	ll	lm	ll	lm	lm	lm	lm	ll	ll	ll	ll
chr5_25210459	25210459	13	75.4609	ll	lm	lm	lm	ll	ll	lm	lm	lm	ll	ll	ll	ll	lm	ll	ll	lm	ll	lm	ll	lm	ll	ll	ll	ll	ll	lm	ll	ll	lm	ll	lm	lm	lm	lm	ll	lm	ll	lm	lm	lm	lm	ll	ll	ll	ll
chr5_24902895	24902895	13	75.8336	ll	lm	lm	lm	ll	ll	lm	lm	lm	ll	ll	ll	ll	lm	ll	ll	lm	ll	lm	ll	lm	ll	ll	ll	ll	ll	lm	ll	ll	lm	ll	lm	lm	lm	lm	ll	lm	ll	lm	lm	lm	lm	ll	ll	ll	ll
chr5_24902884	24902884	13	76.1109	lm	ll	ll	ll	lm	lm	ll	ll	ll	lm	lm	lm	lm	ll	lm	lm	ll	lm	ll	lm	ll	lm	lm	lm	lm	lm	ll	lm	lm	ll	lm	ll	ll	ll	ll	lm	ll	lm	ll	ll	ll	ll	lm	lm	lm	lm
chr5_24902868	24902868	13	76.1109	lm	ll	ll	ll	lm	lm	ll	ll	ll	lm	lm	lm	lm	ll	lm	lm	ll	lm	ll	lm	ll	lm	lm	lm	lm	lm	ll	lm	lm	ll	lm	ll	ll	ll	ll	lm	ll	lm	ll	ll	ll	ll	lm	lm	lm	lm
chr5_24686683	24686683	13	76.4836	lm	ll	ll	ll	lm	lm	ll	ll	ll	lm	lm	lm	lm	ll	lm	lm	ll	lm	ll	lm	ll	lm	lm	lm	lm	lm	ll	lm	lm	ll	lm	ll	ll	ll	ll	lm	ll	lm	ll	ll	ll	ll	lm	lm	lm	lm
chr5_24497283	24497283	13	76.8563	lm	ll	ll	ll	lm	lm	ll	ll	ll	lm	lm	lm	lm	ll	lm	lm	ll	lm	ll	lm	ll	lm	lm	lm	lm	lm	ll	lm	lm	ll	lm	ll	ll	ll	ll	lm	ll	lm	ll	ll	ll	ll	lm	lm	lm	lm
chr5_23960300	23960300	13	76.9473	lm	ll	ll	ll	lm	lm	ll	ll	ll	lm	lm	lm	lm	ll	lm	lm	ll	lm	ll	lm	ll	lm	lm	lm	lm	lm	ll	lm	lm	ll	lm	ll	ll	ll	ll	lm	ll	lm	ll	ll	ll	ll	lm	lm	lm	lm
chr5_23891043	23891043	13	77.0383	lm	ll	ll	ll	lm	lm	lm	ll	ll	lm	lm	lm	lm	ll	lm	lm	ll	ll	ll	lm	ll	lm	lm	lm	lm	lm	ll	lm	lm	ll	lm	lm	ll	ll	ll	lm	ll	lm	ll	lm	lm	ll	lm	ll	lm	lm
chr5_23890919	23890919	13	77.1961	hh	kk	kk	kk	hk	hh	hk	hk	hk	hh	hk	hh	hk	kk	hh	hk	kk	hk	hk	hh	kk	hh	hh	hh	hh	hh	kk	hk	hh	hk	hk	hh	kk	hk	hk	hk	kk	hh	kk	hh	hk	kk	hh	kk	hh	hk
chr8_10717304	10717304	13	78.3635	ll	lm	lm	lm	ll	ll	ll	lm	lm	ll	ll	ll	ll	lm	ll	ll	lm	lm	lm	ll	lm	ll	ll	ll	ll	ll	lm	ll	ll	lm	ll	ll	lm	lm	lm	ll	lm	ll	lm	ll	ll	lm	ll	lm	ll	ll
chr15_22005306	22005306	13	80.0217	ll	lm	lm	lm	ll	ll	ll	lm	lm	ll	ll	ll	ll	lm	ll	ll	lm	lm	lm	ll	lm	ll	ll	ll	ll	ll	lm	ll	ll	lm	ll	ll	lm	lm	lm	ll	lm	ll	lm	ll	ll	lm	ll	lm	ll	ll
chr5_22572170	22572170	13	81.8009	ll	lm	lm	lm	ll	ll	lm	lm	lm	ll	ll	ll	ll	lm	ll	ll	lm	ll	lm	ll	lm	ll	ll	ll	ll	ll	lm	ll	ll	lm	ll	lm	lm	lm	lm	ll	lm	ll	lm	lm	lm	lm	ll	ll	ll	ll
chr5_22572199	22572199	13	82.1737	ll	lm	lm	lm	ll	ll	lm	lm	lm	ll	ll	ll	ll	lm	ll	ll	lm	ll	lm	ll	lm	ll	ll	ll	ll	ll	lm	ll	ll	lm	ll	lm	lm	lm	lm	ll	lm	ll	lm	lm	lm	lm	ll	ll	ll	ll
chr5_20336798	20336798	13	82.6434	hh	hk	kk	kk	hk	hh	kk	hk	hk	hh	hk	hh	hk	kk	hh	kk	kk	hh	kk	hh	kk	hk	hh	hh	hh	hh	kk	hk	hh	hk	hk	hk	kk	hk	hk	hk	kk	hh	kk	hk	kk	kk	hh	hk	hh	hk
chr5_20460995	20460995	13	82.8272	ll	lm	lm	lm	ll	ll	lm	lm	lm	ll	ll	ll	ll	lm	ll	ll	lm	ll	lm	ll	lm	ll	ll	ll	ll	ll	lm	ll	ll	lm	ll	lm	lm	lm	lm	ll	lm	ll	lm	lm	lm	lm	ll	ll	ll	ll
chr5_12791785	12791785	13	83.0111	hh	kk	kk	kk	hk	hh	hk	hk	hk	hh	hk	hh	hk	kk	hh	hk	kk	hk	hk	hh	kk	hh	hh	hh	hh	hh	kk	hk	hh	hk	hk	hh	kk	hk	hk	hk	kk	hh	kk	hh	hk	kk	hh	kk	hh	hk
chr5_12791745	12791745	13	83.1021	lm	ll	ll	ll	lm	lm	lm	ll	ll	lm	lm	lm	lm	ll	lm	lm	ll	ll	ll	lm	ll	lm	lm	lm	lm	lm	ll	lm	lm	ll	lm	lm	ll	ll	ll	lm	ll	lm	ll	lm	lm	ll	lm	ll	lm	lm
chr5_12791738	12791738	13	83.1021	lm	ll	ll	ll	lm	lm	lm	ll	ll	lm	lm	lm	lm	ll	lm	lm	ll	ll	ll	lm	ll	lm	lm	lm	lm	lm	ll	lm	lm	ll	lm	lm	ll	ll	ll	lm	ll	lm	ll	lm	lm	ll	lm	ll	lm	lm
chr5_12621976	12621976	13	84.1901	lm	ll	ll	ll	lm	lm	lm	ll	ll	lm	lm	lm	lm	ll	lm	lm	ll	lm	ll	lm	ll	lm	lm	lm	lm	lm	ll	lm	lm	ll	lm	ll	ll	ll	ll	lm	ll	lm	ll	lm	ll	ll	lm	lm	lm	lm
chr6_28878816	28878816	13	85.8483	lm	ll	ll	ll	lm	lm	lm	ll	ll	lm	lm	lm	lm	ll	lm	lm	ll	ll	ll	lm	ll	lm	lm	lm	lm	lm	ll	lm	lm	ll	lm	lm	ll	ll	ll	lm	ll	lm	ll	lm	lm	ll	lm	ll	lm	lm
chr11_15893082	15893082	13	88.899	lm	ll	ll	ll	lm	lm	lm	ll	ll	lm	lm	lm	lm	ll	lm	lm	ll	ll	ll	lm	ll	lm	lm	lm	lm	lm	ll	lm	lm	ll	lm	lm	ll	ll	ll	lm	ll	lm	ll	lm	--	ll	lm	ll	lm	lm
chr5_8919478	8919478	13	94.4247	ll	lm	lm	lm	ll	ll	ll	lm	lm	ll	ll	ll	ll	lm	ll	ll	lm	lm	lm	ll	lm	ll	ll	ll	ll	ll	lm	ll	ll	lm	ll	ll	lm	lm	lm	ll	lm	ll	lm	ll	lm	lm	ll	lm	ll	ll
chr5_8919455	8919455	13	94.702	ll	lm	lm	lm	ll	ll	ll	lm	lm	ll	ll	ll	ll	lm	ll	ll	lm	lm	lm	ll	lm	ll	ll	ll	ll	ll	lm	ll	ll	lm	ll	ll	lm	lm	lm	ll	lm	ll	lm	ll	lm	lm	ll	lm	ll	ll
chr5_1329743	1329743	13	99.8577	lm	ll	ll	ll	lm	lm	lm	ll	ll	lm	lm	lm	lm	ll	lm	lm	ll	ll	ll	lm	ll	lm	lm	lm	lm	lm	ll	lm	lm	ll	lm	lm	ll	ll	ll	lm	ll	lm	ll	lm	lm	ll	lm	ll	lm	lm
chr5_1329094	1329094	13	101.637	lm	ll	ll	ll	lm	lm	lm	ll	ll	lm	lm	lm	lm	ll	lm	lm	ll	ll	ll	lm	ll	lm	lm	lm	lm	lm	ll	lm	lm	ll	lm	lm	ll	ll	ll	lm	ll	lm	ll	lm	ll	ll	lm	ll	lm	lm
chr5_1329059	1329059	13	101.728	lm	ll	ll	ll	lm	lm	lm	ll	ll	lm	lm	lm	lm	ll	lm	lm	ll	ll	ll	lm	ll	lm	lm	lm	lm	lm	ll	lm	lm	ll	lm	lm	ll	ll	ll	lm	ll	lm	ll	lm	ll	ll	lm	ll	lm	lm
chr5_2560977	2560977	13	102.005	ll	lm	lm	lm	ll	ll	ll	lm	lm	ll	ll	ll	ll	lm	ll	ll	lm	lm	lm	ll	lm	ll	ll	ll	ll	ll	lm	ll	ll	lm	ll	ll	lm	lm	lm	ll	lm	ll	lm	ll	ll	lm	ll	lm	ll	ll
chr5_1251019	1251019	13	102.475	ll	lm	lm	lm	ll	ll	ll	lm	lm	ll	ll	ll	ll	lm	ll	ll	lm	lm	lm	ll	lm	ll	ll	ll	ll	ll	lm	ll	ll	lm	ll	ll	lm	lm	lm	ll	lm	ll	lm	ll	ll	lm	ll	lm	ll	ll
chr5_2011077	2011077	13	103.109	ll	lm	lm	lm	ll	ll	ll	lm	lm	ll	ll	ll	ll	lm	ll	ll	lm	lm	lm	ll	lm	ll	ll	ll	ll	ll	lm	ll	ll	lm	ll	ll	lm	lm	lm	ll	lm	ll	lm	ll	ll	lm	ll	lm	ll	ll
chr5_2805015	2805015	13	103.515	ll	lm	lm	lm	ll	ll	ll	lm	lm	ll	ll	ll	ll	lm	ll	ll	lm	lm	lm	ll	lm	ll	ll	ll	ll	ll	lm	ll	ll	lm	ll	ll	lm	lm	lm	ll	lm	ll	lm	ll	ll	lm	ll	lm	ll	ll
chr5_2570083	2570083	13	104.247	ll	lm	lm	lm	ll	ll	ll	lm	lm	ll	ll	ll	ll	lm	ll	ll	lm	lm	lm	ll	lm	ll	ll	ll	ll	ll	lm	ll	ll	lm	ll	lm	lm	lm	lm	ll	lm	ll	lm	ll	lm	lm	ll	ll	ll	ll
chr8_1582482	1582482	13	105.835	ll	lm	lm	lm	ll	ll	ll	lm	lm	ll	ll	ll	ll	lm	ll	ll	lm	lm	lm	ll	lm	ll	ll	ll	ll	ll	lm	ll	ll	lm	ll	ll	lm	lm	lm	ll	lm	ll	lm	ll	ll	lm	ll	lm	ll	ll
chr5_22689227	22689227	13	107.493	ll	lm	lm	lm	ll	ll	ll	lm	lm	ll	ll	ll	ll	lm	ll	ll	lm	lm	lm	ll	lm	ll	ll	ll	ll	ll	lm	ll	ll	lm	ll	ll	lm	lm	lm	ll	lm	ll	lm	ll	ll	lm	ll	lm	ll	ll
chr5_22689200	22689200	13	107.962	ll	lm	lm	lm	ll	ll	ll	lm	lm	ll	ll	ll	ll	lm	ll	ll	lm	lm	lm	ll	lm	ll	ll	ll	ll	ll	lm	ll	ll	lm	ll	ll	lm	lm	lm	ll	lm	ll	lm	ll	ll	lm	ll	lm	ll	ll
chr5_22689187	22689187	13	108.053	ll	lm	lm	lm	ll	ll	ll	lm	lm	ll	ll	ll	ll	lm	ll	ll	lm	lm	lm	ll	lm	ll	ll	ll	ll	ll	lm	ll	ll	lm	ll	ll	lm	lm	lm	ll	lm	ll	lm	ll	ll	lm	ll	lm	ll	ll
chr5_22369763	22369763	13	108.622	hk	hk	hk	hk	kk	hk	kk	hh	hh	hk	kk	hk	kk	hk	hk	kk	hk	hh	hh	hk	hk	hk	hk	hk	hk	hk	hk	kk	hk	hh	kk	hk	hk	hh	hh	kk	hk	hk	hk	hk	kk	hk	hk	hk	hk	kk
chr5_22369777	22369777	13	108.713	hk	hh	hk	hk	hh	hk	hk	kk	kk	hk	hh	hk	hh	hk	hk	hk	hk	hk	hk	hk	hk	hh	hk	hk	hk	hk	hk	hh	hk	kk	hh	kk	hk	kk	kk	hh	hk	hk	hk	kk	hk	hk	hk	hh	hk	hh
chr5_22338169	22338169	13	109.381	ll	lm	lm	lm	ll	ll	ll	lm	lm	ll	ll	ll	ll	lm	ll	ll	lm	lm	lm	ll	lm	ll	ll	ll	ll	ll	lm	ll	ll	lm	ll	ll	lm	lm	lm	ll	lm	ll	lm	ll	ll	lm	ll	lm	ll	ll
chr13_37330830	37330830	13	110.152	ll	lm	lm	lm	ll	ll	lm	lm	lm	ll	ll	ll	ll	lm	ll	ll	lm	ll	lm	ll	lm	ll	ll	ll	ll	ll	lm	ll	ll	lm	ll	lm	lm	lm	lm	ll	lm	ll	lm	lm	lm	lm	ll	ll	ll	ll
chr5_13033674	13033674	13	110.43	lm	ll	ll	ll	lm	lm	lm	ll	ll	lm	lm	lm	lm	ll	lm	lm	ll	lm	ll	lm	ll	lm	lm	lm	lm	lm	ll	lm	lm	ll	lm	ll	ll	ll	ll	lm	ll	lm	ll	lm	--	ll	lm	lm	lm	lm
chr5_13033675	13033675	13	110.43	lm	ll	ll	ll	lm	lm	lm	ll	ll	lm	lm	lm	lm	ll	lm	lm	ll	ll	ll	lm	ll	lm	lm	lm	lm	lm	ll	lm	lm	ll	lm	lm	ll	ll	ll	lm	ll	lm	ll	lm	lm	ll	lm	ll	lm	lm
chr5_13033686	13033686	13	110.43	lm	ll	ll	ll	lm	lm	lm	ll	ll	lm	lm	lm	lm	ll	lm	lm	ll	ll	ll	lm	ll	lm	lm	lm	lm	lm	ll	lm	lm	ll	lm	lm	ll	ll	ll	lm	ll	lm	ll	lm	lm	ll	lm	ll	lm	lm
chr5_11252610	11252610	13	110.707	lm	ll	ll	ll	lm	lm	lm	ll	ll	lm	lm	lm	lm	ll	lm	lm	ll	lm	ll	lm	ll	lm	lm	lm	lm	lm	ll	lm	lm	ll	lm	ll	ll	ll	ll	lm	ll	lm	ll	lm	--	ll	lm	lm	lm	lm
chr5_7999269	7999269	13	110.984	lm	ll	ll	ll	lm	lm	lm	ll	ll	lm	lm	lm	lm	ll	lm	lm	ll	lm	ll	lm	ll	lm	lm	lm	lm	lm	ll	lm	lm	ll	lm	ll	ll	ll	ll	lm	ll	lm	ll	lm	--	ll	lm	lm	lm	lm
chr5_7999261	7999261	13	111.168	ll	lm	lm	lm	ll	ll	lm	lm	lm	ll	ll	ll	ll	lm	ll	ll	lm	ll	lm	ll	lm	ll	ll	ll	ll	ll	lm	ll	ll	lm	ll	lm	lm	lm	lm	ll	lm	ll	lm	lm	lm	lm	ll	ll	ll	ll
chr5_9926724	9926724	13	111.259	ll	lm	lm	lm	ll	ll	ll	lm	lm	ll	ll	ll	ll	lm	ll	ll	lm	lm	lm	ll	lm	ll	ll	ll	ll	ll	lm	ll	ll	lm	ll	ll	lm	lm	lm	ll	lm	ll	lm	ll	ll	lm	ll	lm	ll	ll
chr5_5710524	5710524	13	111.633	hh	kk	kk	kk	hk	hh	hk	hk	hk	hh	hk	hh	hk	kk	hh	hk	kk	hk	hk	hh	kk	hh	hh	hh	hh	hh	kk	hk	hh	hk	hk	hh	kk	hk	hk	hk	kk	hh	kk	hh	kk	kk	hh	kk	hh	hk
chr5_5485010	5485010	13	112.152	ll	lm	lm	lm	ll	ll	ll	lm	lm	ll	ll	ll	ll	lm	ll	ll	lm	lm	lm	ll	lm	ll	ll	ll	ll	ll	lm	ll	ll	lm	ll	ll	lm	lm	lm	ll	lm	ll	lm	ll	ll	lm	ll	lm	ll	ll
chr5_4050752	4050752	13	112.57	ll	lm	lm	lm	ll	ll	ll	lm	lm	ll	ll	ll	ll	lm	ll	ll	lm	lm	lm	ll	lm	ll	ll	ll	ll	ll	lm	ll	ll	lm	ll	lm	lm	lm	lm	ll	lm	ll	lm	ll	lm	lm	ll	lm	ll	ll
chr5_4050744	4050744	13	112.57	ll	lm	lm	lm	ll	ll	ll	lm	lm	ll	ll	ll	ll	lm	ll	ll	lm	lm	lm	ll	lm	ll	ll	ll	ll	ll	lm	ll	ll	lm	ll	lm	lm	lm	lm	ll	lm	ll	lm	ll	lm	lm	ll	lm	ll	ll
chr5_5036267	5036267	13	113.239	ll	lm	lm	lm	ll	ll	ll	lm	lm	ll	ll	ll	ll	lm	ll	ll	lm	lm	lm	ll	lm	ll	ll	ll	ll	ll	lm	ll	ll	lm	ll	lm	lm	lm	lm	ll	lm	ll	lm	ll	lm	lm	ll	lm	ll	ll
chr5_5036234	5036234	13	113.239	ll	lm	lm	lm	ll	ll	ll	lm	lm	ll	ll	ll	ll	lm	ll	ll	lm	lm	lm	ll	lm	ll	ll	ll	ll	ll	lm	ll	ll	lm	ll	lm	lm	lm	lm	ll	lm	ll	lm	ll	lm	lm	ll	lm	ll	ll
chr5_5006534	5006534	13	113.807	ll	lm	lm	lm	ll	ll	ll	lm	lm	ll	ll	ll	ll	lm	ll	ll	lm	lm	lm	ll	lm	ll	ll	ll	ll	ll	lm	ll	ll	lm	ll	ll	lm	lm	lm	ll	lm	ll	lm	ll	ll	lm	ll	lm	ll	ll
chr5_5006518	5006518	13	113.807	ll	lm	lm	lm	ll	ll	ll	lm	lm	ll	ll	ll	ll	lm	ll	ll	lm	lm	lm	ll	lm	ll	ll	ll	ll	ll	lm	ll	ll	lm	ll	lm	lm	lm	lm	ll	lm	ll	lm	ll	lm	lm	ll	lm	ll	ll
chr5_5431668	5431668	13	114.086	lm	ll	ll	ll	lm	lm	lm	ll	ll	lm	lm	lm	lm	ll	lm	lm	ll	ll	ll	lm	ll	lm	lm	lm	lm	lm	ll	lm	lm	ll	lm	ll	ll	ll	ll	lm	ll	lm	ll	lm	ll	ll	lm	ll	lm	lm
chr5_5051145	5051145	13	114.365	ll	lm	lm	lm	ll	ll	ll	lm	lm	ll	ll	ll	ll	lm	ll	ll	lm	lm	lm	ll	lm	ll	ll	ll	ll	ll	lm	ll	ll	lm	ll	ll	lm	lm	lm	ll	lm	ll	lm	ll	ll	lm	ll	lm	ll	ll
chr5_5030056	5030056	13	115.033	ll	lm	lm	lm	ll	ll	ll	lm	lm	ll	ll	ll	ll	lm	ll	ll	lm	lm	lm	ll	lm	ll	ll	ll	ll	ll	lm	ll	ll	lm	ll	ll	lm	lm	lm	ll	lm	ll	lm	ll	ll	lm	ll	lm	ll	ll
chr5_3936322	3936322	13	115.406	ll	lm	lm	lm	ll	ll	ll	lm	lm	ll	ll	ll	ll	lm	ll	ll	lm	lm	lm	ll	lm	ll	ll	ll	ll	ll	lm	ll	ll	lm	ll	--	lm	lm	lm	ll	lm	ll	lm	ll	lm	lm	ll	lm	ll	ll
chr5_3468690	3468690	13	115.555	hh	kk	kk	kk	hk	hh	hk	hk	hk	hh	hk	hh	hk	kk	hh	hk	kk	hk	hk	hh	kk	hh	hh	hh	hh	hh	kk	hk	hh	hk	hk	hh	kk	hk	hk	hk	kk	hh	kk	hh	kk	kk	hh	kk	hh	hk
chr9_31032429	31032429	13	116.488	ll	lm	lm	lm	ll	ll	ll	lm	lm	ll	ll	ll	ll	lm	ll	ll	lm	lm	lm	ll	lm	ll	ll	ll	ll	ll	lm	ll	ll	lm	ll	ll	lm	lm	lm	ll	lm	ll	lm	ll	ll	lm	ll	lm	ll	ll
chr9_31032519	31032519	13	117.258	ll	lm	lm	lm	ll	ll	ll	lm	lm	ll	ll	ll	ll	lm	ll	ll	lm	lm	lm	ll	lm	ll	ll	ll	ll	ll	lm	ll	ll	lm	ll	ll	lm	lm	lm	ll	lm	ll	lm	ll	ll	lm	ll	lm	ll	ll
chr5_3113427	3113427	13	117.827	lm	ll	ll	ll	lm	lm	lm	ll	ll	lm	lm	lm	lm	ll	lm	lm	ll	ll	ll	lm	ll	lm	lm	lm	lm	lm	ll	lm	lm	ll	lm	lm	ll	ll	ll	lm	ll	lm	ll	lm	lm	ll	lm	ll	lm	lm
chr5_5485438	5485438	13	117.827	lm	ll	ll	ll	lm	lm	lm	ll	ll	lm	lm	lm	lm	ll	lm	lm	ll	ll	ll	lm	ll	lm	lm	lm	lm	lm	ll	lm	lm	ll	lm	lm	ll	ll	ll	lm	ll	lm	ll	lm	lm	ll	lm	ll	lm	lm
chr5_3113372	3113372	13	118.088	hh	kk	kk	kk	hk	hh	hk	hk	hk	hh	hk	hh	hk	kk	hh	hk	kk	hk	hk	hh	kk	hh	hh	hh	hh	hh	kk	hk	hh	hk	hk	hh	kk	hk	hk	hk	kk	hh	kk	hh	kk	kk	hh	kk	hh	hk
chr4_31866333	31866333	13	118.445	ll	lm	lm	lm	ll	ll	ll	lm	lm	ll	ll	ll	ll	lm	ll	ll	lm	lm	lm	ll	lm	ll	ll	ll	ll	ll	lm	ll	ll	lm	ll	ll	lm	lm	lm	ll	lm	ll	lm	ll	ll	lm	ll	lm	ll	ll
chr4_31866346	31866346	13	118.713	hh	kk	kk	kk	hk	hh	hk	hk	hk	hh	hk	hh	hk	kk	hh	hk	kk	hk	hk	hh	kk	hh	hh	hh	hh	hh	kk	hk	hh	hk	hk	hh	kk	hk	hk	hk	kk	hh	kk	hh	kk	kk	hh	kk	hh	hk
chr4_31866320	31866320	13	119.165	lm	ll	ll	ll	lm	lm	lm	ll	ll	lm	lm	lm	lm	ll	lm	lm	ll	ll	ll	lm	ll	lm	lm	lm	lm	lm	ll	lm	lm	ll	lm	lm	ll	ll	ll	lm	ll	lm	ll	lm	lm	ll	lm	ll	lm	lm
chr4_31866342	31866342	13	119.165	lm	ll	ll	ll	lm	lm	lm	ll	ll	lm	lm	lm	lm	ll	lm	lm	ll	ll	ll	lm	ll	lm	lm	lm	lm	lm	ll	lm	lm	ll	lm	ll	ll	ll	ll	lm	ll	lm	ll	lm	ll	ll	lm	lm	lm	lm
chr4_31865171	31865171	13	120.04	lm	ll	ll	ll	lm	lm	lm	ll	ll	lm	lm	lm	lm	ll	lm	lm	ll	ll	ll	lm	ll	lm	lm	lm	lm	lm	ll	lm	lm	ll	lm	lm	ll	ll	ll	lm	ll	lm	ll	lm	lm	ll	lm	ll	lm	lm
chr5_2254409	2254409	13	120.914	lm	ll	ll	ll	lm	lm	lm	ll	ll	lm	lm	lm	lm	ll	lm	lm	ll	ll	ll	lm	ll	lm	lm	lm	lm	lm	ll	lm	lm	ll	lm	lm	ll	ll	ll	lm	ll	lm	ll	lm	lm	ll	lm	ll	lm	lm
chr5_2347440	2347440	13	121.098	lm	ll	ll	ll	lm	lm	lm	ll	ll	lm	lm	lm	lm	ll	lm	lm	ll	ll	ll	lm	ll	lm	lm	lm	lm	lm	ll	lm	lm	ll	lm	lm	ll	ll	ll	lm	ll	lm	ll	lm	lm	ll	lm	ll	lm	lm
chr5_2404771	2404771	13	121.3	ll	lm	lm	lm	ll	ll	ll	lm	lm	ll	ll	ll	ll	lm	ll	ll	lm	lm	lm	ll	lm	ll	ll	ll	ll	ll	lm	ll	ll	lm	ll	ll	lm	lm	lm	ll	lm	ll	lm	ll	ll	lm	ll	lm	ll	ll
chr5_2804212	2804212	13	122.154	ll	lm	lm	lm	ll	ll	ll	lm	lm	ll	ll	ll	ll	lm	ll	ll	lm	lm	lm	ll	lm	ll	ll	ll	ll	ll	lm	ll	ll	lm	ll	ll	lm	lm	lm	ll	lm	ll	lm	ll	ll	lm	ll	lm	ll	ll
chr5_7374605	7374605	13	123.028	ll	lm	lm	lm	ll	ll	lm	lm	lm	ll	ll	ll	ll	lm	ll	ll	lm	ll	lm	ll	lm	ll	ll	ll	ll	ll	lm	ll	ll	lm	ll	lm	lm	lm	lm	ll	lm	ll	lm	lm	lm	lm	ll	ll	ll	ll
chr17_234694	234694	13	123.305	ll	lm	lm	lm	ll	ll	ll	lm	lm	ll	ll	ll	ll	lm	ll	ll	lm	lm	lm	ll	lm	ll	ll	ll	ll	ll	lm	ll	ll	lm	ll	ll	lm	lm	lm	ll	lm	ll	lm	ll	ll	lm	ll	lm	ll	ll
chr5_6857215	6857215	13	123.517	hh	kk	kk	kk	hk	hh	hk	hk	hk	hh	hk	hh	hk	kk	hh	hk	kk	hk	hk	hh	kk	hh	hh	hh	hh	hh	kk	hk	hh	hk	hk	hh	kk	hk	hk	hk	kk	hh	kk	hh	kk	kk	hh	kk	hh	hk
chr5_6947023	6947023	13	123.728	lm	ll	ll	ll	lm	lm	lm	ll	ll	lm	lm	lm	lm	ll	lm	lm	ll	lm	ll	lm	ll	lm	lm	lm	lm	lm	ll	lm	lm	ll	lm	ll	ll	ll	ll	lm	ll	lm	ll	lm	ll	ll	lm	lm	lm	lm
chr5_6015051	6015051	13	123.819	lm	ll	ll	ll	lm	lm	lm	ll	ll	lm	lm	lm	lm	ll	lm	lm	ll	lm	ll	lm	ll	lm	lm	lm	lm	lm	ll	lm	lm	ll	lm	ll	ll	ll	ll	lm	ll	lm	ll	lm	ll	ll	lm	lm	lm	lm
chr5_7708151	7708151	13	123.819	lm	ll	ll	ll	lm	lm	lm	ll	ll	lm	lm	lm	lm	ll	lm	lm	ll	lm	ll	lm	ll	lm	lm	lm	lm	lm	ll	lm	lm	ll	lm	ll	ll	ll	ll	lm	ll	lm	ll	lm	ll	ll	lm	lm	lm	lm
chr5_4160297	4160297	13	123.91	lm	ll	ll	ll	lm	lm	lm	ll	ll	lm	lm	lm	lm	ll	lm	lm	ll	lm	ll	lm	ll	lm	lm	lm	lm	lm	ll	lm	lm	ll	lm	ll	ll	ll	ll	lm	ll	lm	ll	lm	ll	ll	lm	lm	lm	lm
chr5_4905076	4905076	13	124.283	lm	ll	ll	ll	lm	lm	lm	ll	ll	lm	lm	lm	lm	ll	lm	lm	ll	ll	ll	lm	ll	lm	lm	lm	lm	lm	ll	lm	lm	ll	lm	lm	ll	ll	ll	lm	ll	lm	ll	lm	lm	ll	lm	ll	lm	lm
chr5_4905099	4905099	13	124.374	lm	ll	ll	ll	lm	lm	lm	ll	ll	lm	lm	lm	lm	ll	lm	lm	ll	ll	ll	lm	ll	lm	lm	lm	lm	lm	ll	lm	lm	ll	lm	lm	ll	ll	ll	lm	ll	lm	ll	lm	lm	ll	lm	ll	lm	lm
chr5_5485228	5485228	13	124.651	hk	hk	hk	hk	kk	hk	kk	hh	hh	hk	kk	hk	kk	hk	hk	kk	hk	hh	hh	hk	hk	hk	hk	hk	hk	hk	hk	kk	hk	hh	kk	hk	hk	hh	hh	kk	hk	hk	hk	hk	kk	hk	hk	hk	hk	kk
chr5_5705467	5705467	13	124.742	lm	ll	ll	ll	lm	lm	lm	ll	ll	lm	lm	lm	lm	ll	lm	lm	ll	lm	ll	lm	ll	lm	lm	lm	lm	lm	ll	lm	lm	ll	lm	ll	ll	ll	ll	lm	ll	lm	ll	lm	ll	ll	lm	lm	lm	lm
chr5_7707942	7707942	13	125.02	ll	lm	lm	lm	ll	ll	ll	lm	lm	ll	ll	ll	ll	lm	ll	ll	lm	lm	lm	ll	lm	ll	ll	ll	ll	ll	lm	ll	ll	lm	ll	ll	lm	lm	lm	ll	lm	ll	lm	ll	ll	lm	ll	lm	ll	ll
chr5_5485479	5485479	13	125.111	ll	lm	lm	lm	ll	ll	ll	lm	lm	ll	ll	ll	ll	lm	ll	ll	lm	lm	lm	ll	lm	ll	ll	ll	ll	ll	lm	ll	ll	lm	ll	ll	lm	lm	lm	ll	lm	ll	lm	ll	ll	lm	ll	lm	ll	ll
chr5_6015069	6015069	13	125.202	hh	kk	kk	kk	hk	hh	--	hk	hk	hh	hk	hh	hk	kk	hh	hk	kk	hh	kk	hh	kk	hk	hh	hh	hh	hh	kk	hk	hh	hk	hk	hk	kk	hk	hk	hk	kk	hh	kk	--	kk	kk	hh	hk	hh	hk
chr7_258327	258327	13	126.182	ll	lm	lm	lm	ll	ll	ll	lm	lm	ll	ll	ll	ll	lm	ll	ll	lm	lm	lm	ll	lm	ll	ll	ll	ll	ll	lm	ll	ll	lm	ll	ll	lm	lm	lm	ll	lm	ll	lm	ll	ll	lm	ll	lm	ll	ll
chr10_20570661	20570661	13	128.838	ll	ll	lm	lm	ll	ll	lm	lm	lm	ll	ll	ll	ll	lm	ll	lm	lm	ll	lm	ll	lm	ll	ll	ll	ll	ll	lm	ll	ll	lm	ll	lm	lm	lm	lm	ll	lm	ll	lm	lm	lm	lm	ll	ll	ll	ll
chr5_26239254	26239254	13	130.077	lm	lm	ll	ll	lm	lm	ll	ll	ll	lm	lm	lm	lm	ll	lm	ll	ll	lm	ll	lm	ll	lm	lm	lm	lm	lm	ll	lm	lm	ll	lm	ll	ll	ll	ll	lm	ll	lm	ll	ll	ll	ll	lm	lm	lm	lm
chr5_29566001	29566001	13	130.951	lm	lm	ll	ll	lm	lm	ll	ll	ll	lm	lm	lm	lm	ll	lm	ll	ll	lm	ll	lm	ll	lm	lm	lm	lm	lm	ll	lm	lm	ll	lm	ll	ll	ll	ll	lm	ll	lm	ll	ll	ll	ll	lm	lm	lm	lm
chr5_27082099	27082099	13	131.826	lm	lm	ll	ll	lm	lm	ll	ll	ll	lm	lm	lm	lm	ll	lm	ll	ll	lm	ll	lm	ll	lm	lm	lm	lm	lm	ll	lm	lm	ll	lm	ll	ll	ll	ll	lm	ll	lm	ll	ll	ll	ll	lm	lm	lm	lm
chr5_27695138	27695138	13	132.009	lm	lm	ll	ll	lm	lm	ll	ll	ll	lm	lm	lm	lm	ll	lm	ll	ll	lm	ll	lm	ll	lm	lm	lm	lm	lm	ll	lm	lm	ll	lm	ll	ll	ll	ll	lm	ll	lm	ll	ll	ll	ll	lm	lm	lm	lm
chr5_27695118	27695118	13	132.009	lm	lm	ll	ll	lm	lm	ll	ll	ll	lm	lm	lm	lm	ll	lm	ll	ll	lm	ll	lm	ll	lm	lm	lm	lm	lm	ll	lm	lm	ll	lm	ll	ll	ll	ll	lm	ll	lm	ll	ll	ll	ll	lm	lm	lm	lm
chr5_27695134	27695134	13	132.009	lm	lm	ll	ll	lm	lm	ll	ll	ll	lm	lm	lm	lm	ll	lm	ll	ll	lm	ll	lm	ll	lm	lm	lm	lm	lm	ll	lm	lm	ll	lm	ll	ll	ll	ll	lm	ll	lm	ll	ll	ll	ll	lm	lm	lm	lm
chr5_28381487	28381487	13	132.471	hh	hk	kk	kk	hk	hh	kk	hk	hk	hh	hk	hh	hk	kk	hh	kk	kk	hh	kk	hh	kk	hk	hh	hh	hh	hh	kk	hk	hh	hk	hk	hk	kk	hk	hk	hk	kk	hh	kk	hk	kk	kk	hh	hk	hh	hk
chr5_28381511	28381511	13	132.471	hh	kk	kk	kk	hk	hh	kk	hk	hk	hh	hk	hh	hk	kk	hh	kk	kk	hh	kk	hh	kk	hk	hh	hh	hh	hh	kk	hk	hh	hk	hk	hk	kk	hk	hk	hk	kk	hh	kk	hk	kk	kk	hh	hk	hh	hk
chr5_28525159	28525159	13	133.53	ll	ll	lm	lm	ll	ll	lm	lm	lm	ll	ll	ll	ll	ll	ll	lm	lm	ll	lm	ll	lm	ll	ll	ll	ll	ll	lm	ll	ll	lm	ll	lm	lm	lm	lm	ll	lm	ll	lm	lm	lm	lm	ll	ll	ll	ll
chr5_28525350	28525350	13	134	ll	ll	lm	lm	ll	ll	lm	lm	lm	ll	ll	ll	ll	ll	ll	lm	lm	ll	lm	ll	lm	ll	ll	ll	ll	ll	lm	ll	ll	lm	ll	lm	lm	lm	lm	ll	lm	ll	lm	lm	lm	lm	ll	ll	ll	ll
chr5_28525341	28525341	13	134	ll	ll	lm	lm	ll	ll	lm	lm	lm	ll	ll	ll	ll	ll	ll	lm	lm	ll	lm	ll	lm	ll	ll	ll	ll	ll	lm	ll	ll	lm	ll	lm	lm	lm	lm	ll	lm	ll	lm	lm	lm	lm	ll	ll	ll	ll
chr5_28525384	28525384	13	134.372	ll	ll	lm	lm	ll	ll	lm	lm	lm	ll	ll	ll	ll	ll	ll	lm	lm	ll	lm	ll	lm	ll	ll	ll	ll	ll	lm	ll	ll	lm	ll	lm	lm	lm	lm	ll	lm	ll	lm	lm	lm	lm	ll	ll	ll	ll
chr5_28525110	28525110	13	136.53	ll	ll	lm	lm	ll	ll	lm	lm	lm	ll	ll	ll	ll	lm	ll	lm	lm	ll	lm	ll	lm	ll	ll	ll	ll	ll	lm	ll	ll	lm	ll	lm	lm	lm	lm	ll	lm	ll	lm	lm	lm	lm	ll	ll	ll	ll
chr10_2773262	2773262	13	140.874	lm	lm	ll	ll	lm	lm	ll	lm	ll	ll	lm	lm	lm	lm	lm	ll	ll	lm	ll	lm	ll	lm	lm	lm	lm	ll	ll	lm	lm	ll	lm	lm	ll	ll	ll	lm	ll	lm	ll	ll	ll	ll	lm	lm	lm	lm
chr10_2773253	2773253	13	141.069	lm	lm	ll	ll	lm	lm	ll	lm	ll	ll	lm	lm	lm	lm	lm	ll	ll	lm	ll	lm	ll	lm	lm	lm	lm	ll	ll	lm	lm	ll	lm	lm	ll	ll	ll	lm	ll	lm	ll	ll	ll	ll	lm	lm	lm	lm
chr5_44844167	44844167	13	148.94	lm	lm	ll	ll	lm	lm	ll	lm	ll	ll	lm	lm	lm	lm	lm	ll	ll	lm	ll	lm	ll	lm	lm	lm	lm	ll	ll	lm	lm	ll	lm	lm	--	ll	ll	lm	ll	lm	lm	ll	ll	ll	lm	lm	lm	lm
chr10_2987167	2987167	13	159.924	lm	ll	ll	ll	lm	lm	lm	ll	ll	lm	lm	lm	lm	ll	lm	lm	ll	ll	ll	lm	ll	lm	lm	lm	lm	lm	ll	lm	lm	ll	lm	lm	ll	ll	ll	lm	ll	lm	ll	lm	lm	ll	lm	ll	lm	lm
chr1_27473593	27473593	14	0	ll	lm	ll	lm	lm	ll	ll	ll	lm	lm	ll	lm	lm	lm	ll	ll	lm	lm	ll	ll	ll	ll	ll	ll	ll	ll	lm	ll	ll	lm	ll	ll	lm	ll	ll	ll	ll	lm	ll	ll	ll	ll	ll	lm	lm	ll
chr8_28882146	28882146	14	17.0762	lm	ll	lm	ll	ll	lm	lm	lm	ll	ll	lm	ll	ll	ll	ll	ll	ll	ll	ll	lm	ll	ll	lm	ll	lm	lm	lm	ll	lm	lm	lm	lm	ll	ll	lm	lm	lm	ll	lm	lm	ll	lm	lm	ll	ll	ll
chr15_21727023	21727023	14	23.2226	ll	lm	ll	lm	lm	ll	ll	ll	lm	lm	ll	lm	lm	lm	lm	lm	lm	lm	lm	lm	lm	lm	ll	lm	ll	ll	ll	lm	ll	ll	ll	lm	lm	lm	ll	ll	ll	lm	ll	ll	lm	ll	ll	lm	lm	lm
chr16_38547348	38547348	14	26.0338	ll	lm	ll	lm	lm	ll	ll	ll	lm	lm	ll	lm	lm	lm	lm	lm	lm	lm	lm	lm	lm	lm	ll	lm	ll	ll	ll	lm	ll	ll	ll	lm	lm	lm	ll	ll	ll	lm	ll	ll	lm	ll	ll	lm	lm	lm
chr16_38547127	38547127	14	27.2136	ll	lm	ll	lm	lm	ll	ll	ll	lm	lm	ll	lm	lm	lm	lm	lm	lm	lm	lm	lm	lm	lm	ll	lm	ll	ll	ll	lm	ll	ll	ll	lm	lm	lm	ll	ll	ll	lm	ll	ll	lm	ll	ll	lm	lm	lm
chr16_38547112	38547112	14	27.2136	ll	lm	ll	lm	lm	ll	ll	ll	lm	lm	ll	lm	lm	lm	lm	lm	lm	lm	lm	lm	lm	lm	ll	lm	ll	ll	ll	lm	ll	ll	ll	lm	lm	lm	ll	ll	ll	lm	ll	ll	lm	ll	ll	lm	lm	lm
chr1_16598739	16598739	14	28.8135	ll	lm	ll	lm	lm	ll	ll	ll	lm	lm	ll	lm	lm	lm	lm	lm	lm	lm	ll	ll	lm	lm	ll	lm	ll	ll	ll	lm	ll	lm	ll	ll	lm	lm	ll	ll	ll	lm	ll	ll	lm	ll	ll	lm	lm	lm
chr1_15157815	15157815	14	29.3039	ll	lm	ll	lm	lm	ll	ll	ll	lm	lm	ll	lm	lm	lm	lm	lm	lm	lm	lm	ll	lm	lm	ll	lm	ll	ll	ll	lm	ll	ll	ll	lm	lm	lm	ll	ll	ll	lm	ll	ll	lm	ll	ll	lm	lm	lm
chr16_38422644	38422644	14	29.7729	ll	lm	ll	lm	lm	ll	ll	ll	lm	lm	ll	lm	lm	lm	lm	lm	lm	lm	lm	ll	lm	lm	ll	lm	ll	ll	ll	lm	ll	ll	ll	lm	lm	lm	ll	ll	ll	lm	ll	ll	lm	ll	ll	lm	lm	lm
chr16_38422617	38422617	14	30.1536	ll	lm	ll	lm	lm	ll	ll	ll	lm	lm	ll	lm	lm	lm	lm	lm	lm	lm	lm	ll	lm	lm	ll	lm	ll	ll	ll	lm	ll	ll	ll	lm	lm	lm	ll	ll	ll	lm	ll	ll	lm	ll	ll	lm	lm	lm
chr1_18589955	18589955	14	31.3334	lm	ll	lm	ll	ll	lm	lm	lm	ll	ll	lm	ll	ll	ll	ll	ll	ll	ll	lm	lm	ll	ll	lm	ll	lm	lm	lm	ll	lm	ll	lm	lm	ll	ll	lm	lm	lm	ll	lm	lm	ll	lm	lm	ll	ll	ll
chr1_18546158	18546158	14	31.7141	ll	lm	ll	lm	lm	ll	ll	ll	lm	lm	ll	lm	lm	lm	lm	lm	lm	lm	ll	ll	lm	lm	ll	lm	ll	ll	ll	lm	ll	lm	ll	ll	lm	lm	ll	ll	ll	lm	ll	ll	lm	ll	ll	lm	lm	lm
chr1_18546068	18546068	14	32.2897	lm	ll	lm	ll	ll	lm	lm	lm	ll	ll	lm	ll	ll	ll	ll	ll	ll	ll	lm	lm	ll	ll	lm	ll	lm	lm	lm	ll	lm	ll	lm	lm	ll	ll	lm	lm	lm	ll	lm	lm	ll	lm	lm	ll	ll	ll
chr1_18590216	18590216	14	33.0634	lm	ll	lm	ll	ll	lm	lm	lm	ll	ll	lm	ll	ll	ll	ll	ll	ll	ll	lm	lm	ll	ll	lm	ll	lm	lm	lm	ll	lm	ll	lm	lm	ll	ll	lm	lm	lm	ll	lm	lm	ll	lm	lm	ll	ll	ll
chr1_20040539	20040539	14	34.0385	ll	lm	ll	lm	lm	ll	ll	ll	lm	lm	ll	lm	lm	lm	lm	lm	lm	lm	ll	ll	lm	lm	ll	lm	ll	ll	ll	lm	ll	lm	ll	ll	lm	lm	ll	ll	ll	lm	ll	ll	lm	ll	ll	lm	lm	lm
chr1_20186474	20186474	14	34.8122	ll	lm	ll	lm	lm	ll	ll	ll	lm	lm	ll	lm	lm	lm	lm	lm	lm	lm	ll	ll	lm	lm	ll	lm	ll	ll	ll	lm	ll	lm	ll	ll	lm	lm	ll	ll	ll	lm	ll	ll	lm	ll	ll	lm	lm	lm
chr1_20186475	20186475	14	34.8122	ll	lm	ll	lm	lm	ll	ll	ll	lm	lm	ll	lm	lm	lm	lm	lm	lm	lm	ll	ll	lm	lm	ll	lm	ll	ll	ll	lm	ll	lm	ll	ll	lm	lm	ll	ll	ll	lm	ll	ll	lm	ll	ll	lm	lm	lm
chr15_26666252	26666252	14	37.0707	ll	lm	ll	lm	lm	ll	ll	ll	lm	lm	ll	lm	lm	lm	lm	lm	lm	lm	ll	ll	lm	lm	ll	lm	ll	ll	ll	lm	ll	lm	ll	ll	lm	lm	ll	ll	ll	lm	ll	ll	lm	ll	ll	lm	lm	lm
chr15_26666256	26666256	14	37.8444	ll	lm	ll	lm	lm	ll	ll	ll	lm	lm	ll	lm	lm	lm	lm	lm	lm	lm	ll	ll	lm	lm	ll	lm	ll	ll	ll	lm	ll	lm	ll	ll	lm	lm	ll	ll	ll	lm	ll	ll	lm	ll	ll	lm	lm	lm
chr15_26666246	26666246	14	38.2251	ll	lm	ll	lm	lm	ll	ll	ll	lm	lm	ll	lm	lm	lm	lm	lm	lm	lm	ll	ll	lm	lm	ll	lm	ll	ll	ll	lm	ll	lm	ll	ll	lm	lm	ll	ll	ll	lm	ll	ll	lm	ll	ll	lm	lm	lm
chr1_16363104	16363104	14	40.4859	ll	lm	ll	lm	lm	ll	ll	ll	lm	lm	ll	lm	lm	lm	lm	lm	lm	lm	ll	ll	lm	lm	ll	lm	ll	ll	ll	lm	ll	lm	ll	ll	lm	lm	ll	ll	ll	lm	ll	ll	lm	ll	ll	lm	lm	lm
chr1_16363087	16363087	14	41.0635	ll	lm	ll	lm	lm	ll	ll	ll	lm	lm	ll	lm	lm	lm	lm	lm	lm	lm	ll	ll	lm	lm	ll	lm	ll	ll	ll	lm	ll	lm	ll	ll	lm	lm	ll	ll	ll	lm	ll	ll	lm	ll	ll	lm	lm	lm
chr1_16363115	16363115	14	41.4442	ll	lm	ll	lm	lm	ll	ll	ll	lm	lm	ll	lm	lm	lm	lm	lm	lm	lm	ll	ll	lm	lm	ll	lm	ll	ll	ll	lm	ll	lm	ll	ll	lm	lm	ll	ll	ll	lm	ll	ll	lm	ll	ll	lm	lm	lm
chr1_16681313	16681313	14	42.624	ll	lm	ll	lm	lm	ll	ll	ll	lm	lm	ll	lm	lm	lm	lm	lm	lm	lm	lm	lm	lm	lm	ll	lm	ll	ll	ll	lm	ll	ll	ll	lm	lm	lm	ll	ll	ll	lm	ll	ll	lm	ll	ll	lm	lm	lm
chr1_10929217	10929217	14	43.599	ll	lm	ll	lm	lm	ll	ll	ll	lm	lm	ll	lm	lm	lm	lm	lm	lm	lm	ll	ll	lm	lm	ll	lm	ll	ll	ll	lm	ll	lm	ll	ll	lm	lm	ll	ll	ll	lm	ll	ll	lm	ll	ll	lm	lm	lm
chr11_34812088	34812088	14	44.1746	ll	lm	ll	lm	lm	ll	ll	ll	lm	lm	ll	lm	lm	lm	lm	lm	lm	lm	lm	ll	lm	lm	ll	lm	ll	ll	ll	lm	ll	ll	ll	lm	lm	lm	ll	ll	ll	lm	ll	ll	lm	ll	ll	lm	lm	lm
chr1_15156640	15156640	14	45.1497	ll	lm	ll	lm	lm	ll	ll	ll	lm	lm	ll	lm	lm	lm	lm	lm	lm	lm	lm	lm	lm	lm	ll	lm	ll	ll	ll	lm	ll	ll	ll	lm	lm	lm	ll	ll	ll	lm	ll	ll	lm	ll	ll	lm	lm	lm
chr1_10536150	10536150	14	46.1247	ll	lm	ll	lm	lm	ll	ll	ll	lm	lm	ll	lm	lm	lm	lm	lm	lm	lm	ll	ll	lm	lm	ll	lm	ll	ll	ll	lm	ll	lm	ll	ll	lm	lm	ll	ll	ll	lm	ll	ll	lm	ll	ll	lm	lm	lm
chr1_10536229	10536229	14	46.1247	ll	lm	ll	lm	lm	ll	ll	ll	lm	lm	ll	lm	lm	lm	lm	lm	lm	lm	ll	ll	lm	lm	ll	lm	ll	ll	ll	lm	ll	lm	ll	ll	lm	lm	ll	ll	ll	lm	ll	ll	lm	ll	ll	lm	lm	lm
chr1_10415596	10415596	14	46.7004	ll	lm	ll	lm	lm	ll	ll	ll	lm	lm	ll	lm	lm	lm	lm	lm	lm	lm	ll	ll	lm	lm	ll	lm	ll	ll	ll	lm	ll	lm	ll	ll	lm	lm	ll	ll	ll	lm	ll	ll	lm	ll	ll	lm	lm	lm
chr1_10415560	10415560	14	46.7004	ll	lm	ll	lm	lm	ll	ll	ll	lm	lm	ll	lm	lm	lm	lm	lm	lm	lm	ll	ll	lm	lm	ll	lm	ll	ll	ll	lm	ll	lm	ll	ll	lm	lm	ll	ll	ll	lm	ll	ll	lm	ll	ll	lm	lm	lm
chr1_15368408	15368408	14	47.276	lm	ll	lm	ll	ll	lm	lm	lm	ll	ll	lm	ll	ll	ll	ll	ll	ll	ll	lm	lm	ll	ll	lm	ll	lm	lm	lm	ll	lm	ll	lm	lm	ll	ll	lm	lm	lm	ll	lm	lm	ll	lm	lm	ll	ll	ll
chr1_10743730	10743730	14	47.4648	lm	ll	lm	ll	ll	lm	lm	lm	ll	ll	lm	ll	ll	ll	ll	ll	ll	ll	--	lm	ll	ll	lm	ll	lm	lm	lm	ll	lm	ll	lm	lm	ll	ll	lm	lm	lm	ll	lm	lm	ll	lm	lm	ll	ll	ll
chr1_10743719	10743719	14	47.4648	lm	ll	lm	ll	ll	lm	lm	lm	ll	ll	lm	ll	ll	ll	ll	ll	ll	ll	ll	lm	ll	ll	lm	ll	lm	lm	lm	ll	lm	ll	lm	lm	ll	ll	lm	lm	lm	ll	lm	lm	ll	lm	lm	ll	ll	ll
chr1_14820060	14820060	14	48.2385	lm	ll	lm	ll	ll	lm	lm	lm	ll	ll	lm	ll	ll	ll	ll	ll	ll	ll	ll	lm	ll	ll	lm	ll	lm	lm	lm	ll	lm	lm	lm	lm	ll	ll	lm	lm	lm	ll	lm	lm	ll	lm	lm	ll	ll	ll
chr1_15157760	15157760	14	49.5449	lm	ll	lm	ll	ll	lm	lm	lm	ll	ll	lm	ll	ll	ll	ll	ll	ll	ll	ll	lm	ll	ll	lm	ll	lm	lm	lm	ll	lm	lm	lm	lm	ll	ll	lm	lm	lm	ll	lm	lm	ll	lm	lm	ll	ll	ll
chr1_14638056	14638056	14	50.3968	lm	ll	lm	ll	ll	lm	lm	lm	ll	ll	lm	ll	ll	ll	ll	ll	ll	ll	ll	lm	ll	ll	lm	ll	lm	lm	lm	ll	lm	--	lm	lm	ll	ll	lm	lm	lm	ll	lm	lm	ll	lm	lm	ll	ll	ll
chr1_10536371	10536371	14	51.5766	ll	lm	ll	lm	lm	ll	ll	ll	lm	lm	ll	lm	lm	lm	lm	lm	lm	lm	ll	ll	lm	lm	ll	lm	ll	ll	ll	lm	ll	lm	ll	ll	lm	lm	ll	ll	ll	lm	ll	ll	lm	ll	ll	lm	lm	lm
chr3_29746677	29746677	14	52.1522	ll	lm	ll	lm	lm	ll	ll	ll	lm	lm	ll	lm	lm	lm	lm	lm	lm	lm	ll	ll	lm	lm	ll	lm	ll	ll	ll	lm	ll	lm	ll	ll	lm	lm	ll	ll	ll	lm	ll	ll	lm	ll	ll	lm	lm	lm
chr1_15956719	15956719	14	52.9259	ll	lm	ll	lm	lm	ll	ll	ll	lm	lm	ll	lm	lm	lm	lm	lm	lm	lm	ll	ll	lm	lm	ll	lm	ll	ll	ll	lm	ll	lm	ll	ll	lm	lm	ll	ll	ll	lm	ll	ll	lm	ll	ll	lm	lm	lm
chr1_5937016	5937016	14	53.1147	ll	lm	ll	lm	lm	ll	ll	ll	lm	lm	ll	lm	lm	lm	lm	lm	lm	lm	ll	ll	lm	lm	ll	lm	ll	ll	ll	lm	ll	lm	ll	ll	lm	lm	ll	ll	ll	lm	ll	ll	lm	ll	ll	lm	lm	lm
chr1_14173398	14173398	14	53.1147	ll	lm	ll	lm	lm	ll	ll	ll	lm	lm	ll	lm	lm	lm	lm	lm	lm	lm	ll	ll	lm	lm	ll	lm	ll	ll	ll	lm	ll	lm	ll	ll	lm	lm	ll	ll	ll	lm	ll	ll	lm	ll	ll	lm	lm	lm
chr1_16363084	16363084	14	53.3036	lm	ll	lm	ll	ll	lm	lm	lm	ll	ll	lm	ll	ll	ll	ll	ll	ll	ll	lm	lm	ll	ll	lm	ll	lm	lm	lm	ll	lm	ll	lm	lm	ll	ll	lm	lm	lm	ll	lm	lm	ll	lm	lm	ll	ll	ll
chr1_14848418	14848418	14	53.6843	lm	ll	lm	ll	ll	lm	lm	lm	ll	ll	lm	ll	ll	ll	ll	ll	ll	ll	--	lm	ll	ll	lm	ll	lm	lm	lm	ll	lm	ll	lm	lm	ll	ll	lm	lm	lm	ll	lm	lm	ll	lm	lm	ll	ll	ll
chr1_11831325	11831325	14	53.6843	lm	ll	lm	ll	ll	lm	lm	lm	ll	ll	lm	ll	ll	ll	ll	ll	ll	ll	ll	lm	ll	ll	lm	ll	lm	lm	lm	ll	lm	lm	lm	lm	ll	ll	lm	lm	lm	ll	lm	lm	ll	lm	lm	ll	ll	ll
chr1_15894645	15894645	14	53.6843	lm	ll	lm	ll	ll	lm	lm	lm	ll	ll	lm	ll	ll	ll	ll	ll	ll	ll	ll	lm	ll	ll	lm	ll	lm	lm	lm	ll	lm	lm	lm	lm	ll	ll	lm	lm	lm	ll	lm	lm	ll	lm	lm	ll	ll	ll
chr1_14707940	14707940	14	53.6843	lm	ll	lm	ll	ll	lm	lm	lm	ll	ll	lm	ll	ll	ll	ll	ll	ll	ll	ll	lm	ll	ll	lm	ll	lm	lm	lm	ll	lm	lm	lm	--	ll	ll	lm	lm	lm	ll	lm	lm	ll	lm	lm	ll	ll	ll
chr1_14342688	14342688	14	54.065	lm	ll	lm	ll	ll	lm	lm	lm	ll	ll	lm	ll	ll	ll	ll	ll	ll	ll	ll	lm	ll	ll	lm	ll	lm	lm	lm	ll	lm	lm	lm	lm	ll	ll	lm	lm	lm	ll	lm	lm	ll	lm	lm	ll	ll	ll
chr4_27002260	27002260	14	56.1	ll	lm	ll	lm	lm	ll	ll	ll	lm	lm	ll	lm	lm	lm	lm	lm	lm	lm	lm	ll	lm	lm	ll	lm	ll	ll	ll	lm	ll	ll	ll	ll	lm	lm	ll	ll	ll	lm	ll	ll	lm	ll	ll	lm	lm	lm
chr1_16376291	16376291	14	61.7135	ll	lm	ll	lm	lm	ll	ll	ll	lm	lm	ll	lm	lm	lm	lm	lm	lm	lm	lm	lm	lm	lm	ll	lm	ll	ll	ll	lm	ll	ll	ll	lm	lm	lm	ll	ll	ll	lm	ll	ll	ll	ll	ll	lm	lm	lm
chr1_16373983	16373983	14	66.193	ll	lm	ll	lm	lm	ll	ll	ll	lm	lm	ll	lm	lm	lm	lm	lm	lm	lm	lm	lm	lm	lm	ll	lm	ll	ll	ll	lm	ll	ll	ll	lm	lm	lm	ll	ll	ll	lm	ll	ll	--	ll	ll	lm	lm	lm
chr1_15157796	15157796	14	70.1428	ll	lm	ll	lm	lm	ll	ll	ll	lm	lm	ll	lm	lm	lm	lm	lm	lm	lm	lm	lm	lm	lm	ll	lm	ll	ll	ll	lm	ll	ll	ll	lm	lm	lm	ll	ll	ll	lm	ll	ll	lm	ll	ll	lm	lm	lm
chr1_15157797	15157797	14	70.1428	ll	lm	ll	lm	lm	ll	ll	ll	lm	lm	ll	lm	lm	lm	lm	lm	lm	lm	lm	lm	lm	lm	ll	lm	ll	ll	ll	lm	ll	ll	ll	lm	lm	lm	ll	ll	ll	lm	ll	ll	lm	ll	ll	lm	lm	lm
chr1_15157786	15157786	14	70.1428	ll	lm	ll	lm	lm	ll	ll	ll	lm	lm	ll	lm	lm	lm	lm	lm	lm	lm	lm	lm	lm	lm	ll	lm	ll	ll	ll	lm	ll	ll	ll	lm	lm	lm	ll	ll	ll	lm	ll	ll	lm	ll	ll	lm	lm	lm
chr1_15157789	15157789	14	70.1428	ll	lm	ll	lm	lm	ll	ll	ll	lm	lm	ll	lm	lm	lm	lm	lm	lm	lm	lm	lm	lm	lm	ll	lm	ll	ll	ll	lm	ll	ll	ll	lm	lm	lm	ll	ll	ll	lm	ll	ll	lm	ll	ll	lm	lm	lm
chr1_10743741	10743741	14	73.5849	ll	lm	ll	lm	lm	ll	ll	ll	lm	lm	ll	lm	lm	lm	lm	lm	lm	lm	ll	ll	lm	lm	ll	lm	ll	ll	ll	lm	ll	lm	ll	ll	lm	lm	ll	ll	ll	lm	ll	ll	lm	ll	ll	lm	lm	lm
chr6_25246744	25246744	14	74.3596	ll	lm	ll	lm	lm	ll	ll	ll	lm	lm	ll	lm	lm	lm	lm	lm	lm	lm	ll	ll	lm	lm	ll	lm	ll	ll	ll	lm	ll	lm	ll	ll	lm	lm	ll	ll	ll	lm	ll	ll	lm	ll	ll	lm	lm	lm
chr6_25246514	25246514	14	76.399	ll	lm	ll	lm	lm	ll	ll	ll	lm	lm	ll	lm	lm	lm	lm	lm	lm	lm	ll	ll	lm	lm	ll	lm	ll	ll	ll	lm	ll	lm	ll	ll	lm	lm	ll	ll	ll	lm	ll	ll	lm	ll	ll	lm	lm	lm
chr6_25246436	25246436	14	78.22	ll	lm	ll	lm	lm	ll	ll	ll	lm	lm	ll	lm	lm	lm	lm	lm	lm	lm	ll	ll	lm	lm	ll	lm	ll	ll	ll	lm	ll	lm	ll	ll	lm	lm	ll	ll	ll	lm	ll	ll	lm	ll	ll	lm	lm	lm
chr7_23331851	23331851	14	79.195	ll	lm	ll	lm	lm	ll	ll	ll	lm	lm	ll	lm	lm	lm	lm	lm	lm	lm	ll	ll	lm	lm	ll	lm	ll	ll	ll	lm	ll	lm	ll	ll	lm	lm	ll	ll	ll	lm	ll	ll	lm	ll	ll	lm	lm	lm
chr7_23331829	23331829	14	79.195	ll	lm	ll	lm	lm	ll	ll	ll	lm	lm	ll	lm	lm	lm	lm	lm	lm	lm	ll	ll	lm	lm	ll	lm	ll	ll	ll	lm	ll	lm	ll	ll	lm	lm	ll	ll	ll	lm	ll	ll	lm	ll	ll	lm	lm	lm
chr1_18884110	18884110	14	79.3839	ll	lm	ll	lm	lm	ll	ll	ll	lm	lm	ll	lm	lm	lm	lm	lm	lm	lm	ll	ll	lm	lm	ll	lm	ll	ll	ll	lm	ll	lm	ll	ll	lm	lm	ll	ll	ll	lm	ll	ll	lm	ll	ll	lm	lm	lm
chr1_18884556	18884556	14	79.5728	lm	ll	lm	ll	ll	lm	lm	lm	ll	ll	lm	ll	ll	ll	ll	ll	ll	ll	lm	lm	ll	ll	lm	ll	lm	lm	lm	ll	lm	ll	lm	lm	ll	ll	lm	lm	lm	ll	lm	lm	ll	lm	lm	ll	ll	ll
chr1_18860604	18860604	14	80.3465	lm	ll	lm	ll	ll	lm	lm	lm	ll	ll	lm	ll	ll	ll	ll	ll	ll	ll	lm	lm	ll	ll	lm	ll	lm	lm	lm	ll	lm	ll	lm	lm	ll	ll	lm	lm	lm	ll	lm	lm	ll	lm	lm	ll	ll	ll
chr7_24039937	24039937	14	81.9463	lm	ll	lm	ll	ll	lm	lm	lm	ll	ll	lm	ll	ll	ll	ll	ll	ll	ll	lm	lm	ll	ll	lm	ll	lm	lm	lm	ll	lm	ll	lm	lm	ll	ll	lm	lm	lm	ll	lm	lm	ll	lm	lm	ll	ll	ll
chr7_24039943	24039943	14	81.9463	lm	ll	lm	ll	ll	lm	lm	lm	ll	ll	lm	ll	ll	ll	ll	ll	ll	ll	lm	lm	ll	ll	lm	ll	lm	lm	lm	ll	lm	ll	lm	lm	ll	ll	lm	lm	lm	ll	lm	lm	ll	lm	lm	ll	ll	ll
chr7_24039938	24039938	14	81.9463	lm	ll	lm	ll	ll	lm	lm	lm	ll	ll	lm	ll	ll	ll	ll	ll	ll	ll	lm	lm	ll	ll	lm	ll	lm	lm	lm	ll	lm	ll	lm	lm	ll	ll	lm	lm	lm	ll	lm	lm	ll	lm	lm	ll	ll	ll
chr7_24039942	24039942	14	81.9463	lm	ll	lm	ll	ll	lm	lm	lm	ll	ll	lm	ll	ll	ll	ll	ll	ll	ll	lm	lm	ll	ll	lm	ll	lm	lm	lm	ll	lm	ll	lm	lm	ll	ll	lm	lm	lm	ll	lm	lm	ll	lm	lm	ll	ll	ll
chr7_24039946	24039946	14	81.9463	lm	ll	lm	ll	ll	lm	lm	lm	ll	ll	lm	ll	ll	ll	ll	ll	ll	ll	lm	lm	ll	ll	lm	ll	lm	lm	lm	ll	lm	ll	lm	lm	ll	ll	lm	lm	lm	ll	lm	lm	ll	lm	lm	ll	ll	ll
chr1_18884579	18884579	14	82.522	lm	ll	lm	ll	ll	lm	lm	lm	ll	ll	lm	ll	ll	ll	ll	ll	ll	ll	lm	lm	ll	ll	lm	ll	lm	lm	lm	ll	lm	ll	lm	lm	ll	ll	lm	lm	lm	ll	lm	lm	ll	lm	lm	ll	ll	ll
chr1_21500672	21500672	14	82.9027	lm	ll	lm	ll	ll	lm	lm	lm	ll	ll	lm	ll	ll	ll	ll	ll	ll	ll	lm	lm	ll	ll	lm	ll	lm	lm	lm	ll	lm	ll	lm	lm	ll	ll	lm	lm	lm	ll	lm	lm	ll	lm	lm	ll	ll	ll
chr1_22762183	22762183	14	84.2907	lm	ll	lm	ll	ll	lm	lm	lm	ll	ll	lm	ll	ll	ll	ll	ll	ll	ll	lm	lm	ll	ll	lm	ll	lm	lm	lm	lm	lm	ll	lm	lm	ll	ll	lm	lm	lm	ll	lm	lm	ll	lm	lm	ll	ll	ll
chr1_23537205	23537205	14	85.2658	lm	ll	lm	ll	ll	lm	lm	lm	ll	ll	lm	ll	ll	ll	ll	ll	ll	ll	lm	lm	ll	ll	lm	ll	lm	lm	lm	lm	lm	ll	lm	lm	ll	ll	lm	lm	lm	ll	lm	lm	ll	lm	lm	ll	ll	ll
chr7_27026050	27026050	14	86.4218	hk	hk	kk	hk	hk	kk	hk	hk	hk	hh	kk	hh	hh	hk	hk	hk	hh	hh	hk	hk	hh	hk	hk	hh	kk	kk	hk	--	kk	hh	hk	hk	hk	hh	kk	kk	hk	hk	hk	kk	hh	kk	hk	hk	hk	hk
chr1_24365196	24365196	14	87.3735	lm	ll	lm	ll	ll	lm	lm	lm	ll	ll	lm	ll	ll	ll	ll	ll	ll	ll	lm	lm	ll	lm	lm	ll	lm	lm	lm	--	lm	ll	lm	lm	ll	ll	lm	lm	lm	ll	lm	lm	ll	lm	lm	ll	ll	ll
chr1_23558998	23558998	14	87.7543	ll	lm	ll	lm	lm	ll	ll	ll	lm	lm	ll	lm	lm	lm	lm	lm	lm	lm	ll	ll	lm	ll	ll	lm	ll	ll	ll	ll	ll	lm	ll	ll	lm	lm	ll	ll	ll	lm	ll	ll	lm	ll	ll	lm	lm	lm
chr1_23432485	23432485	14	88.3299	lm	ll	lm	ll	ll	lm	lm	lm	ll	ll	lm	ll	ll	ll	ll	ll	ll	ll	lm	lm	ll	lm	lm	ll	lm	lm	lm	lm	lm	ll	lm	lm	ll	ll	lm	lm	lm	ll	lm	lm	ll	lm	lm	ll	ll	ll
chr1_23590436	23590436	14	88.9055	ll	lm	ll	lm	lm	ll	ll	ll	lm	lm	ll	lm	lm	lm	lm	lm	lm	lm	ll	ll	lm	ll	ll	lm	ll	ll	ll	ll	ll	lm	ll	ll	lm	lm	ll	ll	ll	lm	ll	ll	lm	ll	ll	lm	lm	lm
chr1_24455356	24455356	14	89.4811	ll	lm	ll	lm	lm	ll	ll	ll	lm	lm	ll	lm	lm	lm	lm	lm	lm	lm	ll	ll	lm	ll	ll	lm	ll	ll	ll	ll	ll	lm	ll	ll	lm	lm	ll	ll	ll	lm	ll	ll	lm	ll	ll	lm	lm	lm
chr1_24455352	24455352	14	89.4811	ll	lm	ll	lm	lm	ll	ll	ll	lm	lm	ll	lm	lm	lm	lm	lm	lm	lm	ll	ll	lm	ll	ll	lm	ll	ll	ll	ll	ll	lm	ll	ll	lm	lm	ll	ll	ll	lm	ll	ll	lm	ll	ll	lm	lm	lm
chr11_9445531	9445531	14	93.1744	ll	lm	ll	lm	lm	ll	ll	ll	lm	lm	ll	lm	lm	lm	lm	lm	lm	lm	ll	ll	lm	ll	ll	lm	ll	ll	ll	ll	ll	lm	ll	ll	lm	lm	ll	ll	ll	lm	ll	ll	lm	ll	ll	lm	lm	lm
chr11_9445575	9445575	14	93.1744	ll	lm	ll	lm	lm	ll	ll	ll	lm	lm	ll	lm	lm	lm	lm	lm	lm	lm	ll	ll	lm	ll	ll	lm	ll	ll	ll	ll	ll	lm	ll	ll	lm	lm	ll	ll	ll	lm	ll	ll	lm	ll	ll	lm	lm	lm
chr11_9445580	9445580	14	93.1744	ll	lm	ll	lm	lm	ll	ll	ll	lm	lm	ll	lm	lm	lm	lm	lm	lm	lm	ll	ll	lm	ll	ll	lm	ll	ll	ll	ll	ll	lm	ll	ll	lm	lm	ll	ll	ll	lm	ll	ll	lm	ll	ll	lm	lm	lm
chr11_9445569	9445569	14	93.1744	ll	lm	ll	lm	lm	ll	ll	ll	lm	lm	ll	lm	lm	lm	lm	lm	lm	lm	ll	ll	lm	ll	ll	lm	ll	ll	ll	ll	ll	lm	ll	ll	lm	lm	ll	ll	ll	lm	ll	ll	lm	ll	ll	lm	lm	lm
chr1_24619883	24619883	14	97.0867	ll	lm	ll	lm	lm	ll	ll	ll	lm	lm	ll	lm	lm	lm	lm	lm	lm	lm	ll	ll	lm	ll	ll	lm	ll	ll	ll	ll	ll	lm	ll	ll	lm	lm	ll	ll	ll	lm	ll	ll	lm	ll	ll	lm	lm	lm
chr1_24619854	24619854	14	97.0867	ll	lm	ll	lm	lm	ll	ll	ll	lm	lm	ll	lm	lm	lm	lm	lm	lm	lm	ll	ll	lm	ll	ll	lm	ll	ll	ll	ll	ll	lm	ll	ll	lm	lm	ll	ll	ll	lm	ll	ll	lm	ll	ll	lm	lm	lm
chr1_24619846	24619846	14	97.0867	ll	lm	ll	lm	lm	ll	ll	ll	lm	lm	ll	lm	lm	lm	lm	lm	lm	lm	ll	ll	lm	ll	ll	lm	ll	ll	ll	ll	ll	lm	ll	ll	lm	lm	ll	ll	ll	lm	ll	ll	lm	ll	ll	lm	lm	lm
chr1_24581932	24581932	14	97.6908	lm	ll	lm	ll	ll	lm	lm	lm	ll	ll	lm	ll	ll	ll	ll	ll	ll	ll	lm	lm	ll	lm	lm	ll	lm	lm	lm	lm	lm	ll	lm	lm	ll	ll	lm	lm	lm	ll	lm	lm	ll	lm	lm	ll	ll	ll
chr1_24581893	24581893	14	97.8797	lm	ll	lm	ll	ll	lm	lm	lm	ll	ll	lm	ll	ll	ll	ll	ll	ll	ll	lm	lm	ll	lm	lm	ll	lm	lm	lm	lm	lm	ll	lm	lm	ll	ll	lm	lm	lm	ll	lm	lm	ll	lm	lm	ll	ll	ll
chr1_25431795	25431795	14	98.2604	lm	ll	lm	ll	ll	lm	lm	lm	ll	ll	lm	ll	ll	ll	ll	ll	ll	ll	lm	lm	ll	lm	lm	ll	lm	lm	lm	lm	lm	ll	lm	lm	ll	ll	lm	lm	lm	ll	lm	lm	ll	lm	lm	ll	ll	ll
chr1_25499583	25499583	14	98.4493	lm	ll	lm	ll	ll	lm	lm	lm	ll	ll	lm	ll	ll	ll	ll	ll	ll	ll	lm	lm	ll	lm	lm	ll	lm	lm	lm	lm	lm	ll	lm	lm	ll	ll	lm	lm	lm	ll	lm	lm	ll	lm	lm	ll	ll	ll
chr1_24986070	24986070	14	99.629	ll	lm	ll	lm	lm	ll	ll	ll	lm	lm	ll	lm	lm	lm	lm	lm	lm	lm	ll	ll	lm	ll	ll	--	ll	ll	ll	ll	ll	lm	ll	ll	lm	ll	ll	ll	ll	lm	ll	ll	lm	ll	ll	lm	lm	lm
chr1_24985901	24985901	14	100.774	hh	kk	hk	kk	kk	hk	hh	hh	kk	hk	hk	hk	hk	kk	kk	kk	hk	hk	hh	hh	hk	hh	hh	hk	hh	hk	hh	hk	hk	hk	hh	hh	kk	hk	hk	hh	hh	kk	hh	hk	hk	hk	hh	kk	kk	kk
chr12_27494727	27494727	14	101.514	ll	lm	ll	lm	lm	ll	ll	ll	lm	lm	ll	lm	lm	lm	lm	lm	lm	lm	ll	ll	lm	ll	ll	ll	ll	ll	ll	ll	ll	lm	ll	ll	lm	ll	ll	ll	ll	lm	ll	ll	lm	ll	ll	lm	lm	lm
chr1_24986011	24986011	14	102.287	ll	lm	ll	lm	lm	ll	ll	ll	lm	lm	ll	lm	lm	lm	lm	lm	lm	lm	ll	ll	lm	ll	ll	ll	ll	ll	ll	ll	ll	lm	ll	ll	lm	ll	ll	ll	ll	lm	ll	ll	lm	ll	ll	lm	lm	lm
chr2_8284214	8284214	14	102.863	ll	lm	ll	lm	lm	ll	ll	ll	lm	lm	ll	lm	lm	lm	lm	lm	lm	lm	ll	ll	lm	ll	ll	ll	ll	ll	ll	ll	ll	lm	ll	ll	lm	ll	ll	ll	ll	lm	ll	ll	lm	ll	ll	lm	lm	lm
chr2_8284209	8284209	14	102.863	ll	lm	ll	lm	lm	ll	ll	ll	lm	lm	ll	lm	lm	lm	lm	lm	lm	lm	ll	ll	lm	ll	ll	ll	ll	ll	ll	ll	ll	lm	ll	ll	lm	ll	ll	ll	ll	lm	ll	ll	lm	ll	ll	lm	lm	lm
[truncated: 658 more rows]
[truncated: 84 more columns]

## Sheet: male
Marker	position(bp)	linkage group	position(cM)	R1	R100	R101	R102	R103	R104	R105	R106	R107	R108	R109	R110	R111	R112	R113	R114	R115	R116	R117	R118	R119	R120	R121	R122	R123	R124	R125	R126	R127	R128	R129	R130	R131	R132	R133	R134	R135	R136	R137	R138	R139	R14	R140	R141	R142	R143
chr15_52677299	52677299	1	0	nn	np	nn	np	nn	np	np	np	np	nn	np	np	np	nn	nn	nn	nn	np	np	np	nn	nn	np	np	nn	np	nn	nn	np	nn	np	nn	np	nn	np	nn	nn	nn	np	nn	nn	np	nn	np	nn	nn
chr12_3741708	3741708	1	6.67382	np	nn	np	nn	np	nn	nn	nn	nn	np	nn	nn	nn	np	np	np	np	nn	nn	nn	np	np	nn	nn	np	nn	np	np	nn	np	nn	np	nn	np	nn	np	np	np	nn	np	np	nn	np	nn	np	np
chr11_6126880	6126880	1	15.2644	nn	np	nn	np	nn	nn	np	np	np	nn	nn	nn	np	nn	nn	np	np	np	nn	np	nn	nn	np	np	nn	np	nn	nn	np	nn	np	nn	np	np	np	np	np	np	np	nn	nn	nn	nn	np	nn	nn
chr15_30998171	30998171	1	19.9991	nn	np	nn	np	nn	nn	np	np	np	nn	nn	nn	np	nn	nn	np	np	np	nn	np	nn	nn	np	np	nn	np	nn	nn	np	nn	np	nn	np	np	np	np	np	np	np	nn	nn	nn	nn	np	nn	nn
chr15_28928338	28928338	1	21.2941	np	nn	np	nn	np	np	nn	nn	nn	np	np	np	nn	np	np	nn	nn	nn	np	nn	np	np	nn	nn	np	nn	np	np	nn	np	nn	np	nn	nn	nn	nn	nn	nn	nn	np	np	np	np	nn	np	np
chr15_32884166	32884166	1	21.6241	np	nn	np	nn	np	np	nn	nn	nn	np	np	np	nn	np	np	nn	nn	nn	np	nn	np	np	nn	nn	np	nn	np	np	nn	np	nn	np	nn	nn	nn	nn	nn	nn	nn	np	np	np	np	nn	np	np
chr15_36499328	36499328	1	21.7324	nn	np	nn	np	nn	nn	np	np	np	nn	nn	nn	np	nn	nn	np	np	np	nn	np	nn	nn	np	np	nn	np	nn	nn	np	nn	np	nn	np	np	np	np	np	np	np	nn	nn	nn	nn	np	nn	nn
chr15_31460309	31460309	1	22.0625	np	nn	np	nn	np	np	nn	nn	nn	np	np	np	nn	np	np	nn	nn	nn	np	nn	np	np	nn	nn	np	nn	np	np	nn	np	nn	np	nn	nn	nn	nn	nn	nn	nn	np	np	np	np	nn	np	np
chr15_31460327	31460327	1	22.0625	np	nn	np	nn	np	np	nn	nn	nn	np	np	np	nn	np	np	nn	nn	nn	np	nn	np	np	nn	nn	np	nn	np	np	nn	np	nn	np	nn	nn	nn	nn	nn	nn	nn	np	np	np	np	nn	np	np
chr15_31460342	31460342	1	22.0625	np	nn	np	nn	np	np	nn	nn	nn	np	np	np	nn	np	np	nn	nn	nn	np	nn	np	np	nn	nn	np	nn	np	np	nn	np	nn	np	nn	nn	nn	nn	nn	nn	nn	np	np	np	np	nn	np	np
chr15_42284252	42284252	1	22.3925	np	nn	np	nn	np	np	nn	nn	nn	np	np	np	nn	np	np	nn	nn	nn	np	nn	np	np	nn	nn	np	nn	np	np	nn	np	nn	np	nn	nn	nn	nn	nn	nn	nn	np	np	np	np	nn	np	np
chr15_32726531	32726531	1	22.5008	np	nn	np	nn	np	np	nn	nn	nn	np	np	np	nn	np	np	nn	nn	nn	np	nn	np	np	nn	nn	np	nn	np	np	nn	np	nn	np	nn	nn	nn	nn	nn	nn	nn	np	np	np	np	nn	np	np
chr15_29288720	29288720	1	22.945	np	nn	np	nn	np	np	nn	nn	nn	np	np	np	nn	np	np	nn	nn	nn	np	nn	np	np	nn	nn	np	nn	np	np	nn	np	nn	np	nn	nn	nn	nn	nn	nn	nn	np	np	np	np	nn	np	np
chr15_24226326	24226326	1	23.2756	np	nn	np	nn	np	np	nn	nn	nn	np	np	np	nn	np	np	nn	nn	nn	np	nn	np	np	nn	nn	np	nn	np	np	nn	np	nn	np	nn	nn	nn	nn	nn	nn	nn	np	np	np	np	nn	np	np
chr15_27663027	27663027	1	23.3839	np	nn	np	nn	np	np	nn	nn	nn	np	np	np	nn	np	np	nn	nn	nn	np	nn	np	np	nn	nn	np	nn	np	np	nn	np	nn	np	nn	nn	nn	nn	nn	nn	nn	np	np	np	np	nn	np	np
chr15_25113977	25113977	1	23.4922	np	nn	np	nn	np	np	nn	nn	nn	np	np	np	nn	np	np	nn	nn	nn	np	nn	np	np	nn	nn	np	nn	np	np	nn	np	nn	np	nn	nn	nn	nn	nn	nn	nn	np	np	np	np	nn	np	np
chr15_25113969	25113969	1	23.4922	np	nn	np	nn	np	np	nn	nn	nn	np	np	np	nn	np	np	nn	nn	nn	np	nn	np	np	nn	nn	np	nn	np	np	nn	np	nn	np	nn	nn	nn	nn	nn	nn	nn	np	np	np	np	nn	np	np
chr15_28660057	28660057	1	23.9375	np	nn	np	nn	np	np	nn	nn	nn	np	np	np	nn	np	np	nn	nn	nn	np	nn	np	np	nn	nn	np	nn	np	np	nn	np	nn	np	nn	nn	nn	nn	nn	nn	nn	np	np	np	np	nn	np	np
chr15_24199009	24199009	1	24.4977	np	nn	np	nn	np	np	nn	nn	nn	np	np	np	nn	np	np	nn	nn	nn	np	nn	np	np	nn	nn	np	nn	np	np	nn	np	nn	np	nn	nn	nn	nn	nn	nn	nn	np	np	np	np	nn	np	np
chr2_12698490	12698490	1	24.8283	nn	np	nn	np	nn	nn	np	np	np	nn	nn	nn	np	nn	nn	np	np	np	nn	np	nn	nn	np	np	nn	np	nn	nn	np	nn	np	nn	np	np	np	np	np	np	np	nn	nn	nn	nn	np	nn	nn
chr15_31045974	31045974	1	25.3874	nn	np	nn	np	nn	nn	np	np	np	nn	nn	nn	np	nn	nn	np	np	np	nn	np	nn	nn	np	np	nn	np	nn	nn	np	nn	np	nn	np	np	np	np	np	np	np	nn	nn	nn	nn	np	nn	nn
chr15_31239529	31239529	1	25.831	np	nn	np	nn	np	np	nn	nn	nn	np	np	np	nn	np	np	nn	nn	nn	np	nn	np	np	nn	nn	np	nn	np	np	nn	np	nn	np	nn	nn	nn	nn	nn	nn	nn	np	np	np	np	nn	np	np
chr15_31495967	31495967	1	26.0493	np	nn	np	nn	np	np	nn	nn	nn	np	np	np	nn	np	np	nn	nn	nn	np	nn	np	np	nn	nn	np	nn	np	np	nn	np	nn	np	nn	nn	nn	nn	nn	nn	nn	np	np	np	np	nn	np	np
chr15_36392655	36392655	1	26.3793	nn	np	nn	np	nn	nn	np	np	np	nn	nn	nn	np	nn	nn	np	np	np	nn	np	nn	nn	np	np	nn	np	nn	nn	np	nn	np	nn	np	np	np	np	np	np	np	nn	nn	nn	nn	np	nn	nn
chr15_31360538	31360538	1	26.5976	nn	np	nn	np	nn	nn	np	np	np	nn	nn	nn	np	nn	nn	np	np	np	nn	np	nn	nn	np	np	nn	np	nn	nn	np	nn	np	nn	np	np	np	np	np	np	np	nn	nn	nn	nn	np	nn	nn
chr15_35356993	35356993	1	27.0412	np	nn	np	nn	np	np	nn	nn	nn	np	np	np	nn	np	np	nn	nn	nn	np	nn	np	np	nn	nn	np	nn	np	np	nn	np	nn	np	nn	nn	nn	nn	nn	nn	nn	np	np	np	np	nn	np	np
chr15_36476602	36476602	1	27.2595	np	nn	np	nn	np	np	nn	nn	nn	np	np	np	nn	np	np	nn	nn	nn	np	nn	np	np	nn	nn	np	nn	np	np	nn	np	nn	np	nn	nn	nn	nn	nn	nn	nn	np	np	np	np	nn	np	np
chr15_30685741	30685741	1	27.7031	nn	np	nn	np	nn	nn	np	np	np	nn	nn	nn	np	nn	nn	np	np	np	nn	np	nn	nn	np	np	nn	np	nn	nn	np	nn	np	nn	np	np	np	np	np	np	np	nn	nn	nn	nn	np	nn	nn
chr15_26916207	26916207	1	28.1467	nn	np	nn	np	nn	nn	np	np	np	nn	nn	nn	np	nn	nn	np	np	np	nn	np	nn	nn	np	np	nn	np	nn	nn	np	nn	np	nn	np	np	np	np	np	np	np	nn	nn	nn	nn	np	nn	nn
chr15_28659777	28659777	1	28.365	np	nn	np	nn	np	np	nn	nn	nn	np	np	np	nn	np	np	nn	nn	nn	np	nn	np	np	nn	nn	np	nn	np	np	nn	np	nn	np	nn	nn	nn	nn	nn	nn	nn	np	np	np	np	nn	np	np
chr15_28659783	28659783	1	28.365	np	nn	np	nn	np	np	nn	nn	nn	np	np	np	nn	np	np	nn	nn	nn	np	nn	np	np	nn	nn	np	nn	np	np	nn	np	nn	np	nn	nn	nn	nn	nn	nn	nn	np	np	np	np	nn	np	np
chr15_23845727	23845727	1	28.4733	np	nn	np	nn	np	np	nn	nn	nn	np	np	np	nn	np	np	nn	nn	nn	np	nn	np	np	nn	nn	np	nn	np	np	nn	np	nn	np	nn	nn	nn	nn	nn	nn	nn	np	np	np	np	nn	np	np
chr15_27175717	27175717	1	28.5816	np	nn	np	nn	np	np	nn	nn	nn	np	np	np	nn	np	np	nn	nn	nn	np	nn	np	np	nn	nn	np	nn	np	np	nn	np	nn	np	nn	nn	nn	nn	nn	nn	nn	np	np	np	np	nn	np	np
chr15_19878917	19878917	1	28.9116	np	nn	np	nn	np	np	nn	nn	nn	np	np	np	nn	np	np	nn	nn	nn	np	nn	np	np	nn	nn	np	nn	np	np	nn	np	nn	np	nn	nn	nn	nn	nn	nn	nn	np	np	np	np	nn	np	np
chr15_19878900	19878900	1	28.9116	np	nn	np	nn	np	np	nn	nn	nn	np	np	np	nn	np	np	nn	nn	nn	np	nn	np	np	nn	nn	np	nn	np	np	nn	np	nn	np	nn	nn	nn	nn	nn	nn	nn	np	np	np	np	nn	np	np
chr15_23668808	23668808	1	29.1299	np	nn	np	nn	np	np	nn	nn	nn	np	np	np	nn	np	np	nn	nn	nn	np	nn	np	np	nn	nn	np	nn	np	np	nn	np	nn	np	nn	nn	nn	nn	nn	nn	nn	np	np	np	np	nn	np	np
chr15_28613449	28613449	1	29.3482	np	nn	np	nn	np	np	nn	nn	nn	np	np	np	nn	np	np	nn	nn	nn	np	nn	np	np	nn	nn	np	nn	np	np	nn	np	nn	np	nn	nn	nn	nn	nn	nn	nn	np	np	np	np	nn	np	np
chr15_28613395	28613395	1	29.3482	np	nn	np	nn	np	np	nn	nn	nn	np	np	np	nn	np	np	nn	nn	nn	np	nn	np	np	nn	nn	np	nn	np	np	nn	np	nn	np	nn	nn	nn	nn	nn	nn	nn	np	np	np	np	nn	np	np
chr15_28613429	28613429	1	29.3482	np	nn	np	nn	np	np	nn	nn	nn	np	np	np	nn	np	np	nn	nn	nn	np	nn	np	np	nn	nn	np	nn	np	np	nn	np	nn	np	nn	nn	nn	nn	nn	nn	nn	np	np	np	np	nn	np	np
chr15_28613450	28613450	1	29.3482	np	nn	np	nn	np	np	nn	nn	nn	np	np	np	nn	np	np	nn	nn	nn	np	nn	np	np	nn	nn	np	nn	np	np	nn	np	nn	np	nn	nn	nn	nn	nn	nn	nn	np	np	np	np	nn	np	np
chr5_20784796	20784796	1	29.7918	np	nn	np	nn	np	np	nn	nn	nn	np	np	np	nn	np	np	nn	nn	nn	np	nn	np	np	nn	nn	np	nn	np	np	nn	np	nn	np	nn	nn	nn	nn	nn	nn	nn	np	np	np	np	nn	np	np
chr15_30546787	30546787	1	30.1219	np	nn	np	nn	np	np	nn	nn	nn	np	np	np	nn	np	np	nn	nn	nn	np	nn	np	np	nn	nn	np	nn	np	np	nn	np	nn	np	nn	nn	nn	nn	nn	nn	nn	np	np	np	np	nn	np	np
chr15_30838531	30838531	1	30.3401	np	nn	np	nn	np	np	nn	nn	nn	np	np	np	nn	np	np	nn	nn	nn	np	nn	np	np	nn	nn	np	nn	np	np	nn	np	nn	np	nn	nn	nn	nn	nn	nn	nn	np	np	np	np	nn	np	np
chr15_36392672	36392672	1	30.5584	np	nn	np	nn	np	np	nn	nn	nn	np	np	np	nn	np	np	nn	nn	nn	np	nn	np	np	nn	nn	np	nn	np	np	nn	np	nn	np	nn	nn	nn	nn	nn	nn	nn	np	np	np	np	nn	np	np
chr15_27027380	27027380	1	30.7767	np	nn	np	nn	np	np	nn	nn	nn	np	np	np	nn	np	np	nn	nn	nn	np	nn	np	np	nn	nn	np	nn	np	np	nn	np	nn	np	nn	nn	nn	nn	nn	nn	nn	np	np	np	np	nn	np	np
chr15_41715973	41715973	1	31.2203	np	nn	np	nn	np	np	nn	nn	nn	np	np	np	nn	np	np	nn	nn	nn	np	nn	np	np	nn	nn	np	nn	np	np	nn	np	nn	np	nn	nn	nn	nn	nn	nn	nn	np	np	np	np	nn	np	np
chr15_33677776	33677776	1	31.5504	np	nn	np	nn	np	np	nn	nn	nn	np	np	np	nn	np	np	nn	nn	nn	np	nn	np	np	nn	nn	np	nn	np	np	nn	np	nn	np	nn	nn	nn	nn	nn	nn	nn	np	np	np	np	nn	np	np
chr15_33677789	33677789	1	31.6586	np	nn	np	nn	np	np	nn	nn	nn	np	np	np	nn	np	np	nn	nn	nn	np	nn	np	np	nn	nn	np	nn	np	np	nn	np	nn	np	nn	nn	nn	nn	nn	nn	nn	np	np	np	np	nn	np	np
chr15_23644981	23644981	1	31.7669	np	nn	np	nn	np	np	nn	nn	nn	np	np	np	nn	np	np	nn	nn	nn	np	nn	np	np	nn	nn	np	nn	np	np	nn	np	nn	np	nn	nn	nn	nn	nn	nn	nn	np	np	np	np	nn	np	np
chr15_30030438	30030438	1	31.9852	np	nn	np	nn	np	np	nn	nn	nn	np	np	np	nn	np	np	nn	nn	nn	np	nn	np	np	nn	nn	np	nn	np	np	nn	np	nn	np	nn	nn	nn	nn	nn	nn	nn	np	np	np	np	nn	np	np
chr15_26009449	26009449	1	32.2041	np	nn	np	nn	np	np	nn	nn	nn	np	np	np	nn	np	np	nn	nn	nn	np	nn	np	np	nn	nn	np	nn	np	np	nn	np	nn	np	nn	nn	nn	nn	nn	nn	nn	np	np	np	np	nn	np	np
chr15_25752141	25752141	1	32.2041	np	nn	np	nn	np	np	nn	nn	nn	np	np	np	nn	np	np	nn	nn	nn	np	nn	np	np	nn	nn	np	nn	np	np	nn	np	nn	np	nn	nn	nn	nn	nn	nn	nn	np	np	np	np	nn	np	np
chr15_34170472	34170472	1	32.4223	np	nn	np	nn	np	np	nn	nn	nn	np	np	np	nn	np	np	nn	nn	nn	np	nn	np	np	nn	nn	np	nn	np	np	nn	np	nn	np	nn	nn	nn	nn	nn	nn	nn	np	np	np	np	nn	np	np
chr15_42989481	42989481	1	32.8665	np	nn	np	nn	np	np	nn	nn	nn	np	np	np	nn	np	np	nn	nn	nn	np	nn	np	np	nn	nn	np	nn	np	np	nn	np	nn	np	nn	nn	nn	nn	nn	nn	nn	np	np	np	np	nn	np	np
chr15_43358382	43358382	1	33.0848	nn	np	nn	np	nn	nn	np	np	np	nn	nn	nn	np	nn	nn	np	np	np	nn	np	nn	nn	np	np	nn	np	nn	nn	np	nn	np	nn	np	np	np	np	np	np	np	nn	nn	nn	nn	np	nn	nn
chr15_43653950	43653950	1	33.2084	np	nn	np	nn	np	np	nn	nn	nn	np	np	np	nn	np	np	nn	nn	nn	np	nn	np	np	nn	nn	np	nn	np	np	nn	np	nn	np	nn	nn	nn	nn	nn	nn	nn	np	np	np	np	nn	np	np
chr15_46542745	46542745	1	33.4472	np	nn	np	nn	np	np	nn	nn	nn	np	np	np	nn	np	np	nn	nn	nn	np	nn	np	np	nn	nn	np	nn	np	np	nn	np	nn	np	nn	nn	nn	nn	nn	nn	nn	np	np	np	np	nn	np	np
chr15_46715932	46715932	1	34.204	nn	np	nn	np	nn	nn	np	np	np	nn	nn	nn	np	nn	nn	np	np	np	nn	np	nn	nn	np	np	nn	np	nn	nn	np	nn	np	nn	np	np	np	np	np	np	np	nn	nn	nn	nn	np	nn	nn
chr15_45242974	45242974	1	34.9597	np	nn	np	nn	np	np	nn	nn	nn	np	np	np	nn	np	np	nn	nn	nn	np	nn	np	np	nn	nn	np	nn	np	np	nn	np	nn	np	nn	nn	nn	nn	nn	nn	nn	np	np	np	np	nn	np	np
chr15_45242923	45242923	1	34.9597	np	nn	np	nn	np	np	nn	nn	nn	np	np	np	nn	np	np	nn	nn	nn	np	nn	np	np	nn	nn	np	nn	np	np	nn	np	nn	np	nn	nn	nn	nn	nn	nn	nn	np	np	np	np	nn	np	np
chr15_45243178	45243178	1	34.9597	np	nn	np	nn	np	np	nn	nn	nn	np	np	np	nn	np	np	nn	nn	nn	np	nn	np	np	nn	nn	np	nn	np	np	nn	np	nn	np	nn	nn	nn	nn	nn	nn	nn	np	np	np	np	nn	np	np
chr15_45242937	45242937	1	34.9597	np	nn	np	nn	np	np	nn	nn	nn	np	np	np	nn	np	np	nn	nn	nn	np	nn	np	np	nn	nn	np	nn	np	np	nn	np	nn	np	nn	nn	nn	nn	nn	nn	nn	np	np	np	np	nn	np	np
chr15_45243197	45243197	1	34.9597	np	nn	np	nn	np	np	nn	nn	nn	np	np	np	nn	np	np	nn	nn	nn	np	nn	np	np	nn	nn	np	nn	np	np	nn	np	nn	np	nn	nn	nn	nn	nn	nn	nn	np	np	np	np	nn	np	np
chr15_45054765	45054765	1	35.3276	nn	np	nn	np	nn	nn	np	np	np	nn	nn	nn	np	nn	nn	np	np	np	nn	np	nn	nn	np	np	nn	np	nn	nn	np	nn	np	nn	np	np	np	np	np	np	np	nn	nn	nn	nn	np	nn	nn
chr15_47131981	47131981	1	36.004	np	nn	np	nn	np	np	nn	nn	nn	np	np	np	nn	np	np	nn	nn	nn	np	nn	np	np	nn	nn	np	nn	np	np	nn	np	nn	np	nn	nn	nn	nn	nn	nn	nn	np	np	np	np	nn	np	np
chr15_47509930	47509930	1	36.4476	np	nn	np	nn	np	np	nn	nn	nn	np	np	np	nn	np	np	nn	nn	nn	np	nn	np	np	nn	nn	np	nn	np	np	nn	np	nn	np	nn	nn	nn	nn	nn	nn	nn	np	np	np	np	nn	np	np
chr15_47997753	47997753	1	36.6659	np	nn	np	nn	np	np	nn	nn	nn	np	np	np	nn	np	np	nn	nn	nn	np	nn	np	np	nn	nn	np	nn	np	np	nn	np	nn	np	nn	nn	nn	nn	nn	nn	nn	np	np	np	np	nn	np	np
chr15_48059463	48059463	1	37.1101	nn	np	nn	np	nn	nn	np	np	np	nn	nn	nn	np	nn	nn	np	np	np	nn	np	nn	nn	np	np	nn	np	nn	nn	np	nn	np	nn	np	np	np	np	np	np	np	nn	nn	nn	nn	np	nn	nn
chr2_7638732	7638732	1	37.6697	nn	np	nn	np	nn	nn	np	np	np	nn	nn	nn	np	nn	nn	np	np	np	nn	np	nn	nn	np	np	nn	np	nn	nn	np	nn	np	nn	np	np	np	np	np	np	np	nn	nn	nn	nn	np	nn	nn
chr15_47564081	47564081	1	38.2288	np	nn	np	nn	np	np	nn	nn	nn	np	np	np	nn	np	np	nn	nn	nn	np	nn	np	np	nn	nn	np	nn	np	np	nn	np	nn	np	nn	nn	nn	nn	nn	nn	nn	np	np	np	np	nn	np	np
chr15_48380017	48380017	1	38.6724	np	nn	np	nn	np	np	nn	nn	nn	np	np	np	nn	np	np	nn	nn	nn	np	nn	np	np	nn	nn	np	nn	np	np	nn	np	nn	np	nn	nn	nn	nn	nn	nn	nn	np	np	np	np	nn	np	np
chr15_49006482	49006482	1	38.7807	np	nn	np	nn	np	np	nn	nn	nn	np	np	np	nn	np	np	nn	nn	nn	np	nn	np	np	nn	nn	np	nn	np	np	nn	np	nn	np	nn	nn	nn	nn	nn	nn	nn	np	np	np	np	nn	np	np
chr15_48924575	48924575	1	38.999	np	nn	np	nn	np	np	nn	nn	nn	np	np	np	nn	np	np	nn	nn	nn	np	nn	np	np	nn	nn	np	nn	np	np	nn	np	nn	np	nn	nn	nn	nn	nn	nn	nn	np	np	np	np	nn	np	np
chr15_48502089	48502089	1	38.999	np	nn	np	nn	np	np	nn	nn	nn	np	np	np	nn	np	np	nn	nn	nn	np	nn	np	np	nn	nn	np	nn	np	np	nn	np	nn	np	nn	nn	nn	nn	nn	nn	nn	np	np	np	np	nn	np	np
chr6_5617679	5617679	1	40.4245	np	nn	np	nn	np	np	nn	nn	nn	np	np	np	nn	np	np	nn	nn	nn	np	nn	np	np	nn	nn	np	nn	np	np	nn	np	nn	np	nn	nn	nn	nn	nn	nn	nn	np	np	np	np	nn	np	np
chr6_5617647	5617647	1	40.4245	np	nn	np	nn	np	np	nn	nn	nn	np	np	np	nn	np	np	nn	nn	nn	np	nn	np	np	nn	nn	np	nn	np	np	nn	np	nn	np	nn	nn	nn	nn	nn	nn	nn	np	np	np	np	nn	np	np
chr6_5617678	5617678	1	40.4245	np	nn	np	nn	np	np	nn	nn	nn	np	np	np	nn	np	np	nn	nn	nn	np	nn	np	np	nn	nn	np	nn	np	np	nn	np	nn	np	nn	nn	nn	nn	nn	nn	nn	np	np	np	np	nn	np	np
chr6_5617685	5617685	1	40.4245	np	nn	np	nn	np	np	nn	nn	nn	np	np	np	nn	np	np	nn	nn	nn	np	nn	np	np	nn	nn	np	nn	np	np	nn	np	nn	np	nn	nn	nn	nn	nn	nn	nn	np	np	np	np	nn	np	np
chr6_5617686	5617686	1	42.3981	np	nn	np	nn	np	np	nn	nn	nn	np	np	np	nn	np	np	nn	nn	nn	np	nn	np	np	nn	nn	np	nn	np	np	nn	np	nn	np	nn	nn	nn	nn	nn	nn	nn	np	np	np	np	nn	np	np
chr8_16213615	16213615	1	49.7722	np	nn	np	nn	np	np	nn	nn	nn	np	np	np	nn	np	np	nn	nn	nn	np	nn	np	np	nn	nn	np	nn	np	np	nn	np	nn	np	nn	nn	nn	nn	nn	nn	nn	np	np	np	np	nn	np	np
chr15_52713097	52713097	1	58.0221	np	nn	np	nn	np	np	nn	nn	nn	np	np	np	nn	np	np	nn	nn	nn	np	nn	np	np	nn	nn	np	nn	np	np	nn	np	nn	np	nn	nn	nn	nn	nn	nn	nn	np	np	np	np	nn	np	np
chr15_53085464	53085464	1	61.8984	nn	np	nn	np	nn	nn	np	np	np	nn	np	np	np	nn	nn	nn	np	np	np	np	nn	nn	np	np	nn	np	nn	nn	np	nn	np	nn	np	nn	np	np	nn	np	np	nn	nn	nn	nn	np	nn	nn
chr15_53085512	53085512	1	62.6961	nn	np	nn	np	nn	nn	np	np	np	nn	np	np	np	nn	nn	nn	np	np	np	np	nn	nn	np	np	nn	np	nn	nn	np	nn	np	nn	np	nn	np	np	nn	np	np	nn	nn	nn	nn	np	nn	nn
chr15_53085511	53085511	1	62.6961	nn	np	nn	np	nn	nn	np	np	np	nn	np	np	np	nn	nn	nn	np	np	np	np	nn	nn	np	np	nn	np	nn	nn	np	nn	np	nn	np	nn	np	np	nn	np	np	nn	nn	nn	nn	np	nn	nn
chr15_53396265	53396265	1	63.3731	nn	np	nn	np	nn	nn	np	np	np	nn	np	np	np	nn	nn	nn	np	np	np	np	nn	nn	np	np	nn	np	nn	nn	np	nn	np	nn	np	nn	np	np	nn	np	np	nn	nn	nn	nn	np	nn	nn
chr15_52705196	52705196	1	64.0496	np	nn	np	nn	np	np	nn	nn	nn	np	np	nn	nn	np	np	nn	nn	nn	np	nn	np	np	nn	nn	np	nn	np	np	nn	np	nn	np	nn	nn	nn	nn	nn	nn	nn	np	np	np	np	nn	np	np
chr15_52705199	52705199	1	64.0496	np	nn	np	nn	np	np	nn	nn	nn	np	np	nn	nn	np	np	nn	nn	nn	np	nn	np	np	nn	nn	np	nn	np	np	nn	np	nn	np	nn	nn	nn	nn	nn	nn	nn	np	np	np	np	nn	np	np
chr15_53128893	53128893	1	64.6086	np	nn	np	nn	np	np	nn	nn	nn	np	np	nn	nn	np	np	nn	nn	nn	np	nn	np	np	nn	nn	np	nn	np	np	nn	np	nn	np	nn	nn	nn	nn	nn	nn	nn	np	np	np	np	nn	np	np
chr15_53128919	53128919	1	64.6086	np	nn	np	nn	np	np	nn	nn	nn	np	np	nn	nn	np	np	nn	nn	nn	np	nn	np	np	nn	nn	np	nn	np	np	nn	np	nn	np	nn	nn	nn	nn	nn	nn	nn	np	np	np	np	nn	np	np
chr15_53128894	53128894	1	64.6086	np	nn	np	nn	np	np	nn	nn	nn	np	np	nn	nn	np	np	nn	nn	nn	np	nn	np	np	nn	nn	np	nn	np	np	nn	np	nn	np	nn	nn	nn	nn	nn	nn	nn	np	np	np	np	nn	np	np
chr15_54024552	54024552	1	65.4045	np	nn	np	nn	np	np	nn	nn	nn	np	np	nn	nn	np	np	nn	nn	nn	np	nn	np	np	nn	nn	np	nn	np	np	nn	np	nn	np	nn	nn	nn	nn	nn	nn	nn	np	np	np	np	nn	np	np
chr15_54024567	54024567	1	65.4045	np	nn	np	nn	np	np	nn	nn	nn	np	np	nn	nn	np	np	nn	nn	nn	np	nn	np	np	nn	nn	np	nn	np	np	nn	np	nn	np	nn	nn	nn	nn	nn	nn	nn	np	np	np	np	nn	np	np
chr15_54509793	54509793	1	65.6228	np	nn	np	nn	np	np	nn	nn	nn	np	np	nn	nn	np	np	nn	nn	nn	np	nn	np	np	nn	nn	np	nn	np	np	nn	np	nn	np	nn	nn	nn	nn	nn	nn	nn	np	np	np	np	nn	np	np
chr15_54476329	54476329	1	65.8411	np	nn	np	nn	np	np	nn	nn	nn	np	np	nn	nn	np	np	nn	nn	nn	np	nn	np	np	nn	nn	np	nn	np	np	nn	np	nn	np	nn	nn	nn	nn	nn	nn	nn	np	np	np	np	nn	np	np
chr15_54067896	54067896	1	66.1711	np	nn	np	nn	np	np	nn	nn	nn	np	np	nn	nn	np	np	nn	nn	nn	np	nn	np	np	nn	nn	np	nn	np	np	nn	np	nn	np	nn	nn	nn	nn	nn	nn	nn	np	np	np	np	nn	np	np
chr15_54037897	54037897	1	66.3894	np	nn	np	nn	np	np	nn	nn	nn	np	np	nn	nn	np	np	nn	nn	nn	np	nn	np	np	nn	nn	np	nn	np	np	nn	np	nn	np	nn	nn	nn	nn	nn	nn	nn	np	np	np	np	nn	np	np
chr15_54313689	54313689	1	66.6077	np	nn	np	nn	np	np	nn	nn	nn	np	np	nn	nn	np	np	nn	nn	nn	np	nn	np	np	nn	nn	np	nn	np	np	nn	np	nn	np	nn	nn	nn	nn	nn	nn	nn	np	np	np	np	nn	np	np
chr15_54037877	54037877	1	66.9886	hk	hk	hh	hk	hh	hh	hk	hk	kk	hk	hh	hk	kk	hh	hh	hk	kk	kk	hk	hk	hk	hh	hk	hk	hh	kk	hk	hh	kk	hh	hk	hk	hk	hk	hk	hk	kk	hk	kk	hk	hk	hh	hk	kk	hh	hk
chr15_54037876	54037876	1	66.9886	hk	hk	hh	hk	hh	hh	hk	hk	kk	hk	hh	hk	kk	hh	hh	hk	kk	kk	hk	hk	hk	hh	hk	hk	hh	kk	hk	hh	kk	hh	hk	hk	hk	hk	hk	hk	kk	hk	kk	hk	hk	hh	hk	kk	hh	hk
chr15_54313659	54313659	1	67.6131	nn	np	nn	np	nn	nn	np	np	np	nn	nn	np	np	nn	nn	np	np	np	nn	np	nn	nn	np	np	nn	np	nn	nn	np	nn	np	nn	np	np	np	np	np	np	np	nn	nn	nn	nn	np	nn	nn
chr15_53717851	53717851	1	69.1717	nn	np	nn	np	nn	nn	np	np	np	nn	nn	np	np	nn	nn	np	np	np	nn	np	nn	nn	np	np	nn	np	nn	nn	np	nn	np	nn	np	np	np	np	np	np	np	nn	nn	nn	nn	np	nn	nn
chr15_53717471	53717471	1	70.4667	nn	np	nn	np	nn	nn	np	np	np	nn	nn	np	np	nn	nn	np	np	np	nn	np	nn	nn	np	np	nn	np	nn	nn	np	nn	np	nn	np	np	np	np	np	np	np	nn	nn	nn	nn	np	nn	nn
chr15_53717186	53717186	1	71.1431	np	nn	np	nn	np	np	nn	nn	nn	np	np	nn	nn	np	np	nn	nn	nn	np	nn	np	np	nn	nn	np	nn	np	np	nn	np	nn	np	nn	nn	nn	nn	nn	nn	nn	np	np	np	np	nn	np	np
chr15_53316140	53316140	1	72.703	np	nn	np	nn	np	nn	nn	nn	nn	np	nn	nn	nn	np	np	np	--	nn	nn	nn	np	np	nn	nn	np	nn	np	np	nn	np	nn	np	nn	np	nn	np	np	np	nn	np	np	np	np	nn	np	np
chr15_53546361	53546361	1	73.917	hh	kk	hk	kk	hk	hk	kk	kk	--	hh	hk	kk	hk	hk	hk	kk	hk	hk	hh	kk	hh	hk	kk	kk	hk	hk	hh	hh	hk	hk	kk	hh	kk	kk	kk	kk	hk	kk	hk	hh	hh	hk	hh	hk	hk	hh
chr15_53376598	53376598	1	74.1753	hk	hk	hh	hk	hh	hh	hk	hk	--	hk	hh	hk	kk	hh	hh	hk	kk	kk	hk	hk	hk	hh	hk	hk	hh	kk	hk	hk	kk	hh	hk	hk	hk	hk	hk	hk	kk	hk	kk	hk	hk	hh	hk	kk	hh	hk
chr15_53544781	53544781	1	74.1753	np	nn	np	nn	np	np	nn	nn	nn	np	np	nn	nn	np	np	nn	nn	nn	np	nn	np	np	nn	nn	np	nn	np	np	nn	np	nn	np	nn	nn	nn	nn	nn	nn	nn	np	np	np	np	nn	np	np
chr15_53086321	53086321	1	75.6008	np	nn	np	nn	np	np	nn	nn	nn	np	nn	nn	nn	np	np	np	nn	nn	np	nn	np	np	nn	nn	np	nn	np	np	nn	np	nn	np	nn	np	nn	nn	nn	nn	nn	np	np	np	np	nn	np	np
chr15_52420292	52420292	1	77.1593	np	nn	np	nn	np	np	nn	nn	nn	np	np	np	nn	np	np	nn	nn	nn	np	nn	np	np	nn	nn	np	nn	np	np	nn	np	nn	np	nn	nn	nn	nn	nn	nn	nn	np	np	np	np	nn	np	np
chr15_53014246	53014246	1	77.3776	hk	hk	kk	hk	kk	kk	hk	hk	hh	hk	kk	hk	hh	kk	kk	hk	hh	hh	hk	hk	hk	kk	hk	hk	kk	hh	hk	kk	hh	kk	hk	hk	hk	hk	hk	hk	hh	hk	hh	hk	hk	kk	hk	hh	kk	hk
chr15_52705315	52705315	1	77.3776	np	nn	np	nn	np	np	nn	nn	nn	np	np	np	nn	np	np	nn	nn	nn	np	nn	np	np	nn	nn	np	nn	np	np	nn	np	nn	np	nn	nn	nn	nn	nn	nn	nn	np	np	np	np	nn	np	np
chr15_52767505	52767505	1	77.3776	np	nn	np	nn	np	np	nn	nn	nn	np	np	np	nn	np	np	nn	nn	nn	np	nn	np	np	nn	nn	np	nn	np	np	nn	np	nn	np	nn	nn	nn	nn	nn	nn	nn	np	np	np	np	nn	np	np
chr15_52732227	52732227	1	77.7082	np	nn	np	nn	np	np	nn	nn	nn	np	np	nn	nn	np	np	nn	nn	nn	np	nn	np	np	nn	nn	np	nn	np	np	nn	np	nn	np	nn	nn	nn	nn	nn	nn	nn	np	np	np	np	nn	np	np
chr15_52806638	52806638	1	78.1817	kk	hh	hk	hh	hk	hk	hh	hh	hk	kk	hk	hk	hk	hk	hk	hh	hk	hk	kk	hh	kk	hk	hh	hh	hk	hk	kk	hk	hk	hk	hh	kk	hh	hh	hh	hh	hk	hh	hk	kk	kk	hk	kk	hk	hk	kk
chr15_52406390	52406390	1	78.6471	hh	kk	hk	kk	hk	hk	kk	kk	hk	hh	hk	hk	hk	hk	hk	kk	hk	hk	hh	kk	hh	hk	kk	kk	hk	hk	hh	hk	hk	hk	kk	hh	kk	kk	kk	kk	hk	kk	hk	hh	hh	hk	hh	hk	hk	hh
chr15_52759592	52759592	1	79.7074	np	nn	np	nn	np	nn	nn	nn	nn	np	nn	nn	nn	np	np	np	nn	nn	nn	nn	np	np	nn	nn	np	nn	np	np	nn	np	nn	np	nn	np	nn	np	np	np	nn	np	np	np	np	nn	np	np
chr6_920252	920252	1	80.8742	nn	np	nn	np	nn	nn	np	np	np	nn	nn	nn	np	nn	nn	np	np	np	nn	np	nn	nn	np	np	nn	np	nn	nn	np	nn	np	nn	np	np	np	np	np	np	np	nn	nn	nn	nn	np	nn	nn
chr17_24205303	24205303	1	81.7506	nn	np	nn	np	nn	nn	np	np	np	nn	nn	--	np	nn	nn	np	np	np	nn	np	nn	nn	np	np	nn	np	nn	nn	np	nn	np	nn	np	np	np	np	np	np	np	nn	nn	nn	nn	np	nn	nn
chr15_52851653	52851653	1	82.4823	nn	np	nn	np	nn	nn	np	np	np	nn	nn	np	np	nn	nn	np	np	np	nn	np	nn	nn	np	np	nn	np	nn	nn	np	nn	np	nn	np	np	np	np	np	np	np	nn	nn	nn	nn	np	nn	nn
chr15_52717174	52717174	1	83.1587	nn	np	nn	np	nn	nn	np	np	np	nn	np	np	np	nn	nn	nn	np	np	np	np	nn	nn	np	np	nn	np	nn	nn	np	nn	np	nn	np	nn	np	--	nn	--	np	nn	nn	nn	nn	np	nn	nn
chr15_52717198	52717198	1	83.377	nn	np	nn	np	nn	nn	np	np	np	nn	np	np	np	nn	nn	nn	np	np	np	np	nn	nn	np	np	nn	np	nn	nn	np	nn	np	nn	np	nn	np	nn	nn	nn	np	nn	nn	nn	nn	np	nn	nn
chr15_52705307	52705307	1	84.5438	nn	np	nn	np	nn	nn	np	np	np	nn	np	np	np	nn	nn	nn	np	np	np	np	nn	nn	np	np	nn	np	nn	nn	np	nn	np	nn	np	nn	np	np	nn	np	np	nn	nn	nn	nn	np	nn	nn
chr15_52732024	52732024	1	85.2203	nn	np	nn	np	nn	nn	np	np	np	nn	np	np	np	nn	nn	nn	np	np	np	np	nn	nn	np	np	nn	np	nn	nn	np	nn	np	nn	np	nn	np	np	nn	np	np	nn	nn	nn	nn	np	nn	nn
chr15_52712955	52712955	1	85.6645	nn	np	nn	np	nn	nn	np	np	np	nn	np	np	np	nn	nn	nn	np	np	np	np	nn	nn	np	np	nn	np	nn	nn	np	nn	np	nn	np	nn	np	nn	nn	nn	np	nn	nn	nn	nn	np	nn	nn
chr15_52015236	52015236	1	86.4609	nn	np	nn	np	nn	nn	np	np	np	nn	nn	nn	np	nn	nn	np	np	np	nn	np	nn	nn	np	np	nn	np	nn	nn	np	nn	np	nn	np	np	np	np	np	np	np	nn	nn	nn	nn	np	nn	nn
chr15_52015146	52015146	1	86.5692	nn	np	nn	np	nn	nn	np	np	np	nn	nn	nn	np	nn	nn	np	np	np	nn	np	nn	nn	np	np	nn	np	nn	nn	np	nn	np	nn	np	np	np	np	np	np	np	nn	nn	nn	nn	np	nn	nn
chr15_50797980	50797980	1	88.1298	nn	np	nn	np	nn	nn	np	np	np	nn	nn	nn	np	nn	nn	np	np	np	nn	np	nn	nn	np	np	nn	np	nn	nn	np	nn	np	nn	np	np	np	np	np	np	np	nn	nn	nn	nn	np	nn	nn
chr15_51441266	51441266	1	89.826	np	nn	np	nn	np	np	nn	nn	nn	np	np	np	nn	np	np	nn	nn	nn	np	nn	np	np	nn	nn	np	nn	np	np	nn	np	nn	np	nn	nn	nn	nn	nn	nn	nn	np	np	np	np	nn	np	np
chr15_54880065	54880065	1	90.5025	np	nn	np	nn	np	np	nn	nn	nn	np	np	np	nn	np	np	nn	nn	nn	np	nn	np	np	nn	nn	np	nn	np	np	nn	np	nn	np	nn	nn	nn	nn	nn	nn	nn	np	np	np	np	nn	np	np
chr15_54880036	54880036	1	91.6693	np	nn	np	nn	np	np	nn	nn	nn	np	np	np	nn	np	np	nn	nn	nn	np	nn	np	np	nn	nn	np	nn	np	np	nn	np	nn	np	nn	nn	nn	nn	nn	nn	nn	np	np	np	np	nn	np	np
chr7_2919999	2919999	1	93.6429	np	nn	np	nn	np	np	nn	nn	nn	np	np	np	nn	np	np	nn	nn	nn	np	nn	np	np	nn	nn	np	nn	np	np	nn	np	nn	np	nn	nn	nn	nn	nn	nn	nn	np	np	np	np	nn	np	np
chr7_2920005	2920005	1	93.6429	np	nn	np	nn	np	np	nn	nn	nn	np	np	np	nn	np	np	nn	nn	nn	np	nn	np	np	nn	nn	np	nn	np	np	nn	np	nn	np	nn	nn	nn	nn	nn	nn	nn	np	np	np	np	nn	np	np
chr7_2919959	2919959	1	94.0865	nn	np	nn	np	nn	nn	np	np	np	nn	nn	nn	np	nn	nn	np	np	np	nn	np	nn	nn	np	np	nn	np	nn	nn	np	nn	np	nn	np	np	np	np	np	np	np	nn	nn	nn	nn	np	nn	nn
chr15_49621653	49621653	1	94.1948	nn	np	nn	np	nn	nn	np	np	np	nn	nn	nn	np	nn	nn	np	np	np	nn	np	nn	nn	np	np	nn	np	nn	nn	np	nn	np	nn	np	np	np	np	np	np	np	nn	nn	nn	nn	np	nn	nn
chr15_49796692	49796692	1	94.5248	nn	np	nn	np	nn	nn	np	np	np	nn	nn	nn	np	nn	nn	np	np	np	nn	np	nn	nn	np	np	nn	np	nn	nn	np	nn	np	nn	np	np	np	np	np	np	np	nn	nn	nn	nn	np	nn	nn
chr15_49796608	49796608	1	94.5248	nn	np	nn	np	nn	nn	np	np	np	nn	nn	nn	np	nn	nn	np	np	np	nn	np	nn	nn	np	np	nn	np	nn	nn	np	nn	np	nn	np	np	np	np	np	np	np	nn	nn	nn	nn	np	nn	nn
chr15_50081466	50081466	1	94.8548	nn	np	nn	np	nn	nn	np	np	np	nn	nn	nn	np	nn	nn	np	np	np	nn	np	nn	nn	np	np	nn	np	nn	nn	np	nn	np	nn	np	np	np	np	np	np	np	nn	nn	nn	nn	np	nn	nn
chr15_50019786	50019786	1	95.4098	kk	hh	hk	hh	hk	hk	hh	hh	hh	kk	hk	hk	hk	kk	hk	hh	hk	hk	kk	hh	kk	kk	hh	hh	hk	hk	kk	kk	hk	hk	hh	kk	hh	hh	hh	hh	hk	hh	hk	kk	kk	hk	kk	hk	hk	kk
chr15_49158758	49158758	1	97.0801	np	nn	np	nn	np	np	nn	nn	nn	np	np	np	nn	np	np	nn	nn	nn	np	nn	np	np	nn	nn	np	nn	np	np	nn	np	nn	np	nn	nn	nn	nn	nn	nn	nn	np	np	np	np	nn	np	np
chr10_23302649	23302649	1	99.966	np	nn	np	nn	np	np	nn	nn	nn	np	np	np	nn	np	np	nn	nn	nn	np	nn	np	np	nn	nn	np	nn	np	np	nn	np	nn	np	nn	nn	nn	nn	nn	nn	nn	np	np	np	np	nn	np	np
chr10_22347641	22347641	1	102.534	np	nn	np	nn	np	np	nn	nn	nn	np	np	np	nn	np	np	nn	nn	nn	np	nn	np	np	nn	nn	np	nn	np	np	nn	np	nn	np	nn	nn	nn	nn	nn	nn	nn	np	np	np	np	nn	np	np
chr15_44515585	44515585	1	103.355	np	nn	np	nn	np	np	nn	nn	nn	np	np	np	nn	np	np	nn	nn	nn	np	nn	np	np	nn	nn	np	nn	np	np	nn	np	nn	np	nn	nn	nn	nn	nn	nn	nn	np	np	np	np	nn	np	np
chr15_44644072	44644072	1	103.583	np	nn	np	nn	np	np	nn	nn	nn	np	np	np	nn	np	np	nn	nn	nn	np	nn	np	np	nn	nn	np	nn	np	np	nn	np	nn	np	nn	nn	nn	nn	nn	nn	nn	np	np	np	np	nn	np	np
chr15_43109874	43109874	1	104.043	np	nn	np	nn	np	np	nn	nn	nn	np	np	np	nn	np	np	nn	nn	nn	np	nn	np	np	nn	nn	np	nn	np	np	nn	np	nn	np	nn	nn	nn	nn	nn	nn	nn	np	np	np	np	nn	np	np
chr15_44221999	44221999	1	104.384	np	nn	np	nn	np	np	nn	nn	nn	np	np	np	nn	np	np	nn	nn	nn	np	nn	np	np	nn	nn	np	nn	np	np	nn	np	nn	np	nn	nn	nn	nn	nn	nn	nn	np	np	np	np	nn	np	np
chr15_43653771	43653771	1	104.384	np	nn	np	nn	np	np	nn	nn	nn	np	np	np	nn	np	np	nn	nn	nn	np	nn	np	np	nn	nn	np	nn	np	np	nn	np	nn	np	nn	nn	nn	nn	nn	nn	nn	np	np	np	np	nn	np	np
chr15_43134641	43134641	1	104.384	np	nn	np	nn	np	np	nn	nn	nn	np	np	np	nn	np	np	nn	nn	nn	np	nn	np	np	nn	nn	np	nn	np	np	nn	np	nn	np	nn	nn	nn	nn	nn	nn	nn	np	np	np	np	nn	np	np
chr15_43737758	43737758	1	104.606	np	nn	np	nn	np	np	nn	nn	nn	np	np	np	nn	np	np	nn	nn	nn	np	nn	np	np	nn	nn	np	nn	np	np	nn	np	nn	np	nn	nn	nn	nn	nn	nn	nn	np	np	np	np	nn	np	np
chr15_43737795	43737795	1	104.606	np	nn	np	nn	np	np	nn	nn	nn	np	np	np	nn	np	np	nn	nn	nn	np	nn	np	np	nn	nn	np	nn	np	np	nn	np	nn	np	nn	nn	nn	nn	nn	nn	nn	np	np	np	np	nn	np	np
chr2_3342506	3342506	1	105.059	np	nn	np	nn	np	np	nn	nn	nn	np	np	np	nn	np	np	nn	nn	nn	np	nn	np	np	nn	nn	np	nn	np	np	nn	np	nn	np	nn	nn	nn	nn	nn	nn	nn	np	np	np	np	nn	np	np
chr15_25594333	25594333	1	106.001	np	nn	np	nn	np	np	nn	nn	nn	np	np	np	nn	np	np	nn	nn	nn	np	nn	np	np	nn	nn	np	nn	np	np	nn	np	nn	np	nn	nn	nn	nn	nn	nn	nn	np	np	np	np	nn	np	np
chr15_25594406	25594406	1	106.001	np	nn	np	nn	np	np	nn	nn	nn	np	np	np	nn	np	np	nn	nn	nn	np	nn	np	np	nn	nn	np	nn	np	np	nn	np	nn	np	nn	nn	nn	nn	nn	nn	nn	np	np	np	np	nn	np	np
chr5_20784852	20784852	1	107.388	nn	np	nn	np	nn	nn	np	np	np	nn	nn	nn	np	nn	nn	np	np	np	nn	np	nn	nn	np	np	nn	np	nn	nn	np	nn	np	nn	np	np	np	np	np	np	np	nn	nn	nn	nn	np	nn	nn
chr5_20784833	20784833	1	107.612	nn	np	nn	np	nn	nn	np	np	np	nn	nn	nn	np	nn	nn	np	np	np	nn	np	nn	nn	np	np	nn	np	nn	nn	np	nn	np	nn	np	np	np	np	np	np	np	nn	nn	nn	nn	np	nn	nn
chr2_11800905	11800905	1	108.966	nn	np	nn	np	nn	nn	np	np	np	nn	nn	nn	np	nn	nn	np	np	np	nn	np	nn	nn	np	np	nn	np	nn	nn	np	nn	np	nn	np	np	np	np	np	np	np	nn	nn	nn	nn	np	nn	nn
chr15_38356969	38356969	1	109.883	np	nn	np	nn	np	np	nn	nn	nn	np	np	np	nn	np	np	nn	nn	nn	np	nn	np	np	nn	nn	np	nn	np	np	nn	np	nn	np	nn	nn	nn	nn	nn	nn	nn	np	np	np	np	nn	np	np
chr15_41721689	41721689	1	110.213	np	nn	np	nn	np	np	nn	nn	nn	np	np	np	nn	np	np	nn	nn	nn	np	nn	np	np	nn	nn	np	nn	np	np	nn	np	nn	np	nn	nn	nn	nn	nn	nn	nn	np	np	np	np	nn	np	np
chr15_31575464	31575464	1	110.488	nn	np	nn	np	nn	nn	np	np	np	nn	nn	nn	np	nn	nn	np	np	np	nn	np	nn	nn	np	np	nn	np	nn	nn	np	nn	np	nn	np	np	np	np	np	np	np	nn	nn	nn	nn	np	nn	nn
chr15_40102907	40102907	1	111.224	nn	np	nn	np	nn	nn	np	np	np	nn	nn	nn	np	nn	nn	np	np	np	nn	np	nn	nn	np	np	nn	np	nn	nn	np	nn	np	nn	np	np	np	np	np	np	np	nn	nn	nn	nn	np	nn	nn
chr3_6954959	6954959	1	112.613	hh	kk	hk	kk	hk	--	kk	kk	kk	hh	hk	hk	hk	hh	hk	kk	hk	hk	hh	kk	hh	hh	kk	kk	hk	hk	hh	hh	hk	hk	kk	hh	kk	kk	kk	kk	hk	kk	hk	hh	hh	hk	hh	hk	hk	hh
chr4_21367885	21367885	1	114.376	nn	np	nn	np	nn	nn	np	np	np	nn	nn	nn	np	nn	nn	np	np	np	nn	np	nn	nn	np	np	nn	np	nn	nn	np	nn	np	nn	np	np	np	np	np	np	np	nn	nn	nn	nn	np	nn	nn
chr15_20167441	20167441	1	116.493	nn	np	nn	np	nn	nn	np	np	np	nn	nn	nn	np	nn	nn	np	np	np	nn	np	nn	nn	np	np	nn	np	nn	nn	np	nn	np	nn	np	np	np	np	np	np	np	nn	nn	nn	nn	np	nn	nn
chr15_20167346	20167346	1	117.534	nn	np	nn	np	nn	nn	np	np	np	nn	nn	nn	np	nn	nn	np	np	np	nn	np	nn	nn	np	np	nn	np	nn	nn	np	nn	np	nn	np	np	np	np	np	np	np	nn	nn	nn	nn	np	nn	nn
chr15_28613391	28613391	1	117.978	nn	np	nn	np	nn	nn	np	np	np	nn	nn	nn	np	nn	nn	np	np	np	nn	np	nn	nn	np	np	nn	np	nn	nn	np	nn	np	nn	np	np	np	np	np	np	np	nn	nn	nn	nn	np	nn	nn
chr15_24150708	24150708	1	118.196	nn	np	nn	np	nn	nn	np	np	np	nn	nn	nn	np	nn	nn	np	np	np	nn	np	nn	nn	np	np	nn	np	nn	nn	np	nn	np	nn	np	np	np	np	np	np	np	nn	nn	nn	nn	np	nn	nn
chr15_20957603	20957603	1	118.196	nn	np	nn	np	nn	nn	np	np	np	nn	nn	nn	np	nn	nn	np	np	np	nn	np	nn	nn	np	np	nn	np	nn	nn	np	nn	np	nn	np	np	np	np	np	np	np	nn	nn	nn	nn	np	nn	nn
chr15_21095689	21095689	1	118.196	nn	np	nn	np	nn	nn	np	np	np	nn	nn	nn	np	nn	nn	np	np	np	nn	np	nn	nn	np	np	nn	np	nn	nn	np	nn	np	nn	np	np	np	np	np	np	np	nn	nn	nn	nn	np	nn	nn
chr15_22965741	22965741	1	118.196	nn	np	nn	np	nn	nn	np	np	np	nn	nn	nn	np	nn	nn	np	np	np	nn	np	nn	nn	np	np	nn	np	nn	nn	np	nn	np	nn	np	np	np	np	np	np	np	nn	nn	nn	nn	np	nn	nn
chr15_27662787	27662787	1	118.196	nn	np	nn	np	nn	nn	np	np	np	nn	nn	nn	np	nn	nn	np	np	np	nn	np	nn	nn	np	np	nn	np	nn	nn	np	nn	np	nn	np	np	np	np	np	np	np	nn	nn	nn	nn	np	nn	nn
chr15_23821641	23821641	1	118.196	nn	np	nn	np	nn	nn	np	np	np	nn	nn	nn	np	nn	nn	np	np	np	nn	np	nn	nn	np	np	nn	np	nn	nn	np	nn	np	nn	np	np	np	np	np	np	np	nn	nn	nn	nn	np	nn	nn
chr15_29289032	29289032	1	118.196	nn	np	nn	np	nn	nn	np	np	np	nn	nn	nn	np	nn	nn	np	np	np	nn	np	nn	nn	np	np	nn	np	nn	nn	np	nn	np	nn	np	np	np	np	np	np	np	nn	nn	nn	nn	np	nn	nn
chr15_27662782	27662782	1	118.196	nn	np	nn	np	nn	nn	np	np	np	nn	nn	nn	np	nn	nn	np	np	np	nn	np	nn	nn	np	np	nn	np	nn	nn	np	nn	np	nn	np	np	np	np	np	np	np	nn	nn	nn	nn	np	nn	nn
chr15_26229418	26229418	1	118.305	nn	np	nn	np	nn	nn	np	np	np	nn	nn	nn	np	nn	nn	np	np	np	nn	np	nn	nn	np	np	nn	np	nn	nn	np	nn	np	nn	np	np	np	np	np	np	np	nn	nn	nn	nn	np	nn	nn
chr4_21253673	21253673	1	118.413	np	nn	np	nn	np	np	nn	nn	nn	np	np	np	nn	np	np	nn	nn	nn	np	nn	np	np	nn	nn	np	nn	np	np	nn	np	nn	np	nn	nn	nn	nn	nn	nn	nn	np	np	np	np	nn	np	np
chr15_29250583	29250583	1	118.521	np	nn	np	nn	np	np	nn	nn	nn	np	np	np	nn	np	np	nn	nn	nn	np	nn	np	np	nn	nn	np	nn	np	np	nn	np	nn	np	nn	nn	nn	nn	nn	nn	nn	np	np	np	np	nn	np	np
chr15_24327551	24327551	1	118.851	np	nn	np	nn	np	np	nn	nn	nn	np	np	np	nn	np	np	nn	nn	nn	np	nn	np	np	nn	nn	np	nn	np	np	nn	np	nn	np	nn	nn	nn	nn	nn	nn	nn	np	np	np	np	nn	np	np
chr15_20820786	20820786	1	119.41	nn	np	nn	np	nn	nn	np	np	np	nn	nn	nn	np	nn	nn	np	np	np	nn	np	nn	nn	np	np	nn	np	nn	nn	np	nn	np	nn	np	np	np	np	np	np	np	nn	nn	nn	nn	np	nn	nn
chr15_20820776	20820776	1	119.41	nn	np	nn	np	nn	nn	np	np	np	nn	nn	nn	np	nn	nn	np	np	np	nn	np	nn	nn	np	np	nn	np	nn	nn	np	nn	np	nn	np	np	np	np	np	np	np	nn	nn	nn	nn	np	nn	nn
chr11_12789947	12789947	1	120.451	nn	np	nn	np	nn	nn	np	np	np	nn	nn	nn	np	nn	nn	np	np	np	nn	np	nn	nn	np	np	nn	np	nn	nn	np	nn	np	nn	np	np	np	np	np	np	np	nn	nn	nn	nn	np	nn	nn
chr15_24449807	24449807	1	122.01	nn	np	nn	np	nn	nn	np	np	np	nn	nn	nn	np	nn	nn	np	np	np	nn	np	nn	nn	np	np	nn	np	nn	nn	np	nn	np	nn	np	np	np	np	np	np	np	nn	nn	nn	nn	np	nn	nn
chr2_30612525	30612525	1	123.441	nn	np	nn	np	nn	nn	np	np	np	nn	nn	nn	np	nn	nn	np	np	np	nn	np	nn	nn	np	np	nn	np	nn	nn	np	nn	np	nn	np	np	np	np	np	np	np	nn	nn	nn	nn	np	nn	nn
chr2_30612453	30612453	1	123.549	nn	np	nn	np	nn	nn	np	np	np	nn	nn	nn	np	nn	nn	np	np	np	nn	np	nn	nn	np	np	nn	np	nn	nn	np	nn	np	nn	np	np	np	np	np	np	np	nn	nn	nn	nn	np	nn	nn
chr4_23659321	23659321	1	124.114	nn	np	nn	np	nn	nn	np	np	np	nn	nn	nn	np	nn	nn	np	np	np	nn	np	nn	nn	np	np	nn	np	nn	nn	np	nn	np	nn	np	np	np	np	np	np	np	nn	nn	nn	nn	np	nn	nn
chr10_37793058	37793058	1	124.26	np	nn	np	nn	np	np	nn	nn	nn	np	np	np	nn	np	np	nn	nn	nn	np	nn	np	np	nn	nn	np	nn	np	np	nn	np	nn	np	nn	nn	nn	nn	nn	nn	nn	np	np	np	np	nn	np	np
chr4_23489621	23489621	1	124.551	nn	np	nn	np	nn	nn	np	np	np	nn	nn	nn	np	nn	nn	np	np	np	nn	np	nn	nn	np	np	nn	np	nn	nn	np	nn	np	nn	np	np	np	np	np	np	np	nn	nn	nn	nn	np	nn	nn
chr15_22223494	22223494	1	124.881	np	nn	np	nn	np	np	nn	nn	nn	np	np	np	nn	np	np	nn	nn	nn	np	nn	np	np	nn	nn	np	nn	np	np	nn	np	nn	np	nn	nn	nn	nn	nn	nn	nn	np	np	np	np	nn	np	np
chr15_33912812	33912812	1	125.099	np	nn	np	nn	np	np	nn	nn	nn	np	np	np	nn	np	np	nn	nn	nn	np	nn	np	np	nn	nn	np	nn	np	np	nn	np	nn	np	nn	nn	nn	nn	nn	nn	nn	np	np	np	np	nn	np	np
chr15_40368986	40368986	1	125.208	np	nn	np	nn	np	np	nn	nn	nn	np	np	np	nn	np	np	nn	nn	nn	np	nn	np	np	nn	nn	np	nn	np	np	nn	np	nn	np	nn	nn	nn	nn	nn	nn	nn	np	np	np	np	nn	np	np
chr15_37202817	37202817	1	125.426	np	nn	np	nn	np	np	nn	nn	nn	np	np	np	nn	np	np	nn	nn	nn	np	nn	np	np	nn	nn	np	nn	np	np	nn	np	nn	np	nn	nn	nn	nn	nn	nn	nn	np	np	np	np	nn	np	np
chr15_34156251	34156251	1	125.644	np	nn	np	nn	np	np	nn	nn	nn	np	np	np	nn	np	np	nn	nn	nn	np	nn	np	np	nn	nn	np	nn	np	np	nn	np	nn	np	nn	nn	nn	nn	nn	nn	nn	np	np	np	np	nn	np	np
chr15_36201962	36201962	1	125.863	np	nn	np	nn	np	np	nn	nn	nn	np	np	np	nn	np	np	nn	nn	nn	np	nn	np	np	nn	nn	np	nn	np	np	nn	np	nn	np	nn	nn	nn	nn	nn	nn	nn	np	np	np	np	nn	np	np
chr15_32153415	32153415	1	125.971	np	nn	np	nn	np	np	nn	nn	nn	np	np	np	nn	np	np	nn	nn	nn	np	nn	np	np	nn	nn	np	nn	np	np	nn	np	nn	np	nn	nn	nn	nn	nn	nn	nn	np	np	np	np	nn	np	np
chr15_44221985	44221985	1	126.215	hk	hk	hh	hk	hh	hh	hk	hk	hk	hk	hh	hh	kk	hk	hh	hk	kk	kk	hk	hk	hk	hk	hk	hk	hh	kk	hk	hk	kk	hh	hk	hk	hk	hk	hk	hk	kk	hk	kk	hk	hk	hh	hk	kk	hh	hk
chr15_36202023	36202023	1	126.571	nn	np	nn	np	nn	nn	np	np	np	nn	nn	nn	np	nn	nn	np	np	np	nn	np	nn	nn	np	np	nn	np	nn	nn	np	nn	np	nn	np	np	np	np	np	np	np	nn	nn	nn	nn	np	nn	nn
chr15_31706480	31706480	1	127.015	hk	hk	hh	hk	hh	hh	hk	hk	hk	hk	hh	hh	kk	hk	hk	kk	kk	kk	hh	kk	hk	hk	hk	hk	hh	kk	hk	hk	kk	hh	hk	hk	kk	hk	kk	hk	hk	kk	hk	hk	hk	hk	hk	kk	hh	hk
chr15_26238934	26238934	1	127.233	nn	np	nn	np	nn	nn	np	np	np	nn	nn	nn	np	nn	nn	np	np	np	nn	np	nn	nn	np	np	nn	np	nn	nn	np	nn	np	nn	np	np	np	np	np	np	np	nn	nn	nn	nn	np	nn	nn
chr15_26257335	26257335	1	127.233	np	nn	np	nn	np	np	nn	nn	nn	np	np	np	nn	np	np	nn	nn	nn	np	nn	np	np	nn	nn	np	nn	np	np	nn	np	nn	np	nn	nn	nn	nn	nn	nn	nn	np	np	np	np	nn	np	np
chr4_21605125	21605125	1	127.451	nn	np	nn	np	nn	nn	np	np	np	nn	nn	nn	np	nn	nn	np	np	np	nn	np	nn	nn	np	np	nn	np	nn	nn	np	nn	np	nn	np	np	np	np	np	np	np	nn	nn	nn	nn	np	nn	nn
chr15_28103142	28103142	1	127.575	hk	hk	hh	hk	hh	hh	hk	hk	hk	hk	hh	hh	kk	hk	hk	kk	kk	kk	hh	kk	hk	hk	hk	hk	hh	kk	hk	hk	kk	hh	hk	hk	kk	hk	kk	hk	hk	kk	hk	hk	hk	hk	hk	kk	hh	hk
chr13_2016701	2016701	1	127.698	nn	np	nn	np	nn	nn	np	np	np	nn	nn	nn	np	nn	nn	np	np	np	nn	np	nn	nn	np	np	nn	np	nn	nn	np	nn	np	nn	np	np	np	np	np	np	np	nn	nn	nn	nn	np	nn	nn
chr15_25152183	25152183	1	127.806	np	nn	np	nn	np	np	nn	nn	nn	np	np	np	nn	np	np	nn	nn	nn	np	nn	np	np	nn	nn	np	nn	np	np	nn	np	nn	np	nn	nn	nn	nn	nn	nn	nn	np	np	np	np	nn	np	np
chr15_20167378	20167378	1	127.806	np	nn	np	nn	np	np	nn	nn	nn	np	np	np	nn	np	np	nn	nn	nn	np	nn	np	np	nn	nn	np	nn	np	np	nn	np	nn	np	nn	nn	nn	nn	nn	nn	nn	np	np	np	np	nn	np	np
chr15_25589768	25589768	1	127.806	np	nn	np	nn	np	np	nn	nn	nn	np	np	np	nn	np	np	nn	nn	nn	np	nn	np	np	nn	nn	np	nn	np	np	nn	np	nn	np	nn	nn	nn	nn	nn	nn	nn	np	np	np	np	nn	np	np
chr15_26239216	26239216	1	127.806	np	nn	np	nn	np	np	nn	nn	nn	np	np	np	nn	np	np	nn	nn	nn	np	nn	np	np	nn	nn	np	nn	np	np	nn	np	nn	np	nn	nn	nn	nn	nn	nn	nn	np	np	np	np	nn	np	np
chr15_22701335	22701335	1	128.138	np	nn	np	nn	np	np	nn	nn	nn	np	np	np	nn	np	np	nn	nn	nn	np	nn	np	np	nn	nn	np	nn	np	np	nn	np	nn	np	nn	nn	nn	nn	nn	nn	nn	np	np	np	np	nn	np	np
chr15_22701261	22701261	1	128.356	np	nn	np	nn	np	np	nn	nn	nn	np	np	np	nn	np	np	nn	nn	nn	np	nn	np	np	nn	nn	np	nn	np	np	nn	np	nn	np	nn	nn	nn	nn	nn	nn	nn	np	np	np	np	nn	np	np
chr15_26353367	26353367	1	128.575	np	nn	np	nn	np	np	nn	nn	nn	np	np	np	nn	np	np	nn	nn	nn	np	nn	np	np	nn	nn	np	nn	np	np	nn	np	nn	np	nn	nn	nn	nn	nn	nn	nn	np	np	np	np	nn	np	np
chr15_30717725	30717725	1	128.685	hk	hk	hh	hk	hk	hh	hk	hk	hk	hk	hh	hh	kk	hh	hk	kk	kk	hk	hh	kk	hk	hk	kk	hk	hh	kk	hh	hk	kk	hh	hk	hk	kk	hk	kk	hk	hk	kk	hk	hk	hk	hk	hk	kk	hh	hk
chr4_24168307	24168307	1	129.128	nn	np	nn	np	nn	nn	np	np	np	nn	nn	nn	np	nn	nn	np	np	np	nn	np	nn	nn	np	np	nn	np	nn	nn	np	nn	np	nn	np	np	np	np	np	np	np	nn	nn	nn	nn	np	nn	nn
chr4_25144849	25144849	1	130.295	nn	np	nn	np	nn	nn	np	np	np	nn	nn	nn	np	nn	nn	np	np	np	nn	np	nn	nn	np	np	nn	np	nn	nn	np	nn	np	nn	np	np	np	np	np	np	np	nn	nn	nn	nn	np	nn	nn
chr15_20957669	20957669	1	131.212	np	nn	np	nn	np	np	nn	nn	nn	np	np	np	nn	np	np	nn	nn	nn	np	nn	np	np	nn	nn	np	nn	np	np	nn	np	nn	np	nn	nn	nn	nn	nn	nn	nn	np	np	np	np	nn	np	np
chr15_20957581	20957581	1	131.212	np	nn	np	nn	np	np	nn	nn	nn	np	np	np	nn	np	np	nn	nn	nn	np	nn	np	np	nn	nn	np	nn	np	np	nn	np	nn	np	nn	nn	nn	nn	nn	nn	nn	np	np	np	np	nn	np	np
chr15_29288997	29288997	1	131.321	np	nn	np	nn	np	np	nn	nn	nn	np	np	np	nn	np	np	nn	nn	nn	np	nn	np	np	nn	nn	np	nn	np	np	nn	np	nn	np	nn	nn	nn	nn	nn	nn	nn	np	np	np	np	nn	np	np
chr15_22965747	22965747	1	131.429	np	nn	np	nn	np	np	nn	nn	nn	np	np	np	nn	np	np	nn	nn	nn	np	nn	np	np	nn	nn	np	nn	np	np	nn	np	nn	np	nn	nn	nn	nn	nn	nn	nn	np	np	np	np	nn	np	np
chr15_40369287	40369287	1	131.647	np	nn	np	nn	np	np	nn	nn	nn	np	np	np	nn	np	np	nn	nn	nn	np	nn	np	np	nn	nn	np	nn	np	np	nn	np	nn	np	nn	nn	nn	nn	nn	nn	nn	np	np	np	np	nn	np	np
chr15_40369293	40369293	1	131.647	np	nn	np	nn	np	np	nn	nn	nn	np	np	np	nn	np	np	nn	nn	nn	np	nn	np	np	nn	nn	np	nn	np	np	nn	np	nn	np	nn	nn	nn	nn	nn	nn	nn	np	np	np	np	nn	np	np
chr15_40579571	40579571	1	131.865	np	nn	np	nn	np	np	nn	nn	nn	np	np	np	nn	np	np	nn	nn	nn	np	nn	np	np	nn	nn	np	nn	np	np	nn	np	nn	np	nn	nn	nn	nn	nn	nn	nn	np	np	np	np	nn	np	np
chr15_37592130	37592130	1	131.974	np	nn	np	nn	np	np	nn	nn	nn	np	np	np	nn	np	np	nn	nn	nn	np	nn	np	np	nn	nn	np	nn	np	np	nn	np	nn	np	nn	nn	nn	nn	nn	nn	nn	np	np	np	np	nn	np	np
chr15_35452193	35452193	1	131.974	np	nn	np	nn	np	np	nn	nn	nn	np	np	np	nn	np	np	nn	nn	nn	np	nn	np	np	nn	nn	np	nn	np	np	nn	np	nn	np	nn	nn	nn	nn	nn	nn	nn	np	np	np	np	nn	np	np
chr15_34984703	34984703	1	131.974	np	nn	np	nn	np	np	nn	nn	nn	np	np	np	nn	np	np	nn	nn	nn	np	nn	np	np	nn	nn	np	nn	np	np	nn	np	nn	np	nn	nn	nn	nn	nn	nn	nn	np	np	np	np	nn	np	np
chr15_40579380	40579380	1	131.974	np	nn	np	nn	np	np	nn	nn	nn	np	np	np	nn	np	np	nn	nn	nn	np	nn	np	np	nn	nn	np	nn	np	np	nn	np	nn	np	nn	nn	nn	nn	nn	nn	nn	np	np	np	np	nn	np	np
chr15_32884044	32884044	1	131.974	np	nn	np	nn	np	np	nn	nn	nn	np	np	np	nn	np	np	nn	nn	nn	np	nn	np	np	nn	nn	np	nn	np	np	nn	np	nn	np	nn	nn	nn	nn	nn	nn	nn	np	np	np	np	nn	np	np
chr15_36202035	36202035	1	131.974	np	nn	np	nn	np	np	nn	nn	nn	np	np	np	nn	np	np	nn	nn	nn	np	nn	np	np	nn	nn	np	nn	np	np	nn	np	nn	np	nn	nn	nn	nn	nn	nn	nn	np	np	np	np	nn	np	np
chr15_34984693	34984693	1	131.974	np	nn	np	nn	np	np	nn	nn	nn	np	np	np	nn	np	np	nn	nn	nn	np	nn	np	np	nn	nn	np	nn	np	np	nn	np	nn	np	nn	nn	nn	nn	nn	nn	nn	np	np	np	np	nn	np	np
chr15_31145287	31145287	1	131.974	hk	hk	hh	hk	hk	hh	hk	hk	hk	hk	hh	hh	kk	hh	hk	kk	kk	hk	hh	kk	hk	hk	kk	hk	hh	kk	hh	hk	kk	hh	hk	hk	kk	hk	kk	hk	hk	kk	hk	hk	hk	hk	hk	kk	hh	hk
chr15_36069361	36069361	1	131.974	np	nn	np	nn	np	np	nn	nn	nn	np	np	np	nn	np	np	nn	nn	nn	np	nn	np	np	nn	nn	np	nn	np	np	nn	np	nn	np	nn	nn	nn	nn	nn	nn	nn	np	np	np	np	nn	np	np
chr15_31145356	31145356	1	131.974	np	nn	np	nn	np	np	nn	nn	nn	np	np	np	nn	np	np	nn	nn	nn	np	nn	np	np	nn	nn	np	nn	np	np	nn	np	nn	np	nn	nn	nn	nn	nn	nn	nn	np	np	np	np	nn	np	np
chr15_40369270	40369270	1	131.974	np	nn	np	nn	np	np	nn	nn	nn	np	np	np	nn	np	np	nn	nn	nn	np	nn	np	np	nn	nn	np	nn	np	np	nn	np	nn	np	nn	nn	nn	nn	nn	nn	nn	np	np	np	np	nn	np	np
chr15_40369306	40369306	1	131.974	np	nn	np	nn	np	np	nn	nn	nn	np	np	np	nn	np	np	nn	nn	nn	np	nn	np	np	nn	nn	np	nn	np	np	nn	np	nn	np	nn	nn	nn	nn	nn	nn	nn	np	np	np	np	nn	np	np
chr15_34984430	34984430	1	131.974	np	nn	np	nn	np	np	nn	nn	nn	np	np	np	nn	np	np	nn	nn	nn	np	nn	np	np	nn	nn	np	nn	np	np	nn	np	nn	np	nn	nn	nn	nn	nn	nn	nn	np	np	np	np	nn	np	np
chr15_40369299	40369299	1	131.974	np	nn	np	nn	np	np	nn	nn	nn	np	np	np	nn	np	np	nn	nn	nn	np	nn	np	np	nn	nn	np	nn	np	np	nn	np	nn	np	nn	nn	nn	nn	nn	nn	nn	np	np	np	np	nn	np	np
chr15_35439487	35439487	1	131.974	np	nn	np	nn	np	np	nn	nn	nn	np	np	np	nn	np	np	nn	nn	nn	np	nn	np	np	nn	nn	np	nn	np	np	nn	np	nn	np	nn	nn	nn	nn	nn	nn	nn	np	np	np	np	nn	np	np
chr15_31145314	31145314	1	131.974	hk	hk	kk	hk	--	kk	hk	hk	hk	hk	kk	kk	hh	--	hk	hh	hh	hh	kk	hh	hk	hk	hh	hk	kk	hh	hk	hk	hh	kk	hk	hk	hh	hk	hh	hk	hk	hh	hk	hk	hk	hk	hk	hh	kk	hk
chr15_41656113	41656113	1	132.193	nn	np	nn	np	nn	nn	np	np	np	nn	nn	nn	np	nn	nn	np	np	np	nn	np	nn	nn	np	np	nn	np	nn	nn	np	nn	np	nn	np	np	np	np	np	np	np	nn	nn	nn	nn	np	nn	nn
chr14_8226711	8226711	1	133.112	np	nn	np	nn	np	np	nn	nn	nn	np	np	np	nn	np	np	nn	nn	nn	np	nn	np	np	nn	nn	np	nn	np	np	nn	np	nn	np	nn	nn	nn	nn	nn	nn	nn	np	np	np	np	nn	np	np
chr12_27777277	27777277	1	134.407	np	nn	np	nn	np	np	nn	nn	nn	np	np	np	nn	np	np	nn	nn	nn	np	nn	np	np	nn	nn	np	nn	np	np	nn	np	nn	np	nn	nn	nn	nn	nn	nn	nn	np	np	np	np	nn	np	np
chr4_25716550	25716550	1	135.324	np	nn	np	nn	np	np	nn	nn	nn	np	np	np	nn	np	np	nn	nn	nn	np	nn	np	np	nn	nn	np	nn	np	np	nn	np	nn	np	nn	nn	nn	nn	nn	nn	nn	np	np	np	np	nn	np	np
chr4_25716528	25716528	1	135.432	np	nn	np	nn	np	np	nn	nn	nn	np	np	np	nn	np	np	nn	nn	nn	np	nn	np	np	nn	nn	np	nn	np	np	nn	np	nn	np	nn	nn	nn	nn	nn	nn	nn	np	np	np	np	nn	np	np
chr4_26426594	26426594	1	135.763	np	nn	np	nn	np	np	nn	nn	nn	np	np	np	nn	np	np	nn	nn	nn	np	nn	np	np	nn	nn	np	nn	np	np	nn	np	nn	np	nn	nn	nn	nn	nn	nn	nn	np	np	np	np	nn	np	np
chr4_26634606	26634606	1	136.322	np	nn	np	nn	np	np	nn	nn	nn	np	np	np	nn	np	np	nn	nn	nn	np	nn	np	np	nn	nn	np	nn	np	np	nn	np	nn	np	nn	nn	nn	nn	nn	nn	nn	np	np	np	np	nn	np	np
chr4_26812978	26812978	1	136.883	np	nn	np	nn	np	np	nn	nn	nn	np	np	np	nn	np	np	nn	nn	nn	np	nn	np	np	nn	nn	np	nn	np	np	nn	np	nn	np	nn	nn	nn	nn	nn	nn	nn	np	np	np	np	nn	np	np
chr4_27050854	27050854	1	138.185	nn	np	nn	np	nn	nn	np	np	np	nn	nn	nn	np	nn	nn	np	np	np	nn	np	nn	nn	np	np	nn	np	nn	nn	np	nn	np	nn	np	np	np	np	np	np	np	nn	nn	nn	nn	np	nn	nn
chr4_24322716	24322716	1	139.886	np	nn	np	nn	np	np	nn	nn	nn	np	np	np	nn	np	np	nn	nn	nn	np	nn	np	np	nn	nn	np	nn	np	np	nn	np	nn	np	nn	nn	nn	nn	nn	nn	nn	np	np	np	np	nn	np	np
chr4_24266193	24266193	1	140.216	np	nn	np	nn	np	np	nn	nn	nn	np	np	np	nn	np	np	nn	nn	nn	np	nn	np	np	nn	nn	np	nn	np	np	nn	np	nn	np	nn	nn	nn	nn	nn	nn	nn	np	np	np	np	nn	np	np
chr4_24196475	24196475	1	140.325	np	nn	np	nn	np	np	nn	nn	nn	np	np	np	nn	np	np	nn	nn	nn	np	nn	np	np	nn	nn	np	nn	np	np	nn	np	nn	np	nn	nn	nn	nn	nn	nn	nn	np	np	np	np	nn	np	np
chr4_24219779	24219779	1	140.536	hk	hk	kk	hk	kk	hk	hk	hk	hk	hk	kk	kk	hh	hk	kk	hk	hh	hh	hk	hh	kk	hk	hk	hk	kk	hh	hk	hk	hh	kk	hk	hk	hk	hk	hk	hk	hh	hk	hk	hk	hk	kk	hk	hh	kk	hk
chr4_23627774	23627774	1	140.775	hk	hk	hh	hk	hh	hk	hk	hk	hk	hk	hh	hh	kk	hk	hh	hk	kk	kk	hk	kk	hh	hk	hk	hk	hh	kk	hk	hk	kk	hh	hk	hk	hk	hk	hk	hk	kk	hk	hk	hk	hk	hh	hk	kk	hh	hk
chr4_26430378	26430378	1	141.468	hk	hk	hh	hk	hk	hh	hk	hk	hk	hk	hh	hh	kk	hh	hk	kk	kk	hk	hh	kk	hk	hk	kk	hk	hh	kk	hh	hk	kk	hh	hk	hk	kk	hk	kk	hk	hk	kk	hk	hk	hk	hk	hk	kk	hh	hk
chr4_27583579	27583579	1	142.152	nn	np	nn	np	nn	nn	np	np	np	nn	nn	nn	np	nn	nn	np	np	np	nn	np	nn	nn	np	np	nn	np	nn	nn	np	nn	np	nn	np	np	np	np	np	np	np	nn	nn	nn	nn	np	nn	nn
chr4_27039186	27039186	1	142.371	np	nn	np	nn	np	np	nn	nn	nn	np	np	np	nn	np	np	nn	nn	nn	np	nn	np	np	nn	nn	np	nn	np	np	nn	np	nn	np	nn	nn	nn	nn	nn	nn	nn	np	np	np	np	nn	np	np
chr4_27050526	27050526	1	142.814	np	nn	np	nn	np	np	nn	nn	nn	np	np	--	nn	np	np	nn	nn	nn	np	nn	np	np	nn	nn	np	nn	np	np	nn	np	nn	np	nn	nn	nn	nn	nn	nn	nn	np	np	np	np	nn	np	np
chr4_27605135	27605135	1	143.258	np	nn	np	nn	np	np	nn	nn	nn	np	np	np	nn	np	np	nn	nn	nn	np	nn	np	np	nn	nn	np	nn	np	np	nn	np	nn	np	nn	nn	nn	nn	nn	nn	nn	np	np	np	np	nn	np	np
chr4_27605133	27605133	1	143.258	np	nn	np	nn	np	np	nn	nn	nn	np	np	np	nn	np	np	nn	nn	nn	np	nn	np	np	nn	nn	np	nn	np	np	nn	np	nn	np	nn	nn	nn	nn	nn	nn	nn	np	np	np	np	nn	np	np
chr4_27706784	27706784	1	143.702	np	nn	np	nn	np	np	nn	nn	nn	np	np	nn	nn	np	np	nn	nn	nn	np	nn	np	np	nn	nn	np	nn	np	np	nn	np	nn	np	nn	nn	nn	nn	nn	nn	nn	np	np	np	np	nn	np	np
chr4_29849958	29849958	1	144.146	np	nn	np	nn	np	np	nn	nn	nn	np	np	nn	nn	np	np	nn	nn	nn	np	nn	np	np	nn	nn	np	nn	np	np	nn	np	nn	np	nn	nn	nn	nn	nn	nn	nn	np	np	np	np	nn	np	np
chr7_32744633	32744633	1	145.513	np	nn	np	nn	np	np	nn	nn	nn	np	np	nn	nn	np	np	nn	nn	nn	np	nn	np	np	nn	nn	np	nn	np	np	nn	np	nn	np	nn	nn	nn	nn	nn	nn	nn	np	np	np	np	nn	np	np
chr4_28458754	28458754	1	146.618	np	nn	np	nn	np	np	nn	nn	nn	np	np	nn	nn	np	np	nn	nn	nn	np	nn	np	np	nn	nn	np	nn	np	np	nn	np	nn	np	nn	nn	nn	nn	nn	nn	nn	np	np	np	np	nn	np	np
chr4_28449345	28449345	1	146.618	np	nn	np	nn	np	np	nn	nn	nn	np	np	nn	nn	np	np	nn	nn	nn	np	nn	np	np	nn	nn	np	nn	np	np	nn	np	nn	np	nn	nn	nn	nn	nn	nn	nn	np	np	np	np	nn	np	np
chr4_28434389	28434389	1	146.836	np	nn	np	nn	np	np	nn	nn	nn	np	np	nn	nn	np	np	nn	nn	nn	np	nn	np	np	nn	nn	np	nn	np	np	nn	np	nn	np	nn	nn	nn	nn	nn	nn	nn	np	np	np	np	nn	np	np
chr7_32744669	32744669	1	147.059	np	nn	np	nn	np	np	nn	nn	nn	np	np	nn	nn	np	np	nn	nn	nn	np	nn	np	np	nn	nn	np	nn	np	np	nn	np	nn	np	nn	nn	nn	nn	nn	nn	nn	np	np	np	np	nn	np	np
chr4_28532506	28532506	1	147.115	hh	kk	hk	kk	hh	hk	kk	kk	kk	hh	hk	kk	hk	hk	hh	hk	hk	kk	hk	hk	hh	hh	hk	kk	hk	hk	hk	hh	hk	hk	kk	hh	hk	kk	hk	kk	kk	hk	kk	hh	--	hh	hh	hk	hk	hh
chr4_28683688	28683688	1	147.243	hh	kk	hk	kk	hh	hk	kk	kk	kk	hh	hk	kk	hk	hk	hh	hk	hk	kk	hk	hk	hh	hh	hk	kk	hk	hk	hk	hh	hk	hk	kk	hh	hk	kk	hk	kk	kk	hk	kk	hh	--	hh	hh	hk	hk	hh
chr10_9937379	9937379	1	150.734	nn	np	nn	np	nn	nn	np	np	np	nn	nn	np	np	nn	nn	np	np	np	nn	np	nn	nn	np	np	nn	np	nn	nn	np	nn	np	nn	np	np	np	np	np	np	np	nn	nn	nn	nn	np	nn	nn
chr4_29045477	29045477	1	153.62	nn	np	nn	np	nn	nn	np	np	np	nn	nn	np	np	nn	nn	np	np	np	nn	np	nn	nn	np	np	nn	np	nn	nn	np	nn	np	nn	np	np	np	np	np	np	np	nn	nn	nn	nn	np	nn	nn
chr4_29045454	29045454	1	153.728	nn	np	nn	np	nn	nn	np	np	np	nn	nn	np	np	nn	nn	np	np	np	nn	np	nn	nn	np	np	nn	np	nn	nn	np	nn	np	nn	np	np	np	np	np	np	np	nn	nn	nn	nn	np	nn	nn
chr4_29045476	29045476	1	153.946	nn	np	nn	np	nn	nn	np	np	np	nn	nn	np	np	nn	nn	np	np	np	nn	np	nn	nn	np	np	nn	np	nn	nn	np	nn	np	nn	np	np	np	np	np	np	np	nn	nn	nn	nn	np	nn	nn
chr4_29045445	29045445	1	154.988	np	nn	np	nn	np	np	nn	nn	nn	np	np	nn	nn	np	np	nn	nn	nn	np	nn	np	np	nn	nn	np	nn	np	np	nn	np	nn	np	nn	nn	nn	nn	nn	nn	nn	np	np	np	np	nn	np	np
chr4_29254096	29254096	1	155.318	np	nn	np	nn	np	np	nn	nn	nn	np	np	nn	nn	np	np	nn	nn	nn	np	nn	np	np	nn	nn	np	nn	np	np	nn	np	nn	np	nn	nn	nn	nn	nn	nn	nn	np	np	np	np	nn	np	np
chr4_29245016	29245016	1	155.537	np	nn	np	nn	np	np	nn	nn	nn	np	np	nn	nn	np	np	nn	nn	nn	np	nn	np	np	nn	nn	np	nn	np	np	np	np	nn	np	np	nn	nn	nn	nn	nn	nn	np	np	np	np	nn	np	np
chr4_29244712	29244712	1	155.537	np	nn	np	nn	np	np	nn	nn	nn	np	np	nn	nn	np	np	nn	nn	nn	np	nn	np	np	nn	nn	np	nn	np	np	np	np	nn	np	np	nn	nn	nn	nn	nn	nn	np	np	np	np	nn	np	np
chr4_29313915	29313915	1	155.755	np	nn	np	nn	np	np	nn	nn	nn	np	np	nn	nn	np	np	nn	nn	nn	np	nn	np	np	nn	nn	np	nn	np	np	nn	np	nn	np	nn	nn	nn	nn	nn	nn	nn	np	np	np	np	nn	np	np
chr4_29612984	29612984	1	155.973	np	nn	np	nn	np	np	nn	nn	nn	np	np	nn	nn	np	np	nn	nn	nn	np	nn	np	np	nn	nn	np	nn	np	np	np	np	nn	np	np	nn	nn	nn	nn	nn	nn	np	np	np	np	nn	np	np
chr4_29612932	29612932	1	155.973	nn	np	nn	np	nn	nn	np	np	np	nn	nn	np	np	nn	nn	np	np	np	nn	np	nn	nn	np	np	nn	np	nn	nn	nn	nn	np	nn	nn	np	np	np	np	np	np	nn	nn	nn	nn	np	nn	nn
chr4_29735463	29735463	1	156.303	np	nn	np	nn	np	np	nn	nn	nn	np	np	nn	nn	np	np	nn	nn	nn	np	nn	np	np	nn	nn	np	nn	np	np	np	np	nn	np	np	nn	nn	nn	nn	nn	nn	np	np	np	np	nn	np	np
chr4_29780998	29780998	1	156.521	nn	np	nn	np	nn	nn	np	nn	np	nn	nn	np	np	nn	nn	np	np	np	nn	np	nn	nn	np	np	nn	np	nn	nn	nn	nn	np	nn	nn	np	np	np	np	np	np	nn	nn	nn	nn	np	nn	nn
chr4_29780827	29780827	1	156.74	np	nn	np	nn	np	np	nn	np	nn	np	np	nn	nn	np	np	nn	nn	nn	np	nn	np	np	nn	nn	np	nn	np	np	np	np	nn	np	np	nn	nn	nn	nn	nn	nn	np	np	np	np	nn	np	np
chr4_29780796	29780796	1	156.74	np	nn	np	nn	np	np	nn	--	nn	np	np	nn	nn	np	np	nn	nn	nn	np	nn	np	np	nn	nn	np	nn	np	np	np	np	nn	np	np	nn	nn	nn	nn	nn	nn	np	np	np	np	nn	np	np
chr4_29780855	29780855	1	156.74	np	nn	np	nn	np	np	nn	np	nn	np	np	nn	nn	np	np	nn	nn	nn	np	nn	np	np	nn	nn	np	nn	np	np	np	np	nn	np	np	nn	nn	nn	nn	nn	nn	np	np	np	np	nn	np	np
chr4_29916417	29916417	1	157.299	hk	hk	hh	hk	hk	hh	hk	hh	hk	hk	hh	hk	kk	hh	hk	kk	kk	hk	hh	kk	hk	hk	kk	hk	hh	kk	hh	hk	hk	hk	hk	hk	hk	hk	kk	hk	hk	kk	hk	hk	hk	hk	hk	kk	hh	hk
chr4_29916444	29916444	1	157.299	hk	hk	kk	hk	hk	kk	hk	kk	hk	hk	kk	hk	hh	kk	hk	hh	hh	hk	kk	hh	hk	hk	hh	hk	kk	hh	kk	hk	hk	hk	hk	hk	hk	hk	hh	hk	hk	hh	hk	hk	hk	hk	hk	hh	kk	hk
chr4_30104176	30104176	1	157.742	nn	np	nn	np	nn	nn	np	nn	np	nn	nn	np	np	nn	nn	np	np	np	nn	np	nn	nn	np	np	nn	np	nn	nn	nn	np	np	nn	nn	np	np	np	np	np	np	nn	nn	nn	nn	np	nn	nn
chr4_30104091	30104091	1	158.186	np	nn	np	nn	np	np	nn	np	nn	np	np	nn	nn	np	np	nn	nn	nn	np	nn	np	np	nn	nn	np	nn	np	np	np	nn	nn	np	np	nn	nn	nn	nn	nn	nn	np	np	np	np	nn	np	np
chr8_30668075	30668075	1	159.745	np	nn	np	nn	np	np	nn	np	nn	np	np	nn	nn	np	np	nn	nn	nn	np	nn	np	np	nn	nn	np	nn	np	np	np	nn	nn	np	np	nn	nn	nn	nn	nn	nn	np	np	np	np	np	np	np
chr8_30668526	30668526	1	161.439	np	nn	np	nn	np	np	nn	np	nn	np	np	nn	nn	np	np	nn	nn	nn	np	nn	np	np	nn	nn	np	nn	np	np	np	nn	nn	np	np	nn	nn	nn	nn	nn	nn	np	np	np	np	np	np	np
chr8_30668534	30668534	1	161.439	np	nn	np	nn	np	np	nn	np	nn	np	np	nn	nn	np	np	nn	nn	nn	np	nn	np	np	nn	nn	np	nn	np	np	np	nn	nn	np	np	nn	nn	nn	nn	nn	nn	np	np	np	np	np	np	np
chr8_30668543	30668543	1	161.439	np	nn	np	nn	np	np	nn	np	nn	np	np	nn	nn	np	np	nn	nn	nn	np	nn	np	np	nn	nn	np	nn	np	np	np	nn	nn	np	np	nn	nn	nn	nn	nn	nn	np	np	np	np	np	np	np
chr8_30668401	30668401	1	162.734	np	nn	np	nn	np	np	nn	np	nn	np	np	nn	nn	np	np	nn	nn	np	np	nn	np	np	nn	nn	np	nn	np	np	np	nn	nn	np	np	nn	nn	nn	nn	nn	nn	np	np	np	nn	np	np	np
chr8_30668165	30668165	1	163.064	nn	np	nn	np	nn	nn	np	nn	np	nn	nn	np	np	nn	nn	np	np	np	nn	np	nn	nn	np	np	nn	np	nn	nn	nn	np	np	nn	nn	np	np	np	np	np	np	nn	nn	nn	nn	nn	nn	nn
chr4_31086640	31086640	1	163.623	nn	np	nn	np	nn	nn	np	nn	np	nn	nn	np	np	nn	nn	np	np	np	nn	np	nn	nn	np	np	nn	np	nn	nn	nn	np	np	nn	nn	np	np	np	np	np	np	nn	nn	nn	nn	nn	nn	nn
chr4_32142385	32142385	1	164.79	np	nn	np	nn	np	np	nn	np	nn	np	np	nn	nn	np	np	nn	nn	np	np	nn	np	np	nn	nn	np	nn	np	np	np	nn	np	np	np	nn	nn	nn	nn	nn	nn	np	np	np	nn	np	np	np
chr4_32142376	32142376	1	164.79	np	nn	np	nn	np	np	nn	np	nn	np	np	nn	nn	np	np	nn	nn	np	np	nn	np	np	nn	nn	np	nn	np	np	np	nn	np	np	np	nn	nn	nn	nn	nn	nn	np	np	np	nn	np	np	np
chr4_32034407	32034407	1	165.371	hk	hk	kk	hk	hk	kk	hk	kk	hk	hk	kk	hk	hh	kk	hk	hh	hh	kk	kk	hh	hk	hk	hh	hk	kk	hh	kk	hk	hk	hk	kk	hk	hk	hk	hh	hk	hk	hh	hk	hk	hk	hk	hh	hk	kk	hk
chr4_32034410	32034410	1	165.72	np	nn	np	nn	np	np	nn	np	nn	np	np	nn	nn	np	np	nn	nn	np	np	nn	np	np	nn	nn	np	nn	np	np	np	nn	np	np	np	nn	nn	nn	nn	nn	nn	np	np	np	nn	np	np	np
chr4_31780882	31780882	1	166.397	np	nn	np	nn	np	np	nn	np	nn	np	np	nn	nn	np	np	nn	nn	np	np	nn	np	np	nn	nn	np	nn	np	np	np	nn	np	np	np	nn	nn	nn	nn	nn	nn	np	np	np	nn	np	np	np
chr4_31761133	31761133	1	166.615	np	np	nn	np	nn	nn	np	nn	np	nn	nn	np	np	nn	nn	np	np	nn	nn	np	nn	nn	np	np	nn	np	nn	nn	nn	np	nn	nn	nn	np	np	np	np	np	np	nn	nn	nn	np	nn	nn	nn
chr4_31761110	31761110	1	166.615	np	np	nn	np	nn	nn	np	nn	np	nn	nn	np	np	nn	nn	np	np	nn	nn	np	nn	nn	np	np	nn	np	nn	nn	nn	np	nn	nn	nn	np	np	np	np	np	np	nn	nn	nn	np	nn	nn	nn
chr4_31305654	31305654	1	167.411	np	np	nn	np	nn	nn	np	nn	np	nn	nn	np	np	nn	nn	np	np	nn	--	np	nn	nn	np	np	nn	np	nn	nn	nn	np	nn	nn	nn	np	np	np	np	np	np	nn	nn	nn	np	nn	nn	nn
chr4_31305707	31305707	1	167.411	np	np	nn	np	nn	nn	np	nn	np	nn	--	np	np	nn	nn	np	np	nn	np	np	nn	nn	np	np	nn	np	nn	nn	nn	np	nn	nn	nn	np	np	np	np	np	np	nn	nn	nn	np	nn	nn	nn
chr4_31217485	31217485	1	168.269	nn	np	nn	np	nn	nn	np	nn	np	nn	nn	np	np	nn	nn	np	np	nn	nn	np	nn	nn	np	np	nn	np	nn	nn	nn	np	np	nn	nn	np	np	np	np	np	np	nn	nn	nn	np	nn	nn	nn
chr4_31217740	31217740	1	169.128	nn	np	nn	np	nn	nn	np	nn	np	nn	nn	np	np	nn	nn	np	np	nn	nn	np	nn	nn	np	np	nn	np	nn	nn	nn	np	np	nn	nn	np	np	np	np	np	np	nn	nn	nn	np	nn	nn	nn
chr4_31483735	31483735	1	170.121	hk	hk	hh	hk	hk	hh	hk	hh	hk	hk	hh	hk	kk	hh	hk	kk	kk	hh	hh	kk	hk	hk	kk	hk	hh	kk	hh	hk	hk	hk	--	hk	hk	hk	kk	hk	hk	kk	hk	hk	hk	hk	kk	hk	hh	hk
chr4_31187487	31187487	1	170.839	np	nn	np	nn	np	np	nn	np	nn	np	np	nn	nn	np	np	nn	nn	np	np	nn	np	np	nn	nn	np	nn	np	np	np	nn	nn	np	np	nn	nn	nn	nn	nn	nn	np	np	np	nn	np	np	np
chr4_30949494	30949494	1	171.516	np	nn	np	nn	np	np	nn	np	nn	np	np	nn	nn	np	np	nn	nn	np	np	nn	np	np	nn	nn	np	nn	np	np	np	nn	nn	np	np	nn	nn	nn	nn	nn	nn	np	np	np	nn	np	np	np
chr4_30702021	30702021	1	171.737	kk	hh	hk	hh	kk	hk	hh	hk	hh	kk	hk	hh	hk	hk	kk	hk	hk	hh	hk	hk	kk	kk	hk	hh	hk	hk	hk	kk	kk	hh	hh	kk	kk	hh	hk	hh	hh	hk	hh	kk	kk	kk	kk	kk	hk	kk
chr4_30702043	30702043	1	171.737	kk	hh	hk	hh	kk	hk	hh	hk	hh	kk	hk	hh	hk	hk	kk	hk	hk	hh	hk	hk	kk	kk	hk	hh	hk	hk	hk	kk	kk	hh	hh	kk	kk	hh	hk	hh	hh	hk	hh	kk	kk	kk	kk	kk	hk	kk
chr4_30606085	30606085	1	171.847	np	nn	np	nn	np	np	nn	np	nn	np	np	nn	nn	np	np	nn	nn	np	np	nn	np	np	nn	nn	np	nn	np	np	np	nn	nn	np	np	nn	nn	nn	nn	nn	nn	np	np	np	nn	np	np	np
chr8_30668566	30668566	1	173.406	np	nn	np	nn	np	np	nn	np	nn	np	np	nn	nn	np	np	nn	nn	np	np	nn	np	np	nn	nn	np	nn	np	np	np	nn	nn	np	np	nn	nn	nn	nn	nn	nn	np	np	np	np	np	np	np
chr8_30668567	30668567	1	173.406	np	nn	np	nn	np	np	nn	np	nn	np	np	nn	nn	np	np	nn	nn	np	np	nn	np	np	nn	nn	np	nn	np	np	np	nn	nn	np	np	nn	nn	nn	nn	nn	nn	np	np	np	np	np	np	np
chr8_30668553	30668553	1	173.406	np	nn	np	nn	np	np	nn	np	nn	np	np	nn	nn	np	np	nn	nn	np	np	nn	np	np	nn	nn	np	nn	np	np	np	nn	nn	np	np	nn	nn	nn	nn	nn	nn	np	np	np	np	np	np	np
chr8_30668510	30668510	1	173.406	np	nn	np	nn	np	np	nn	np	nn	np	np	nn	nn	np	np	nn	nn	np	np	nn	np	np	nn	nn	np	nn	np	np	np	nn	nn	np	np	nn	nn	nn	nn	nn	nn	np	np	np	np	np	np	np
chr4_30191056	30191056	1	175.382	np	nn	np	nn	np	np	nn	np	nn	np	np	nn	nn	np	np	nn	nn	np	np	nn	np	np	nn	nn	np	nn	np	np	np	nn	nn	np	np	nn	nn	nn	nn	nn	nn	np	np	np	np	np	np	np
chr4_29324875	29324875	1	177.8	np	nn	np	nn	np	np	nn	nn	nn	np	np	nn	nn	np	np	nn	nn	nn	np	nn	np	np	nn	nn	np	nn	np	np	nn	np	nn	np	np	nn	nn	nn	nn	nn	nn	np	np	np	np	nn	np	np
chr11_11269230	11269230	1	178.596	np	nn	np	nn	np	np	nn	nn	nn	np	np	nn	nn	np	np	nn	nn	nn	np	nn	np	np	nn	nn	np	nn	np	np	nn	np	nn	np	np	nn	nn	nn	nn	nn	nn	np	np	np	np	nn	np	np
[truncated: 3,775 more rows]
[truncated: 84 more columns]

## Sheet: sexAver
Marker	position(bp)	linkage group	position(cM)	R1	R100	R101	R102	R103	R104	R105	R106	R107	R108	R109	R110	R111	R112	R113	R114	R115	R116	R117	R118	R119	R120	R121	R122	R123	R124	R125	R126	R127	R128	R129	R130	R131	R132	R133	R134	R135	R136	R137	R138	R139	R14	R140	R141	R142	R143
[truncated: 6,384 more rows]
[truncated: 84 more columns]
