# Supplementary material for: High-density genetic linkage-map construction of hawthorn and QTL mapping for important fruit traits
Source: PLoS One. 2020 Feb 11;15(2):e0229020. doi: 10.1371/journal.pone.0229020 (PMC7012432; doi:10.1371/journal.pone.0229020)
Supplement: S4 Table — (XLSX) [file pone.0229020.s006.xlsx]

## Sheet: Sheet1
Marker name
chr15_54037876
chr15_54037877
chr15_53546361
chr15_53376598
chr15_53014246
chr15_52806638
chr15_52406390
chr15_50019786
chr3_6954959
chr15_44221985
chr15_31706480
chr15_28103142
chr15_30717725
chr15_31145287
chr15_31145314
chr4_24219779
chr4_23627774
chr4_26430378
chr4_28532506
chr4_28683688
chr4_29916444
chr4_29916417
chr4_32034407
chr4_31483735
chr4_30702021
chr4_30702043
chr17_1196179
chr17_2328728
chr17_2821041
chr17_2821106
chr17_3232246
chr17_4441787
chr17_4782841
chr17_5388240
chr17_8399651
chr17_9621698
chr17_9621661
chr17_9621624
chr17_9561056
chr17_9561057
chr17_10065224
chr17_15917218
chr17_15843548
chr17_15916979
chr17_33240855
chr17_29987416
chr8_28218848
chr8_1109297
chr8_951062
chr8_4697927
chr8_4686904
chr8_9315915
chr8_9315908
chr8_10839948
chr8_23849977
chr8_30551558
chr9_32628940
chr9_32628946
chr9_32629023
chr9_17731205
chr9_8492670
chr9_7640147
chr9_5346491
chr9_4393247
chr9_1062358
chr9_1853710
chr9_3130880
chr9_3136949
chr13_14368302
chr13_14368321
chr13_14962965
chr13_16806297
chr13_12198411
chr13_11873022
chr13_11873097
chr13_10959257
chr13_9882926
chr13_10476211
chr13_9952555
chr13_9123429
chr13_9123438
chr13_9123401
chr13_9123469
chr13_9123449
chr13_9083102
chr13_8534983
chr13_7232565
chr13_6747173
chr13_2004255
chr13_126787
chr13_1825615
chr13_2832409
chr13_2832408
chr7_823170
chr7_1726115
chr7_1751894
chr7_1588530
chr2_33436143
chr7_4751354
chr7_5383820
chr7_5885267
chr7_18394382
chr7_7796998
chr7_7790676
chr7_7790654
chr7_7752582
chr7_7752555
chr7_7717284
chr7_18395780
chr7_10853016
chr7_31838583
chr7_32194838
chr7_34789329
chr7_35028582
chr7_36504290
chr7_36435258
chr7_36280506
chr6_34882775
chr6_34991932
chr16_24507619
chr16_24507590
chr16_25225566
chr16_25225555
chr16_26491860
chr16_17501604
chr16_10784473
chr16_10566143
chr16_10058705
chr16_7488682
chr16_1018632
chr16_2841118
chr16_4571086
chr16_20237639
chr16_19957831
chr14_24642135
chr14_5184824
chr14_5184895
chr14_4085069
chr14_4066632
chr14_3157587
chr14_670473
chr14_479744
chr14_479756
chr14_479785
chr14_334947
chr14_750075
chr14_645994
chr14_3605692
chr14_3961279
chr14_5701215
chr14_5701168
chr14_6012380
chr14_24642142
chr14_9095782
chr14_20450359
chr14_14614183
chr14_14614184
chr14_14614394
chr14_14614367
chr14_14614472
chr14_14614461
chr14_9332871
chr14_9332625
chr14_26973818
chr14_27448420
chr14_27631183
chr14_29977360
chr14_30917010
chr14_30939370
chr14_31208702
chr12_9167754
chr12_6506758
chr12_16519874
chr12_24281965
chr12_24875451
chr12_31290450
chr12_31539828
chr12_32142482
chr12_5015353
chr12_3024546
chr12_1033879
chr3_35716069
chr3_36590737
chr3_35163008
chr3_35162992
chr3_31616729
chr3_31946308
chr3_27805144
chr3_23420975
chr3_23420984
chr3_8428706
chr3_4865132
chr3_1926873
chr3_578047
chr3_8325958
chr3_7368723
chr3_7368817
chr3_7368715
chr3_7368537
chr3_7368509
chr3_7761782
chr3_35231250
chr3_29001525
chr3_29001435
chr3_24034948
chr3_25020492
chr3_23777590
chr3_23777302
chr3_23777321
chr3_26960335
chr3_25467444
chr3_22791926
chr3_15157347
chr3_13465057
chr3_11759933
chr3_10317333
chr3_4494150
chr3_4235430
chr3_4139523
chr3_2188628
chr2_6851604
chr2_8743409
chr2_6213398
chr2_6213404
chr2_6678725
chr2_6726213
chr2_11638312
chr2_11966177
chr2_13137957
chr2_29970549
chr2_31610087
chr2_31610017
chr2_31610043
chr2_31657893
chr2_31665566
chr2_31993684
chr2_34504637
chr2_35861903
chr2_37374026
chr2_36970957
chr5_46502080
chr5_44026425
chr5_43142360
chr5_41406584
chr5_41059529
chr5_41059478
chr5_41084904
chr5_41059484
chr5_40669705
chr5_40669708
chr5_38746245
chr5_37969843
chr5_38085965
chr5_37739903
chr5_37670944
chr5_37545656
chr5_36645801
chr5_27641008
chr5_23890919
chr5_20336798
chr5_12791785
chr5_22369763
chr5_22369777
chr5_5710524
chr5_3468690
chr5_3113372
chr4_31866346
chr5_6857215
chr5_5485228
chr5_6015069
chr5_28381487
chr5_28381511
chr7_27026050
chr1_24985901
chr1_26757873
chr1_27237306
chr1_27433966
chr1_27808211
chr1_29024239
chr1_28551201
chr1_29294014
chr1_30304421
chr1_30304441
chr1_30304463
chr1_30490274
chr1_30490289
chr1_30490316
chr1_30394157
chr1_30394160
chr1_32197959
chr1_32069498
chr11_3109563
chr11_3109550
chr11_4222998
chr11_9490231
chr11_8346718
chr11_9708924
chr11_9484372
chr11_8346764
chr11_12888471
chr11_12650692
chr11_12888522
chr11_12942651
chr11_12942621
chr11_32774082
chr11_39421295
chr11_39421276
chr11_38995174
chr15_551945
chr15_1770658
chr15_2016603
chr15_2880155
chr15_8634675
chr15_8634620
chr15_9280631
chr15_9473189
chr15_9540181
chr15_11580987
chr15_14459019
chr15_14459047
chr15_14459009
chr4_5283899
chr4_5143636
chr4_5143667
chr4_5143738
chr4_5143703
chr4_5143680
chr4_5143744
chr4_5143737
chr4_3485310
chr4_3485309
chr4_4238508
chr4_4238568
chr4_2387483
chr4_2566597
chr5_36440762
chr5_36440769
chr4_1129429
chr11_2803175
chr10_21468156
chr10_21468173
chr10_725137
chr10_725037
chr10_4403307
chr10_26371799
chr10_27270071
chr10_28930312
chr10_29761920
chr10_31824032
chr10_32348107
chr10_32439840
chr10_32559951
chr10_32376416
chr10_32702521
chr10_36286678
chr10_36959912
chr10_38461072
chr10_40757453
chr10_40209277
