# Supplementary material for: High-density genetic linkage-map construction of hawthorn and QTL mapping for important fruit traits
Source: PLoS One. 2020 Feb 11;15(2):e0229020. doi: 10.1371/journal.pone.0229020 (PMC7012432; doi:10.1371/journal.pone.0229020)
Supplement: S5 Table — (XLSX) [file pone.0229020.s007.xlsx]

## Sheet: Sheet1
SFW1	transcription factor MYB114-like
SFW2	phosphoethanolamine N-methyltransferase 1
VD1	ethylene-responsive transcription factor ABR1-like
VD2	phosphoethanolamine N-methyltransferase 1
TD1	transcription factor MYB114-like
TD2	obg-like ATPase 1
	GDP-L-galactose phosphorylase 2-like
	probable receptor-like protein kinase At1g30570
TD3	rust resistance kinase Lr10-like
	exosome complex component CSL4-like
	PR5-like receptor kinase
PPH1	magnesium-chelatase subunit ChlH, chloroplastic-like
	glycine-rich protein-like
	transcription initiation factor TFIID subunit 6-like
PPH2	aluminum-activated malate transporter 12-like
	NAC domain-containing protein 71-like
PPH3	pentatricopeptide repeat-containing protein At2g33680-like
PPH4	subtilisin-like protease SBT4.6
PPH5	vicilin-like seed storage protein At2g18540
	probable protein phosphatase 2C 80
	zinc finger protein GAI-ASSOCIATED FACTOR 1-like
PPH6	basic form of pathogenesis-related protein 1-like
	WAT1-related protein At1g68170-like
	mediator of RNA polymerase II transcription subunit 33B-like
PB1	hydrophobic protein RCI2B-like
	probable plastid-lipid-associated protein 4, chloroplastic
PB2	aldehyde dehydrogenase 22A1
	UPF0481 protein At3g47200-like
	universal stress protein PHOS32-like
	pectinesterase inhibitor 10
	peptidyl-prolyl cis-trans isomerase CYP21-4
	FIP1[V]-like protein
	receptor-like protein 2
PB3	probable mitochondrial adenine nucleotide transporter BTL3
	carbon catabolite repressor protein 4 homolog 1-like
	sugar transport protein 5
PB4	DNA-directed RNA polymerase IV subunit 1-like
	30-kDa cleavage and polyadenylation specificity factor 30
PB5	phosphoethanolamine N-methyltransferase 1
ASF1	6-phosphogluconate dehydrogenase, decarboxylating 2
	probable galacturonosyltransferase 9
	basic leucine zipper 43-like
ASF2	pectinesterase
	phosphoglucomutase, cytoplasmic-like
	pectinesterase inhibitor 3-like
	pectinesterase inhibitor 7-like
ASF3	ADP-ribosylation factor GTPase-activating protein AGD4-like
	chromosome segregation in meiosis protein 3-like
	inactive leucine-rich repeat receptor-like serine/threonine-protein kinase At1g60630
	gibberellin 2-beta-dioxygenase 6-like
ASF4	probable thylakoidal processing peptidase 2, chloroplastic
	pectate lyase 1
	putative disease resistance protein RGA3
ASF5	putative F-box protein At3g21120
	F-box/kelch-repeat protein At3g06240-like
	50S ribosomal protein L17, chloroplastic
	probable serine/threonine-protein kinase PBL8
ASF6	lysM domain-containing GPI-anchored protein 1-like
ASF7	wound-induced protein 1-like
	short-chain dehydrogenase reductase 2a-like
	probable WRKY transcription factor 33
